# Supplementary material for: Comparative analysis of the complete plastomes of nine Pimpinella species (Apiaceae) from China
Source: PeerJ. 2023 Feb 28;11:e14773. doi: 10.7717/peerj.14773 (PMC9983424; doi:10.7717/peerj.14773)
Supplement: Supplemental Information 1 [file peerj-11-14773-s004.zip]

Archive with 10 entries (9 files):
- 610 sequence data/
- 610 sequence data/Pimpinella_candolleana.gb
- 610 sequence data/Pimpinella_diversifolia.gb
- 610 sequence data/Pimpinella_purpurea.gb
- 610 sequence data/Pimpinella_rhomboidea.gb
- 610 sequence data/Pimpinella_rubescens.gb
- 610 sequence data/Pimpinella_scaberula.gb
- 610 sequence data/Pimpinella_smithii.gb
- 610 sequence data/Pimpinella_thellungiana.gb
- 610 sequence data/Pimpinella_valleculosa.gb
