# Supplementary material for: Comparative analysis of the complete plastomes of nine Pimpinella species (Apiaceae) from China
Source: PeerJ. 2023 Feb 28;11:e14773. doi: 10.7717/peerj.14773 (PMC9983424; doi:10.7717/peerj.14773)
Supplement: Supplemental Information 1 [file peerj-11-14773-s004.zip › 610 sequence data/Pimpinella_candolleana.gb]

LOCUS       Pimpinella_candolleana      153199 bp    DNA     circular UNA 21-APR-2022
DEFINITION  chloroplast complete genome.
ACCESSION   urn.local...165-e53ku3k
VERSION     urn.local...165-e53ku3k
KEYWORDS    .
SOURCE      Pimpinella candolleana (Pimpinella candolleana chloroplast genome)
  ORGANISM  Pimpinella candolleana
            Eukaryota; Viridiplantae; Streptophyta; Embryophyta; Tracheophyta;
            Spermatophyta; Magnoliophyta; eudicotyledons; Gunneridae;
            Pentapetalae; asterids; campanulids; Apiales; Apiaceae;
            Apioideae;Pimpinelleae; Pimpinella.
FEATURES             Location/Qualifiers
     source          1..153199
                     /organism="Pimpinella candolleana"
                     /organelle="plastid:chloroplast"
                     /mol_type="genomic DNA"
                     /country="China"
                     /collection_date=2019
                     /created_by="YY"
                     /modified_by="YY"
                     /label="Pimpinella candolleana"
     tRNA            complement(8..82)
                     /gene="trnH-GUG"
                     /product="tRNA-His"
                     /transcription="GGCGGATGTAGCCAAGTGGATCAAGGCAGTGGATTGTGAATC
                     CACCATGCGCGGGTTCAATTCCCGTCGTTCGCC"
     gene            complement(8..82)
                     /gene="trnH-GUG"
     CDS             complement(287..1348)
                     /gene="psbA"
                     /codon_start=1
                     /transl_table=11
                     /product="PsbA"
                     /protein_id="AMA97908.1"
                     /db_xref="GI:982743774"
     gene            complement(287..1348)
                     /gene="psbA"
     tRNA            join(complement(4121..4157),complement(1584..1618))
                     /gene="trnK-UUU"
                     /product="tRNA-Lys"
                     /transcription="GGGTTGCTAACTCAACGGTAGAGTACTCGGCTTTTAACCGAC
                     TAGTTCCGGGTTCGAATCCCGGGCAACCCA"
     gene            complement(1584..4157)
                     /gene="trnK-UUU"
     CDS             complement(1848..3398)
                     /gene="matK"
                     /codon_start=1
                     /transl_table=11
                     /product="maturase K"
                     /protein_id="AMA97884.1"
                     /db_xref="GI:982743750"
     gene            complement(1848..3398)
                     /gene="matK"
     CDS             join(complement(5735..5774),complement(4680..4876))
                     /gene="rps16"
                     /codon_start=1
                     /transl_table=11
                     /product="ribosomal protein S16"
                     /protein_id="AMA97942.1"
                     /db_xref="GI:982743808"
     gene            complement(4680..5774)
                     /gene="rps16"
     tRNA            complement(6727..6798)
                     /gene="trnQ-UUG"
                     /product="tRNA-Gln"
                     /transcription="TGGGGCGTGGCCAAGTGGTAAGGCAACGGGTTTTGGTCCCGG
                     TATTCGGAGGTTCGAATCCTTTCGTCCCAG"
     gene            complement(6727..6798)
                     /gene="trnQ-UUG"
     CDS             7150..7335
                     /gene="psbK"
                     /codon_start=1
                     /transl_table=11
                     /product="PsbK"
                     /protein_id="AMA97917.1"
                     /db_xref="GI:982743783"
     gene            7150..7335
                     /gene="psbK"
     CDS             7653..7763
                     /gene="psbI"
                     /codon_start=1
                     /transl_table=11
                     /product="PsbI"
                     /protein_id="AMA97915.1"
                     /db_xref="GI:982743781"
     gene            7653..7763
                     /gene="psbI"
     tRNA            complement(7910..7997)
                     /gene="trnS-GCU"
                     /product="tRNA-Ser"
                     /transcription="GGAGAGATGGCTGAGTGGACTAAAGCGGCGGATTGCTAATCC
                     GTTGTACGAGTTATTCGTACCGAGGGTTCGAATCCCTCTCTTTCCG"
     gene            complement(7910..7997)
                     /gene="trnS-GCU"
     tRNA            join(8500..8522,9238..9285)
                     /gene="trnG-UCC"
                     /product="tRNA-Gly"
                     /transcription="GCGGGTATAGTTTAGTGGTAAAACCCTAGCCTTCCAAGCTAA
                     CGATGCGGGTTCGATTCCCGCTACCCGCT"
     gene            8500..9285
                     /gene="trnG-UCC"
     tRNA            9435..9506
                     /gene="trnR-UCU"
                     /product="tRNA-Arg"
                     /transcription="GCGTCCATTGTCTAATGGATAGGACAGAGGTCTTCTAAACCT
                     TTGGTATAGGTTCAAATCCTATTGGACGCA"
     gene            9435..9506
                     /gene="trnR-UCU"
     CDS             complement(9631..11154)
                     /gene="atpA"
                     /codon_start=1
                     /transl_table=11
                     /product="AtpA"
                     /protein_id="AMA97874.1"
                     /db_xref="GI:982743740"
     gene            complement(9631..11154)
                     /gene="atpA"
     CDS             join(complement(12327..12471),complement(11210..11610))
                     /gene="atpF"
                     /codon_start=1
                     /transl_table=11
                     /product="AtpF"
                     /protein_id="AMA97877.1"
                     /db_xref="GI:982743743"
     gene            complement(11210..12471)
                     /gene="atpF"
     CDS             complement(12753..12998)
                     /gene="atpH"
                     /codon_start=1
                     /transl_table=11
                     /product="AtpH"
                     /protein_id="AMA97878.1"
                     /db_xref="GI:982743744"
     gene            complement(12753..12998)
                     /gene="atpH"
     CDS             complement(14165..14908)
                     /gene="atpI"
                     /codon_start=1
                     /transl_table=11
                     /product="AtpI"
                     /protein_id="AMA97879.1"
                     /db_xref="GI:982743745"
     gene            complement(14165..14908)
                     /gene="atpI"
     CDS             complement(15173..15883)
                     /gene="rps2"
                     /codon_start=1
                     /transl_table=11
                     /product="ribosomal protein S2"
                     /protein_id="AMA97945.1"
                     /db_xref="GI:982743811"
     gene            complement(15173..15883)
                     /gene="rps2"
     CDS             complement(16123..20268)
                     /gene="rpoC2"
                     /codon_start=1
                     /transl_table=11
                     /product="RpoC2"
                     /protein_id="AMA97936.1"
                     /db_xref="GI:982743802"
     gene            complement(16123..20268)
                     /gene="rpoC2"
     CDS             join(complement(22859..23290),complement(20498..22102))
                     /gene="rpoC1"
                     /codon_start=1
                     /transl_table=11
                     /product="RpoC1"
                     /protein_id="AMA97935.1"
                     /db_xref="GI:982743801"
     gene            complement(20498..23290)
                     /gene="rpoC1"
     CDS             complement(23317..26529)
                     /gene="rpoB"
                     /codon_start=1
                     /transl_table=11
                     /product="RpoB"
     gene            complement(23317..26529)
                     /gene="rpoB"
     tRNA            27764..27834
                     /gene="trnC-GCA"
                     /product="tRNA-Cys"
                     /transcription="GGCGACATGGCCGAGTGGTAAGGCGGGGGACTGCAAATCCTT
                     TTTCCCCAGTTCAAATCCGGGTGTCGCCT"
     gene            27764..27834
                     /gene="trnC-GCA"
     CDS             28543..28632
                     /gene="petN"
                     /codon_start=1
                     /transl_table=11
                     /product="PetN"
                     /protein_id="AMA97902.1"
                     /db_xref="GI:982743768"
     gene            28543..28632
                     /gene="petN"
     CDS             complement(29768..29878)
                     /gene="psbM"
                     /codon_start=1
                     /transl_table=11
                     /product="PsbM"
                     /protein_id="AMA97919.1"
                     /db_xref="GI:982743785"
     gene            complement(29768..29878)
                     /gene="psbM"
     tRNA            complement(30584..30657)
                     /gene="trnD-GUC"
                     /product="tRNA-Asp"
                     /transcription="GGGATTGTAGTTCAATTGGTCAGAGCACCGCCCTGTCAAGGC
                     GGAAGCTGCGGGTTCGAGCCCCGTCAGTCCCG"
     gene            complement(30584..30657)
                     /gene="trnD-GUC"
     tRNA            complement(30779..30862)
                     /gene="trnY-GUA"
                     /product="tRNA-Tyr"
                     /transcription="GGGTCGATGCCCGAGCGGTTAATGGGGACGGACTGTAAATTC
                     GTTGGCAATATGTCTACGCTGGTTCAAATCCAGCTCGGCCCA"
     gene            complement(30779..30862)
                     /gene="trnY-GUA"
     tRNA            complement(30941..31013)
                     /gene="trnE-UUC"
                     /product="tRNA-Glu"
                     /transcription="GCCCCCATCGTCTAGTGGTTTAGGACATCTCTCTTTCAAGGA
                     GGCAACGGGGATTCGACTTCCCCTGGGGGTA"
     gene            complement(30941..31013)
                     /gene="trnE-UUC"
     tRNA            31767..31838
                     /gene="trnT-GGU"
                     /product="tRNA-Thr"
                     /transcription="GCCCTTTTAACTCAGCGGTAGAGTAACGCCATGGTAAGGCGT
                     AAGTCATCGGTTCAAATCCGATAAGGGGCT"
     gene            31767..31838
                     /gene="trnT-GGU"
     CDS             33312..34373
                     /gene="psbD"
                     /codon_start=1
                     /transl_table=11
                     /product="PsbD"
                     /protein_id="AMA97911.1"
                     /db_xref="GI:982743777"
     gene            33312..34373
                     /gene="psbD"
     CDS             34321..35742
                     /gene="psbC"
                     /codon_start=1
                     /transl_table=11
                     /product="PsbC"
                     /protein_id="AMA97910.1"
                     /db_xref="GI:982743776"
     gene            34321..35742
                     /gene="psbC"
     tRNA            complement(35974..36066)
                     /gene="trnS-UGA"
                     /product="tRNA-Ser"
                     /transcription="GGAGAGATGGCTGAGTGGTTGATAGCTCCGGTCTTGAAAACC
                     GGCATAGTCTTGAACAAAGAACTATCGAGGGTTCGAATCCCTCTCTCTCCT"
     gene            complement(35974..36066)
                     /gene="trnS-UGA"
     CDS             36419..36607
                     /gene="psbZ"
                     /codon_start=1
                     /transl_table=11
                     /product="PsbZ"
                     /protein_id="AMA97922.1"
                     /db_xref="GI:982743788"
     gene            36419..36607
                     /gene="psbZ"
     tRNA            36895..36965
                     /gene="trnG-GCC"
                     /product="tRNA-Gly"
                     /transcription="GCGGATATGGTCGAATGGTAAAATTTCTCTTTGCCAAGGAGA
                     AGACGCGGGTTCGATTCCCGCTATCCGCC"
                     /modified_by="YY"
     gene            36895..36965
                     /gene="trnG-GCC"
                     /modified_by="YY"
     tRNA            complement(37140..37213)
                     /gene="trnfM-CAU"
                     /product="tRNA-Met"
                     /transcription="CGCGGGGTAGAGCAGTTTGGTAGCTCGCAAGGCTCATAACCT
                     TGAGGTCACGGGTTCAAATCCCGTCTCCGCAA"
     gene            complement(37140..37213)
                     /gene="trnfM-CAU"
     CDS             complement(37378..37680)
                     /gene="rps14"
                     /codon_start=1
                     /transl_table=11
                     /product="ribosomal protein S14"
                     /protein_id="AMA97940.1"
                     /db_xref="GI:982743806"
     gene            complement(37378..37680)
                     /gene="rps14"
     CDS             complement(37804..40008)
                     /gene="psaB"
                     /codon_start=1
                     /transl_table=11
                     /product="PsaB"
                     /protein_id="AMA97904.1"
                     /db_xref="GI:982743770"
     gene            complement(37804..40008)
                     /gene="psaB"
     CDS             complement(40034..42286)
                     /gene="psaA"
                     /codon_start=1
                     /transl_table=11
                     /product="PsaA"
                     /protein_id="AMA97903.1"
                     /db_xref="GI:982743769"
     gene            complement(40034..42286)
                     /gene="psaA"
     CDS             join(complement(44899..45024),complement(43950..44177),
                     complement(43007..43159))
                     /gene="ycf3"
                     /codon_start=1
                     /transl_table=11
                     /product="Ycf3"
                     /protein_id="AMA97956.1"
                     /db_xref="GI:982743822"
     gene            complement(43007..45024)
                     /gene="ycf3"
     tRNA            45839..45925
                     /gene="trnS-GGA"
                     /product="tRNA-Ser"
                     /transcription="GGAGAGATGGCCGAGTGGTTGAAGGCGTAGCATTGGAACTGC
                     TATGTAGGCTTTTGTTTACCGAGGGTTCGAATCCCTCTCTTTCCG"
     gene            45839..45925
                     /gene="trnS-GGA"
     CDS             complement(46259..46864)
                     /gene="rps4"
                     /codon_start=1
                     /transl_table=11
                     /product="ribosomal protein S4"
                     /protein_id="AMA97947.1"
                     /db_xref="GI:982743813"
     gene            complement(46259..46864)
                     /gene="rps4"
     tRNA            complement(47218..47290)
                     /gene="trnT-UGU"
                     /product="tRNA-Thr"
                     /transcription="GCCTGCTTAGCTCAGAGGTTAGAGCATCGCATTTGTAATGCG
                     ATGGTCATCGGTTCGATTCCGATAGCCGGCT"
     gene            complement(47218..47290)
                     /gene="trnT-UGU"
     tRNA            join(48089..48123,48624..48673)
                     /gene="trnL-UAA"
                     /product="tRNA-Leu"
                     /transcription="GGGGATATGGCGAAATTGGTAGACGCTGCGGACTTAAAATCC
                     GTTGACTTTAAAAATCGTGAGGGTTCAAGTCCCTCTATCCCCA"
     gene            48089..48673
                     /gene="trnL-UAA"
     tRNA            49025..49097
                     /gene="trnF-GAA"
                     /product="tRNA-Phe"
                     /transcription="GTCGGGATAGCTCAGCTGGTAGAGCAGAGGACTGAAAATCCT
                     CGTGTCACCAGTTCAAATCTGGTTCCTGGCA"
     gene            49025..49097
                     /gene="trnF-GAA"
     CDS             complement(49512..49988)
                     /gene="ndhJ"
                     /codon_start=1
                     /transl_table=11
                     /product="NdhJ"
                     /protein_id="AMA97895.1"
                     /db_xref="GI:982743761"
     gene            complement(49512..49988)
                     /gene="ndhJ"
     CDS             complement(50099..50776)
                     /gene="ndhK"
                     /codon_start=1
                     /transl_table=11
                     /product="NdhK"
                     /protein_id="AMA97896.1"
                     /db_xref="GI:982743762"
     gene            complement(50099..50776)
                     /gene="ndhK"
     CDS             complement(50823..51185)
                     /gene="ndhC"
                     /codon_start=1
                     /transl_table=11
                     /product="NdhC"
                     /protein_id="AMA97888.1"
                     /db_xref="GI:982743754"
     gene            complement(50823..51185)
                     /gene="ndhC"
     tRNA            join(complement(52949..52987),complement(52320..52354))
                     /gene="trnV-UAC"
                     /product="tRNA-Val"
                     /transcription="AGGGCTATAGCTCAGTTAGGTAGAGCACCTCGTTTACACCGA
                     GAAAGTCTACGGTTCGAGTCCGTATAGCCCTA"
     gene            complement(52320..52987)
                     /gene="trnV-UAC"
     tRNA            53170..53242
                     /gene="trnM-CAU"
                     /product="tRNA-Met"
                     /transcription="GCCTACTTAACTCAGTGGTTAGAGTATTGCTTTCATACGGCG
                     GGAGTCATTGGTTCAAATCCAATAGTAGGTA"
     gene            53170..53242
                     /gene="trnM-CAU"
     CDS             complement(53440..53862)
                     /gene="atpE"
                     /codon_start=1
                     /transl_table=11
                     /product="AtpE"
                     /protein_id="AMA97876.1"
                     /db_xref="GI:982743742"
     gene            complement(53440..53862)
                     /gene="atpE"
     CDS             complement(53859..55355)
                     /gene="atpB"
                     /codon_start=1
                     /transl_table=11
                     /product="AtpB"
                     /protein_id="AMA97875.1"
                     /db_xref="GI:982743741"
     gene            complement(53859..55355)
                     /gene="atpB"
     CDS             56123..57550
                     /gene="rbcL"
                     /codon_start=1
                     /transl_table=11
                     /product="ribulose-1,5-bisphosphate carboxylase/oxygenase
                     large subunit"
                     /protein_id="AMA97923.1"
                     /db_xref="GI:982743789"
     gene            56123..57550
                     /gene="rbcL"
     CDS             58155..59624
                     /gene="accD"
                     /codon_start=1
                     /transl_table=11
                     /product="acetyl-CoA carboxylase beta subunit"
                     /protein_id="AMA97873.1"
                     /db_xref="GI:982743739"
     gene            58155..59624
                     /gene="accD"
     CDS             60069..60179
                     /gene="psaI"
                     /codon_start=1
                     /transl_table=11
                     /product="PsaI"
                     /protein_id="AMA97906.1"
                     /db_xref="GI:982743772"
     gene            60069..60179
                     /gene="psaI"
     CDS             60552..61106
                     /gene="ycf4"
                     /codon_start=1
                     /transl_table=11
                     /product="Ycf4"
                     /protein_id="AMA97957.1"
                     /db_xref="GI:982743823"
     gene            60552..61106
                     /gene="ycf4"
     CDS             61811..62500
                     /gene="cemA"
                     /codon_start=1
                     /transl_table=11
                     /product="CemA"
                     /protein_id="AMA97881.1"
                     /db_xref="GI:982743747"
     gene            61811..62500
                     /gene="cemA"
     CDS             62751..63713
                     /gene="petA"
                     /codon_start=1
                     /transl_table=11
                     /product="PetA"
                     /protein_id="AMA97897.1"
                     /db_xref="GI:982743763"
     gene            62751..63713
                     /gene="petA"
     CDS             complement(64650..64772)
                     /gene="psbJ"
                     /codon_start=1
                     /transl_table=11
                     /product="PsbJ"
                     /protein_id="AMA97916.1"
                     /db_xref="GI:982743782"
     gene            complement(64650..64772)
                     /gene="psbJ"
     CDS             complement(64913..65029)
                     /gene="psbL"
                     /codon_start=1
                     /transl_table=11
                     /product="PsbL"
                     /protein_id="AMA97918.1"
                     /db_xref="GI:982743784"
     gene            complement(64913..65029)
                     /gene="psbL"
     CDS             complement(65052..65171)
                     /gene="psbF"
                     /codon_start=1
                     /transl_table=11
                     /product="PsbF"
                     /protein_id="AMA97913.1"
                     /db_xref="GI:982743779"
     gene            complement(65052..65171)
                     /gene="psbF"
     CDS             complement(65181..65432)
                     /gene="psbE"
                     /codon_start=1
                     /transl_table=11
                     /product="PsbE"
                     /protein_id="AMA97912.1"
                     /db_xref="GI:982743778"
     gene            complement(65181..65432)
                     /gene="psbE"
     CDS             66256..66351
                     /gene="petL"
                     /codon_start=1
                     /transl_table=11
                     /product="PetL"
                     /protein_id="AMA97901.1"
                     /db_xref="GI:982743767"
     gene            66256..66351
                     /gene="petL"
     CDS             66504..66617
                     /gene="petG"
                     /codon_start=1
                     /transl_table=11
                     /product="PetG"
                     /protein_id="AMA97900.1"
                     /db_xref="GI:982743766"
     gene            66504..66617
                     /gene="petG"
     tRNA            complement(66747..66820)
                     /gene="trnW-CCA"
                     /product="tRNA-Trp"
                     /transcription="GCGCTCTTAGTTCAGTTCGGTAGAACGCGGGTCTCCAAAACC
                     CGATGTCGTAGGTTCAAATCCTACAGAGCGTG"
     gene            complement(66747..66820)
                     /gene="trnW-CCA"
     tRNA            complement(66945..67018)
                     /gene="trnP-UGG"
                     /product="tRNA-Pro"
                     /transcription="AGGGATGTAGCGCAGCTTGGTAGCGCGTTTGTTTTGGGTACA
                     AAATGTCACAGGTTCAAATCCTGTCATCCCTA"
     gene            complement(66945..67018)
                     /gene="trnP-UGG"
     CDS             67404..67532
                     /gene="psaJ"
                     /codon_start=1
                     /transl_table=11
                     /product="PsaJ"
                     /protein_id="AMA97907.1"
                     /db_xref="GI:982743773"
     gene            67404..67532
                     /gene="psaJ"
     CDS             68001..68201
                     /gene="rpl33"
                     /codon_start=1
                     /transl_table=11
                     /product="ribosomal protein L33"
                     /protein_id="AMA97931.1"
                     /db_xref="GI:982743797"
     gene            68001..68201
                     /gene="rpl33"
     CDS             68396..68701
                     /gene="rps18"
                     /codon_start=1
                     /transl_table=11
                     /product="ribosomal protein S18"
                     /protein_id="AMA97943.1"
                     /db_xref="GI:982743809"
     gene            68396..68701
                     /gene="rps18"
     CDS             complement(68923..69309)
                     /gene="rpl20"
                     /codon_start=1
                     /transl_table=11
                     /product="ribosomal protein L20"
                     /protein_id="AMA97927.1"
                     /db_xref="GI:982743793"
     gene            complement(68923..69309)
                     /gene="rpl20"
     CDS             join(complement(70065..70178),140892..141123,
                     141660..141685)
                     /gene="rps12"
                     /trans_splicing
                     /codon_start=1
                     /transl_table=11
                     /product="ribosomal protein S12"
                     /protein_id="AMA97939.1"
                     /db_xref="GI:982743805"
     CDS             join(complement(70065..70178),complement(98059..98290),
                     complement(97497..97522))
                     /gene="rps12"
                     /trans_splicing
                     /codon_start=1
                     /transl_table=11
                     /product="ribosomal protein S12"
                     /protein_id="AMA97938.1"
                     /db_xref="GI:982743804"
     gene            join(complement(70065..70178),140892..141685)
                     /gene="rps12"
                     /trans_splicing
     gene            join(complement(70065..70178),complement(97497..98290))
                     /gene="rps12"
                     /trans_splicing
     CDS             join(complement(72325..72395),complement(71192..71483),
                     complement(70324..70554))
                     /gene="clpP"
                     /codon_start=1
                     /transl_table=11
                     /product="ClpP"
                     /protein_id="AMA97882.1"
                     /db_xref="GI:982743748"
     gene            complement(70324..72395)
                     /gene="clpP"
     CDS             72847..74373
                     /gene="psbB"
                     /codon_start=1
                     /transl_table=11
                     /product="PsbB"
                     /protein_id="AMA97909.1"
                     /db_xref="GI:982743775"
     gene            72847..74373
                     /gene="psbB"
     CDS             74575..74676
                     /gene="psbT"
                     /codon_start=1
                     /transl_table=11
                     /product="PsbT"
                     /protein_id="AMA97921.1"
                     /db_xref="GI:982743787"
     gene            74575..74676
                     /gene="psbT"
     CDS             complement(74763..74894)
                     /gene="psbN"
                     /codon_start=1
                     /transl_table=11
                     /product="PsbN"
                     /protein_id="AMA97920.1"
                     /db_xref="GI:982743786"
     gene            complement(74763..74894)
                     /gene="psbN"
     CDS             74998..75219
                     /gene="psbH"
                     /codon_start=1
                     /transl_table=11
                     /product="PsbH"
                     /protein_id="AMA97914.1"
                     /db_xref="GI:982743780"
     gene            74998..75219
                     /gene="psbH"
     CDS             join(75350..75355,76116..76757)
                     /gene="petB"
                     /codon_start=1
                     /transl_table=11
                     /product="PetB"
                     /protein_id="AMA97898.1"
                     /db_xref="GI:982743764"
     gene            75350..76757
                     /gene="petB"
     CDS             join(76957..76964,77754..78228)
                     /gene="petD"
                     /codon_start=1
                     /transl_table=11
                     /product="PetD"
                     /protein_id="AMA97899.1"
                     /db_xref="GI:982743765"
     gene            76957..78228
                     /gene="petD"
     CDS             complement(78378..79433)
                     /gene="rpoA"
                     /codon_start=1
                     /transl_table=11
                     /product="RpoA"
                     /protein_id="AMA97933.1"
                     /db_xref="GI:982743799"
     gene            complement(78378..79433)
                     /gene="rpoA"
     CDS             complement(79501..79917)
                     /gene="rps11"
                     /codon_start=1
                     /transl_table=11
                     /product="ribosomal protein S11"
                     /protein_id="AMA97937.1"
                     /db_xref="GI:982743803"
     gene            complement(79501..79917)
                     /gene="rps11"
     CDS             complement(80024..80137)
                     /gene="rpl36"
                     /codon_start=1
                     /transl_table=11
                     /product="ribosomal protein L36"
                     /protein_id="AMA97932.1"
                     /db_xref="GI:982743798"
     gene            complement(80024..80137)
                     /gene="rpl36"
     CDS             complement(80253..80486)
                     /gene="infA"
                     /codon_start=1
                     /transl_table=11
                     /product="InfA"
                     /protein_id="AMA97883.1"
                     /db_xref="GI:982743749"
     gene            complement(80253..80486)
                     /gene="infA"
     CDS             complement(80608..81012)
                     /gene="rps8"
                     /codon_start=1
                     /transl_table=11
                     /product="ribosomal protein S8"
                     /protein_id="AMA97950.1"
                     /db_xref="GI:982743816"
     gene            complement(80608..81012)
                     /gene="rps8"
     CDS             complement(81222..81590)
                     /gene="rpl14"
                     /codon_start=1
                     /transl_table=11
                     /product="ribosomal protein L14"
                     /protein_id="AMA97924.1"
                     /db_xref="GI:982743790"
     gene            complement(81222..81590)
                     /gene="rpl14"
     CDS             join(complement(83077..83085),complement(81731..82129))
                     /gene="rpl16"
                     /codon_start=1
                     /transl_table=11
                     /product="ribosomal protein L16"
                     /protein_id="AMA97925.1"
                     /db_xref="GI:982743791"
     gene            complement(81731..83085)
                     /gene="rpl16"
     CDS             complement(83236..83892)
                     /gene="rps3"
                     /codon_start=1
                     /transl_table=11
                     /product="ribosomal protein S3"
                     /protein_id="AMA97946.1"
                     /db_xref="GI:982743812"
     gene            complement(83236..83892)
                     /gene="rps3"
     CDS             complement(83877..84377)
                     /gene="rpl22"
                     /codon_start=1
                     /transl_table=11
                     /product="ribosomal protein L22"
                     /protein_id="AMA97928.1"
                     /db_xref="GI:982743794"
     gene            complement(83877..84377)
                     /gene="rpl22"
     CDS             complement(84439..84717)
                     /gene="rps19"
                     /codon_start=1
                     /transl_table=11
                     /product="ribosomal protein S19"
                     /protein_id="AMA97944.1"
                     /db_xref="GI:982743810"
     gene            complement(84439..84717)
                     /gene="rps19"
     CDS             join(complement(85871..86261),complement(84772..85205))
                     /gene="rpl2"
                     /codon_start=1
                     /transl_table=11
                     /product="ribosomal protein L2"
                     /protein_id="AMA97926.1"
                     /db_xref="GI:982743792"
     gene            complement(84772..86261)
                     /gene="rpl2"
     repeat_region   86110..111022
                     /Identical_Bases="24,913"
                     /Mismatched_Bases=0
                     /Frequency=2
                     /Percent_Identical="100%"
                     /annotation_group="Repeat 1"
                     /All_Locations="86,110+; 153,072-"
                     /label="Repeat 1"
     CDS             complement(86280..86561)
                     /gene="rpl23"
                     /codon_start=1
                     /transl_table=11
                     /product="ribosomal protein L23"
                     /protein_id="AMA97929.1"
                     /db_xref="GI:982743795"
     gene            complement(86280..86561)
                     /gene="rpl23"
     tRNA            complement(86733..86806)
                     /gene="trnI-CAU"
                     /product="tRNA-Ile"
                     /transcription="GCATCCATGGCTGAATGGTTAAAGCGCCCAACTCATAATTGG
                     CGAATTCGTAGGTTCAATTCCTACTGGATGCA"
     gene            complement(86733..86806)
                     /gene="trnI-CAU"
     CDS             86895..93209
                     /gene="ycf2"
                     /codon_start=1
                     /transl_table=11
                     /product="Ycf2"
                     /protein_id="AMA97955.1"
                     /db_xref="GI:982743821"
     gene            86895..93209
                     /gene="ycf2"
     tRNA            complement(93799..93879)
                     /gene="trnL-CAA"
                     /product="tRNA-Leu"
                     /transcription="GCCTTGGTGGTGAAATGGTAGACACGCGAGACTCAAAATCTC
                     GTGCTCAAGAGCGTGGAGGTTCGAGTCCTCTTCAAGGCA"
     gene            complement(93799..93879)
                     /gene="trnL-CAA"
     CDS             join(complement(95899..96675),complement(94461..95216))
                     /gene="ndhB"
                     /codon_start=1
                     /transl_table=11
                     /product="NdhB"
                     /protein_id="AMA97886.1"
                     /db_xref="GI:982743752"
     gene            complement(94461..96675)
                     /gene="ndhB"
     CDS             complement(96974..97441)
                     /gene="rps7"
                     /codon_start=1
                     /transl_table=11
                     /product="ribosomal protein S7"
                     /protein_id="AMA97948.1"
                     /db_xref="GI:982743814"
     gene            complement(96974..97441)
                     /gene="rps7"
     tRNA            100143..100214
                     /gene="trnV-GAC"
                     /product="tRNA-Val"
                     /transcription="AGGGATATAACTCAGCGGTAGAGTGTCACCTTGACGTGGTGG
                     AAGTCATCAGTTCGAGCCTGATTATCCCTA"
     gene            100143..100214
                     /gene="trnV-GAC"
     rRNA            100442..101932
                     /gene="rrn16"
                     /product="16S ribosomal RNA"
                     /transcription="TCTCATGGAGAGTTCGATCCTGGCTCAGGATGAACGCTGGCG
                     GCATGCTTAACACATGCAAGTCGGACGGGAAGTGGTGTTTCCAGTGGCGGACGGGTGA
                     GTAACGCGTAAGAACCTGCCCTTGGGAGGGGAACAACAGCTGGAAACGGCTGCTAATA
                     CCCCGTAGGCTGAGGAGCAAAAGGAGGAATCCGCCCGAGGAGGGGCTCGCGTCTGATT
                     AGCTAGTTGGTGAGGCAATAGCTTACCAAGGCGATGATCAGTAGCTGGTCCGAGAGGA
                     TGATCAGCCACACTGGGACTGAGACACGGCCCAGACTCCTACGGGAGGCAGCAGTGGG
                     GAATTTTCCGCAATGGGCGAAAGCCTGACGGAGCAATGCCGCGTGGAGGTAGAAGGCC
                     CACGGGTCGTGAACTTCTTTTCCCGGAGAAGAAGCAATGACGGTATCTGGGGAATAAG
                     CATCGGCTAACTCTGTGCCAGCAGCCGCGGTAATACAGAGGATGCAAGCGTTATCCGG
                     AATGATTGGGCGTAAAGCGTCTGTAGGTGGCTTTTTAAGTCCGCCGTCAAATCCCAGG
                     GCTCAACCCTGGACAGGCGGTGGAAACTACCAAGCTGGAGTACGGTAGGGGCAGAGGG
                     AATTTCCGGTGGAGCGGTGAAATGCGTAGAGATCGGAAAGAACACCAACGGCGAAAGC
                     ACTCTGCTGGGCCGACACTGACACTGAGAGACGAAAGCTAGGGGAGCGAATGGGATTA
                     GATACCCCAGTAGTCCTAGCCGTAAACGATGGATACTAGGCGCTGTGCGTATCGACCC
                     GTGCAGTGCTGTAGCTAACGCGTTAAGTATCCCGCCTGGGGAGTACGTTCGCAAGAAT
                     GAAACTCAAAGGAATTGACGGGGGCCCGCACAAGCGGTGGAGCATGTGGTTTAATTCG
                     ATGCAAAGCGAAGAACCTTACCAGGGCTTGACATGCCGCGAATCCTCTTGAAAGAGAG
                     GGGTGCCTTCGGGAACGCGGACACAGGTGGTGCATGGCTGTCGTCAGCTCGTGCCGTA
                     AGGTGTTGGGTTAAGTCCCGCAACGAGCGCAACCCTCGTGTTTAGTTGCCATCATTTA
                     GTTTGGAACCCTGAACAGACTGCCGGTGATAAGCCGGAGGAAGGTGAGGATGACGTCA
                     AGTCATCATGCCCCTTATGCCCTGGGCGACACACGTGCTACAATGGCCGGGACAAAGG
                     GTCGCGATCCCGCGAGGGTAAGCTAACTCCAAAAACCCGTCCTCAGTTCGGATTGCAG
                     GCTGCAACTCGCCTGCATGAAGCCGGAATCGCTAGTAATCGCCGGTCAGCCATACGGC
                     GGTGAATTCGTTCCCGGGCCTTGTACACACCGCCCGTCACACTATGGGAGCTGGCCAT
                     GCCCGAAGTCGTTACCTTAACCGCAAGGAGGGGGATGCCGAAGGCAGGGCTAGTGACT
                     GGAGTGAAGTCGTAACAAGGTAGCCGTACTGGAAGGTGCGGCTGGATCACCTCCTTT"
     gene            100442..101932
                     /gene="rrn16"
     tRNA            join(102227..102263,103214..103248)
                     /gene="trnI-GAU"
                     /product="tRNA-Ile"
                     /transcription="GGGCTATTAGCTCAGTGGTAGAGCGCGCCCCTGATAAGGGCG
                     AGGTCTCTGGTTCAAGTCCAGGATGGCCCA"
     gene            102227..103248
                     /gene="trnI-GAU"
     tRNA            join(103313..103350,104160..104194)
                     /gene="trnA-UGC"
                     /product="tRNA-Ala"
                     /transcription="GGGGATATAGCTCAGTTGGTAGAGCTCCGCTCTTGCAAGGCG
                     GATGTCAGCGGTTCGAGTCCGCTTATCTCCA"
     gene            103313..104194
                     /gene="trnA-UGC"
     rRNA            104347..107160
                     /gene="rrn23"
                     /product="23S ribosomal RNA"
                     /transcription="TTCAAACGAGGAAAGGCTTACGGTGGATACCTAGGCACCCAG
                     AGACGAGGAAGGGCGTAGTAAGCGACGAAATGCTTCGGGGAGTTGAAAATAAGCATAG
                     ATCCGGAGATTCCCGAATAGGTCAACCTTTAAAACTGCTGCTGAATCCATGGGCAGGC
                     AAGAGACAACCTGGCGAACTGAAACATCTTAGTAGCCAGAGGAAAAGAAAGCAAAAGC
                     GATTCCCGTAGTAGCGGCGAGCGAAATGGGAGCAGCCTAAACCGTGAAAACGGGGTTG
                     TGGGAGAGCAATACAAGCGTCGTGCTGCTAGGCGAAGCGGTGGAGTACTGCACCCTAG
                     ATGGCGAGAGTCCAGTAGCCGAAAGCATCACTAGCTTATGCTCTGACCCGAGTAGCAT
                     GGGGCACGTGGAATCCCGTGTGAATCAGCAAGGACCACCTTGCAAGGCTAAATACTCC
                     TGGGTGACCGATAGCGAAGTAGTACCGTGAGGGAAGGGTGAAAAGAACCCCCATCGGG
                     GAGTGAAATAGAACATGAAACCGTAAGCTCCCAAGCAGTGGGAGGAGCCCGGGGCTCT
                     GACCGCGTGCCTGTTGAAGAATGAGCCGGCGACTCATAGGCAGTGGCTTGGTTAAGGG
                     AACCCACCGGAGCCGTAGCGAAAGCGAGTCTTCATAGGGCAATTGTCACTGCTTATGG
                     ACCCGAACCTGGGTGATCTATCCATGACCAGGATGAAGCTTGGGTGAAACTAAGTGGA
                     GGTCCGAACCGACTGATGTTGAAGAATCAGCGGATGAGTTGTGGTTAGGGGTGAAATG
                     CCACTCGAACCCAGAGCTAGCTGGTTCTCCCCGAAATGCGTTGAGGCGCAGCAGTTGA
                     CTGGACATCTAGGGGTAAAGCACTGTTTCGGTGCGGGCCGCGAGAGCGGTACCAAATC
                     GAGGCAAACTCTGAATACTAGATATGACCTCAAAATAAAATAACAGGGGTCAAGGTCG
                     GCCAGTGAGACGATGGGGGATAAGCTTCATCGTCGAGAGGGAAACAGCCCGGATCACC
                     AGCTAAGGCCCCTAAATGACCGCTCAGTGATAAAGGAGGTAGGGGTGCAGAGACAGCC
                     AGGAGGTTTGCCTAGAAGCAGCCACCCTTGAAAGAGTGCGTAATAGCTCACTGATCGA
                     GCGCTCTTGCGCCGAAGATGAACGGGGCTAAGCGATCTGCCGAAGCTGTGGGATGTAA
                     AAATACATCGGTAGGGGAGCGTTCCGCCTTAGAGGGAAGCACCCGCGCGAGCGGTAGT
                     GGACGAAGCGGAAGCGAGAATGTCGGCTTGAGTAACGCAAACATTGGTGAGAATCCAA
                     TGCCCCGAAAACCTAAGGGTTCCTCCGCAAGGTTCGTCCACGGAGGGTGAGTCAGGGC
                     CTAAGATCAGGCCGAAAGGCGTAGTCGATGGACAACAGGTGAATATTCCTGTACTACC
                     CCTTGTTGGTCCCGAGGGACGGAGGAGGCTAGGTTAGCCGAAAGATGGTTATCGGTTC
                     AAGGACGTAAGGTGACCCTGCTTTGCAGGGTAAGAAGGGGTAGAGAAACTGCCTCGAG
                     CCAATGTTCGAGTACCAGGCGCTACGGCGCTGAAGTAACCCATGCCATACTCCCAGGA
                     AAAGCTCGAACGACCTTCAACAAAAGGGTACCTGTACCCGAAACCGACACAGGTAGGT
                     AGGTAGAGAATACCTAGGGGCGCGAGACAACTCTCTCTAAGGAACTCGGCAAAATAGC
                     CCCGTAACTTCGGGAGAAGGGGTGCCTCCTCACAAAGGGGGTCGCAGTGACCAGGCCC
                     GGGCGACTGTTTACCAAAAACACAGGTCTCCGCAAAGTCGTAAGACCATGTATGGGGG
                     CTGACGCCTGCCCAGTGCCGGAAGGTCAAGGAAGTTGGTGACCTGATGACAGGGGAGC
                     CGGCGACCGAAGCCCCGGTGAACGGCGGCCGTAACTATAACGGTCCTAAGGTAGCGAA
                     ATTCCTTGTCGGGTAAGTTCCGACCCGCACGAAAGGCGTAACGATCTGGGCACTGTCT
                     CGGAGAGAGGCTCGGTGAAATAGACATGTCTGTGAAGATGCGGACTACCTGCACCTGG
                     ACAGAAAGACCCTATGAAGCTTCACTGTTCCCTGGGATTGGCTTTGGGCCTTTCCTGC
                     GCAGCTTAGGTGGAAGGCGAAGAAGGCCTCCTTCCGGGGGGGCCCGAGCCATCAGTGA
                     GATACCACTCTGGAAGAGCTAGAATTCTAACCTTGTGTCAGGACCTACGGGCCAAGGG
                     ACAGTCTCAGGTAGACAGTTTCTATGGGGCGTAGGCCTCCCAAAAGGTAACGGAGGCG
                     TGCAAAGGTTTCCTCGGGCCGGACGGAGATTGGCCCTCGAGTGCAAAGGCAGAAGGGA
                     GCTTGACTGCAAGACCCACCCGTCGAGCAGGGACGAAAGTCGGCCTTAGTGATCCGAC
                     GGTGCCGAGTGGAAGGGCCGTCGCTCAACGGATAAAAGTTACTCTAGGGATAACAGGC
                     TGATCTTCCCCAAGAGCTCACATCGACGGGAAGGTTTGGCACCTCGATGTCGGCTCTT
                     CGCCACCTGGGGCTGTAGTATGTTCCAAGGGTTGGGCTGTTCGCCCATTAAAGCGGTA
                     CGTGAGCTGGGTTCAGAACGTCGTGAGACAGTTCGGTCCATATCCGGTGTGGGCGTTA
                     GAGCATTGAGAGGACCTTTCCCTAGTACGAGAGGACCGGGAAGGACGCACCTCTGGTG
                     TACCAGTTATCGTGCCCACGGTAAACGCTGGGTAGCCAAGTGCGGAGCGGATAACTGC
                     TGAAAGCATCTAAGTAGTAAGCCCACCCCAAGATGAGTGCTCTCCT"
     gene            104347..107160
                     /gene="rrn23"
     rRNA            107259..107361
                     /gene="rrn4.5"
                     /product="4.5S ribosomal RNA"
                     /transcription="GAAGGTCACGGCGAGACGAGCCGTTTATCATTACGATAGGTG
                     TCAAGTGGAAGTGCAGTGATGTATGCAGCTGAGGCATCCTAACAGACCGGTAGACTTG
                     AAC"
     gene            107259..107361
                     /gene="rrn4.5"
     rRNA            107622..107742
                     /gene="rrn5"
                     /product="5S ribosomal RNA"
                     /transcription="TATTCTGGTGTCCTAGGCGTAGAGGAACCACACCAATCCATC
                     CCGAACTTGGTGGTTAAACTCTACTGCGGTGACGATACTGTAGGGGAGGTCCTGCGGA
                     AAAATAGCTCGACGCCAGGAT"
     gene            107622..107742
                     /gene="rrn5"
     tRNA            108000..108073
                     /gene="trnR-ACG"
                     /product="tRNA-Arg"
                     /transcription="GGGCCTGTAGCTCAGAGGATTAGAGCACGTGGCTACGAACCA
                     CGGTGTCGGGGGTTCGAATCCCTCCTCGCCCA"
     gene            108000..108073
                     /gene="trnR-ACG"
     tRNA            complement(108645..108716)
                     /gene="trnN-GUU"
                     /product="tRNA-Asn"
                     /transcription="TCCTCAGTAGCTCAGTGGTAGAGCGGTCGGCTGTTAACTGAC
                     TGGTCGTAGGTTCGAATCCTACCTGGGGAG"
     gene            complement(108645..108716)
                     /gene="trnN-GUU"
     gene            109044..111146
                     /gene="ycf1"
     CDS             complement(111016..113238)
                     /gene="ndhF"
                     /codon_start=1
                     /transl_table=11
                     /product="NdhF"
                     /protein_id="AMA97891.1"
                     /db_xref="GI:982743757"
     gene            complement(111016..113238)
                     /gene="ndhF"
     CDS             114274..114435
                     /gene="rpl32"
                     /codon_start=1
                     /transl_table=11
                     /product="ribosomal protein L32"
                     /protein_id="AMA97930.1"
                     /db_xref="GI:982743796"
     gene            114274..114435
                     /gene="rpl32"
     tRNA            115067..115146
                     /gene="trnL-UAG"
                     /product="tRNA-Leu"
                     /transcription="GCCGCTATGGTGAAATCGGTAGACACGCTGCTCTTAGGAAGC
                     AGTGCGAGAGCATCTCGGTTCGAGTCCGAGTGGCGGCA"
     gene            115067..115146
                     /gene="trnL-UAG"
     CDS             115243..116217
                     /gene="ccsA"
                     /codon_start=1
                     /transl_table=11
                     /product="CcsA"
                     /protein_id="AMA97880.1"
                     /db_xref="GI:982743746"
     gene            115243..116217
                     /gene="ccsA"
     CDS             complement(116437..117948)
                     /gene="ndhD"
                     /exception="RNA editing"
                     /note="start ACG"
                     /codon_start=1
                     /transl_table=11
                     /product="NdhD"
                     /protein_id="AMA97889.1"
                     /db_xref="GI:982743755"
                     /translation="MNFFPWLTIIVILPIFAGSVIFFLPHRGNRVIRWYTICICILEL
                     LLTTYAFCYHFQLDDPLIQLVEDFKWIIFFDFHWRLGIDGLSIGPILLTGFITTLATL
                     AAWPVTRDSRLFHFLMLAMYSGQIGLFASRDLLLFFIMWELELIPVYLLLSMWGGKKR
                     LYSATKFILYTAGGSVFLLMGVLGVGLYGSTEPTLNLATLVNQSYPAALEIILYIGFF
                     IAFAVKSPIIPLHTWLPDTHGEAHYSTCMLLAGILLKMGAYGLIRINMELLSHAHSIF
                     SPWLVIVGTIQIIYAASTSLGQRNLKKRIAYSSVSHMGFILIGIGSINDTGLNGAILQ
                     IVSHGFIGAALFFLAGTSYDRIRLVYLDEMGGIAIPMPKIFTMFSSFSMASLALPGMS
                     GFVAELIVFFGIITSQKYLLISKLGITFVMAIGMILTPIYSLSMLRQMFYGYKLFNAP
                     NSYVFDSGPRELFVSIAIFIPVIGIGMYPDFVLSLSVDKVEVLLSNFVYR"
                     /modified_by="YY"
     gene            complement(116437..117948)
                     /gene="ndhD"
     CDS             complement(118064..118309)
                     /gene="psaC"
                     /codon_start=1
                     /transl_table=11
                     /product="PsaC"
                     /protein_id="AMA97905.1"
                     /db_xref="GI:982743771"
     gene            complement(118064..118309)
                     /gene="psaC"
     CDS             complement(118576..118881)
                     /gene="ndhE"
                     /codon_start=1
                     /transl_table=11
                     /product="NdhE"
                     /protein_id="AMA97890.1"
                     /db_xref="GI:982743756"
     gene            complement(118576..118881)
                     /gene="ndhE"
     CDS             complement(119079..119609)
                     /gene="ndhG"
                     /codon_start=1
                     /transl_table=11
                     /product="NdhG"
                     /protein_id="AMA97892.1"
                     /db_xref="GI:982743758"
     gene            complement(119079..119609)
                     /gene="ndhG"
     CDS             complement(119976..120479)
                     /gene="ndhI"
                     /codon_start=1
                     /transl_table=11
                     /product="NdhI"
                     /protein_id="AMA97894.1"
                     /db_xref="GI:982743760"
     gene            complement(119976..120479)
                     /gene="ndhI"
     CDS             join(complement(122197..122749),
                     complement(120573..121111))
                     /gene="ndhA"
                     /codon_start=1
                     /transl_table=11
                     /product="NdhA"
                     /protein_id="AMA97885.1"
                     /db_xref="GI:982743751"
     gene            complement(120573..122749)
                     /gene="ndhA"
     CDS             complement(122751..123932)
                     /gene="ndhH"
                     /codon_start=1
                     /transl_table=11
                     /product="NdhH"
                     /protein_id="AMA97893.1"
                     /db_xref="GI:982743759"
     gene            complement(122751..123932)
                     /gene="ndhH"
     CDS             complement(124024..124296)
                     /gene="rps15"
                     /codon_start=1
                     /transl_table=11
                     /product="ribosomal protein S15"
                     /protein_id="AMA97941.1"
                     /db_xref="GI:982743807"
     gene            complement(124024..124296)
                     /gene="rps15"
     CDS             complement(124655..130138)
                     /gene="ycf1"
                     /codon_start=1
                     /transl_table=11
                     /product="Ycf1"
                     /protein_id="AMA97952.1"
                     /db_xref="GI:982743818"
     gene            complement(124655..130138)
                     /gene="ycf1"
     repeat_region   complement(128160..153072)
                     /Identical_Bases="24,913"
                     /Mismatched_Bases=0
                     /Frequency=2
                     /Percent_Identical="100%"
                     /annotation_group="Repeat 1"
                     /All_Locations="86,110+; 153,072-"
                     /label="Repeat 1"
     tRNA            130466..130537
                     /gene="trnN-GUU"
                     /product="tRNA-Asn"
                     /transcription="TCCTCAGTAGCTCAGTGGTAGAGCGGTCGGCTGTTAACTGAC
                     TGGTCGTAGGTTCGAATCCTACCTGGGGAG"
     gene            130466..130537
                     /gene="trnN-GUU"
     tRNA            complement(131109..131182)
                     /gene="trnR-ACG"
                     /product="tRNA-Arg"
                     /transcription="GGGCCTGTAGCTCAGAGGATTAGAGCACGTGGCTACGAACCA
                     CGGTGTCGGGGGTTCGAATCCCTCCTCGCCCA"
     gene            complement(131109..131182)
                     /gene="trnR-ACG"
     rRNA            complement(131440..131560)
                     /gene="rrn5"
                     /product="5S ribosomal RNA"
                     /transcription="TATTCTGGTGTCCTAGGCGTAGAGGAACCACACCAATCCATC
                     CCGAACTTGGTGGTTAAACTCTACTGCGGTGACGATACTGTAGGGGAGGTCCTGCGGA
                     AAAATAGCTCGACGCCAGGAT"
     gene            complement(131440..131560)
                     /gene="rrn5"
     rRNA            complement(131821..131923)
                     /gene="rrn4.5"
                     /product="4.5S ribosomal RNA"
                     /transcription="GAAGGTCACGGCGAGACGAGCCGTTTATCATTACGATAGGTG
                     TCAAGTGGAAGTGCAGTGATGTATGCAGCTGAGGCATCCTAACAGACCGGTAGACTTG
                     AAC"
     gene            complement(131821..131923)
                     /gene="rrn4.5"
     rRNA            complement(132022..134835)
                     /gene="rrn23"
                     /product="23S ribosomal RNA"
                     /transcription="TTCAAACGAGGAAAGGCTTACGGTGGATACCTAGGCACCCAG
                     AGACGAGGAAGGGCGTAGTAAGCGACGAAATGCTTCGGGGAGTTGAAAATAAGCATAG
                     ATCCGGAGATTCCCGAATAGGTCAACCTTTAAAACTGCTGCTGAATCCATGGGCAGGC
                     AAGAGACAACCTGGCGAACTGAAACATCTTAGTAGCCAGAGGAAAAGAAAGCAAAAGC
                     GATTCCCGTAGTAGCGGCGAGCGAAATGGGAGCAGCCTAAACCGTGAAAACGGGGTTG
                     TGGGAGAGCAATACAAGCGTCGTGCTGCTAGGCGAAGCGGTGGAGTACTGCACCCTAG
                     ATGGCGAGAGTCCAGTAGCCGAAAGCATCACTAGCTTATGCTCTGACCCGAGTAGCAT
                     GGGGCACGTGGAATCCCGTGTGAATCAGCAAGGACCACCTTGCAAGGCTAAATACTCC
                     TGGGTGACCGATAGCGAAGTAGTACCGTGAGGGAAGGGTGAAAAGAACCCCCATCGGG
                     GAGTGAAATAGAACATGAAACCGTAAGCTCCCAAGCAGTGGGAGGAGCCCGGGGCTCT
                     GACCGCGTGCCTGTTGAAGAATGAGCCGGCGACTCATAGGCAGTGGCTTGGTTAAGGG
                     AACCCACCGGAGCCGTAGCGAAAGCGAGTCTTCATAGGGCAATTGTCACTGCTTATGG
                     ACCCGAACCTGGGTGATCTATCCATGACCAGGATGAAGCTTGGGTGAAACTAAGTGGA
                     GGTCCGAACCGACTGATGTTGAAGAATCAGCGGATGAGTTGTGGTTAGGGGTGAAATG
                     CCACTCGAACCCAGAGCTAGCTGGTTCTCCCCGAAATGCGTTGAGGCGCAGCAGTTGA
                     CTGGACATCTAGGGGTAAAGCACTGTTTCGGTGCGGGCCGCGAGAGCGGTACCAAATC
                     GAGGCAAACTCTGAATACTAGATATGACCTCAAAATAAAATAACAGGGGTCAAGGTCG
                     GCCAGTGAGACGATGGGGGATAAGCTTCATCGTCGAGAGGGAAACAGCCCGGATCACC
                     AGCTAAGGCCCCTAAATGACCGCTCAGTGATAAAGGAGGTAGGGGTGCAGAGACAGCC
                     AGGAGGTTTGCCTAGAAGCAGCCACCCTTGAAAGAGTGCGTAATAGCTCACTGATCGA
                     GCGCTCTTGCGCCGAAGATGAACGGGGCTAAGCGATCTGCCGAAGCTGTGGGATGTAA
                     AAATACATCGGTAGGGGAGCGTTCCGCCTTAGAGGGAAGCACCCGCGCGAGCGGTAGT
                     GGACGAAGCGGAAGCGAGAATGTCGGCTTGAGTAACGCAAACATTGGTGAGAATCCAA
                     TGCCCCGAAAACCTAAGGGTTCCTCCGCAAGGTTCGTCCACGGAGGGTGAGTCAGGGC
                     CTAAGATCAGGCCGAAAGGCGTAGTCGATGGACAACAGGTGAATATTCCTGTACTACC
                     CCTTGTTGGTCCCGAGGGACGGAGGAGGCTAGGTTAGCCGAAAGATGGTTATCGGTTC
                     AAGGACGTAAGGTGACCCTGCTTTGCAGGGTAAGAAGGGGTAGAGAAACTGCCTCGAG
                     CCAATGTTCGAGTACCAGGCGCTACGGCGCTGAAGTAACCCATGCCATACTCCCAGGA
                     AAAGCTCGAACGACCTTCAACAAAAGGGTACCTGTACCCGAAACCGACACAGGTAGGT
                     AGGTAGAGAATACCTAGGGGCGCGAGACAACTCTCTCTAAGGAACTCGGCAAAATAGC
                     CCCGTAACTTCGGGAGAAGGGGTGCCTCCTCACAAAGGGGGTCGCAGTGACCAGGCCC
                     GGGCGACTGTTTACCAAAAACACAGGTCTCCGCAAAGTCGTAAGACCATGTATGGGGG
                     CTGACGCCTGCCCAGTGCCGGAAGGTCAAGGAAGTTGGTGACCTGATGACAGGGGAGC
                     CGGCGACCGAAGCCCCGGTGAACGGCGGCCGTAACTATAACGGTCCTAAGGTAGCGAA
                     ATTCCTTGTCGGGTAAGTTCCGACCCGCACGAAAGGCGTAACGATCTGGGCACTGTCT
                     CGGAGAGAGGCTCGGTGAAATAGACATGTCTGTGAAGATGCGGACTACCTGCACCTGG
                     ACAGAAAGACCCTATGAAGCTTCACTGTTCCCTGGGATTGGCTTTGGGCCTTTCCTGC
                     GCAGCTTAGGTGGAAGGCGAAGAAGGCCTCCTTCCGGGGGGGCCCGAGCCATCAGTGA
                     GATACCACTCTGGAAGAGCTAGAATTCTAACCTTGTGTCAGGACCTACGGGCCAAGGG
                     ACAGTCTCAGGTAGACAGTTTCTATGGGGCGTAGGCCTCCCAAAAGGTAACGGAGGCG
                     TGCAAAGGTTTCCTCGGGCCGGACGGAGATTGGCCCTCGAGTGCAAAGGCAGAAGGGA
                     GCTTGACTGCAAGACCCACCCGTCGAGCAGGGACGAAAGTCGGCCTTAGTGATCCGAC
                     GGTGCCGAGTGGAAGGGCCGTCGCTCAACGGATAAAAGTTACTCTAGGGATAACAGGC
                     TGATCTTCCCCAAGAGCTCACATCGACGGGAAGGTTTGGCACCTCGATGTCGGCTCTT
                     CGCCACCTGGGGCTGTAGTATGTTCCAAGGGTTGGGCTGTTCGCCCATTAAAGCGGTA
                     CGTGAGCTGGGTTCAGAACGTCGTGAGACAGTTCGGTCCATATCCGGTGTGGGCGTTA
                     GAGCATTGAGAGGACCTTTCCCTAGTACGAGAGGACCGGGAAGGACGCACCTCTGGTG
                     TACCAGTTATCGTGCCCACGGTAAACGCTGGGTAGCCAAGTGCGGAGCGGATAACTGC
                     TGAAAGCATCTAAGTAGTAAGCCCACCCCAAGATGAGTGCTCTCCT"
     gene            complement(132022..134835)
                     /gene="rrn23"
     tRNA            join(complement(135832..135869),
                     complement(134988..135022))
                     /gene="trnA-UGC"
                     /product="tRNA-Ala"
                     /transcription="GGGGATATAGCTCAGTTGGTAGAGCTCCGCTCTTGCAAGGCG
                     GATGTCAGCGGTTCGAGTCCGCTTATCTCCA"
     gene            complement(134988..135869)
                     /gene="trnA-UGC"
     tRNA            join(complement(136919..136955),
                     complement(135934..135968))
                     /gene="trnI-GAU"
                     /product="tRNA-Ile"
                     /transcription="GGGCTATTAGCTCAGTGGTAGAGCGCGCCCCTGATAAGGGCG
                     AGGTCTCTGGTTCAAGTCCAGGATGGCCCA"
     gene            complement(135934..136955)
                     /gene="trnI-GAU"
     rRNA            complement(137250..138740)
                     /gene="rrn16"
                     /product="16S ribosomal RNA"
                     /transcription="CTCATGGAGAGTTCGATCCTGGCTCAGGATGAACGCTGGCGG
                     CATGCTTAACACATGCAAGTCGGACGGGAAGTGGTGTTTCCAGTGGCGGACGGGTGAG
                     TAACGCGTAAGAACCTGCCCTTGGGAGGGGAACAACAGCTGGAAACGGCTGCTAATAC
                     CCCGTAGGCTGAGGAGCAAAAGGAGGAATCCGCCCGAGGAGGGGCTCGCGTCTGATTA
                     GCTAGTTGGTGAGGCAATAGCTTACCAAGGCGATGATCAGTAGCTGGTCCGAGAGGAT
                     GATCAGCCACACTGGGACTGAGACACGGCCCAGACTCCTACGGGAGGCAGCAGTGGGG
                     AATTTTCCGCAATGGGCGAAAGCCTGACGGAGCAATGCCGCGTGGAGGTAGAAGGCCC
                     ACGGGTCGTGAACTTCTTTTCCCGGAGAAGAAGCAATGACGGTATCTGGGGAATAAGC
                     ATCGGCTAACTCTGTGCCAGCAGCCGCGGTAATACAGAGGATGCAAGCGTTATCCGGA
                     ATGATTGGGCGTAAAGCGTCTGTAGGTGGCTTTTTAAGTCCGCCGTCAAATCCCAGGG
                     CTCAACCCTGGACAGGCGGTGGAAACTACCAAGCTGGAGTACGGTAGGGGCAGAGGGA
                     ATTTCCGGTGGAGCGGTGAAATGCGTAGAGATCGGAAAGAACACCAACGGCGAAAGCA
                     CTCTGCTGGGCCGACACTGACACTGAGAGACGAAAGCTAGGGGAGCGAATGGGATTAG
                     ATACCCCAGTAGTCCTAGCCGTAAACGATGGATACTAGGCGCTGTGCGTATCGACCCG
                     TGCAGTGCTGTAGCTAACGCGTTAAGTATCCCGCCTGGGGAGTACGTTCGCAAGAATG
                     AAACTCAAAGGAATTGACGGGGGCCCGCACAAGCGGTGGAGCATGTGGTTTAATTCGA
                     TGCAAAGCGAAGAACCTTACCAGGGCTTGACATGCCGCGAATCCTCTTGAAAGAGAGG
                     GGTGCCTTCGGGAACGCGGACACAGGTGGTGCATGGCTGTCGTCAGCTCGTGCCGTAA
                     GGTGTTGGGTTAAGTCCCGCAACGAGCGCAACCCTCGTGTTTAGTTGCCATCATTTAG
                     TTTGGAACCCTGAACAGACTGCCGGTGATAAGCCGGAGGAAGGTGAGGATGACGTCAA
                     GTCATCATGCCCCTTATGCCCTGGGCGACACACGTGCTACAATGGCCGGGACAAAGGG
                     TCGCGATCCCGCGAGGGTAAGCTAACTCCAAAAACCCGTCCTCAGTTCGGATTGCAGG
                     CTGCAACTCGCCTGCATGAAGCCGGAATCGCTAGTAATCGCCGGTCAGCCATACGGCG
                     GTGAATTCGTTCCCGGGCCTTGTACACACCGCCCGTCACACTATGGGAGCTGGCCATG
                     CCCGAAGTCGTTACCTTAACCGCAAGGAGGGGGATGCCGAAGGCAGGGCTAGTGACTG
                     GAGTGAAGTCGTAACAAGGTAGCCGTACTGGAAGGTGCGGCTGGATCACCTCCTTT"
     gene            complement(137250..138740)
                     /gene="rrn16"
     tRNA            complement(138968..139039)
                     /gene="trnV-GAC"
                     /product="tRNA-Val"
                     /transcription="AGGGATATAACTCAGCGGTAGAGTGTCACCTTGACGTGGTGG
                     AAGTCATCAGTTCGAGCCTGATTATCCCTA"
     gene            complement(138968..139039)
                     /gene="trnV-GAC"
     CDS             141741..142208
                     /gene="rps7"
                     /codon_start=1
                     /transl_table=11
                     /product="ribosomal protein S7"
                     /protein_id="AMA97949.1"
                     /db_xref="GI:982743815"
     gene            141741..142208
                     /gene="rps7"
     CDS             join(142507..143283,143966..144721)
                     /gene="ndhB"
                     /codon_start=1
                     /transl_table=11
                     /product="NdhB"
                     /protein_id="AMA97887.1"
                     /db_xref="GI:982743753"
     gene            142507..144721
                     /gene="ndhB"
     tRNA            145303..145383
                     /gene="trnL-CAA"
                     /product="tRNA-Leu"
                     /transcription="GCCTTGGTGGTGAAATGGTAGACACGCGAGACTCAAAATCTC
                     GTGCTCAAGAGCGTGGAGGTTCGAGTCCTCTTCAAGGCA"
     gene            145303..145383
                     /gene="trnL-CAA"
     CDS             complement(145973..152287)
                     /gene="ycf2"
                     /codon_start=1
                     /transl_table=11
                     /product="Ycf2"
                     /protein_id="QWQ52153.1"
     gene            complement(145973..152287)
                     /gene="ycf2"
     tRNA            152376..152449
                     /gene="trnI-CAU"
                     /product="tRNA-Ile"
     gene            152376..152449
                     /gene="trnI-CAU"
     CDS             152621..152902
                     /gene="rpl23"
                     /codon_start=1
                     /transl_table=11
                     /product="ribosomal protein L23"
                     /protein_id="QWQ52211.1"
     gene            152621..152902
                     /gene="rpl23"
ORIGIN      
        1 ctcgctgggc gaacgacggg aattgaaccc gcgcatggtg gattcacaat ccactgcctt
       61 gatccacttg gctacatccg ccccaccaat ttatttattt aaatttattt atttatttgc
      121 atttcaaagg attcattttt tatcattcaa aaagattttt atctaaaaaa atcttaaata
      181 aaaaataaat aaataaagga gcaatatcgc tctcttgata gaacaagaaa gatgtattgc
      241 tccttttttt atattttaaa aatcttgtat atactaaaac ccggtcttac ccatttgtag
      301 atggagcttc aacagcagct aggtctagag ggaagttatg agcattacgt tcgtgcataa
      361 cttccatacc aaggttagcg cggttaatga tatcagccca agtattaatt acacggcctt
      421 ggctgtcaac tacagattgg ttgaaattga aaccatttag gttgaacgcc atagtgctga
      481 tacctaaagc agtaaaccag atacctacta caggccaagc ggctaggaag aagtgtaaag
      541 aacgagagtt gttgaaacta gcatattgga agatcaatcg gccaaaataa ccatgagcgg
      601 ctacgatatt ataagtttct tcctcttgcc cgaacctgta accttcatta gcagattcat
      661 tttctgtggt ttccctgatc aaactagagg ttaccaagga accatgcata gcactaaata
      721 gggaaccgcc gaatacacca gctacgccta acatgtgaaa tgggtgcata aggatgttgt
      781 gctcagcctg gaatacaatc atgaagttga aagtaccaga gattcctaga ggcataccat
      841 cagaaaaact tccttgacct attgggtaga tcaagaaaac agcagtagca gctgcaacag
      901 gagctgaata tgcaacagca atccaaggtc gcatacccag acggaaacta agctcccact
      961 cacgacccat gtaacaagct acaccaagta aaaagtgtag aacgattaat tcataaggac
     1021 cgccgttgta taaccattca tcaacagaag ccgcttccca gattggataa aagtgcaaac
     1081 ctatagctgc agaagtcgga ataatggcac cggaaataat attgttgcca taaagtagag
     1141 atccagaaac aggttcacga ataccatcaa tatctactgg aggagcagca atgaaggcga
     1201 taataaatac agaagttgcg gttaataaag tagggatcat caaaacacca aaccatccaa
     1261 tgtaaagacg gttttcggtg ctggttatcc agttacagaa gcgaccccat aggctttcgc
     1321 tttcgcgtct ctctaaaata gcagtcatgg taaaatcttg gtttatttaa ttatcaggga
     1381 ctcccaagca cacgaatttt ctataactcg aaatatagaa aactgaaggc ttgttattca
     1441 acagtataac atgacttata tgtccttgtc aaccaatatt tatatagacc tatccaatct
     1501 ttttggaagt atattgttga aaaaaaaaaa aagaattcta tacatacctc ttttttgttc
     1561 tatacatacc tcttttttgg cggtgggttg cccgggattc gaacccggaa ctagtcggat
     1621 ggagtagata atttccctgt taaataggta aaaacccctc cccaaaccgt gcttgcattt
     1681 ttcattgcac acggctttcc ctatgtatac attaaaaacc cggtttctta cttagaactt
     1741 taaaaaagtt gaatactcgg ttgatttaac ccttactaca ccctacatca acatttcaaa
     1801 aaaaaaattt gttatctctt cattatttat cttcattact tacattttta gtgacaattt
     1861 acatgatttc ctaacgaatc attcaattca tgactggcca aatcattgat acaaataata
     1921 tccaaatacc aaatacgcct tctatacaac ctctgcgaag tggaagaagc ttttggaaag
     1981 gtcaaataaa ggacttgctc ttccgccgta aagaattctt ccaataaccc cgagcccgat
     2041 cttttcaaaa aagcacgtac agtactttta tgtttacgag ccaaagttct agcacaagac
     2101 agtcgaagta tatactttat tcgatacaaa ctcttttttt gtgaggatcc actataataa
     2161 tgagaaagat ttctgcagat acgcccaaat cggacaacaa tatcagaatc tgataaatca
     2221 gtccaaaccg ccttactaat agggtgcccc aatacgttac aaaatctcgc cttagccaat
     2281 gatccaatca gaggaaccat tggaacaaga gtatcgaact tattaataag attatcaatt
     2341 ataaatgcat tttctagcat ttgactgcgt accattgaag ggtttagtcg cgcacttgat
     2401 agatagccca gaagagctag ggaatgatta tataattggt ttatacagat ccgtcccggt
     2461 tgagaccata ggtaaaaatg acatttccat aaattgacaa aaaagtatgt ccattttgtc
     2521 atcaaaaggg gtgtcccttt tgaagcgaga attgattttc cttgatacct aatataatgc
     2581 atgaaagggt ccttaaacaa ccatagatta tcctgacagg ccttagcaaa agcttctaca
     2641 agtccaagat gttctatttt tctatagaaa aagattcgtt caagaagggt tccagaagac
     2701 gttgagcata aatgagaaga ttggttacga agaaagacga agatggattc gtattcacat
     2761 agatgagaat tatataggac gaataaaaac ctttgatttc cttttgaaaa acaagaactg
     2821 gctttatttg gagtattcca actacgatac tcgtagagaa agaatcttaa taaatgtaaa
     2881 gaagaagcgt cttttaccca atagcgaaga gtttgaacca atatttccag atgggctggg
     2941 tagggtatta gtatctctaa cacataaatt aaatgtgaaa atttgtcctc taaaaagggg
     3001 aatattgaat gaattgatcg taaattatga gatttaaata ttcctttcct ttctagcgaa
     3061 gataataatc ggagataaaa cggaatttct acaatgactg caaatccttc tgatatcatt
     3121 tgaaaattaa aattcttgtt gcgcccaaaa aacgaatttt ggttaaaatc attagcaaaa
     3181 agaatcaaat gattctgttc atactgatac attcgctcaa ttgcacgttt cacaattagt
     3241 aagctgaatt tattataacc tgcattttcc aacaatctat ttctatttaa accatgatca
     3301 tgcgcaagtg cataaatata ctcctgaaag ataagtggat ataagaagta gtgttgttga
     3361 gatctattta gctttaaata tctttggact tcctccattt gaaattctag ttgaactaaa
     3421 ggtagaggat tttgggggtt atcaatgaaa catagtgcga tacagtcaaa acgaggtatt
     3481 cgagtaataa acgaaaatga atagatacct cggatacagg taaacttatc aacggattct
     3541 ctaccctctc ttttccattt aaacgaataa gtttatgttc gttataggat aacaaaagac
     3601 ttagaaatcc tttatttttt caacctaatc gctcttttga ttttggaatt tttttatcaa
     3661 tatactgttt cttctacaca cacatttcta ttccataatg gaaaatgtca atagttagga
     3721 ttcattaaaa tagaaagaat tcgttcatgg gataatccct tcccgtatca ggtactaata
     3781 catttttaac gtctaattag atcgggtaat cattcaaatt aagaacagaa gctcgttgct
     3841 ttccctataa tcaataaatt aaagccatta tagctctatc tatatccatt tattcatccg
     3901 acccaacttt aaattgaatt cattttgttc cgtttcaaaa aagaacacaa cggtttgtac
     3961 cgattcggaa agaatgaaat attctcataa ctctttgttg atccgacatg ctattttttc
     4021 cattcattcc ctttcaggat cagtcgtggt cttccaaact ttaccaatgg tatggacgaa
     4081 tcctcgcttc atccaaatgt gtaaaagatc ctcgccgcac ttaaaagccg agtactctac
     4141 cgttgagtta gcaaccccaa tataaaaagt ttatgtaaat acaatcaaaa aaaaaaaaaa
     4201 gatagataaa tgtcaaaatt tctagactac ctcttagttc ttatgttatc gccttttcaa
     4261 tcaaaacccc taacccctat tcttattata tcttaactca acttctatta aatattaaag
     4321 agaatccaag gaatcccatc ttttgaataa aataaggtaa aaatcaaatc tctcggacag
     4381 aaataaattt atctacttat cacgatgaat tatatttgtt cgatacactg ttgtcaatat
     4441 aaatgttgag aaaataatac aatggaaaaa aaaaatggaa ttttttaaat actattaaaa
     4501 aaagggcttg tgttggattg gcactacata gctgaaaaaa gtttagatag aggaataaac
     4561 aaagaacaag tagaaaaaaa aaatatatat atatagaaag aaaaaatttt tatagaagaa
     4621 ttaccacccc tttctatttc gttatttcct taagtcaatt ttgtttgatt aggaccaagt
     4681 tacttaaaaa cctccgcctt tttgaaaaga tcccgaacag ttcctgtggg ctgagcgccc
     4741 ttttcaagga aatatagaat agcagggacg tttaaataac tttgattttt tatcggatca
     4801 taaaaaccta cgttccgaag atctcttcct tctcttcggg atcgaacatc gattgcaacg
     4861 attcgataga cggctcattg ggatagatct aagtaaatga acaaaccccc ccctagaaac
     4921 gtataggaag ttttctcctc gtacggctcg agaaaaaatg atttggaatt ttgtctacgt
     4981 atataattat aattaatgtc aaaggagttg ataaaataaa ttataatagg atttaactca
     5041 tttttttatt cctccttcct gaaaaaataa aaatcatttg tacccataac tcaagttgga
     5101 taattctcaa atagcttaaa agaaaagaat ctttcggcaa tttatttaat tttttgaatg
     5161 gtctttaacc ccctcttgtt tgtctcattt aatctttatc tttattatta attattatcc
     5221 agttattgag acaattcaaa aaacggtgtt tccttgtttt gagatccttt ttctttgttt
     5281 taaatcagtg ggtttagaca ttacttcggt gcttcttaat ccttacaaaa tggcagcaac
     5341 ataccccttt tgtgatttct ttctatcaaa gaaccatata aacgctcgat tcccgcgcga
     5401 tacactttga atcgaaagac ttttctcaat ttcaacaaat tttacttttg aattaaaaat
     5461 tggatcctct caatttctat attgatatat atgatatact tacgaagttg ttccaattta
     5521 ttgattggta ttaaccctag attcttgccc cctgaaagat aaatccatac tttctacccg
     5581 agctccatca tgtactatat tcattagtaa cctaacaaaa aaagtattct agtgaaaaca
     5641 gaacagatgt cgggtcaaga gcaccttcat tcatagaaaa gatggcggat gtaagaataa
     5701 aaatccacac cggatcgtgt ccttcaagtc gcacgttgct ttctaccaca gcgtttcaaa
     5761 cgaagtttta ccataacaaa aaattcctct aatttggaac ccatatggaa ttgattcaat
     5821 tatggaatca tgaatagtca ttggttccgt cgatacataa acatattaat ctagaccctt
     5881 ttttcttcta tacaaattct tctagacaaa gatggcaaaa atttttttga agcaatctta
     5941 gaaagacccc acctattatt gtatgttatt gtatgaatgc aacactttaa cgttactttt
     6001 tattaaaaaa attcaaatat ctggttcttt tcgaattaaa ccatcaacaa tttaaagaag
     6061 ataaatggat tgaacaaaaa acccagtttt ctttttttat gtgagataga taaaaaagac
     6121 cgatcgaaga gaagatttaa gtacttgttc tttcgattcg aattttagta ataatataag
     6181 atgaacgagc taggggtttt tcgtacctat cagatagact gaactacagt ctttattatg
     6241 gatccgttac atatgtaact tgattcgttg ttaatgagat tcggacatac acagatagac
     6301 atatatttaa tatttaaatc aagaccttct gttactgtta ctaattaaga actatctatc
     6361 ccaattaggc gcttgctcct aattttttag tttacccaaa cccagtcttg tcttacgaaa
     6421 cttaatccca ttaattaatt aattgaatgt aataaccccc tcttgtttag aataaagaga
     6481 tcctaataat ttggctaccc catttaagtt taattttaat gtataaagaa taagatatag
     6541 gctcttttgt taccatcata tcttgatcaa atctatttag gaatagttgt gaaaaacaag
     6601 gatatgattc ataaaagaat cattcaaaat tctaaaagaa acaagaatga cattctattc
     6661 aatattaggc atttaaacat aacgttattt taaaaataaa cttttactct gctacaatgt
     6721 atctacctgg gacgaaagga ttcgaacctc cgaataccgg gaccaaaacc cgttgcctta
     6781 ccacttggcc acgccccatc tatatttcca ttctacacta ataaagaata ttattagtat
     6841 ggggtgttgg tcaattacag ggcaattttc tatataaaat atttatagaa tagattagat
     6901 tcttgctagg atttttacgc gtgtagatat agaattcaga cgaattcatt gatcattaca
     6961 tataatttaa ttaagatatt ctatgaaagt attatttctt ctattctcct ttgtttgaga
     7021 attggggaat ttttgattgg gtgggttcaa agaaaaagaa ggatttttgt ctaccttact
     7081 ttacttcatt tttccttata tcattaactc aatcaaaatg caattatctc caagaacaaa
     7141 acgcctgtta tgcttaatat ctttagtttg atctgcattt gtcttaattc tgccttttat
     7201 tcgagtagtc ttttcttcgc caaattgccc gaggcctacg cttttttaaa tccaatcgta
     7261 gatcttatgc cagtcatacc tttgttcttt tttctcttag cctttgtttg gcaagctgct
     7321 gtaagttttc gatgagatcc ttaatcttat tctagaaaat gaatgcttta ttcgagaaaa
     7381 attataacaa ttaataagat taaatttgtc ttacactatg aaccctcgat tcaaacattg
     7441 aaagtttgaa agtcttggtt ggatagcttc gagaaattca aatctggctc accccgtatt
     7501 ccccattctg cccttttgaa agaccctaac agggttaagg ttaggatccc ccgcaatatc
     7561 taattggagg tatgaaataa atttttggta atggaggatc tattttcttt tctcattttt
     7621 tttttccaaa aaaagatctt ggagattgtg taatgcttac tctcaaactt tttgtttaca
     7681 cagtagtgat attctttgtt tctctcttta tctttggatt cctatctaat gatccggggc
     7741 gtaatcctgg acgtgaagaa taaaaaaggg agttttcatt ttcattgctt gatttttaaa
     7801 ttttcttagg attttttatc tattccacat ggttcacgtt aaccaagaaa cattaaaaag
     7861 gattggcgaa atttgaaaga gaaatcaaat atcaagtcat caacaaaaac ggaaagagag
     7921 ggattcgaac cctcggtacg aataactcgt acaacggatt agcaatccgc cgctttagtc
     7981 cactcagcca tctctcccaa ttgaaaaaga taattactat gttacattac acatgaaata
     8041 aggattgaaa aagtatttct ttctcgttct ttatcttatc tatagtctat ctacaacttt
     8101 tattagcaat tacagttagt tcaagtaaga gatcgaaaga ttcaatagaa aaaacagaaa
     8161 gaagacccct ttgctttgat tttgtttgaa agggcccttt ttattgtcgc ggcctggcct
     8221 ggtaagtacc tagccgggcc tttttttgtt ccaacgaatc ctatctaatt aaaaaaaggg
     8281 agggttgcta ttaaagcaac aacaaaaaga cgaagggccg tttccattat tattattaga
     8341 taaaagattt atttttatga attttttttt ttcaattttt gaatccccac gaaaaacgtc
     8401 aacaatctca ttttcatgat tcttttatga tcctgtcttg attagcccaa attatccctg
     8461 ttcgacaaaa ggccctttgt atataataat cgcattgtag cgggtatagt ttagtggtaa
     8521 aagtgtgatt cgttcgagta acccccttaa aaagttaagg ggtcttttcg gtttgattca
     8581 tattccgata aaaaacttta tttcttaaaa ggattgaatc ctttacctct caatgacata
     8641 ttggagtaaa aatcgaaatt atcgtgattt gtatccaagg atcacttaaa aattttttaa
     8701 ttaggttatg aaattgcgaa acataattat tcaattggat caatatttcc aattgactga
     8761 gtatgagtaa aggatccatg gatggagata taaaagtaga tttctaatcg taactaaatc
     8821 ttccaatttt ttttatttgt agaaaagaaa ttgaagcaaa atagtatagc tattaaaata
     8881 gtatagctat taaaggatga ctttagttta ctagagttat cgacatattc ttttagctcg
     8941 gtggaaacaa aacttttttc ctcgggatcc tttcaaatag aaatagagaa cgaagtaact
     9001 agaaaggttg tcataatcat cttttttcta gagggatcat ctataaagcg aatctgtttg
     9061 aatgtagtca aacaaagagc tgacatagat gttatggata gaattctttg taatttactt
     9121 cacatattag atctaggaat ttttacatct tccataaagg agccgaatga aacaaaagtt
     9181 tcatgttcgg ttttgaatta gagacgttca aaatgctgaa tcgacgtcga ctataacccc
     9241 tagccttcca agctaacgat gcgggttcga ttcccgctac ccgctatatc gatatatcct
     9301 agaaaatata tatatctata tatatatata tattctttat atactctaaa tatactctaa
     9361 tagactctaa ttattaatta gaatttattc atcattgaat atagaatata caattttaaa
     9421 taatatcaat gaaagcgtcc attgtctaat ggataggaca taggtcttct aaacctttgg
     9481 tataggttca aatcctattg gacgcaattt atttccatat atatatatat ataatatata
     9541 tatattttat atttcgatat taaaaagtct ttttgaaaga cttgaatgcg agacgctcaa
     9601 ttatcccttt tagaactttt ataaaatctt ttatacttgt tcctgaagta gaaaacgttc
     9661 catctgttcc tgaatagctt ctttcaaaag ggcttctgct tctttggtga atgtcttggt
     9721 agaagatatt atttcttgaa actggggttt atttgttttt aggtaagtac gtaactcaac
     9781 aagaaatttc cttacctgtc caatttctaa tgaatcaaga taaccatttg ttccggtata
     9841 aatagtcatt atctgttctt ctaccgcaag aggggcggat tgggattgtt taagcaattc
     9901 acgtaaccgt tgacctcttg ccaattgatt ctgagtagct ttatcgagat cagaagcaaa
     9961 ttgtgcaaag gcttctaatt ctgcgaattg cgcgagttcc aattttaatt tgccagcaac
    10021 ttgtttcata gctttaattt gagctgcaga tcccactctg gaaacggaga tacccacatt
    10081 aatagcaggt ctaatgccag cattgaatag atcggcagat aagaatattt gtccatcagt
    10141 aatcgaaatt acattagtag gaatataagc cgaaacatct cccgattgag tttcaactat
    10201 tggcaaagca gtcatacttc cttcacctaa aagagaacct aatttagcag ctctttccaa
    10261 aaggcgtgaa tgcaaataaa aaacatcccc cggataagct tcgcgaccag gcggtcttcg
    10321 taatagaaga gacatttgtc gataagcttg tgcctgtttg gagggatcat cataaattat
    10381 taaagtgtgt cgtttgcggt acataaaaaa ttccgccaga gcagcgcctg tataaggagc
    10441 gagatattgt aatgtagcag gagaatccgc cgtttcagct accacaatag tgtattccat
    10501 cgctcccctt tcctggaaat tagtcactac ctgagccaca gaagatgctt tttgaccaat
    10561 agctacataa acacatatta cattttggcc ttgttggttc agaatcgtat ctgttgctac
    10621 tgctgtttta ccggtttgtc tgtccccaat aattaattct cgctgaccac gccctatagg
    10681 tatcatcgaa tcaatagcaa taagccccgt ttgaagaggc tcgtatacgg aacgtcgtga
    10741 aataataccc ggagcaggag attcaattaa ccgatattca gaagctgaaa tttcacccct
    10801 accatcaata ggtttagcta gggcatttac aacacgaccc aaataggcct cactcacggg
    10861 tatctgagca attcttcctg ttgcttttac agaacttcct tcttgtatca gcaaaccatc
    10921 acccattaat acaacaccga catttgttga ttccaaatta agagcaatac ctactgtacc
    10981 ctcttgaaat tctactaatt cacccgccat tacttcatca agaccatgaa tacgagcaat
    11041 gccgtcacct acttgcagta cggtaccggt atttacaatc tttacttctc tattatattc
    11101 ctcaattcgc tcacggataa tcttactaat ttcgtcggct cgaattgtta ccatgagttt
    11161 ttcttactta gtttttgaaa aaaaaaaaat aatacctaga gtcgaaggac taatcggtta
    11221 ttgcccccaa catgccaata ttggcacgta tcgtacgtaa atgtaactcg ttgttcaaac
    11281 aactgctcag agttcctaaa gccccttgta aggcttgttg gaaaacccgt tgtcggactt
    11341 gattaatcgc cctttgttgt tcaaaatgaa tagtttcgtt tttgtaattt tctagttgtt
    11401 tcaaagtctt agaagtggaa ttaataaaat taaatctttc tcgctctatc tcagagtagc
    11461 cattgactcg aaactgatct gcctccattt ccacttttcg taagcgagtc cgggcctttt
    11521 ccagctgttc aatggctccc ccacgcagtt cttctgaatt tcgaatagta ttcaagatcc
    11581 tctgttttcg attatctaat aaatcactta atgaaagtag attctctttc cattcattta
    11641 aaaacttcca tgatcccttc ccgaaccaaa catgaatctt ttgattcatt tggctctcac
    11701 gctcaattac ttatgattat gaaaaattcc catatctttt tttgaatgta atgagcctat
    11761 cctctactct cttcatattc caaaataaaa atatcaaaac caatcactaa tccaaaacca
    11821 aaaaagccgg aggactcttc tgaccaaaca aaaatatgta attgtcagca aagttgtttc
    11881 ttttttttat ccaaaaatcc aaaaagggtt ttcttccttg aatacacaat acataggtcg
    11941 tcaattcatt attggataaa aaggggtttc atcccaattt ttataataag cggttcaaat
    12001 aattttatcc atatgagtgt tcttatatag ataaattatt cattttgaaa gcatctctat
    12061 attcatattg atattgtggt agaaagagta ccatgctgcg tctggacttc aaacgattta
    12121 gctttaacca taattaatgg tcccccattt ttggttgata gagaatcaaa gcggatttac
    12181 caacgaatca cgaaatgcta tggttcttgc atatgatttc tttattcaga agtcattcgt
    12241 gagataatgt acctcctttt ccgagttata acataaaaag tacagctggt tagatccagc
    12301 ctattcttga aataaacaac tcgcacacac tccctttcca aaaaaaacca atatcccaag
    12361 cactacactt agatttatta gatttgttgc taaaatatcg gtattaaacc cgaaactccc
    12421 ggcggacggc cagtggccta aagaaacgaa agaatcggtt acatttttca tatgatctcc
    12481 tcttatagat agactagaac aaagttcttt ttgtatcgcc ctgcccctct ttgatatata
    12541 tatcaatttt actatttata aatcgagcca aaaaggattc gatttataaa tggcgaatta
    12601 ccccctttat ttaaactctt cctaaaaaat aaaaaggggg tttccttaga ctacgaacgg
    12661 gaaggatgaa agcgagtgaa tatgctaatt cctcatccac aaataagccc ttcccgcggg
    12721 ttattgcttt ttcgaattta taatttataa gattaaacaa aaggattcgc aaataacagt
    12781 gctaatgcta caaccaggcc ataaattgtt aaagcttcca taaaagctag actaagcaat
    12841 aaagtacctc gtatttttcc ctccgcctca ggctgtctcg cgataccttc tacagcttgg
    12901 cccgcagcag taccttgacc aactccaggt ccaatcgaag caagccctac agccaatcca
    12961 gcagcaataa cggaagcggc agaaatcagt ggattcatga taagttcctc atacaaaaaa
    13021 aaatggttaa tgatacagtc agccgatgaa ttctaactta atcattccat cgctacaatt
    13081 catccagtcg aagtttcaaa ttgaagtaat aatcttattc aaggataaaa actactttac
    13141 ttcgatatct cttttttagt tcctatcgac aaagtctttg cgaatccgta cgactttcgt
    13201 ccgtacattt ctttattccg aaccattctt tgaattcttc gatttttttc ttgatgtcat
    13261 ctgtttattg attcaactca cagtcctaga gtatacggaa ggacttctat tggaatagcc
    13321 atcgaaatcg aaatttatag tagtagggca actagtagta gggcaatttg aatatatctt
    13381 tagttcatat ataactagtc aatatttaat atcaatcacc tatacatgtc tttcttccat
    13441 aacgtaaacc aactcttcag tcatcttaaa ttcaatcgaa ttcgagaatt atgcgtcgaa
    13501 aaacaagtta atttatagca tattttttta catataatat acctataata acccccctct
    13561 ccgatccgaa tcaccctagt ttttctgaat cccttttttt gtttgtaaat acttcttccc
    13621 ctttctttat cattctcccg gatggaaaca atataaataa acaaattgct taggccgaat
    13681 cattggatat aaatatcatt atttgattga tctaagttca ggcaatttat tattaattta
    13741 ttatttctga aaattttatt ttggtgtcaa tcgctgaaga aaagaaattg aaaggggaat
    13801 ccttctatag agcacccctc tttttttact cacacgtcgt taaaccacaa gaattcttat
    13861 tcaaattatg attccgaata ggaaatatta ggattggccg accaacaata taaaatgaat
    13921 atctattcag gagagaatgg tataatataa gtggaccaac caaaaatttt aggaaaaaga
    13981 tcttttagat ctccttccct ttttttattt tacaactctc tactctaata tatttggcta
    14041 ttactctaga ttgcatatag tgagttgtat atttagattt cctaattata attagattct
    14101 atttttttta agccgcgcat acattgcctt gggataagct caaaaagaat ctttcaaaaa
    14161 ctagtcaatg gtggccctcc atggattccc ctatataagc cgcggctaaa gttgcaaaaa
    14221 tcagagcttg aataccactt gtaaataatc caaggaacat gacaggtata ggaaccacta
    14281 aaggtactaa agaaacaaga acaacaacta ctaattcatc agctaatata tttccgaaaa
    14341 gtcgaaaact cagtgataaa ggctttgtga aatcttctaa gatgttaatg ggtaaaagta
    14401 ttggggttgg ttgaatatat ttcccgaaat aacccaatcc ccttttggta agacccgcat
    14461 agaaatatgc cactgacgtg agtaaagcca aagcaacagt agtatttata tcattcgtgg
    14521 gtgcggctaa ctccccatga ggtaattgta tgattttcca aggtaaaagc gctcctgacc
    14581 aattagaaac aaaaataaat agaaacattg ttccaataaa aggaacccag gggccatatt
    14641 cttctccaat ttgagtttta ctcacatctc gaatgaattc aagtacatat tcgaagaaat
    14701 tctgaccgcc ggtcggaatg gtttgtgggt tccgaacagc tagagtagct gaacccaata
    14761 agatagcaat tacaacccaa gaagtaataa gtacttggcc gtggacttga aaacctccta
    14821 ttttccaata gaaatgttgg cctacttcca caccagaaat atcgtataac ccatttagtt
    14881 tgttgatgga acaggataga acattcatat tgccctctga aaaaatatag ctttaaataa
    14941 aattattttg attcaaacgg cgctttctct acgtgactgc ttgaatccta tatatattta
    15001 taataccaat tcaattcttg aatacaacga atcacaaaat ctccccagtt ttttatctct
    15061 tttttgagat ccaaaacgaa tatctgagat tcataaaaag taactgatta cataactcta
    15121 tgaaatttcc aaagtaagtt aagtttttta tcttattatt tattattatg aattacggat
    15181 ttcttatata gctagaacgc ccttcacgaa ttgcgaatac taatttgtta agaattaatc
    15241 gaattgaaga tatagcgtca tcgttggctg gaatcgaaat atctgcaaga tcggggtcac
    15301 aatttgtatc gattaaacaa attgttggaa ttcccaaagt gatacattct tgaagggccg
    15361 tatattcttc gtgttgatca atgatgatta caatatctgg taaccccgtc atatatttaa
    15421 tcccgcccag atatgtttgc aagtgagata attgtctttt caacacggcc gcatctcttt
    15481 tcggaagacg gtggagtctc cctgtttttt gttctgttct caagtctcta aacttatgaa
    15541 gtctcgtttc tgtagtggac caattcgtta acataccgcc aagccatttt ttattaacat
    15601 aatgacaccg agcccttatt gcagcccatg ctactaggtc agccgcttta tttttagtgc
    15661 caacgattaa gaattgtttt cccttacttg ctgcatcaaa aaccaaatca caagcttctg
    15721 ataaaaaacg agcggttcta gtaagattta taatatgaat acctttacgc tttgcagaaa
    15781 tataaggggc cattttagga ttccatttcc tagtaccatg tccaaaatga actccggctt
    15841 tcatcatctc ttccaaatcg atgttccaat atctttttgt catttctccc cacacccccc
    15901 tcttttttat aaatttataa aaaaaaaaaa agagacgagg gtatcctaaa ataaataatt
    15961 gttccgatgg aaccttctct tctaccgcaa attggccgta gatatacgac ctaagccatt
    16021 acattattcc tttctattcg ttattatcat ttttactatt actaaatgaa atcaaatgtt
    16081 ttcaaataaa aggctgactc cgcctttagg aatcattaaa tcctatccta taaatgattg
    16141 ttctgatgta tcatggaaat tctttgaaag gcaagaatca aaagattttc tgtggtggaa
    16201 caaaatatct ctcatttccc cctcaaatat attattattt ttggtttcca aggcaatgtt
    16261 gttatgttgt ctcgaagggt gcaccaatcc ctggaatccg gtaccaacgg gtatcatccc
    16321 ccccagaaca acgttctctt tcaggccttt caaccaatcg atacgacccc gtagagctgc
    16381 ttttgctaaa actcgagcag tttcttgaaa actcgcttcg gatatgaaac tttgagtatt
    16441 cagagatgct tttgttattc ccaataagac ggctcggtaa cagatcgctt cttccaaagc
    16501 acgccccatt cgttccgccc gtaacaatcc aataaattct ccgggtaaga aaacatttga
    16561 catcccatct tctgaaacca ccacttttga tgttatttga cgtacaataa tttctatatg
    16621 tctattatgg atctgcaccc cctgggatcg ataaaccttt tggatcttat taaccaaaga
    16681 gatacgactt tgcactatag ttagctcagc accaatcaag aacccccaag gaattccaag
    16741 agttcttgtt atacattcgt tccaaccctc aaccctcttt tcgagattca tcgatattga
    16801 atcaatcgaa cgcacttcta acacctgttc cacttttgga agaccctgcg ttatatcacc
    16861 agatcgcgat ttttcatata taaatgtaac taatgtattt ccttcgtaaa ggatttcccc
    16921 ataatgtcca tgaaccgttg cccctggggt ggccaaataa ggcttagcgg atcgtattac
    16981 tacagaatcc attttaacaa ttagaacttg acccgatttg aggtgtggtc cgtttttggc
    17041 tatacataca ttttcacaaa taaactgccc aagactcatt attgtagacg tctcttcaca
    17101 ataattgtgc tgaagaaaat accaatttaa attgaatgga ttcaaaataa tgttactgta
    17161 cgaaccagaa ttagaaatat gaccaatttc atccattaaa aaatatttaa atacttgaaa
    17221 ggtctgttgt aagttgtcaa gttgcaaata gttagttacc aagatctgat tataagttat
    17281 taaataggaa aatgaataaa aattcacagt ttgaagggct gttcctaaag ggcccaagaa
    17341 attcctaatt ggaattgggg tatctttttt aatggattct tttataaaat tgtgatattt
    17401 tacatcgttg aatgggccca ttcgaaaaca attggaggat gacaaaatta tcaaagattg
    17461 gtattcctta tttctattca acaatgtatg aatagttcct tggttttgat taagggattc
    17521 tttaatcctt gcgttggaat agtagaaaaa actggaagaa aacggattga tattggtgca
    17581 atctgatcca ttctcagaga taaatcctga acccgaagga tcattccttt ttgcggtata
    17641 cgaaataggg ggtttcacta aatctatttt tagaaaatct cgaatcaaac catttatcct
    17701 tatttcaaca aaggaagtac gggtctcttc gatataagaa ctttttttgt cttgggtaca
    17761 atttaatact aaacaagtcc taactaattg aatacttttg tcataaattt cccgaattgg
    17821 tttgccattt ccataaagta tataattgac aactcgaagt tgcacattat ccatttcctg
    17881 caacaaatcc ggggggaaaa gtcttactaa atttataccg tctgttattt catatgtgac
    17941 tacaggtcga accaaaacaa aatacttttt cttggtggta ggtgtgatcc gttggacata
    18001 gatccagttt ttactttttt tggatttttt cgaatttgtt tttcccgttc ctggtcgtat
    18061 caagacacca ctatgtcgag atatcttatc tgtcgctcca ggaaaatgga tatctccaga
    18121 aaatattttt agttcaattc tttttttttt tatctccact cgaaccaatc cgcctactcg
    18181 gcttcttgta gttaaagcta tttgtgtatc tatcccaata agactattgt tccgtaccat
    18241 tatggaagaa gatccaggta agatatgcac ttcctcggga atgaaaaaga accgatccac
    18301 ttttatttgg tattttggcc taaattcctt aactcctcga tactcaatca aatcctcttt
    18361 tttggcgatt ggatagactt ctatagtgcc atatttagta attcccgaac tctttcttct
    18421 gtatcgagga tcatcgaaaa aagcaagaat actatttcta cgaaaaatac catttatggg
    18481 tatttcgatc gagatacccg aaaggggcat tagttcgttc tcgcgttctt gaattgattg
    18541 gagtggaata atgaatcttt ttcttcgtct ctttgccaat aaatcataat cggcgtatag
    18601 aatggtcgga tatttgagat tacaacgaac aattcgatta agttctgaat aatcagggcg
    18661 ttcttgttct tttttaccat aaaaacccga actaaagaat ttgtgtctca cttgatcatt
    18721 agttactgag aggttagaaa tagatctttt cttgacagaa aaagaacgag cgtttgtttg
    18781 atcttgatcc ttgtggatcg aaagggagac tagatcagat ctgcgcggct ctcctaataa
    18841 tatccataaa tgacttgttt ttggtaagag atgaacattt ccatacggaa attcaggtgc
    18901 atgatacacg tcggtattcc agtgcatttc tccctctgaa tcagaataaa tatgttttcg
    18961 aaccttctct ttaaaattca aagtcgatgt tcctgcgcga atctcagcaa tcacttgttc
    19021 tgattctaca tattgatcat tttgaactaa aagaaagctt ttgggtggaa tattcacatt
    19081 atgtagaata tcctcacttt caatagttac atacaagtct atagaacata gaaaagcagg
    19141 atgcccgtgg cgtgtacgtg tcggatgaac caaatcctca ttgaatttta tttttccatt
    19201 agaaggggct cgtacatgtt ctgcagtacc ccctgtgaat actccgccgg tatgaaaggt
    19261 tcttaatgtt aattgagtgc cgggctctcc aatagattga cctgcaataa tacccacagc
    19321 ttctcccaat tctaccaggt caccgtgagt aggacttcgg ccataacata attgacagag
    19381 ccacgatgta ctcctacaag taaagggagt tcgaatatat atgggttgtg ctcgaaaggt
    19441 tatgaattga ttgacaagtc cagtaccaat atcttgattt ctagtggcaa tacatcgtgt
    19501 acccatatat atatcatccg ctaatacacg acctattagt gtttggataa aaatattttc
    19561 cggcatcatc ccgtttccaa gactcacaga catacctcgg gcagtgccac aatcttttcg
    19621 acgtacaaca atgtgttgaa ctacttcaac aagtctgcgc gtgagatatc cagcatctga
    19681 agttcgtaca gcagtatcca caactccctt acgggctccg tagcaagaaa taatatattc
    19741 tgttaaagag agtccttcgc gtaaattgct ttgaatgggt aaatcaatca tttgcccttg
    19801 gggatccgac attaatcctc tcatacctac taattgatgt acttgagacg catttcctct
    19861 agctcctgaa aaagacatta tatgtactgg attaaaaggg tcagtcatcc taaaattagg
    19921 attcatttct tgtcgcaaaa attcacttgt agcataccat atctcaatgg attggcgtaa
    19981 tttttctact gcatgtacat tcccataatg gtggtgtttt tccaaaatga aactttgttg
    20041 ctcagcatct tgaactagcc atctcttaga tgggattgtt aaaagatcat caattcctaa
    20101 tgaaatggat gtagcagtag cttgttgaaa acccagagtc tttacttgat ccaggatgtg
    20161 tgatgtatat gccattccga agtgatctat taatctccta ataagtcgtt tcatggcagt
    20221 tccgtctatc actttattgt gaaaaaccag attggcccgt tctgccataa gtacctccat
    20281 attccgctga gtagaatttg acaatgagtt tgaacataag tacttctata ttccgccgag
    20341 taggatttga caatgggttt gagtcagtga ttggaaaact tccttttctc gatcttaatt
    20401 cgcgtataaa ttccgcaatt tccgtcctag tggaatcgga gagacataaa ttctaactgg
    20461 tatcatagaa ttacaattac ttagtttacg gaccatatca acaggcctga caaaacccct
    20521 gtatagcttc ttcgatttct ctataaatag aaatatgacc aacagtagtt cgaatataga
    20581 tagaaagaat tttttttttt atacttctta ctattagata ttgcccataa atatcataat
    20641 aggtacccaa agattcatag tgaacttcga gaggaactgc tcttgcagca ataacgcgtt
    20701 gatctagccg ccaccggagc cacaaaggac tatctaaatt gattcgtttc tgccgataag
    20761 ctccaattgc atcataagaa ttacaaaaaa agggttcttt ttctttcgta tacttatagt
    20821 tattcgcata aattctttta ttttgatagt ttctgtgatt agatggatta tacctattta
    20881 cacaaatacc tcgacgattc ccgctagtta agacatagag tccaataagc atatcttgag
    20941 ttggtacgga aataggatcc ccaatagccg gagataaaag gttaatatga gaaaacataa
    21001 gtaaacgtgc ttccgcttga gcctcaaaag ataaagggac atgaacagcc atttgatccc
    21061 catcaaagtc tgcattgaat cctttacgaa ctaatggatg taaacaaata gcacgaccct
    21121 ccactaaaac aggctggaat gcctggatgc ctaatctatg cagagtaggt gctctattta
    21181 gcaatacagg atgcccccgc ataacttccc gaagtatttc ccatacaatg ggtttttttt
    21241 cccgaatttt actcttagca actcctatat tcgaagcaat atgttgtcta attagactac
    21301 gaattacaaa tgtctggaaa agctctattg ctatttcgcg gggcaatccg cattgatgta
    21361 atgaaagtga ggggcccacg acaatgacag aacgccctga ataatcgacc cgtttgccaa
    21421 gcaaagtctc gcgaaatctt ccctctttgc cttcaattac atctgaaaat gacttgtaaa
    21481 ctttattatg gccgtccctc atcggttgtc cacggattcc attatcaaga agtgtatcca
    21541 cggcttcttg taccaatttc tcctgacaca ttactaattc tcctggcgta gatctacttg
    21601 ttgttaatag gtcggtaaga gtattgttcc gatagataac tcttctatag agttcattaa
    21661 tatccgagct cattagttta cccccgtcta tctgaacgat cggtcttaac tcaggaggaa
    21721 ggacaggtaa tagacacaaa accatccatt ctgggtttat atttgttcga ataaaatgct
    21781 tcgctaattc cctacgtctg accaaaaaat cctttcgtct tccaactttt cgatcttccc
    21841 actcatttcc tgtgggaccg tcttccccca actctttcca ttctaccaat gaagaatcta
    21901 taataatccg taagtctaga tcggctaatt gttctcggat agcacctgct ccagtcgaga
    21961 tctctcgatt tcgaaatgta tcgaagcctt gggtagtaaa aaaaagcggg atgctgtatt
    22021 tccaggattg gatttcatat tcgaacaaac ctcgtaatcg taagaaagtg ggttttttag
    22081 atatgggcct agcaaaagaa aaattgggat aggatcctct ataggatatc cccccttcaa
    22141 aaccggacgt gaaagtttcc cttcatccgg ctcaagtagg tacatcaaaa aaagataagg
    22201 agttcaaact ttgaaattcc agagcccccc ccccaaaaaa aagatctact ctttactcaa
    22261 gttcccagcg aagaccaagg aggttttcct taattatggc ttcctttata tttagatttt
    22321 ttgaattctt tatttttatt caaaaagaaa taaataaaat gtgaaattat tgagtagtct
    22381 actccccccg aatgatgaat cccgtaattc ttaattttaa ttaaagtgag taccttggaa
    22441 ttcataaggg atttacttgt ctatgtaccg ttctggtaaa tcttttaggt cccgacttca
    22501 cctcgacggt tatgccatga tgcccttaaa gtctatatgc gatggataga ctactgtaac
    22561 catgacatat ttgctatttc cttaatttat ttctaaaaaa aaggaacagg ttaattccac
    22621 aaaagaaaaa gtctttttta cgaggtataa ctaaaaatgc ctgttttttt tgttacgaaa
    22681 tcgaccatag ataaattccc cttgttattt gggagtattg aatacaccct aaattctgag
    22741 cttcatggta ctcctcctaa gctacatgtc agggccaagg catcccggtt ggattgaatg
    22801 ggatgacaga gtttcattcc gaatcgtctg taaaatcaga atttcgatca aatcacacat
    22861 cgcagtatac taggccttct aattctttaa gaggtttatc taaaagattc gcaatataac
    22921 taggaagacg tttcaaatac cacacgtggg ttactgggca tgcgagtttg atgtagccca
    22981 tttgatatct tcgtatccga gaatcaataa actcgacccc gcattgttca caaaatttcc
    23041 ggtatttttt tttatctccg attactcgat aatttccaca agcacaaatt ccacttttga
    23101 taggcccaaa aattctttca caaaataatc catctttttc gggtttattg gttttgtaat
    23161 gaaaagtata aggttttgtc acctctccaa ctctctctcc attcgggagg attttattcg
    23221 cccaagtact tatttgttga ggagaaactg atccaattcg gagttgttga tgtttatact
    23281 gatcaatcat agaagaaaag ttgtgattca ttccgattaa gcttccttcc ttttaatctt
    23341 gaaagtcttc tcagatacaa agaaatgatt cagttccaga gccaaagatc gtagttctcg
    23401 aacgagcaat cgaaaagatt ctggagcatc ctgaggatta ggtattgctc ctccaatgat
    23461 agtagtacca agtacttcct ggcgagctct aatatgatcc gatttataag taagcatctc
    23521 ttgtaaaata taagcaacac caaacccttc tagagcccaa acctccatct ctcctacccg
    23581 ctgcccgcct tgcttggccc ttcctctaag gggttgttgt gtaacaagtg cataatgtcc
    23641 gctggaccgt ccatggattt tatcatcaac ttgatgaatt aatttcaaga tataaggctt
    23701 tcctattata acaggttgtt caaaaggatc acccgttctt ccatcaaata ttctgctttt
    23761 tcccggatac tcgggttcaa atacccatgg agtcgccgtt tgcttactgg cttgatataa
    23821 ttcagaaaac actagttttc tcgaagcttc ttgttcatat ctctcatcaa aaggggctat
    23881 tcgataatgt ctgtctagta gaccccccgc taacccaagt gaacattcaa atatctgccc
    23941 tacattcatt cgtgaaggta cccctaatgg gttgaagacc atatcaacag gtcttccatc
    24001 ttgcaaataa ggcatatctt gtctaggcaa aatttttgaa atgataccct tatttccatg
    24061 tcttccggct actttatcgc ctaccttaat ttcacgtttc tgtgaaatat atacacgaat
    24121 cgtttctgga ttataactag aacctcccct tttctggatc catctcacat caataactcg
    24181 acccctaccg cctataggta gttttagaca agtttctttt gaagtagata cctgaatgcc
    24241 aagtatggct cgtaacaatc tatcctccgg ggcatacgac gattctttca ccatttgggg
    24301 cgttaattta cctactaaaa tctcacccgt ctctacccaa gatccgagca ttacaattcc
    24361 gtttttgtct aaattgcgta gtaaatgagc ttctaaatgc ggtatttcct tagtgaccct
    24421 ttcggggcct tggcttgtca catgagtttg aatttcatat tttcgtatgt gaaaagaagt
    24481 ataaatgtct tcataaacca aacgctcgct aatgagcact gcatcttcag aattgtaacc
    24541 ttcccaaggc atataagcta ctaatacgtt tttccccaaa gcgagttcgc caccaactgt
    24601 agcggcgcca tacgctaaaa tttgtccttt tttaatgtat ttacccctct gaacctgggg
    24661 tttttgatgc atacaagtat ttttgttaga acgttgatac ataactaatg gaatgtttag
    24721 agtatctcca ttacccgata aaaggatctt gtcagtatcg gtataaatga cctttccttc
    24781 atgttcggct atagcaagaa cccctgaatc tagagccgcc tggcgttcca acccagttcc
    24841 aacaatacac ttctcggatc gagaaagagg aactgcttga cgttgcatat tcgaactcat
    24901 taaagcccga ttcgcatcat tatgctcgat aaaaggaatg agggaagctc caatagaaaa
    24961 atattggaag gaaaaaatac ttcgaagatg aacctgttcc catgcaatag tcaggaattc
    25021 ttgacgatat cgagctggaa caacctgttc ttcctgaaga ccctgattca aggccaaagg
    25081 atttcccgcc gctaccatat agtattcatc tttacctggc gataaataaa gcatccgtgc
    25141 cccttttgat ctatgagaaa tctcataaaa tgggctctct agagatcccc aacgaccgat
    25201 cttcgcatga attgctaaag atccaataag tccaacgttt attccttcag acgtgtcaat
    25261 tgggcaaata cgcccataat gactaggatg gatatctcgt attcgaaaac tagcagttcg
    25321 ccctgtcaat cctccagggc ccaaataact caactttctc ccatgaacta tttgtgtcaa
    25381 tggattagtt cgatccaaaa cttgagataa tgggtgtaaa ccgaaaaaag attcataagt
    25441 agttgttaat ggagttgaag ttaacaaatt ctgaggagcc ggtatcaatt tatgcctaag
    25501 tgctccacct atagttcctc gaatcacatt ttctaaacga accagagcca atcctaattg
    25561 atcttgtata agatctgcta cagaacgaat gcgtttattt ttcaaatgat tcatatcatc
    25621 aagtgtaccc attccaaatt tcattccaat taaatgatcc gcggctgcca atatatctcg
    25681 cggtaacaaa aatgtattgg tctgggatat atcaaggtgc aatctccgat tcatatttcg
    25741 tcgaccaatc tttcctaatt cacatttttg ttgaaagaat ttcttttgta attccttaca
    25801 taaggattca gaaaataccg gatctccgcc tacacaagca aattgttggt aaaactccaa
    25861 aatggcattt tcttttgacc ctattttttt tttttcctta tcagttaaaa aagataaaaa
    25921 tatttcagga tagcaaacat tctctaaaat ttctcttaga ttcgaaccca tagccgatga
    25981 tagaactaga atagatattt tttgtttcct actcacacga gcccatatcc ttgcttttct
    26041 atcaatctct aattctaatc ttcctcccca atccgatatt atggtgccgg tatacaccga
    26101 aattccatta tgatccaatt cggaccggta ataaataccc ggactttgca atatttgatt
    26161 gatcacaatt ctatatattc catttactat agaagttccc agagaattca ttagaggaat
    26221 gtttccaata aaaatagttt gttcttgcat atccctactg gttttccaaa tgagtcccgc
    26281 ggatatatat aattcagaag aatatgtgag tgatttatac acagcatctc tttcttttat
    26341 caacggttct actaattgat atgtttccac aaataattga aattcaattt cttgatcggt
    26401 atcttcaatt tttggaaact tataaagttc ttccgtcaag ccctgatcca tgaacctaca
    26461 aaatccttca aattgtatct gattaaagcc aggtattgta gacattccct catttacatc
    26521 tcggagcatt ttgcatttcc catttataaa atataaaaat cccattattc gctcattctt
    26581 catggaatca tatagatgat ctagcaatga tggaatgttt attaggttta ctgaatcaca
    26641 tgaaattgaa cccaactcca tatctgtaat agaatgtatg aaatacgtat taactatgaa
    26701 cgggggaata aagaaaattt tctactcaaa ttggaatttg agaaacagat acaaatgtaa
    26761 agaaattcct aaaacattcc tggaaacaga attatgctac ttaggcttac gaagttctgt
    26821 aattttgtat aggatatcaa aatagattaa atttctacca ttattatgat attacatatt
    26881 ccaatctgct tgaataccag aaaaatcaac ggattcggca tttgatcttt tcgataagat
    26941 aaaaacataa aactcagaaa caatagaata atatagagtc gattttttag tacttaaaca
    27001 catttataga ttccattgtt caaagaaaag gattcacaga gaagagatgt gttttaccta
    27061 tagaatttta agtatatgct aaggattgtg aagtatataa gaggtgttct atttattaac
    27121 cagatatagg cagatataga tatatctatc tatatataag tcttcccctt atattgtcct
    27181 tttattccat gaaaattcaa atttgaaaca caaaaatttc ctgagaattg cctataggca
    27241 acatatataa ataagataac caattagata tctgtgtaac aatttatgtt ctggggttta
    27301 catctaccca tatatattgt tataattgaa atggataaat tgaaaataaa aaatactgaa
    27361 taaacgctga ttagttatgt atcatttttt agtttcttgt gtcattagga aaacaatatt
    27421 tgatattcaa atccaagact cattcataaa tttgcagcca ggagtcaata gttaatggtt
    27481 caaatttgac atcaacttgt tttttaaaaa tccacatttt acttttcaat agaaaagtga
    27541 ggggaaattt ttaggcactg cgtttgtttg ttttgagatc ctagacaatc aatcgaagaa
    27601 gtggatcaaa ttaaattaaa tcaaaaagag gaaagggccc ttattttcat aaaagaatta
    27661 ataaaaagaa taaaaaaggc ttcaagatat aagtacaaaa aaagtggttc agtaatccaa
    27721 ccttaagcag gaaaatttcc atctattttt tttgtattat tttggcgata tggccgagtg
    27781 gtaaggcggg ggactgcaaa tcctttttcc ccagttcaaa tccgggtgtc gcctgatcaa
    27841 taaaagactc gaaatctatt attcagttct gttgatatat aacttataac tcaacctttt
    27901 tccccggcag cagaaacggg ttgtgcatta ggcctggggt tttataaaag attgtagtaa
    27961 atctttgcat ctaggattaa aacgattcta atggtggaag ggctatcacg acttcgagag
    28021 ccccctctat tatactacta atgtagtgta tactatctga atcttaaatt ccgttggata
    28081 gaccagatac gaaatctaat aaaattagca gtttcgttgt gtaaagaccg gaagagcctt
    28141 tatatacata aatatacata atatacataa atatacataa taataagagt acttactata
    28201 tatctataca gactcacgag aatttatgag cgttcacatt caatattaga ctgagtggaa
    28261 aataaaatta acttctctag agataaaaac gggcaaaaag aacaggccct tttattccta
    28321 tatgttccat tcgtaacatt gccttaaggc gtaattgcct attttacttg tgttgagtct
    28381 ttcccaatta gaagtcgtat aggaatttag tagaagttat tgggattagt tcatcaacag
    28441 tgttcggtca gagtcccttt ttgactctgc gccgttgatt cgactattat taatgagcaa
    28501 taatggaata attccttcat agagataggg gacataattc acatggatat agtaagtctc
    28561 gcttgggctg ctttaatggt agtctttact ttttcccttt cactcgtagt atggggaaga
    28621 agtggactct agaggtacta cgaattgaat tgatttagga atctcaaacc atatcaattg
    28681 ttttatagat cgttctgcaa catgttttga attatttaaa aaatatcttc atttaggact
    28741 taccttacat tggattctag tggagtaatg tattttatga aaaaaattct ttcaatcaaa
    28801 gagatatttc caggattccc atattagtat ctcgaaagca aggggataca gattattgta
    28861 attttattcc aaccaaattc gtcctaaaat ttctatttca atgaacgggc tcttcccaga
    28921 attttagttt tagatggata ctaaagaagg cccgaccccc ctttttttgt ttccctcttt
    28981 actttttcct gctcaaaaag aaaattttta agtgtataca cgatttctag gagaaaaaat
    29041 taggcatagt agttgtataa cgagagagta tgcataataa gatcttgact tgggagtcac
    29101 atattgcgca cttaccgatt cttttatttt tttcgaaatt acattattac attaaggttt
    29161 tcaagcatta aaaatttgtg aggtttattc tttattatac ttattcattc ccttttaaaa
    29221 ttttaaaatc cgaatcaatg gatcaatcca gtttttatta ggaatactat aaaaaaaata
    29281 ttacggctct ttaatagacg ccgctaatgc tttttccttc gttgattctt tcgatagatc
    29341 acgagacgca gattacaaat aataagaaat ctctaaatta gaactataaa gtaagacaag
    29401 acaatttttt aattttaata ttgatcaaaa aaaagatgta taaaaaaaga catttggttc
    29461 tatgtaaatt ccatatatta tcttgatatt tacattacat atatcaagat aatattgtag
    29521 attgatcaac acgaagtccc tgtctttatt ataaagtaca actttagaca ctacactaaa
    29581 aataaaaata atagatatgg taagaaagaa atatatattt ctttcttact atactagaat
    29641 atcggatctg atagaatact gtcgattcta gtccgctcat ttcatttaag atgccaaatt
    29701 ggaataattt tccctttttt attcaatctt tgataagaac tcagaagtca agtttcattc
    29761 aaattaatta atccttttta ttttgacttt ctgtttttac ataaattata agcagaaaag
    29821 cagtaggaac tagaatgaac agtgcagtag caataaatgc aagaatattt acttccataa
    29881 tttcattttt ttttacttca caataactcg ggatttaatc ccatagagat gataagcctg
    29941 taaattcaat gaatgaatta tctctcaatg atcttgaatc ggatcaatat catgaataac
    30001 aatatctgag ctatcaaata aattcgtcgt cgcgaattga atagtataac ataggaagat
    30061 cttttatcca tactgaatcc aaaataggat tcccaatcca atcaaaaatt acttttgaat
    30121 aaaagatcct ttttaaactt cacattataa attataaata aattataaaa aattataaat
    30181 tggggttata gaaacaaaac cggagtcaga aggggatact ttttaagttg gaaagtattc
    30241 tataagggga attctgttaa attaaataca ttttgtattg tacaaaaaag gaattccatt
    30301 tttgtatgtg cgcttgggaa acatagagtc ctctattcca tctgaaaagc ggattcatta
    30361 tctcttggaa tactgactat cgtgttccat accaatctac atatggcttt atactaccaa
    30421 ccagtactag ttgaattaac taaaatcccc ctatttcttt gtttgatggg aatggataaa
    30481 cgaaaaggga aagaaaaaat agccccctcg ggaatgaaat ttttattcct gttcacttgt
    30541 tgacataaaa gggaaagatg ttggatgtac ttattgaatc tgtcgggact gacggggctc
    30601 gaacccgcag cttccgcctt gacagggcgg tgctctgacc aattgaacta caatcccggg
    30661 gaaataagaa gaagggatct agcagacatt ttgattcttt tttattctta ttcctctgta
    30721 tcgggtattt ctgaaggaca ggggggttat accatctcgg gatatattgg agaattgttg
    30781 ggccgagctg gatttgaacc agcgtagaca tcttgccaac gaatttacag tccgtcccca
    30841 ttaaccgctc gggcatcgac ccagactcaa gaagagccca ttgggggggg gttattgata
    30901 atacatgata taaaaaactt ccctttatag tgtagtaccc tacccccagg ggaagtcgaa
    30961 tccccgttgc ctccttgaaa gagagatgtc ctaaaccact agacgatggg ggcatattta
    31021 cccaacgtcc tccaccgttg ctcattgtaa gaataggttc ttaatattgt caataaagtc
    31081 tacagattca ataagtacat ccaccatctt tccgtttttc atcatttcat catttaattt
    31141 ataaatcgtt catttgattc gattgtatat acattataga atatataaaa tgaatatgaa
    31201 aacagtattc tattttattt tttattaata atataaagta ttaaaaatag aatagctata
    31261 ataaattaat attaataagg gctatggatt catattaata aaaaaaaaat atatatatat
    31321 agaaataata cggaaggtat aattctttcg gggagtggtg cgtcataaaa taaaaagaaa
    31381 aagaggctcc cactacggaa attaagaaac aaaaaataag agaagcggga tcaagaagtt
    31441 ctcgaaaaat ttttatattc ctataagaag ttcgttcggg gacaagtaga atctattcat
    31501 cacatttttc gattaaattt attgaatcta tatctatgtc gaattgatag gtgtacatgt
    31561 atcaatcaaa cgaatttctt tttgatcggt tttgaaacaa ttcattgcta gacttgctag
    31621 ctaaataaat tttattattc aagaataagc cactagctac tatgaaggta ctgcatggac
    31681 ttatgtatat agacttaaat atataatata tgtacatgga tccattttat ccatagagct
    31741 actaattcag gaattgaatc aaaagggccc ttttaactca gcggtagagt aacgccatgg
    31801 taaggcgtaa gtcatcggtt caaatccgat aaggggcttt ggctttttca taaaactaca
    31861 gccgtagtat taatatttga agcaagaatt gagagatttt aaatagaaca aacaaagtaa
    31921 aaagtaaccc gcggtataaa aataataaaa ataggttatc atcctactaa attagaatta
    31981 attacagtat aggagtttag tgaataggta gaaagttgaa catctaggag tttatttttt
    32041 cagtaaattc taattcagta ggatgataag tcgtatccgg aatcaccaaa ctttaatttt
    32101 ttccgttttg ctaatcaaat gcattgtaaa gattataaat caataaatgc attgtaaaga
    32161 ttataaatca ataaatgcat tgtaaagatt ataaatcaat aaaagaaaat ttaagtggac
    32221 ctgacccatt gaatcatgac tatatccgct attctgatat taaaattcga tagagacaaa
    32281 attggaacaa gttaacccct ttttattttt tttggctccg caagaatttg tcgatatttc
    32341 caattcaatc ttattgttcc tagatagtcc aaatagttct ttcgttcctc catagataaa
    32401 cttttattcc aagtcacaac ataagagccc ttctttgatt actttgatta cagactttta
    32461 tctttatcaa ggttaatttc tatctagata agatttataa taagatttat ctatttagat
    32521 gtatatctaa tatctatcag atcgcagctt aatgtaccaa acatttacat attactgtat
    32581 ccgatatttt tgttccgacc gcgtcgtgta gaatggatac gggaaagaat actttcattt
    32641 ccagcatcct tcttttattt tttttcatat tgtattaaat tgaaataaaa aaataggaaa
    32701 ttcaatcgtt ttagaattct aacagaacaa gatagaaaaa tttccaaagg cttttttctt
    32761 gcttcgaccc gtggaaagat atactctgga gttttagatt tttcgtaagg taaggggaga
    32821 tataacaaag aagacatgac actaaaagta aaaaaaaaaa ataaggatac tctagtagtt
    32881 tagtctacat agaaattata agaatttata aaggtatttt ttatcaatct gacgaacagg
    32941 atctaagaat aaatttagtt gacggaataa gaaaggggga ggtctgagga tcaactggta
    33001 gcgagagaga agattacttt ttccttgaac agttctttcc aaaaatgaat ctagcggatt
    33061 gatgagtcat aaaaaggcaa ttcatggttc agatgcttag taagaataaa aaaaaagaag
    33121 gaataataaa aaaagttcgt gtatttacct aggtaaattt atgggacaat aaaaaatttt
    33181 atcttcgaaa cccattgaaa gagggggttt acaaaaaatc aaatcataca gaaatgatcg
    33241 aatcggtgga caccccaaaa atgctatgag gtgctcggaa atggtcgaag tagttgaata
    33301 ggaggattac tatgactata gcccttggga aatttaccaa agacgaaaaa gatttatttg
    33361 atatgatgga tgactggtta cggagggacc gtttcgtttt tgtaggatgg tccggtctat
    33421 tgctctttcc ttgtgcctat ttcgctgtag gaggctggtt cacaggtaca acctttgtaa
    33481 cttcatggta tacccatggg ttggccagtt cctatttaga aggctgcaat ttcttaactg
    33541 ccgcagtttc tactcctgct aatagtttag cacattcttt gttgttactt tggggtcctg
    33601 aagcacaagg ggattttact cgttggtgtc aattaggcgg tctgtggact tttgttgccc
    33661 tccatggtgc tttcggacta ataggcttca tgttacgtca attcgaactt gctcgatctg
    33721 ttcaattgcg accttataat gcaatcgcgt tctctggtcc aattgctgtt tttgtttcgg
    33781 tattcctgat ttatccacta gggcaatctg gttggttctt tgcacctagt tttggtgtag
    33841 cagctatatt tcgattcatc ctcttttttc aaggatttca taattggacg ttaaacccat
    33901 ttcatatgat gggagttgcg ggggtattgg gcgctgcttt gctatgcgct attcatggtg
    33961 ctactgtaga aaatacttta tttgaagatg gtgatggtgc aaatacattc cgtgctttta
    34021 acccaactca agccgaagaa acttattcaa tggtcaccgc gaaccgcttt tggtcccaaa
    34081 tctttggggt tgctttttcc aataaacgtt ggttacattt ctttatgtta tttgtaccag
    34141 taaccggttt atggatgagt gctcttggag tagttggtct ggctctgaac ctccgcgcct
    34201 atgacttcgt ttctcaggaa attcgcgcgg cagaagatcc tgaatttgag actttctaca
    34261 ccaaaaatat tctcttaaat gaaggtattc gtgcttggat ggcggctcaa gatcagcctc
    34321 atgaaaacct tatattccct gaggaggttc taccccgtgg aaacgctctt taatggaact
    34381 ttagctttat ctggtcgtga ccaagaaacc accggtttcg cttggtgggc cgggaatgcc
    34441 cggcttatca atttatccgg taaactacta ggggctcatg tagcccatgc cggattaatc
    34501 gtattctggg ccggaggaat gaacctattt gaagtggctc atttcgtacc agaaaagcct
    34561 atgtatgaac aaggattaat tttacttcct cacctagcta ctctaggttg gggaataggt
    34621 cctggtgggg aagttataga cacttttcca tattttgtat ctggagtact tcatttaatt
    34681 tcctctgcag tattgggctt tggtggtatt tatcatgcac ttctaggacc tgagacgctt
    34741 gaagaatctt ttccattctt cggttatgta tggaaagata gaaataaaat gaccacaatt
    34801 ttaggtattc acttaatctt gttaggtata ggtgcttttc ttctagtatt caaggctctt
    34861 tattttggtg gtgtctatga tacctgggct ccgggagggg gagatgtaag aaaaattacc
    34921 aacttgaccc ttaacccaag tattatattt ggttatttac taaaatcgcc ctttgggggg
    34981 gaagggtgga ttgttagtgt agacgatttg gaagatataa tcggaggaca tgtatggtta
    35041 ggttccattt gtatacttgg tggaatctgg catatcttaa ccaaaccttt cgcatgggct
    35101 cgacgcgcac ttgtatggtc tggagaagct tacttatctt atagtttagc ggctttatcc
    35161 gtctttggtt tcattgcttg ttgttttgtc tggttcaata ataccgccta tcctagcgaa
    35221 ttttacggac ccactggacc agaagcttcc caagctcaag catttacttt tctagtaaga
    35281 gaccaacgtc tgggggctaa cgtgggctcc gctcaaggac ctactggttt aggtaaatat
    35341 ttaatgcgtt ctcccaccgg agaagtcatt tttggaggag aaactatgcg tttttgggat
    35401 ctacgtgccc cttggttaga acctctaagg ggtccaaatg ggttggactt gagtaggctg
    35461 aaaaaagaca tacaaccttg gcaagaacgg cgctctgcag aatatatgac tcatgcccct
    35521 ttaggttctt taaattccgt gggtggtgta gctaccgaga tcaatgcagt caattatgtc
    35581 tctcctagaa gttggttagc tacttctcat tttgttctag gattcttctt gttcgtaggt
    35641 catttgtggc acgcgggaag ggctcgtgca gctgcagcgg ggtttgaaaa aggaattgat
    35701 cgtgattttg aacctgttct ttccatgacc cctcttaatt gattaatgaa tagatttatt
    35761 gagacaggag atccaatact tgaagtataa atgactttga ttctatcata catattggaa
    35821 tcaggtcata ctttaaaaaa gtcatttttt taactcattt atatctaatc tttttttctg
    35881 gcttggctag gtgggatagc cgagccacta ctctttcgtt atgaccccgt cccggcaaaa
    35941 ccaataaaca aaaaatatat tcaatgagca aaaaggagag agagggattc gaaccctcga
    36001 cagttctttg ttcaagacta tgccggtttt caagaccgga gctatcaacc actcagccat
    36061 ctctccgaaa gatggttttt attttattcc tctgaataga acatggctat ataagtggat
    36121 ataacactac tatctgtaga aagatctcgg gtgtgaatcc cccggtcaat ctctctatcc
    36181 tatatatagg atataggaag tatgatccag catgcccatt tttgtttgtg aaaaaaattt
    36241 aattatcccc ccacttcgtg tactaattaa atggttttta ttaataaaaa gggggtagta
    36301 ataagtcata gaaaataaat atatttatgt tataatccct ctatgatgta ttttagtaca
    36361 atttttttag ggattaaatg gtagagttca tttgttgata gcttggagga ttaaaagcat
    36421 gactcttgct ttccaattgg ctgtttttgc attaattgct acttcatcaa tcttattaat
    36481 tggcgtacct gttgtatttg cttctcctga tggttggtca agtaacaaaa atgttttatt
    36541 ttctggtaca tcattatgga ttggattagt ctttctggtg ggtatcctta attctctcat
    36601 ctcttgaacc tattcgtttc agatccaaaa tagaaatgac cccccccccc gaattcttcg
    36661 gggttgtgag aaacaataaa attcaatata agtccccaaa ataaaatgca aagaaagaaa
    36721 aaaattagag ggggggtcac actttttgtt cttgaatttg aatgaaaaaa tttaaaatta
    36781 ataaactaat tgaactcccc ctgaaaagag tctgtagtct ggcactgcac aaacaggatc
    36841 caagtgtata tatgatatat gtgtggacat gttgtgtata aagaacgaaa aaatgcggat
    36901 atggtcgaat ggtaaaattt ctctttgcca aggagaagac gcgggttcga ttcccgctat
    36961 ccgcctagga tggagtaatt ttttcatatg ataaaaagat aaagaaagga ttcgctatag
    37021 agttggccat aataggatac tatccaccct ttcttttctt cccaccccaa aacaaaaagg
    37081 tgttagttaa ttactagtta acagagccaa acctaaaaaa gggttgacaa aaaaagatat
    37141 tgcggagacg ggatttgaac ccgtgacctc aaggttatga gccttgcgag ctaccaaact
    37201 gctctacccc gcgctgaaga gaagaattga acactaaata gacaaacaag agttgaatgg
    37261 gccccctacc ctatctgtac aaatagaata gctcatttat acagaaaggt aaaggggctt
    37321 tagatgatca gcgatcatag aaatgaaatg aggaaatttt ttattttctt ttaaccccta
    37381 ccaactggat cttgtcgccc ctggcaataa acatgcgtga accatttcac gaagtatctg
    37441 tccagatagt ccaaagtctc gataattagc tctcggcctt ccggtcgaaa aacaacgtcg
    37501 atggaggcgt gtaggtgcac tattacgcgg cggagattgc aactttccat aaatttccca
    37561 tttgtcgctt aaggacagaa cttgccttat ttcttttttt gaggatcgac gaatcgaatg
    37621 atatttctgt tccaattttt gcctcttatt ctccctctga atcaaacctt ttcttgccat
    37681 aatggttcag ttcctattag tctccataat acaagtcgaa tcctagatgt agaaatataa
    37741 gaaggcatac cccttctcca tcgaaagaaa tgagattatc gtaaatataa gacattaaaa
    37801 aaattaacca aatttgcccg atgtagaggc aatcaagaaa gccgcataag taaatatata
    37861 acctacggaa aagtgggcta atccaaccaa tcgtgcttgc acaatggaaa gggccaccgg
    37921 tttatctctc caacgaatca aattcgccaa aggtgtgcgt tcatgagccc atgctaaagt
    37981 ttcaatcaat tcttgccaat agccgcgcca ggaaattaag aacataaatc cagtagccca
    38041 aacgagatgt ccaaataaga acatccacgc ccagaccgat aaactattca taccaaaagg
    38101 gttatatcca ttgataagtt gtgaagagtt taaccacaaa taatctcgta accagcccat
    38161 caaataagtg gaagattcat taaactgcga aacgttaccc tgccataatg tgatatgttt
    38221 ccaatgccaa taaaaagtaa cccatccgat agtatttaac atccaaaaaa ctgccaaata
    38281 aaatgcgtcc caagccgaaa tatcacaagt accgccccgt cccgggccat cgcacggaaa
    38341 actataaccg aaatcttttt tatccggcat taatttggaa ccacgtgcat ctaaagcacc
    38401 ctttactaag atcaatgtag ttgtatgtaa acccagagca atagcatgat gaactaaaaa
    38461 gtctccgggg ccgattgtta agaatagtga attactagtc tcattaacag catttaacca
    38521 accgggcaac catatgcttc gacccgcatt gaatgccggg ccatttgttg aagataaaag
    38581 tacatcaaaa ccatatgaag ttttaccatg agcggattgt atccattgag caaatatagg
    38641 ttcgatcaag atttgtttct ccggagtacc aaaggcaagc ataacatcat tatgaacata
    38701 aagtcccaag gtatggaacc ccagaaagag gctagcccaa cttaaatgag atatgatagc
    38761 ttctttatgg tctaacattc ttgctaatac attatcctcg ttctgttccg gactgtaatc
    38821 tctaataaaa aatatagctc catgagcaaa agctcctgtc atgatgaatc ctgcgatgta
    38881 ttggtgatga gtatataacg cagcttgagt agtaaagtct tgtgctataa atgcataagc
    38941 gggtaaagag tacatgtgtt gagctaccaa ggaagtaata acccctaaag aggctagagc
    39001 aaggcctaat tgaaaatgaa gggaattatt gattgtgtca taaagaccct tatgcccacg
    39061 tcccaatcgt ccccccggag gaatatgtgc atctaaaaga tctttcatac tgtgtccaat
    39121 accgaagtta gttctataca tatgaccggc aacgagaaaa ataaatgcaa tagctaaatg
    39181 atgatgagcc atatcagtca gccataaact ttgcgtttgt ggatgaaatc ccccgagaag
    39241 ggttagaatg gcagttcctg ctccttggga ggtaccaaat aaatgactac ttgagtcggg
    39301 gttttgagca taaagattcc actggcctgt aaaaagcggg cctaaccctt gggggtgggg
    39361 taatacatct aagaaattat tccatcgaac gtactcccct ctggatgcag gaatagccac
    39421 atgtactaaa tgccctgtcc aagccaagga acttacgccg aagagtcctg acaaatgatg
    39481 attgagacga gattcggcat ttttgaacca cgaaacgctc ggtttccatt tcggttgtag
    39541 gtgtaaccaa cctgctatta acgatatggc agaaagaaat aatagaaaaa gagctccagt
    39601 ataaagatct tcattagtgc gtaaaccaat tgtataccac cactgataaa caccagaata
    39661 agcgatattc actgggccga gagcaccccc tcgagtaaaa gcttctacag ctggttgacc
    39721 aaaatgagga tcccaaattg catgagcaat aggtcttaca tgtaaagggt cctgtaccca
    39781 agactcaaaa tttccttgcc aagctacatg aaacagattt ccggaagtcc acagaaaaat
    39841 tattgctaac tgcccgaagt gagaagcaaa aatattctga taaagacgtt cctcagtaat
    39901 atcatcatga ctctcgaagt catgtgcggt agcaatacca aaccaaatac gacgagtagt
    39961 ggggtcctga gctaagcctt ggctaaacct tggaaatctt aatgccataa tgcctttcaa
    40021 atcctcctag ccattatcct actgcaataa ttcttgctaa gaagaacgcc catgttgtgg
    40081 caattccacc cagaaggtaa tgggttactc ctacagcacg tccttgtaca atgcttaagg
    40141 ctctcggctg agtagcagga gcaactttta atttattatg agcccaaacg atggattcaa
    40201 taagttcttg ccaataacca cgtccactga atagaaacat taaactaaag gcccatacaa
    40261 aatgggcacc taggaagaaa agcccatatg cagataatga agaaccataa gattgaatta
    40321 cttgggatgc ctgtgcccat aagaaatcgc ggagccaccc attaatagta atggaactct
    40381 gcgcaaagtt tcctcccgtg atatgagtta ctaccccttg atcacttata ctgccccaaa
    40441 catctgactg cattttccaa ctgaaatgga atataaccac cgaaattgca ttatacatcc
    40501 agaatagccc taagaagaca tgatcccaag ccgagacttg acacgtcccc cctcttccag
    40561 gcccatcgca aggaaaacga aaaccaagat ttgctttatc cggtatcaaa cgggagctac
    40621 gagcaaatag aacacccttc agaagtatta ataccgtcac atgaatcgta aatgcatgaa
    40681 tgtgatgtac caaaaaatct gcagttccta atggaatagg taacaaagcc actttaccac
    40741 ccactgctac taaatcaccg cctccccaag ttaaactggt gcttgttgtt gcacccggag
    40801 ccgttgcact gggtgctaaa gcatgggtgt tttgtatcca ttgagcaaag acaggttgta
    40861 attggatagc ggtatccgaa aacatatctt gaggacgccc caaagcgctc atggtatcat
    40921 tatgaatata caaaccaaaa ctgtgaaagc ctagaaatat acatgcccag ttgagatgtg
    40981 atataattgc atcgcgatgc ctaaggacac gatctaatag atcattgtat cgagtagtag
    41041 gatcatagtc tcttaccata aaaatggctg catgggcagc agcgccaact atgagaaatc
    41101 caccaatcca catgtgatgt gtgaacaatg acagttgtgt accatagtca gtagctagat
    41161 acggataagg gggcatagaa tacatatggt gagctacaat aatggttaaa gagcctaaca
    41221 tagctaggtt aagagataat tgagcatgcc atgatgttgt taggatctca tataggcctt
    41281 tatggccctg acccgtaaat ggacctttat gagcttctaa aatatctttt aggccatgac
    41341 caatgcccca gttggtctta tacatatgac ccgctatcag gaaaagaatt gcaatagcta
    41401 aatgatgatg tgcgatatcg gtcagccata gacccccagt tactggatct aatcctccac
    41461 gaaaagtaag aaagtctgaa tattttgacc aattcaaggt gaaaaaggga gttgctccct
    41521 cagcaaaact gggataaagt tgagccaaaa gatcccgatt caagataaat tcatgaggaa
    41581 gtggtatctc tttaggatct actccagcgt ttagaaattg gttaatcggt aaagatacat
    41641 gtacttgatg ccccgcccaa gagagagacc ccagtcctag tagccccgct aaatggtgat
    41701 tcaacataga ttctacatct tgaaaccaag ccaattttgg agcagcttta tgataatgaa
    41761 accaaccagc aaaaagcatt aacgctgcaa agatcaatgc accaattgcg gtacaataga
    41821 gttgcaattc actagttatt ccagatgctc gccaaagctg aaaaaaacca gaggttattt
    41881 gtattcctcg gaagccccca cccacatcac cattcaatat ttcttggccc actatgggcc
    41941 aaaccacctg ggcacttggc ccaatgtgag tcggatcact tagccatgct tcataattag
    42001 aaaaacgagc accatggaaa tacataccac tcagccaaag aaagatgatg gagagttgac
    42061 caaaatgggc actaaagact tttcgagaga tctcctccaa atcactggta tggctatcaa
    42121 aatcgtgagc atcagcatgt aggttccaga tccaagtggt agtgtcaggg cctttagcta
    42181 gtgttcttga gaaatgaccc ggcctggccc attcctcgaa agaagttttt atgtgatccc
    42241 tatctaccaa aatttttact tctggttccg gcgaacgaat aatcattgag tcctcctctt
    42301 tccggacaac acatacaaag agacctgcca acagtcaaaa aaaagagtga atctttaaga
    42361 gatatttata taatgagttt gtttctcttc tatttttcta tctcccattt atttattttc
    42421 gtcagttatt cactagagct attatgatct gtaagtcgat ccggggcaag tgttcggatc
    42481 tattatgaca taggcaggag gcgctcaacg gaccttttta atattataaa actctttctg
    42541 ggctttggat taatgcaaaa acatcttttt gtgtaaccta cggtatattc atatctcaat
    42601 tataagttct tagatggagc tgcttcatat tttacataca acatttttaa tctattccaa
    42661 atcacccgag cagctattag ccattactaa tagactaata gatatcccga gatatctatt
    42721 tagtgattcg aaggcctctt ttttttattt tagtttttaa aagaaagaca agagcgaagt
    42781 ctattttgta ctctatctgt gtatccttta tccctacgaa atacccagac gaaatagaac
    42841 gtagagggga tataatgaaa ttcttcaatt ggttcttgcc aggggaatgg tcctttttat
    42901 tatttgactg atggggtcaa caaacaatta ataaaaaaaa atagatatat atatataact
    42961 cctaaataag aaataaaaga aaaaaaaaag agcaaggtgt cttcttttat tcgaaacgcc
    43021 tcgtgatctt caaccaattc tgcgcttcaa tataattacc aggagtaagc gctatagctt
    43081 gtttccaata ctcagcggcc tgatcgaacc aagcctccgc aatttcagaa tctccctgcc
    43141 gaatggcttg ttctccccgg tcggaatagg cgagtcaatt ccttccctta gaaccgtact
    43201 tgagagtttc ctacctcata cggctcagca gtcaattctt ttgatatccc atttcattta
    43261 atctaccata tctaacaaaa ctagatttct catagatcta tctggttttg gggggttaac
    43321 caaaagaggt taatgacatg agttttaaac taaaatcaaa aatttgtatt aagactccat
    43381 tttagtttta tcttttctcc caccttccga agaataaagt aaagcctagg catttatccc
    43441 tatcgttagg attttctgaa aggtaactat ctcggtttca tatttaaata aatttatatt
    43501 agatatatat tatatataga atttttgaaa aagactttca ttcataagaa aaaagactta
    43561 ctatctttgg gatctgatcc tacaccgctg ctcaatacct tagtggatca actctattac
    43621 ataagtggat tcctaatgct tatctcatat catggcatgg cattaataag cagttattat
    43681 tgtctcggcc caaaacctaa aaccttgcta attgatcttt acgatgcttg ttctatcaat
    43741 tagatccttt atccatagaa taaaacagct aggcatatct ctttcttcac ttttaattta
    43801 aacttctatg aagtttcttt ctttgctaca gctgataaaa atcgttgttt tagacgatta
    43861 atatgtagaa agcccttttt gtttctagta tttactagcg gatttaatcc ttctttcctt
    43921 ttttctttct atagtggaga tagtcgcacg taatgacaga tcacagccat attattaaaa
    43981 gcttgtggta agaacggatt tcgttctagc gctcggaaat aatattccag agctttcgta
    44041 tgttctccgt tacttgtgtg gataagtcct atgttataga gtatataact tcgatcatag
    44101 ggatcaattt ctagtcgcat agcttcataa taattctgta aagcttccgc ataatttcct
    44161 tcggattgag ccgacatccg ttacggtcgt cattcacttc aaagaatctc cgttccagaa
    44221 ccgtacatga gattttcatc tcatacggct cctcttttat gtgcataatg aaaataaaac
    44281 aggggaaaaa agatgaaaat attatcatta tgaactgagc agggctagtg tttttacaag
    44341 aaatctctag ccaaccttac tgcaagagat cttctcttaa gatcaaacgt gttgatacta
    44401 tttgatacta tatagaaatg ataactccac caatttattt gttctaaacg ccttataatt
    44461 tccaggaatt agtcacttca acagccttcg atggttatac aggtatccaa aatacaaacg
    44521 agatggatgt ttgttgtccc gaccattctt gttagttccg atcctgataa ggatcgggat
    44581 aatttataac aaagttttcg tgttgttgat tcctaggtgt agtgcttctt cccctatgtg
    44641 acctattggt acttgtggag taggattgac ctctaaatac agaacctata ggtgtagcct
    44701 ttcgctcaat actagagtcg acaattaaac cgtagcatcc gaggttgcat taatggagga
    44761 tacacgacag aaggaattgt tctatttcca aactttacct tcaacaagcg tagatttttt
    44821 tttattttag ttctatcccg atcccaaatc atgtgtcttt ctcgtaagat tgagcgcaat
    44881 aaaaaagaat caaatcgcac catctctgta ataggtaaat gcctcttttt ctcctgaagt
    44941 tgtcggaatt attcgtaata agatattggc tataattgaa aaggtcttat caataaaatt
    45001 tccatttatc cgcgatctgg gcataggtag caatccattc tataattctt ctcattacct
    45061 ctcgtggtaa actgatccca caaagaaaag aattgtacag tacgaaataa cataaaaaca
    45121 aattcattaa taaaaaagaa aagatatggt ccctttattt atatttatca attaaaattg
    45181 ttcctttttg acaggaataa aaaaaaataa ataaatattg gagtacgctt cgatttcatc
    45241 ctaatgtaaa tgtagtagta taccaacaaa aaagaaagta ttcaatttca ttgaagttac
    45301 agatgagaat aacgaacact tttttattta attctcatcc aaagaagaaa aaaagatcga
    45361 ataactgttc tatgatgaaa aacccgcccg ttttcttttg tatgcatagt aggtatacac
    45421 tatacaatca actatatata tataattttt ctgaatactg gactggaaag gaatttgaga
    45481 attcttaaga tatggaatta gagtctaaat agaatcgtgc tctaaagaga tccatgaacc
    45541 taagtgcaaa aatagaccca tcaatcagct gattcgttat aatttagtga ttgccttcgg
    45601 taccggtata aaataacata aaaagaggcg aaggctggtt ttgcaaacat taatagaatg
    45661 tttctaccaa ttttcatatt ttctagttat ccgcctaacc tcaaaagaaa gatctttctt
    45721 taaatttatc tagtttttta taattagaat taattagaat taagtggtcg ttcctatcca
    45781 ataatctact agtaccagct cgctattcac tcggtttttg ggtcataatc attatgtagg
    45841 agagatggcc gagtggttga aggcgtagca ttggaactgc tatgtaggct tttgtttacc
    45901 gagggttcga atccctctct ttccggacct tcatctaatt cactaatctt actaaccaaa
    45961 agagtaaaat tactaaccaa aagagtaaaa tagcactatc taaaattata ttccaacaca
    46021 aaacagttag accttgatat atattttatt cctaattcct aattgctgtg tcacggaaaa
    46081 tactaaaagg aaaagagtag acaaggaatg aaaacctccc tcccgttcta tgatacctaa
    46141 atcggataaa aatccggatc aaacccttaa tttatcttaa ccttaggtta atttactttg
    46201 ccgaaaggga tcaaaattgt ccgaaccctt gtgatttttt attttctttt cgttaggttt
    46261 aggtctggcg cgaataatat tctacgacta gcaattcatt tattttcaaa ccgacccatt
    46321 tactatctat tatttgattg actaatcctt tatattggaa tggttgaaga gtcaaatgtt
    46381 ttggcatttc gtcctgagag gatgaatcga aagaattttg aatcagagct ctcgagtttt
    46441 gttcatccct cgccgtaata atatctcggg gtttgcagcg ataacttggt atatcgacta
    46501 tacgaccatt gactaaaata tgtctatggt taaccaattg acgggctcca ggaatagtcg
    46561 gagccatacc caatcgaaaa aggatgttat ccaagcgcat ttcaagtaat tggagtaaaa
    46621 cctgacctgt tgaccccttg gctttgccgg cgatacgaac gtatttaagt aattgtcgtt
    46681 ctgtaagacc ataatgaaaa cgcaactttt gtttttcttc tagacgaata cgatattgag
    46741 attttttacc ggaacgtgat tggtttctaa gatcacttcc ggctctaggc cttttattag
    46801 ttagtcccgg taaagctccc aggcggcgta tttttttgaa acgaggtccc cggtaacgcg
    46861 acataaagac tccttattct tatttatatt gaattcttat tgatgaaatt tcattttaca
    46921 gaataaacct aaactaaaac tgaactaact gataaatgaa gcgaagttta cggaagtagt
    46981 gtacttgtac tctaaaaaat aattagataa ataaataccc agacctttct attctatata
    47041 tatatattct atatatatat atatatttat atataaagat tctataaagg gattcttttc
    47101 atggcatagt tataagttcc tataagataa aaaatggatt tttcaatatt ctttgatttc
    47161 ggatttcaaa ggggcattct cgatcatgta aaaactcgaa gaaaataaat agagaaaagc
    47221 cggctatcgg aatcgaaccg atgaccatcg cattacaaat gcgatgctct aacctctgag
    47281 ctaagcaggc tcacataaga taaattctac ctgcagaggg attaaataaa ctattgttat
    47341 cttagagata ttaattaata ttaagtactt atatttgcat tcttagcgat tcctattagc
    47401 tagtcataat gaatatgact atcgaaaaaa tagaatatag aattgaaagg aaatattcaa
    47461 tactcgtact taccatagac catagaatat aacgattaat ctatcgatat ataattttag
    47521 ttttttttta tcacatcaca attatatagt acaattctat agtatagcat ttaatattaa
    47581 aaaatattag atttgatcta tttttagatt aaatcatttt cgtttttgct ttcaaattat
    47641 atttgaaagt ctttttatta cacttctcta ttttatttca tatcatatat atatatattt
    47701 tatatttatt tataaatgga atgatttgtt ctaaataatg agaaattatt gcgctgtgat
    47761 tcgtaaaggt ggaagctcag acgaaaaaaa gaatcgaccg ttcaagtatt ccaaattgca
    47821 tgggaaaaac gagcagaaga gagacatata tacgtggtat atctccatct atattgaatt
    47881 gcagatacag aaatgataga atggaccaaa tgcggtgcgg gtgcgggttc cgatagaaga
    47941 tgaaagaaga tagccaagaa atcaaagagg agaaaaactt tttcgagacc ggaatcatta
    48001 tttaatgaat tcaacggttc cagtagaaat gaaataaaaa agagaacgac atctcaataa
    48061 aaatgagatc ctaatctcaa aacaaaaagg ggatatggcg aaattggtag acgctgcgga
    48121 cttaattgga ttgagccttg gtatggaaac ctactaagtg agaactttca aattcagaga
    48181 aaccccggaa ttaataaaaa tgggcaatcc tgagccaaat cctattttcc aaaaacaaac
    48241 aaaggcccag aaggcgaaaa agggataggt gcagagactc aatggaagct gttctaacaa
    48301 atggaattga ctgtgttgca ttggtagagg aatccttcca ttgaaacttc cgaaaaaatg
    48361 aaggatatac gtatatacat acgtatacgt actgaaatac tctatcaaat gattaatgac
    48421 gaccctaatc tgtagtttta tatgaaaaag ggaaaaattg ttgtgaatcg attccatatt
    48481 gaaaaaagaa tcgaatattc attgatcaaa attcaccaca cagtctgata gttcttttgc
    48541 agaactaatt aatcggacga gaataaagat agagtcccat tctacatgtc aataccggca
    48601 acaatgaaat ttatagtaag aggaaaatcc gttgacttta aaaatcgtga gggttcaagt
    48661 ccctctatcc ccaaaaagcc catttgattc cttaactatt tctcttatct tttttttttg
    48721 ttagtagttc aaaattcgtt atctttctta ttcaccccac tcttttacaa acggatccga
    48781 gagaacgatt tgtctcttat gacaagtctt gtgatatatg atacatgtac agatgaccgt
    48841 ctttgaccaa agactcccca tttgaacgag tcatagtcga tatcattatt cataccgaag
    48901 ctgacaaagt cttccttttt tgaagatcca agaaattcta gcacctggat aagactttgt
    48961 aatactcttt gaattgacat agacctaaat tatttagtaa aatgaggatg cggtatcggg
    49021 aatggtcggg atagctcagc tggtagagca gaggactgaa aatcctcgtg tcaccagttc
    49081 aaatctggtt cctggcacat gattaatttt tatgagtctc tttttttcta caatctacaa
    49141 attactttat atttaatata aatcgacata tatattcatt tatagtttag atcatattcc
    49201 atacgtttgt ttatccgcct cggtatttag agaaataccc catctatttt ataattttat
    49261 agatatagat gggtaaagag ttttttatac aaagtacaaa gtatgtaaca aaaataaatt
    49321 ctattttata ttcttttttt atctctcgtt caaaaataaa gttaatacct catacgcata
    49381 tacatattcg aaaggttaaa ttagttgtta gcctatccat aaatacaaac gagacttcaa
    49441 ttactctgtt taatctagaa cagaaccttg aatctctgga attgtagaag tgactaaaag
    49501 tttcttattt ttcaatgagc atcttgtatt tcataaaaat tgggggcaat ataatcctta
    49561 cgtaaaggcc atcctatcca actttcaggc attaagatgc gtttcaaacg cggatgatta
    49621 tcataagata ttcccaacat atcaaaagac tcccgttctt gaaaatccac acttttccaa
    49681 acccagaaaa cagacggaat tcgaggattc ttcctagggg aaaatacttt tatgcatacc
    49741 tcttctggtt gatccacgcc atactctatt ctcgtcagat gatacacact agctaacagt
    49801 ccacctggtg ctacatcata ggcacattgg gagcgtagat aattgtaacc atatatatat
    49861 aaaatgacag caatggaatg ccaatcctcg ggttttattt gtaaagtttc tattccttgg
    49921 taatcaaaac ccaaagatct atgaattagt ccatgcttga ctaaccaagc agacaaacga
    49981 ccctgcatct tttttatctc tcccgcattg ttttgttatt tgtataagta ttttgcattg
    50041 acgatgagat ttttgcggat tgacccacta cttgtttttc tgtacaaagg aatcctgtct
    50101 aattcactaa gtcgtgggaa gagactgaac ttttgtattt gaaaaatgtt tcgggaggga
    50161 tctctgaagt agatgacggt tgataaagga actcccgatc gtaatttcca gtatgaatac
    50221 tacgcccaac cttaaatttg tgattggttg taaaacaccg attctctcgt tgagacttaa
    50281 ttctatcttc atagatttct cgagatattt tcttacgaag ttttgttata gcatctataa
    50341 ctgcttccgg ttttggtgga caacctggta aatagacatc tacaggaatt aacttatcaa
    50401 ctccccgaac agtactataa gaatcagtac tgaacatccc cccggaaatt gtacatgctc
    50461 ccatagcaat aacatatttt ggttcaggca tttgctcata taatctcacc aaagagggag
    50521 ccattttcat tgttactgtt ccggctgtta aaataaggtc cgcttgtcta ggacttgatc
    50581 ttgggactag tccataacga tcaaagtcga atcgtgagcc tattagtgaa gcaaattcaa
    50641 tgaagcaaca actggtacca tagagaagcg gccataaact agaaagtctt gaccaatttg
    50701 aaagatcatt tgatgtagtt gaaataactg aattttgggt tgttcgatca agtaagggaa
    50761 actcgatgga attcataact gtctcaattt ttttttcttt ttattgtctg aatgtttaga
    50821 agctaagacc attccaatgc tccctttcgc catgcataaa ctaaaccaac aattaagata
    50881 agcacgaaaa ttaacgcttc tacaaataca gatacaccta atacatcgaa actcattgcc
    50941 catggataaa gaaaaaccgt ttcaacatca aaaacaacaa aaactagagc aaacatataa
    51001 taccggattc gaaattgtaa ccaagcgttg cccattggtt ctatacccga ttcataacta
    51061 gaaagtttct caggcccttt gttaatcggg gctaaaactc ccgaaacgaa aaatgccaaa
    51121 ataggaataa gacttgatat tattagaaat gcccaaaaaa aatcatattc gtaaagcaga
    51181 aacatagaca cactcctatg aacgtgaaaa atataccgaa ttagtcaact ctcgacttga
    51241 aattctcaag tcattcacaa ctgtttagta aaaaatacga atttttttga tcgaacttta
    51301 tattctagtt tcctttgttt actgcagggc atgtctgctt tcaatattca tcgactgaat
    51361 cctatttcca ttacatgtat ttcaatttga gttagttata gttagtataa ctaactattg
    51421 ttattataca aattatacaa attctctcgt tttcatctta cctaggattc tctcgaactc
    51481 tctaagaaaa gaggaaaaac ctcctctatt catacaagaa tataaatata gaaagatact
    51541 caaaatggat ttcaatttag aataattaga atatattcat ttatattcta taaaataaat
    51601 taaaattgaa aatctaatta taaactaaaa actaaaatga gaattttagt tctatttcta
    51661 attccttttc tttcgagagt tcgaatagaa caagtagtca gatgtaagat aatttataga
    51721 aatttccatc tcctctcaag gtttagaata tattggtgtt ggtatattcc ttttcttaat
    51781 atccaggctg aggagtttct attgattgaa tagtgaaagt gaatacagaa agagaagact
    51841 accccctttt gtgatgtggt ttgctgggtt tcgggggggt atacaaagac aaaagcctag
    51901 ttgacgtttt tgacaatgtt tacaatgaaa cttaccaatt accaaagata gttgtttttc
    51961 aaactttagc ttgtacacaa agaaggcagg tcattcctat actagaggga gagtatcgct
    52021 aactttctga ttgtcgacag aaagggagga aaattcatat ggaattcaac tccgaagatt
    52081 catgaagcaa ataagtttgt ttagtcaccc gattggataa atatccattg atcccatgaa
    52141 aatgaattga aatgtgtttt ttctttcatt tatatgttcg gctttaaatg atactcgtga
    52201 ccgggcttat agaaaaaatt taggaatact ttttttgatg aaaaaacggg tcggttacaa
    52261 gcaacaaact agaatgggga aattaaaatt atacaatttc ttttcctttt ttagggctct
    52321 agggctatac ggactcgaac cgtagacttt ctcggtaaaa catatcaaac tttttattat
    52381 caaaatgatc tgaactgttt caaagaccca acatgcattt tttgtgcatt gggctctttc
    52441 attaactgat atttctatca gttagtccgc catattttta ttttttttga tagaaaaata
    52501 agagatggct ccatgtgctc tgagtcatta ttttaattct gatccaggaa cactaccaaa
    52561 gtgtttcaaa gggggtatct tgacgtaggt ctgcctctgg cctagattaa cctaagttag
    52621 atgaagtctc tatcgctatg cttaaaaatg aaatatgaaa cttcatacac cttaatatga
    52681 aacttcatac accttaaagt tcatagggcg aaaagatctt ttttgaggtc cttgtactca
    52741 ttatgcctag cattgaatag acatttacct tatcaatatc tcaaatcaac gatggggcct
    52801 gtttggcacc tataaaggga caagactgaa ccccttgtca ggctattgtt ctcttgttcc
    52861 ctcaaagtta tggagtaaga catcgatttc tcaataagat caattctttt gattgcatga
    52921 tggacccccc tgaaaaacat tggcgcgcgt gtaaacgagg tgctctacct aactgagcta
    52981 tagcccttag ttcttgtaat acctatttta ttattttatt atgtagataa tttattgtca
    53041 agatgaatat tccacgatcc aagatcatag ttctttgatc tgtttgcgcg gtattgattc
    53101 taagtaatat tatatttata atccatcgat gggatgggtc ccatttggtt ttctttgtaa
    53161 tgataaacgg cctacttaac tcagtggtta gagtattgct ttcatacggc gggagtcatt
    53221 ggttcaaatc caatagtagg tataacttat tagatcccac cgactccggt ctctaataag
    53281 tttttatata atctgctttt attgatattt attttgtatc ttttctattg cttttttttg
    53341 ttggatcaaa atacaattat gcctgattta attctgtcga gtgaatacaa tcaaatcaaa
    53401 taatcaaata aaaaaaaaaa tagaccaaac ctctttttat tattcggaca caccaactag
    53461 ttccgaaatc tcattgatcg tctcgactcg tgtcctagct cgtcggagag ctagatttgc
    53521 ctcaattttt tgtctctttc cttcagcttt tctgaaatta gcttctgcta tttcaagagt
    53581 ttgccgggct tcttgtgaat cgatgtcact acctttctcc gcatcattta ctaaaacagt
    53641 gatctcatta ttacctattc tagcaaaacc tcccatcaaa gccatcgtta accattggcc
    53701 gtcaagacgt attttcaaaa tacctatatc gacggctgta gcaacagaga cgtgatttgg
    53761 taatacgcca atttgaccac tattagtaga taaaatgatt tcgttcactt ttgaattcca
    53821 aacggttcga ttaggggtca gtacacaaag atttaaggtc atttattcga attgctctcc
    53881 gtttctaagt tcatagcctt cgcggtagct tcatcgatgt tacctaccaa ataaaaggcc
    53941 tgttcaggaa gactgtctaa ttctccggaa aggatcaacc gaaatcctct aattgtttct
    54001 gctaaaccaa catattttcc gggagaacca gtaaaaactt ctgctacgaa aaagggttgt
    54061 gataagaaac gctcaatttt tcgcgctctt gctacggtta agcggtcctc ttcggataat
    54121 tcgtccaacc ccaggatagc tataatgtcc tgaagttctt tgtaacgttg taaagtttgc
    54181 ttaactcttt gagcagtttc ataatggtcc tcaccaacaa tccggggttg gagcatagtt
    54241 gacgttgaat ctaaaggatc tactgctgga tagatacctt tggcggctaa tcctcttgat
    54301 agtacagtag tagcatccaa atgtgcaaat gtcgtagcag gagcagggtc ggtcaaatcg
    54361 tctgcaggta cataaactgc ttgaatagaa gttatggacc cctctttggt cgaagtaatt
    54421 ctttcttgta acgtacccat ttcggtacta agggtaggtt gataacccac agcggaaggc
    54481 attctaccca ataaggcgga tacttcagat cctgcttgga cgaaacggaa aatattgtcg
    54541 ataaatagaa gtacgtcttg ttcattaaca tctcgaaaat attcagccat agtgagggca
    54601 gtcaaaccaa ctctcatacg agctcccggc ggttcattca tctgaccgta aactagagcc
    54661 actttcgatt ctgcaatatt ttcttcatta atcaccccgg attctttcat ttccatgtaa
    54721 agatcatttc cttcacgagt acgttcacct actccgccaa atacagatac acccccatga
    54781 gccttggcaa tattgttaat caattccata atgaggactg ttttacccac tccagccccc
    54841 ccgaataatc caatttttcc tccacgacga taaggggcta aaagatctac tactttaatt
    54901 ccggtttcaa aaatagataa ttttgtatct aactgtataa aggcgggcgc agatctatga
    54961 ataggagatg ttgtgccagt atctacaggc cctaaattat caacgggctc tccgagtacg
    55021 ttgaaaattc gcccaagagt cgttccacca accggaacac ttagaggagc tcccgtatca
    55081 atcacttcca ttcctctcgt tagaccatct gtagcactca tagccacagc cctaactcga
    55141 ttgtttccta gtaattgctg tacctcacaa gtcacattaa tttgttgacc agcagtatct
    55201 cgacccttaa ctaccagagc gttataaata ttaggcatct tgcctggtgg aaaagctaca
    55261 tctagtaccg gaccaatgat ttgggtgata ttcccgaggt tttttttttc aagcgtggaa
    55321 gtccccgaac tagaagtagt aggatttttt ctcataataa taataaataa agtcaaataa
    55381 gtcgaaatta gttttgcgaa aatgatcgaa ttcaaaaaat aatgtccact agcaagttga
    55441 tcggttaatt caataagaat tgggagttag cacgcgattt cgttggtacc ctccaaccga
    55501 atccaattca attgtttact tattaaatga atgaattttc aagctcaacc tgcccgtttt
    55561 caaaatatca agtataagaa tcttgagaaa gttttttatt tgtctatcat tatagaccag
    55621 cccatttaga ttatctatgg gactcgaacc cgaactctac ttacgattca ttttttctat
    55681 atcatcgact tttcttattt actatttcat catatctatt tatgtctagc ctcttctttt
    55741 cattttttat atcttttcct agacaaattc cgtatatttt tatgtctagg atttacatat
    55801 acaacatagg cccgctctaa cgagggaatt tcttattttt caagttatat ttaagtggtt
    55861 caattccaaa aaaaaagtaa aaaaaaaaaa aaacataaga attgggttgc gccatatata
    55921 tgaaagagta tacaataatg atgtatttga cgaatcaaat accatggtct aataataaag
    55981 cattttgatt agttgataat attagtattt gttgggagtt ttttgaaaga ttcctggaaa
    56041 aagtttcatt aacgcctaat tcatgtcgag tagaccttgt tgttgtgaga cttcttaatt
    56101 catgagttgt agggagggat ttatgtcacc acaaacagag actaaagcag gtgttggatt
    56161 caaagctggg gttaaagatt acaaattgac ttattatact cctgagtatg aaaccaaaga
    56221 tactgatatc ttggcagcat tccgagtaac tcctcaacct ggagttccac ctgaagaagc
    56281 gggggccgcg gtagctgccg aatcttctac tggtacatgg accactgtgt ggaccgatgg
    56341 acttaccagc cttgatcgtt acaaagggcg ctgctacgga atcgagcccg ttgctggaga
    56401 agaaaatcaa tttatcgctt atgtagctta cccattagac ctttttgaag aaggttctgt
    56461 tactaacatg tttacttcca ttgtaggtaa tgtatttggg ttcaaagccc tgcgcgctct
    56521 acgtctggaa gatctgcgaa tccccgttgc ttatgttaaa actttccaag ggccgcctca
    56581 tggcatccaa gttgagagag ataaattgaa caagtatggt cgtcccctgt tgggatgtac
    56641 tattaaacct aaattgggat tatccgctaa aaactacggt agagcggttt atgaatgtct
    56701 tcgcggtgga cttgatttta ccaaagacga tgagaatgtg aactcccaac catttatgcg
    56761 ttggagagat cgtttcttat tttgtgccga agcaatttat aaagcacagg ctgaaactgg
    56821 tgaaatcaaa gggcattact tgaatgctac tgcgggtaca tgtgaagata tgatgaaaag
    56881 ggctgtattt gccagagaat tgggagttcc tatcgtaatg catgattact taacaggggg
    56941 attcactgca aatactacct tagcccatta ttgccgagat aatggcctac ttcttcacat
    57001 ccaccgcgca atgcatgcag ttattgatag acagaagaat catggtatgc acttccgtgt
    57061 actagctaaa gcgttacgta tgtctggtgg agatcatatt cacgccggga ccgtagtagg
    57121 taaacttgaa ggggaaagag acatcactct gggctttgtc gatttactac gtgatgattt
    57181 cattgaaaaa gatcgaagtc gcggtattta tttcacccaa gattgggtct ctctaccagg
    57241 tgttctaccc gttgcttcgg ggggtattca cgtttggcat atgcctgctc tgaccgaaat
    57301 ctttggggat gattccgtac tacagttcgg tggaggaact ttaggacacc cttggggaaa
    57361 tgcacccggt gccgtagcta atcgagtagc tctagaagca tgtgtacaag ctcgtaatga
    57421 ggggcgtgat cttgctcgtg aagggaatga cattatccgt gaggctacta aatggagccc
    57481 cgaactagct gctgcttgtg aaatatggaa ggagatcaca ttcgtatttg aagcaatgga
    57541 tactttgtaa tccactaatt ctaattactg tttgttctct taattgaatt gcaattaaac
    57601 tcggcccaat cttttactaa aaggattgag ccgaaaaaaa taacttatta catcttacat
    57661 caattttttt agatagatac atgcttatct agatatagaa caatagataa aatataagac
    57721 taaacaattc aaatgtctct attggtgtgt tggatccaca attaattcga gggatcctta
    57781 ggattggtat aatcttttag attatgaatt tatatggatc gagccaagta tcacaactct
    57841 ttctacccat cctgtatatt gtcctttttg ttacgtgttg gaatataaac ttattacttt
    57901 tttaattagt tagttattag acgagatttt acaaaaaaat tttcctatat agtgaagtgc
    57961 taatctggat tctcacaaag aatacttttt taaatactca cactccttat tagattagtt
    58021 aataatccta ttgattggat ttttatgttt attcggacag gaacaagata ttcaaataaa
    58081 taaataattt ttcatcgaat gactattcat ctattgtatt ttcatgcaaa gcaaatcggg
    58141 ggcaagaaaa ctctatggaa agatggtggt tcgattcact actgtttaag aaagagttcg
    58201 aacacaggtg tggtctaagt aaatcaacgg gtggtcttgg tcctattgaa aataccagtg
    58261 aaagtgaaga tccgaataga aatgatatga agaaaaatag tcatagttgg ggtagtcgtg
    58321 acaattctag ttacagaaat gttgattatt tatttggcgt caaggacatt cggaatttca
    58381 tctctgatga aactttttta gttatggata ggaatgggaa cagttattcc atatattttg
    58441 atattgaaaa tcatattttt gggattgata gtggtcattt ttttcagagt gaactagaaa
    58501 gttcttttta tagttattgg aattttagtt atctaaataa tggatctaag gatcatcatc
    58561 ctcacgatga tcattacatg gatgatactc aatatagttg gaataataac attaatagtt
    58621 gtattgacat ttatcttgag tctcaaatct ttattgatac ttacattgta agtggtagtg
    58681 acaattccag taacagttac atttctcgtt ccgtttgtgg tgaaagtaag gggtctgata
    58741 taagtaccag cacgaatggt agcactataa tagaaagttc caatgatctg gatgtaactc
    58801 aaaaatacag acatttgtgg gttcaatgtg aaaattgtta tggattaaat tataagaaaa
    58861 ttttaaaatc aaaaatgaat ctttgtgaac aatgtggata tcatttgaaa atgagtagtt
    58921 cagatagaat cgaactttcg atcgatccgg atacttggga tgctatggat gaagacatgg
    58981 tttctttgga tcccattgaa tttcattcgg aagaggagcc ttataaagat cgtatcgatt
    59041 cttatcaacg aaagacagga ttaactgaag ccgttcaaac aggtataggc cacttaaacg
    59101 gtattcccat agcacttggg gttatggatt ttcagtttat ggggggtagt atgggatccg
    59161 tggttgggga gaaaataacc cgtttgattg agtacgctac taacaaattt ctccctctta
    59221 ttatagtatg tgcttccggg ggggcgcgta tgcaagaggg aagtttgagt ttaatgcaaa
    59281 tggctaaaat atcttctgct ttatatgatt atcaatcaaa taaaaagtta ttctatgtac
    59341 caattcttac atctcctact acaggggggg tgactgcgag ttttggtatg ttgggagata
    59401 tcattattgt cgaacccaat gcctatattg catttgcagg taaaagagta attgaacaaa
    59461 ccttgaataa aacagtacct gaaggttcac aggcggctga atatttattc cagaagggct
    59521 tattcgatct aatcgtacca cgtaatcctt taaaaagcgt tctgagtgag ttatttcagc
    59581 tccacgcttt ctttcctttg aatcaaaatt caatagagca ttaagttact tttttatttg
    59641 tagcaaacaa gtagttagtt tatcagaatc caagtaaaac gaatatgaat ggggtttctt
    59701 tgttgacata agatctaaat tgtaaaaaga aatcaaaagt tgggataact cacttttctc
    59761 tatattcttg attacgaatt cagttagtta aggggcctct atcaacaaga aaaagagtga
    59821 attctttttt tcgttaaatt atgggaaaat aaaaaatttt tgttctacgt cttacgtatg
    59881 tattataatc caaatataga aagaaactat agatacgata tatgcttttg taccttctat
    59941 actcacttag atatatactt agatttatac taattaaact ttgaattcta attaattctt
    60001 aataagatat cttctttatc tttataatat aataacaggt acaaatagta aattgaggta
    60061 tcctttatat gacaactttc gactttccct ctgttttggt gcctttagta ggcttagtat
    60121 ttccggcaat ggcaatggct tctttatttc ttcatgttca aaagaataag actgtttaga
    60181 tctgatgggc ccaactctga tccatttttt ttttcaaaac taagtttagt gtaagagggt
    60241 ataacatgtg gcgcttccgc ctaaaagggg ctctttggcc tgtagaaata tgatatgggg
    60301 gtaaaggaat tctatctatt tgaaaaaata tcaggatcgc cggatggctg aactgtaaaa
    60361 tcggtacatc tatatgtata ttgatgggat catacgaagg gtattttttt attttagatc
    60421 taaccaattt gataaattac tcttaagggt tcacatcaaa ctagtactag ttgatgagag
    60481 ttacttcgga aacaaaaaga gtaaagtcta gggtattctc tcaattccaa taaaacgaaa
    60541 ccagatcaag tatgagttgt cgatcagaac atatatggat acaacctata acggggtcgc
    60601 gaaaaacaag taatttctgc tgggccatta tccttttttt aggttcctta ggattcttat
    60661 tggttggaac ttccagttat cttggtagaa acttgatatc tttatttccg tctcagcaaa
    60721 tccttttttt tccacaaggg attgtgatgt ctttctatgg gatcgcgggt ctctttatta
    60781 gctcctattt gtggtgcaca atttcgtgga atgtaggggg tggttatgat cgattcgata
    60841 gaaaagaagg aatggtgtgt atttttcgtt ggggattccc tggaaaaaat cgtcgcatct
    60901 tcctccgatt ccttataaag gatattcagt ccgtcagaat agaagttaaa gagggtattt
    60961 atgctcgccg tgtcctttat atggatatca gaggccaggg ggccattccc ttgactcgta
    61021 ctgatgagaa tgttactcca cgggaaatcg aacaaaaagc tgccgaattg gcctatttct
    61081 tgcgtgtacc gattgaagta ttttgagaaa tgagctgaga gagtgaatgc tttctcagca
    61141 ggaaggaaaa actaaagaat accccttttc tataccatct ataccataac ttaactgaag
    61201 tttattcata acactcattc tagtcaatat atacgtaacg taacaaccac aaaacaaaac
    61261 catttttgtg gtcttttatg tatatggaaa tctacacaac tttattcaat aacaaaaaat
    61321 taagtaacaa atctaaaaaa tggattcatc ctttctattt tctatcaaag cagttcgaaa
    61381 tacataaatt ttctcattcc ggactctgaa tagtaagtga aattttttaa aaatattaaa
    61441 aatagaagat attttgataa aatgatagaa aagaatattc attacctaaa taaataacct
    61501 aaataaagcg gttttttcag gcagtcattg attcgtcgaa aagggggata cttgcttcga
    61561 atttgtacta tatctggaaa caatataata ttttttgtta actctttgaa ttcgaagtga
    61621 attcttaatc tatttctgta ttctttatac attcaaagac taactccgaa atcacaaata
    61681 aaaaaaatat agtgaataga ttcataagtt cgatactttg taatagaact catgcatgaa
    61741 agaaatattg gatggcgtag agtcaactaa tgaggtcggt tcattaaaaa ttcatatacg
    61801 aaatgaaaaa atgtcaaaaa agaaagcatt caaccctctt ttatatcttg catctatagt
    61861 atttttgccc tggtgtattt ctctctcatt taataaaagt ctggaatctt gggttactta
    61921 ttggtggaat actaggcaat ctgcaatttt tttgaatgat attcaagaaa aaaatattct
    61981 agaaaaattc atagaattgg aggaaatctt tcttttggag gaaatgatca aggaatactc
    62041 ggagacacat ctacaaaacc ttcgtgtagg aatccacaaa gaaacgctcc aattaatcaa
    62101 gatacacaat gaggatcata tccatacgat tttgcacttc tcgacaaata taataagttt
    62161 cgttattcta agtggttatt caattttggg taataaagaa cttgttattc ttaactcttg
    62221 ggctcaggaa ttcctatata acttaagtga cacaataaag gctttttcga ttcttttatt
    62281 aacagattta tgtattggat tccattcgcc ccatggttgg gaactaatga ttggctttgt
    62341 ctacaaagat tttggatttg ctcataatga tcaaattata tctggtcttg tttctacttt
    62401 tccagtcatt ctagatactc tatttaaatt ttggattttt cgttatttaa atcgtgtttc
    62461 tccgtcactt gtagtgattt atcattcaat gaatgattaa aaaaggatct actgatatta
    62521 atccaatcca attcaattct aacgtttctt actttgtagt tgtatagaag caaagcatgt
    62581 aaaatcatac ttactcttta tatttctacc catcccaaag atttattcta tatattaata
    62641 ttatttattc cagtaaaatt attccagtaa atagcagaat tgcggatagg gaactaggtt
    62701 agcgacctac caaatttatt gtagacattt ttgggctcaa tggttggacc atgcaaacta
    62761 gaaagacttt ttcttggata aaggaacaaa ttactcgatc catttccgta tcgctcatga
    62821 tatatatcat aactgggcca tccatttcaa gtgcatatcc catttttgca cagcagggtt
    62881 atgaaaatcc gcgagaagcg actggtcgta ttgtatgtgc caattgccat ttagctaata
    62941 agcccgtgga tattgaagtt ccacaaacgg tacttccaga tactgtattt gaagcagttg
    63001 ttcgaatccc ttatgatatg caactaaaac aagttcttgc taatggcaaa aagggtgctt
    63061 tgaatgtagg ggctgttctt attttaccag agggttttga attagctcct gccgatcgga
    63121 tttcccccga gataaaagaa aagataggca agctgtcttt tcagagctat cgccccaata
    63181 aaaaaaatat tcttgtggta ggccccgttc ctggtcagaa atatagcgaa ataacctttc
    63241 ctatcctttc cccggacccc gctactacga aagaggttca cttcttaaaa tatcctatat
    63301 atgtaggcgg aaaccgggga aggggtcaga tttatcccga cgggagcaaa agtaacaata
    63361 cagtttataa tgctacatca gcaggtatag taggtaaaat aatacgaaaa gaaaaagggg
    63421 gttacgaaat aaccatagcg gatgcatcgg atggacgtca agtggttgat attatccctc
    63481 cagggccaga acttcttgtt tcagaaggcg aatctatcaa attggatcaa ccattgacga
    63541 gtaatcctaa tgtgggcgga tttggtcagg gagatgcaga aatagtactt caagatccct
    63601 tgcgtgtaca aggccttttg ttcttcttgg catctgttat tttggcacaa atctttttgg
    63661 ttcttaaaaa gaaacagttc gagaaggttc aattgtcaga aatgaatttc tagactcgcg
    63721 gatttatcga cattgagctc ataacgtaaa aagaacaaaa ttctttttca cgactcttta
    63781 tgataaaaaa tggacattat gaaaagcctt ttgctttttt atattcattc ctagtcatag
    63841 tatgtagatt gtgaagaaga ctttttcttt ttttttgaat ccaaattggg gtggtatgat
    63901 tatgttacta ttatcacatt tcaatgtcat aaaacgcatt aatagtgttt tctattctaa
    63961 tcgaatgaaa ttcgactaga tactagacat aagtaagcgg ggaatagaac ggataaacgc
    64021 gtggaacaca aaattatcga gacgattgtt gatcttccta gtattagtat tcgacacaag
    64081 aaaagtaatt ttccacatct ctttcttgtg tcgaaagaaa aaaagattct ttatcctgtt
    64141 cgtcaaagag tactagtcta agttttgaat ttttcaaaaa aaaaagtatt agaacctttt
    64201 ttcgatatat tataatttaa tataatagaa tagtgggcaa acaaaagaga gcggggttta
    64261 ttgaataaat agaacttctt caataaactt agaaaaattt acatttttga tgagatacaa
    64321 aaaaaatact aaggttttat tattattgag gaatttgagg atagtatgtc atctaggaaa
    64381 tcgagtgatt tcttctttct tataacttta gtatctctta taactttagt atctatagat
    64441 actatcgagc aacgggtgga tggatcaatg aactgcattt ttcaaaaaca tcatcagaaa
    64501 agtgcaatgg ggttttgcca tttagacgaa aaatattcta attcttaaga actcaacggg
    64561 acctaccccc tcaaatcata caaagaaggg gatcccgttg agttcttacg ctttcatggc
    64621 tacaatttac aactcaattc atctaattac tatagagatg aacccaatcc agaatatgaa
    64681 ccataaaaga aaatacctat taaaccgatc acaagaatac ctgctacagt acctattatc
    64741 caaagaggaa tccttccagt agtatcagcc atttacccca cttccctcca catttcatca
    64801 agtggtcatg ctagagacat aaacagtcat ggataattat tagatgagag ccttccgaat
    64861 gggctaagag agcgtgccta taattattat tctcctttct ttttattatt tattaattga
    64921 agaaataatt ggaaaataaa acagcaagta caaaaatgag taataacccc cagtagaggc
    64981 tggtacgatt caattcaaca ttttgttcgt tcgggtttga ttgtgtcata gctctataat
    65041 tcggattagg tttatcgttg gatgaactgc attgctgata ttgaccccaa aaaagaaacg
    65101 gtaggtacag ctaggccgtg aacagccaac catcgcactg taaaaattgg ataggttcga
    65161 tctatggtca ttggggcctc ctaaaaagat ctactaaatt catcgagttg ttccaaagga
    65221 tcaaaacggc cagttattaa tggaattcct tgtcggttct ctgtgaaata ctcgtttggc
    65281 cgagggcttc caaacacatc gtacgctaaa ccggtactga cgaataacca acccgcaatg
    65341 aatagggaag gtatagtaat gctatgaatg acccagtagc gaatactggt aataatatca
    65401 gcaaaagaac gttctcctgt gcttccagac atgctgagct ccacatattc ttgtacagtc
    65461 aaagggggat cgattccgta aaagattaga tcagtcaatt tccatttact aaaactaaat
    65521 ccttgtgaga tcgtcaatat tgtaccgagg gcgtctttag agtataccga atcagtatag
    65581 ctatccttct tctgacacag caacgcactt tcaatcatta tcgaaaggaa gtactgaaaa
    65641 ttttatttct tactttactt gttgcttgtc agtgtacaat gataagcaac aagtaaagta
    65701 agaaatagta gtaaatcgta ttcgatgaaa gaaagataac aaagaaataa aagaataaaa
    65761 aaattgtaat caaccccttt gatgcataca ttgttgtatt agatcgagat caaaagattc
    65821 tttcttgacc taactacaag aacgcaattt tataatagaa tacggaaaga gaaaatgtag
    65881 aacgtaaaaa agaaaagata atagaaatta ctaacctagt tggaccaaat taaatatttt
    65941 cttttttcga gtgattgcgt gataactttt ttcttctcat tcattcaaga tattaacaag
    66001 atattaagtg aatgaaccta ttccggaatc taataatctt ctaataatct aatgagttaa
    66061 aatgaaatct tttttataag gtttacgttg gctctaaaat agaaatagga ttcgcgacaa
    66121 taaaaaagtt ttattatatt tctattcttc cataattaaa aactaaaaaa gtttattttt
    66181 tgaaaaagta aacttaggta agtgcttttt agaaacatat atgtacaaaa agaacatatt
    66241 tcatttaact ccttcatgct tactataact agttattttg gttttctact agcggcttta
    66301 acggtaacct cagctctatt tattggtctg agcaagatac gacttatctg aaattagtat
    66361 ttgaaatgca caattcataa aaataaatct ttcgatagga ttccgtataa attgcaaatt
    66421 cttggtcatt gagattcatg gtaattcaga ttaatattta ggtatagata ttacctcctt
    66481 tttctccttt caaataaatt gcaatgattg aagtttttct atttggaatc gtgttaggtc
    66541 taattcctgt tactttggcc ggattattcg taactgcata tttacaatat aggcgtggtg
    66601 atcaatcgga cctttgatta attactatcg ctttttttga ttgacctcct actttattta
    66661 atacaaagga ggtcagattc agattggggt tcaagttagt gaagctctgt cagtctaatt
    66721 tgatctaaga aaaataagga cgaaatcacg ctctgtagga tttgaaccta cgacatcggg
    66781 ttttggagac ccgcgttcta ccgaactgaa ctaagagcgc tttcttatca gaaaagagaa
    66841 gactgtaaag acactttttt taactccagt ttaatgaacg ataatatatt attggaatcg
    66901 atcttaatta atccctcatt actactcaac gaagaagtaa taggtaggga tgacaggatt
    66961 tgaacctgtg acattttgta cccaaaacaa acgcgctacc aagctgcgct acatccctcc
    67021 aatcggtcta cagtgtcatt gtatagaatt cctgttttgt tttccacatc gttatttcct
    67081 ccaatgatat atacaattta tatttatatg ggcatttcgt ctttttggtc ccatttaaca
    67141 tataataata gtaaaagaaa agtcttatat acgtatgcaa tacggaacgt aacctgtcgt
    67201 aaaaataaat gagtagtttt ccggaatgct cgggaagaga ggaacgcttt tttatgtttt
    67261 aagaaaaaat tttatttact ggatatttgg acatttcaat ttgaattagg gattccgtgt
    67321 acaaggttat taactgcata tgcatctgat catttatgta ttaccatttt agattacaat
    67381 aaaaaaagga aggagatttt tcaatgcgag atctaaaaac atatctttcc gtggcaccgg
    67441 tattaagtac tctatggttc gggtctttag caggtctatt gatagagatt aatcgttttt
    67501 tcccagatgc gttgacattc cccttttttt gattctagtt attgatacgg taccaaataa
    67561 cggagagtcg agatacaatt aaatatttgt gactaaccct ttgccccctt tttctctttt
    67621 ttccctttta gaataagagg gaggaaagag aaaaaaaaaa agaaaaggtg tattcaacag
    67681 cttcgagact tgggttcaag tttgaattaa ataaattatt caattcaaaa attaactagg
    67741 gatggaggta gaataaacag ggcggggcct agatctaaga caagactctt atacaaggtc
    67801 cttaaatgta ttaaatgtaa atgaaatact gtgatttgaa tttgaaataa agtttagaaa
    67861 tttttttagt atattgattg cagcgaaatt tttcataatt ggatttcaag gtaataactt
    67921 ctatttatcc ttccttcctt cttcttcgtt tcggatcgaa aatagaagag ttgagtaaat
    67981 caaaaataca aagggggttc atggccaagg ggaaagatgt ccgaataacg gttattttgg
    68041 aatgtaccgg ttgtgttcga aacggtgtta ataaggtatc gacgggtatt tccagatata
    68101 ttactgaaaa gaatcgtcac aacacgccta atcgattgga attgagaaaa ttctgtccat
    68161 tttgttacaa acatatgatt catggggaga taaagaaata gatcgaatcg agcacatgta
    68221 tgtaaccctt ccaaggaagg gtaaaaataa cattatatat agaacatagt taaatgttaa
    68281 atattctata tatataacat aattaaatat aaacaaacca aatcctattt attctaattc
    68341 attttagata cgaccgaaat aggattttcg agataaggaa taaactaaac aaactatgga
    68401 taaatccaag cggccttttc ttaaatccaa gcgatctttt cgtaggcgtt tgcccccgat
    68461 tcaatcaggg gatcgaattg attatagaaa catgagttta attagtcgat ttattagcga
    68521 acaaggaaaa atattatcta gacgggtgaa tagattgacc ttgaaacaac aacgattaat
    68581 tactattgct ataaaacaag ctcgtatttt atctttatta ccttttctta ataatgagaa
    68641 acagtttgaa agaaccgagt cgaccaccag aactgcgggt cttcgagcca gaaataaata
    68701 ggcctactct ttattcactt gactaaaaaa aagtaaaata caaactcaaa cgcagattga
    68761 tgttttgttc gaaaaatata tattgaatta tcgtgtcgta agaaaaaaag catcgggcaa
    68821 gaataacgat tttttttgag tgtgttcatt cagttttact ctttttttat catatttatt
    68881 ttgactttac cctcccggag ttcatcctcc ggggaactcc gtttaaattc ttccggtgga
    68941 ttctttccaa tctacttctt ttatgatctc attggaaatc atataaagac aatttttatt
    69001 tgatatagct atttgtgcaa gtattttacg attaagaagc acctgtttct tatataggtc
    69061 gtgtattaat ctactataac tataggatac ccctatttca cgaattactg cgtttattcg
    69121 agtgatccac aaacggcgaa aatttctctt ttgcttatcc ctatccctat gcgacgaaac
    69181 caaagctctt attttctgtt gagtaattgt tcgagtaagt cttgaatgag cccctcgaaa
    69241 gcttgatgca aataaacgaa tttttgttct acgtctccga gctatatttc cccgtctaat
    69301 tctggtcatt gaataaatga aactttgacg aataactaat agatttcctt tctttcagtt
    69361 attctttttc cctttcctag tctattaata acaaagcttt tttccaatgt ataaactaaa
    69421 aattccaatg actttggcta ctataacctt cccgaccgct atttttcttt tttctagaca
    69481 tcgaaataat aaatttaatt ttactaggta tcaaaataga ataaataaaa aatctaaatg
    69541 gataaagaaa tagtggcttc cttcgtttat atggttactt cttaaacggc gaggttttct
    69601 ctatacaccg gagcctttac ttcatttaat gaatgttatt ggtaacttgt atagttcaca
    69661 ttctttggct ctacccatga attatccagt aataggtctt tcacgattag atctacttac
    69721 acagtaacgg tatttaatta tgaaagttgg ctgagtagct aaccctgtta gtccgttctt
    69781 gcaagagggg cctaagtttt atgtttttat ttttaagtag gattttctcc gcttaatgga
    69841 taaccatttg ctaccaatgg agaattgctt ctcatcttaa attgaggtga ttggatttgc
    69901 accaatcgaa accataaatt tcatacacaa tagaatggat agattctttt ttttatactg
    69961 aattgaacgg acttcttttt atattctatc ctattccccg gtactgatca ttgatactag
    70021 aaattctttc ttttatccca gctcatgatc tgaacgagtc gcacatacac cctagtacat
    70081 gttcctcgac gctgagggca tccccgaagc gcgggggatt ttgtgacatt tctgattggc
    70141 tgtcttgtat ttctaataag ttgtttaata gttggcatgt tgaatcatat catataaata
    70201 atgggctggt ttagatcgat cctaacctga tgatttttaa ttacttccat ttaattttct
    70261 agtaaattca gcaaaaatat aaaataggaa atcgagaatt tgcacgaaaa aaatccgggc
    70321 ttttcactca accaccgcta caacatcaac aattccataa tcttgggctt ctgttgctga
    70381 cataaaaaca tctctttcca tgtcttccga gacaacccat aagggtttgt ctgttctttg
    70441 tacataaacc cttgtgaggg tttcacgcag ttttagcagc tcttccgctt ccaggataaa
    70501 ttctcccgtt tgtgcctcat aaaaagaact agcaggttga tgaatcatta ccctgatggt
    70561 ataacaaaag aggggttcct ctattttgca tgatgaatag aaaagaaaga taaagaataa
    70621 aaaaaaaaaa gatagaattg aacaaccaca accgtacggg catcttttat gcattgcata
    70681 cggctctata agaaaattga ccgttacctt ccatcaaata aaaaaagagg atctatcaga
    70741 cccagatcgg taaatgatca aattaccacc cttcctttcg tagtagttca aaaatactat
    70801 gatggttccg ttgctttcta tatatttatt aatttggttt gattaatatt atttggtttg
    70861 tctgtgtttc agcaatccca aagttgcttt ttctaaaatt aaggaaaaaa tacttttttt
    70921 tcgaactctt tcagaacaca actaagcccc cggtttgaaa ataaaaaagt ttgtgacgct
    70981 gaactggaat ctccaatata aaaaacagga aatacctttt atctcatact actctctcga
    71041 tacataatca aatgttttga aaaaacaata aaaatttttt tattttgata tcgaattcaa
    71101 agtgccatgc tattattact taatattcat attcatatgg cgaaggcata gtcttatttt
    71161 tttctctcaa ataaaaacct cattggcgcc gagcgtgagg gaatgctaga cgtttggtaa
    71221 tttctcctcc ggccaagata aaagatccca tagaagcggc taatcccatg catattgtct
    71281 gtacatctgg tcgcacaaat tgcattgtat cataaatagc cactccaggg ataacccatc
    71341 cgccgggaga gtttataaac aaatagagat ctttggtatc attctctata ctgagatata
    71401 ccataagacc aataagttgg ttcgagatct cgctatcaac ctcttgtcct aaaaaaagta
    71461 atctttctcg ataaagtcgg ttgattaggg taaaattaga tcccttacga gccgtacagg
    71521 cgccttttgg tgcatacggt tcaacaaaaa attgcaaaaa aaaagaatca acgtgcagat
    71581 tccaatcctc tttctttttt tatattcgta gaaggctctt tctgacttct aacgaaagga
    71641 cttttcttcg atttttcaaa aaagacaggt ttttgctcct tttcgtataa tattcttgta
    71701 atagaaaaat aatagaaaag aaaaaaaaag aagtcactaa acttatcgaa ttaacttctt
    71761 attgatatat tgtgtttcat cgagatctaa tacaaatcac aatgttgttt tcttgttccc
    71821 gaatgggccc tgttaatctt tttaggttta tgctctactc cgggtaaaga tacgcccgat
    71881 ttttatttgt acataatttg tacatatagg acaaatgatt ccattaccac ttctttttgt
    71941 tatgacttcc ccctttatgc cctccgccaa aaatttgatg tattcatgca tattaatatt
    72001 actcgattga ttaagagttt gagatggctt ctctttacaa aaagaaatcg tttattatac
    72061 aaatagtaat catagatcta atttccaatt gggctttttc taaacggagc ctggatactt
    72121 aagtttttta gttccactaa gctaaccata aattattcta attataatag taatcggaat
    72181 tcccccaaaa atggatataa ttgcacttca cgctccaaaa ttttgatgat tcaattaatc
    72241 tttcttgggc gaaacagagg atatctcgat cggggaagag aacggggaaa tcccgtatga
    72301 cccaatatat ctgacaagtc gcactatacg tcaacccagg atgcatcttc ctctccagga
    72361 cttcgaaaag gcacttttgg aacaccaata ggcatgaaat gaaagaaaaa agaactaagt
    72421 actatatttc actttgatgt ggaaacgtat taatagaatg aatgggttta tttttttttt
    72481 tttttttatg gtcctttatc gtattttatc catatattca aaaaattcat aacgaaatat
    72541 agaatgaata agaaaaaaat ttttacgaag aggccgttct aattatgaag aagtatggac
    72601 acattcgctc atagaaaacg gtatcaaccc cccattgcgt attggtactt atcgagtata
    72661 gaataaatct gcttctcttt gttcctacga acgaaattgt tccattatta ccaacagaat
    72721 agaacaacta ttaacccttg ctcttaaacc atcccctgaa cgggggaggt ccataacata
    72781 gtcatagtct tttccaatgc aataaagtta cgtagtgtct ttttctttga tctaaggggt
    72841 atttccatgg gtttgccttg gtatcgtgtt catactgttg tattgaatga tcccggtcgg
    72901 ttgctttctg tccatataat gcatacagct ctggttgctg gttgggcagg ttcgatggct
    72961 ctatatgaat tagcagtttt tgatccctct gaccctgttc ttgatccaat gtggagacag
    73021 ggtatgttcg ttataccctt catgactcgt ttaggaataa ccagttcgtg gggcggttgg
    73081 agtatcacag gaggggctac gccgaatccg ggtatttgga gttacgaagg tgtggccggg
    73141 gcacatattg tgttttctgg cttgtgcttc ttggcagcta tctggcactg ggtgtattgg
    73201 gatctagaaa tcttttgtga tgaacgtaca ggaaaacctt ctttagattt gcccaagata
    73261 ttcggaattc atttatttct cgcggggtta gcttgctttg gttttggtgc atttcatgta
    73321 acaggcttgt atggtcctgg aatatgggtg tccgatcctt atggactaac gggaaaagta
    73381 caatccgtaa atccagcgtg gggtgtagaa ggttttgatc cttttgttcc gggaggaata
    73441 gcctctcatc atattgcagc aggtacattg ggcatattgg caggtctatt ccatcttagt
    73501 gtccgcccgc cccaacgtct atacaaaggg ttacgtatgg gcaatattga aactgttctt
    73561 tccagtagta ttgcggctgt cttttttgca gcttttgttg ttgccggaac tatgtggtat
    73621 ggttcagcaa ctaccccgat cgaattattt gggcctactc gttatcaatg ggatcagggg
    73681 tacttccagc aagagatata tcgaagagtt agtgctggac tagccgaaaa tcaaagttta
    73741 tcagaggctt ggtctaaaat tcctgaaaaa ttagcttttt atgattacat cggcaataat
    73801 ccggcaaagg ggggattatt cagggcgggc tcgatggata atggggatgg aatagcggtt
    73861 ggatggttag gacatcctct ctttagagat aaagaagggc gtgaactttt tgtacgtcgt
    73921 atgcctacct tttttgaaac cttcccggtc gtgttggtag atggcaacgg aattgttaga
    73981 gcggatgttc cttttcgaag ggcagaatcg aagtatagtg tcgaacaagt aggtgtaact
    74041 gttgagttct acggtggcga actcaacgga gtcagttata gtgatcctgc tactgtgaaa
    74101 aaatatgcta gacgcgctca actgggtgaa atttttgaat tagatcgtgc tactttgaaa
    74161 tccgatggtg tttttcgtag cagtccaagg ggttggttta cttttggaca tgcttctttt
    74221 gctttgctct tcttctttgg acatatttgg catggtgcta gaaccttgtt cagagatgtt
    74281 tttgctggta ttgacccaga tttggatgct caagtagaat ttggagcatt ccaaaaacta
    74341 ggagatccta ctacaagaag acagacagtc tgatacacca ttgctttggt gtctttcgac
    74401 tctattttta atttttgtga tttgattttt ctttactttc tagacctatg gggtaccaga
    74461 gaaatcgtga tttgaatcga tgtttttttg actcttcctc tttccaggaa gatgattaca
    74521 aataaaaata aacaacaggt atggaagcta taattgtaaa ccacgatcga atctatggaa
    74581 gcattagttt atacattcct cttagtctcg actctaggta taattttttt cgctatcttt
    74641 tttagagaac cgcctaaagt tccaactaaa aagtaaagtt ccaactaaaa atatgaaatt
    74701 atttttcatt atctctattg aagtaatgag tcccccaata tttgggggac tcattacttc
    74761 aactagtccc catgttcctc gaagggatct cttagttgtt gagaaggttg cccaaaagcg
    74821 gtatataagg cgtacccggt aaaacttaca agtaaaccag atataaagat ggcgactagg
    74881 gttgctgttt ccattattat acaatttcaa gactacaacg gatctatgat aagatcgttt
    74941 atttacaacg gaatggtata caaagtcaac agctcttaat gaataaaata ggattttatg
    75001 gctacacaaa ctgttgagaa cggttctaga tctcgtccaa aaccaactac tgtagggaat
    75061 ttattgaaac cactgaattc ggaatatggt aaagtagctc ctggatgggg aacagcccct
    75121 ttgatgggtg tcgcaatggc cctatttgca atatttctat ctattatttt ggagatttat
    75181 aattcttctg ttttattgga tggaatttca atgaattaga tctataagaa cctaaaagtc
    75241 ctatttttta aataaaaaaa gaatcattta gaacgtgtat ttttatttta agcccattct
    75301 attttggtag ttcgactgcg aaatttattt ttttctgtat ttctggaata tgagtgtgtg
    75361 acttgttata atggatccta ttgatagtac agagaacggg tctgtcatct tttgatttga
    75421 tgaaggtggt tctacttcgt cggatattta gtctagtatc cggaacacgg aatatatgaa
    75481 atcgattaag aaatttttga actatgattc atacttaata ttcagacctc gcggccggac
    75541 tccaaattta aaagaattgg aatttaaaaa tcgaaagaag ggtttgacga caagacaaag
    75601 ccttctttcg atttagagtc agtatatcta ttcgtgcaat aagtgatgat ccaaaggttc
    75661 ttactcagag aatccttggg cttaggttag aatttttatt gaatcatcgt ggttctagta
    75721 tgaatctgat gttttactcg atttataggg tcttaacaag ataattccta tcaataattc
    75781 aataataaaa aaaaaaacaa caaataaaag ctacattata tacaaaaaag taaagaaaaa
    75841 atagggaaaa agaggattca ggaggcctgt aagaatcaag ataaagacaa ccgagccaac
    75901 ttgatagttt ggtattatct ccataaagaa aagctttcgg atttttctca tcttcccttg
    75961 tatcttcaga gaagattgaa ttagagatta agaaaagaag tttcaagctt tctattacat
    76021 atccgttaca actagtattt gggtgttttg cttgagctgt acgagatgaa agtctcatat
    76081 atggttctcg gagggggagt cccacctatc tcaataaagt atatgattgg tttgaagaac
    76141 gtctcgagat tcaggcgatt gcggatgata taactagtaa atacgttcct cctcatgtca
    76201 acatatttta ttgtctggga ggcattacgc ttacttgttt tttagtacaa gtggctacgg
    76261 gatttgcgat gactttttac tatcgtccga ccgttacgga cgcttttgct tcggttcaat
    76321 acataatgac tgaagctaat tttggttggt taatccgatc agttcatcga tggtcggcaa
    76381 gtatgatggt tctaatgatg atcttgcatg tatttcgggt gtatctcact ggtggattta
    76441 aaaaacctcg cgaattaact tgggttacag gtgtggttct ggctgtattg actgcatctt
    76501 ttggtgtaac tggttattcc ttacctcggg accaaattgg ttattgggca gtgaaaattg
    76561 taacaggtgt acccgaagct attcctgtaa tagggtcacc tttggtagaa ttattgcgtg
    76621 gaagtgctag tgtgggacaa tccactttga ctcgttttta tagtttacac acttttgtat
    76681 tgccgcttct tactgccgta tttatgttaa tgcactttcc aatgatacgt aaacaaggca
    76741 tttctggtcc tttatagaga atctatatca tagagaatat atatcataga tatttgtaat
    76801 ccatccttta tcactgagga gaagaaaaaa aaataatatt tcattgctac aagtatggat
    76861 tattgaaaaa aataagacat gtatttggat attttccttg aacactgcaa tattattaat
    76921 atagttgaag ggaattttcc gaagagaaaa tggattatgg gagtgtgtga cttgaactat
    76981 tgattggtct gtgcagatat atgcctttat ccatctgccg cattacattg gaattcacaa
    77041 tcaaatgtgt ctttgctcca accatcgcat aagttccatg caaaggatag gctggttcgc
    77101 ttaaagaaaa tcctttctat gatcaaatcc aatcatgtcg tacatgaact ggctccgtaa
    77161 gatccagtag aactagagaa aaccaaacca taattatggt ttctcagttc acttatgtaa
    77221 aattgaatag tatggaaatg caatcatttc cgctgcattg acatgatcta tgatactatc
    77281 ggagtgaaac aagggatcta aagaagaacg aggctaggct atattagtaa caagtaaacc
    77341 ctttgtgtgt ctgtaaaaag tctcccaata tttttatttg gggataaaca taaatcgtaa
    77401 ggtctgagac aacccataaa gcacttgatc atatcacgat cagctttgta taagcctact
    77461 tgggtattga gtatttactt gtaagaactt tattctttgc actggataat tgcaactctg
    77521 taaaaaatac agtaatattt ttattacaaa aaacattcat atatcatata tatatgtggc
    77581 tttatataac atattgattg atatatatat atgtggcttt atataacata ttgatattga
    77641 tcttttatgg attaagattt ggttcttttt attcttgctc gagccggatg atgaaaaatt
    77701 atcatgtccg gttccttcgg gggatggatc tataagaatt cacctatccc aataacaaaa
    77761 aaacctgact taaacgatcc tgtattaaga gctaaattag ctaaaggtat gggtcataat
    77821 tattatggag agcccgcttg gcccaacgat cttttatata tttttccagt agtaattcta
    77881 gggactattg catgtaatgt aggtttagcg gttctagaac catcaatgat tggtgaacca
    77941 gcagatccat ttgcaacccc tttggaaata ttaccagaat ggtatttctt tcccgtattt
    78001 caaatacttc gtacagtacc caataaatta ttgggtgtcc ttttaatggt ttcagtacct
    78061 gcgggattat taacagtacc ctttttagag aatgttaata aattccaaaa cccatttcgt
    78121 cgtccagtag cgacaaccgt ctttttgatt ggtaccgcag tggccctttg gttgggtatt
    78181 ggtgcaacat tacctattga taaatcccta actttaggtc ttttttagtt ttttttaaat
    78241 tcagtaaatt gtgaaataaa cttaaaatat cacgatcacg acccgtgtat ctagggaata
    78301 atcgcttcaa acaaagtgaa ttgtccctag atacacatct attatctatt atctattatt
    78361 cactttaatt ggggaaccta tcccgattcc gaatctatga gttgtgctaa agattcaaat
    78421 tttgactttt tcggtaaatc aatcgagaaa tgcttttcta gaatgtccaa tatctgtttt
    78481 acatcgttta tgcgaaaatg ttcaattttc ataaggtctt cttgactgtt attcaaaagg
    78541 tccaataatg tatatatatt ggacctttta aggcaattat agatcctggg aggtagttct
    78601 aattggtcaa taaaaatcga tttcaatgct attttttttg tgttttttct tagtttatcc
    78661 aaggtatcat gaaaggtaaa agggggtaaa ggaaccgtgt gttgattgtc cactaaatgt
    78721 aagttttctt cttccgtgtg taaaaaagga ataaataaat caatcaaact ccgggaggct
    78781 tcatgaagtg cttctttagg agttaaactt ccatttgtcc atatttcaag aaatagtatt
    78841 tcttgtttat cattcccatt cccataagaa tgaatactat gattcgcgtt tcgaacaggc
    78901 atgaatacag catctatagg ataacttccg tcttgaaagt tattatttag cgtttttata
    78961 agatagccgc gactcctctc tatttgtaat ccaatatgca attcaatggg ttccgtcaag
    79021 ctagctatat gctgtgtatt gtcaacgact tctacataag gcggtaagat tatatcttga
    79081 gcagttacat atccaggacc cctgacacaa atagaggcgt cgcaagttcc gtatagatta
    79141 cttctcaata caatttcttt caaattcatt aaaatgtcat gtaccgattc ttgaataccc
    79201 actagggtag aatactcgtg tggtattttc tcagattttg cacgtgtgat acatgttcct
    79261 tctatttctc caagcaaagc tctgcgcatc gcgatgccaa ttgtgtcagc ttgacctttc
    79321 ataagtggag acagaataaa gcgtccataa taaagacgct tattgtccgc ttttgattca
    79381 acacacttcc actgtagtgt ccgagtagat actgttactt tctctcgaac cataataata
    79441 ttcaaataat tgaatcattt ttttctcttg tttatcttta aatatcttca atttttattt
    79501 ctacacacgc cgctttttcg gaggtctaca gccattatgt ggcatagggg ttacatcccg
    79561 cacaaaagtt aatagtatac cacttctgcg aatagcgcgt aatgccgcgt ctcttccgag
    79621 acccggtcct tttatcatga cttctgctcg ttgcatacct tgatccacta ctgtacgaat
    79681 agcatttcct gctgcggttt gagcagcaaa gggtgtcccc cttcttgtac ccttgaatcc
    79741 acaagtaccg gcagaggacc aagaaaccac tcgaccccgt acatctgtaa cagtcacaat
    79801 agtattattg aaacttgctt gaacatgaat aacccccttt ggtattctcc gtgtattctt
    79861 acgtgaacca atacgtccat tcttacgtga accaattctc ggtatagttt ttgccatttt
    79921 ttcatctcat aaatatgagt cagagatata tggatatatc catttcgtgt caaacaggac
    79981 ccctccccct ttttaccctt ttgggtgttg taaacaagtc tgattagcct tgtctttgtt
    80041 tatgtcttgg gttggaacaa attactataa ttcgtccccg cctacggatt aggcgacact
    80101 tttcacaaat tttgcgaaca gaagctctta ttttcatatt tggcattcct cattttaatt
    80161 ctgaatctat ttttggaaga aaataggttt cttggaattt ttcatctcga ataatcttct
    80221 cacgaaagga atgttgacgt tgataaaaac acctaatctt tcgaatcctt gttgcgaagt
    80281 cgataaatta tacgtcctct ggttgaatca taacgactta cttcaatttt aactctatcg
    80341 cctggtagta tccgtataaa actacgtcgg atctttcccg aaacataacc tagaataata
    80401 tcttgattat ctaagcgaat ccggaacata ccgttgggaa gggattcagt aattaaacct
    80461 tcatgaatcc atttttgttc tttcattcca ggtaaagcct ccttgaagta tcaattgatg
    80521 gaggagaaac gatattagac aacccgcccc ttttcttttt gttttcacaa atactaagtt
    80581 tcggacccaa ttcgtatatt agaaggatta ccatatataa cacaaaactt ctccaccaat
    80641 tcgttctagt cgagcctctc ggtctgtcat tatacctcga gaagtagaaa taattacaat
    80701 tcccatccca cctaaaattc taggaattcg ttggtagttc gaatagattc ggagaccggg
    80761 ccggctgatc cgttttaaat ttaaaaaatt tctataagat tttttcctat tccttctatg
    80821 ccgtagggtt aaaaccaaaa aagatttttt ggtttcttta tgttttctca cgttttctat
    80881 aaaaccttct cgtaaaagta ttttaacaat attttcagtg atattagtat atgctattcg
    80941 aaccaccctt tttctatcca tatcagcatt tcgtatagaa gttattatgt cagcaataat
    81001 atccctaccc atggtgaatt aaatttcttg gtgctccccg attttgatat aatcaacatg
    81061 tttttttact tatttgttta tgaatttaaa tttttaaatt aaaggcatat gcgtgagaca
    81121 caatctacta taaattatga atatttctta atatggttct ttcaaatact ttactataac
    81181 catacgacgg tcttatctta ttttataaga ccttacaata cctacaatac ctccggagct
    81241 aatgaaacta ttttagtaaa atttaactgt ctcaattccc gggcaattgc accaaaaatt
    81301 cgagttcctt tggggtttcc ttcttggtca atgacaaccg cagcattgtc atcatatcgt
    81361 attatcatac cgttatcacg tttgagttct ttacaagtac gtacaattac agctctgacc
    81421 acctctgatc ttgctagggg catatttggc actgcgtctt tgatcacagc aacaataacg
    81481 tcaccgatat gagcatatcg acgattgcta gctcctatga ttcgaataca catcaattct
    81541 cgagccccgc tgttatcggc tacattcaaa agggtctggg gttgaatcat atcatttttt
    81601 tagaatctat tctttcaatg caaagcaaaa agtgaagaaa aaaaaaaaaa gaaatattgt
    81661 ttgtccaaag aaagaaaccg gcacctgtta ttgttttttt attcccaaga cccctttctt
    81721 ttgattcttt ttatcccgaa ataatgaatt gagttcgtat aggcattttg gacgatgcta
    81781 ttgaaatcgc ccttctggct atattttctg ttactccacc catttcataa agtattcgac
    81841 ctggtttaac aaccgctacc caatattcag gggatccttt acccgaaccc atacgtgttt
    81901 ctgcgggtct tactgtaacc ggtttgtctg gaaatatacg tacccatatt tttccaccgc
    81961 ggcgtgcatt tcgtgtcatt gctcgtcgac ctgcttctat ttgtctagac gtgatccaag
    82021 caggttcaag tgcctgaaga gcgtatttgc cgaaagaaat atgattacct cgataagata
    82081 ttcccttcat tcttcctcta tgttgtttac ggaatctggt tcttttgggg ttatagttga
    82141 tggttggttc tgaattccat ctctactaca gaactggaca tgagagtttc ttctcatcca
    82201 gctcctcgcg aataataaaa ttttcaaaat gtctattatt catttgtata tcttgctttt
    82261 ttagctaact aagcatatta atatttatat ttttaaatat catattcttt ttttatgttc
    82321 taacgaatat ttgttttgct ttttatccta ttggattgag caaaaattat caatccaaga
    82381 agataaagtt ttcacgggcg aatattgact cttttcgttg ctattttaat tttagttgta
    82441 gggttaactc gtgactttta ttttcctaat agatcaagga attagtcgct ggtttgtttc
    82501 gccatcccga tcaatgagtc tgttttgaat agatttggat tcacaggttc catcgttccc
    82561 atcgcttctt acttaatggt taggtctgat ttctacaacg gagctcataa taaaattttt
    82621 tattaagcca attttcttag tctttattgg cgcgaagctc ttattttttt tgttctatga
    82681 acggattcgt tttctttttt atgaattcat attaattaat taattgatgc tttattacat
    82741 tgctttttta tgagatgact cataaacctt acatattgga tcgaatttta tatcgttgtt
    82801 tttgtttttt ctccccttct ttcacccttc cctttatcca catctttctt cttcgcttca
    82861 caatttagaa tcctattttt tcttttgttt atgcaaaaaa gatttcagtt gctacagtga
    82921 tatgacgaat atatcatatc ttgactggtt ttttggatcc agataatgtg aagtgatgag
    82981 ttggttatta gttctatagt tatttgttta tacaaaaaaa aggctggtct tttttttttt
    83041 tttatcctat aaccctaaaa aaccaacgag tcgcacacta agcatagcta ttatttcaaa
    83101 aggtcaacgg atttttattc aaccttatag aattagagtt gttcattttg gttttgattg
    83161 aacataaaaa aggaacgaat ttttattttt ttttgttcca ttactggatc gaagggaaag
    83221 acaagtaaag ttttattatt ccccgtctat aaatatccaa attttaatcc ctaaaactcc
    83281 atatatagtt cgaactgtat aagaacaata atctatttta gctcgaatgg tttggagggg
    83341 aaccctgcct tctctgatcc actcgacacg cgcaatttct tttccgtcga tacgccctga
    83401 aatttgtact tgaattcctt ttgtatctgc ttgttcagtt aattcaatag cctttttcat
    83461 tgcttttcga aaagaaactc tattctttaa ttggccggct ataaattctg caagaatatt
    83521 agggcttccg taaggttttg caattcttgt tatagtaatg ttaagttttc ggttaataca
    83581 attaaattcc ttttgtagat tcatctgcaa ttcttcgatt cctcccggtc tattttctat
    83641 taataacttt gggaatccca tatagataat gacctggatc agatcgattc gtttttgaat
    83701 ttctatacgt gcaattccct cgacgccaga ggaaattttc atattttttt gtacataatt
    83761 tttaataaaa tctcttattt tttgatcttc ttgtagacct tcggaataat tttttggttg
    83821 tgtaaaccaa agggaatgat gactttgggt tgtaccaagt ctgaaaccga gtggatttat
    83881 tttttgtccc ataccccccc cttagtatac atatcatgat atgtcttagg tgtatactta
    83941 ttttttgatt taagtttttt agcgcatctg aaagagtcta taaagtctac ctctagatat
    84001 tcatctaagg atatatcttt tactacaata gttatatgac aagtaggttt ttttatcgta
    84061 aaactacgcc ctcgagctcg aggttttaat ttcttcgtgg cagcaccctc actgacttga
    84121 gctttactaa taactaaatt tgattcgttg gaatccatat tgtaattagc atttgctgct
    84181 gcagagtaaa ccaatttcaa aatggggtaa catgcgcgat aaggcatgag ttctagtatc
    84241 ataagtgttt cttcgtagga ccgtccacga atttgatcaa ccactcttct tgctttgtga
    84301 gcagacatag atatatgttg acctaaagcg tagacttctg tttttatctt ctttaacttt
    84361 ttattgaact ttaacatgaa taaaaaaatt gcctcctact aatgaattat aagcatatat
    84421 atattttacc ttcttttctt aacgacgaga tctattatcg ctttttgcgt gtcctcggaa
    84481 atttaaagta ggtgcaaatt ctcccaattt gtggcctacc atacgatcag ttatataaat
    84541 aggtaaatgt tcctttccat tatggatagc aatggtatgg ccgatcattg tgggtataat
    84601 ggtagatgcc cgagaccaag ttattattat ttctttttct gcttttgtgt taagcttatc
    84661 aatttttctt aataaacgat ttgctacaaa aggatttttt tttagtgaac gtgtcacagc
    84721 ttactcctag ttttttttgt aaagaagaag aaaaaaattc tattttctct cctatttgct
    84781 acggcgacga agaatcaaat tatcactata tttatttctt tttctacttc ttctcccaag
    84841 tgcaggataa ccccaagggg ttgtgggttt ttttctccca attggtgcct tcccttcacc
    84901 acccccatgt ggatggtcta caggattcat aactactcct cttactacag gacgcttacc
    84961 tagccaacgc ttagatccgg ctctacccaa acttttctgg ttcaccccaa cattccccac
    85021 ctgtccgacc gttgctgagc agtttttgga taccaaacgg acctctccag aaggtaattt
    85081 taatgtggcc gatttcccct cttttgcaat cagtttcgct acagtacccg ctgctctagc
    85141 taattgtcca ccccctccac gtctgatttc tatattatgt atggccgtgc ctaagggcat
    85201 atcggttgaa gtagattcct ctttttgatc aataaaaacc ccttcccaaa ctgtacaagc
    85261 ttcttccaaa gcatacggct ttctggatgt agattatatc tatacagatc tatattatat
    85321 atcctacaat gaagtaccac atgggtggat atcaaaattt gccgaataac tcatgttatg
    85381 atcttctata tcctaggtct tcccgttccg tcatctggct tatgttcttc atgtagcatt
    85441 cagaccgaat gaatctatga aattacgtcg atacttccac atattatggg taacgtagga
    85501 gacatctcta ttttcctccg ggaatattta gaattaccac tgcttagctt tcaatttgcc
    85561 tctgaccatc aaatgaaatg tgaataaccc gtcctcttct ttaaaatctt taaaaaagaa
    85621 gaagcgcttc cggttctgtc ggtgcttgaa acaattatgt tttctccata ttacgacatc
    85681 tctagagtca ataattttat atgaggaact actgaactca atcacttgct gccgttcctc
    85741 ttcagttttc tggtgaggtc tatcctgtag aaatactcaa attggatcag tgatcgattt
    85801 ctaggtttcg tcgtaaacct aattggttac ttccaattcc aattacgtaa atcaatagct
    85861 caaaccgcac tcaaaggtag ggcatttccc atttttatag gaacttctgt accagaaaca
    85921 atggtatctc caattatagc ccctctggga tgtaaaatat atctcttctc accatcccca
    85981 tagtgtatga gacaaatgta tgcatttcga ttagggtcgt attctatggt tacgattcta
    86041 ccatatattt ctttttcatt ccgtcgaaaa tctattttac ggtatagacg cttatgacct
    86101 ccccctctat gtcctgcggt aatgattcct ctggcattac gacctttccc acaacgatgc
    86161 tgtccataga tcaaattatt tcgtggattg gatttcactc gactgtctac atttcgattg
    86221 ggtgtgctcg gggtagaagt tttgtataaa tgtatcgcca tgctattaag tattttgatt
    86281 taagttcttt tctttctaag aggtggaata gaataacccg gttgaagcgt aatgatcata
    86341 cgtctgtaat gcattgtctg tcccataata ggtcccattc ttctaccctt tcccggaagt
    86401 cgatgactat tcatagctat taccttgaca ccaaagaaga gttcgaccca atgctttatt
    86461 tctgtcctag ttgatcctga ttcgacatta gaagtatatt gatttttccc caataaccga
    86521 atacttttgt ctgtaaatac tgcatatttg attccatcca taaatatatt ttcttcccta
    86581 tgagttctag tctcaataag aatgctagtt cttactgttc atatattatt attatgatat
    86641 gaatatacca cactaattcg ttatgtatgg atgatgagat tccattgata cagagccaat
    86701 tccaatagac ttattggagg gtcccattgg cgtgcatcca gtaggaattg aacctacgaa
    86761 ttcgccaatt atgagttggg cgctttaacc attcagccat ggatgcttag cggggatcct
    86821 cgtacatggt gaataaccaa attccaattg aaacgaaatc tttagaataa atcaatgtaa
    86881 tttaggagga atcaatgaaa ggacatcaat tcaaattctg gattttcgaa ttgagagaga
    86941 tattgagaga gatcaagaat tctcactatt tcttagattc atggacccaa ttcaattcag
    87001 tgggatcttt cattcacatt tttttccacc aagaacattt tataaaactt tttgacctcc
    87061 gaatttggag tatcctactt tcacgcaatt cgcagggttc aacaagcaat cgatatttca
    87121 cgatcaaggg tgtaatactc tttgtagtag cggtccttat atatcgtatt aacagtcgaa
    87181 atatggtcga aagaaaaaat ttctatttga tagggcttct tcctatacct atgaattcca
    87241 ttggacccag aaatgataca ttggaagaat ccgttgggtc ttccaatatc aataggttga
    87301 ttgtttccct cctgtatctt ccaaaaggaa aaaagatctc tgagagttgt ttcctgaatc
    87361 cgaaagagag tacttgggtt cttccaataa ctaaaaagtg tagcatgcct gaatctaact
    87421 ggggttcgcg gtggtggagg aactggatcg gaaaaaagag ggattctagc caattgaaag
    87481 gatcttctga tcaatccaga gatcctttgg attccattag taatgaggat tcggaatatc
    87541 acacattgat caatcaaaga gagattcaac aactaaaaga aagatcgatt ctttgggatc
    87601 cttcctttct tcaaacggaa cgaacagaga tagaatcaga ccgattcccg aaaagccttt
    87661 ctggatattc ctcaatgtcc cggctattca cggaacgtga gaagcaggtg attaatcatc
    87721 tgcttccgga agaaatcgaa gaatttcttg ggaatcctac aagatccgtt cgttcttttt
    87781 tctctgacag atggtcagaa cttcatctgg gttcgaatcc tactaagagg tacactagag
    87841 atcagaaatt gttgaagaaa caacaagatc tttcttttgt cccttcgagg cggtcggaaa
    87901 ataaagaaat ggttaatata ttcaagataa ttacgtattt acaaaatacc gtctcaattc
    87961 atcctatttc atcatatccg ggatgtgata tggttccgaa ggatgaaccg gatatggaca
    88021 gttccaataa gatttcattc ttgaacaaaa attcatttct tgatttattt catctattcc
    88081 atgaccggaa catgggagga tacacgttac accacgattt tgaatcagaa gagagatttc
    88141 aagaaatggc agatttattc actctatcaa taaccgagcc ggatctggtg tatcataagg
    88201 gatttgcctt ttctattgat tcctacggat tggatcaaaa acaattcttg aatgaggtat
    88261 tcaactccag ggatgaatcg aaaaaaaaat ctttattggc tctacctcct tttttttatg
    88321 aagagaatga atctttttat cgaaggatca taaaaaaatg ggtccggatc tcctgcggaa
    88381 atgatttgga agatccaaaa ccaaaaaaaa tggtatttgc tagcaacaac ctaatggagg
    88441 cagtcaatca atatagattg atccgaaatc tgattcaaat ccaatatagc acctataggt
    88501 acataagaaa tgtattgaat cgattctttt taatgaatag atccgatcgc aacttcgaat
    88561 atggaattca aggggatcaa ataggaaagg atactctgaa tcatagaact agaatgaaat
    88621 atatgatcaa ccaacattta tcgaatttga aaaagagtca gaagagatgg ttcgatcctc
    88681 ttattttgat ttctcgaacc gagagatcca tgaatcggga tcctgatgca tatagataca
    88741 aatggtccaa tgggagcaat aatttccagg agcatttgga ccttttcgtt tctgagcaga
    88801 agagccgttt tcgagtagtg ttcgatcgat tacgtattaa tcaatattcg attgattggt
    88861 ctgaggttat cgacaaaaaa gatttgtcta agccatttcg tttctttttg tccaagtcac
    88921 ttcttttttt gtccaagttg cttttctttt tgtctaactc acttcctttt ttctttgtga
    88981 gtttcgggaa tatccccatt cataggtccg agatctacat ctatgaattg aaaggtccga
    89041 atgatcaact ctgcaatcag ttgttagaat caataggtct tcaaatcgtt catttgaaaa
    89101 aattgaaacc cttcttattg gatgatcatg atacttccca aaaatcgaaa ttcttgatca
    89161 atggaggaac aatatcaccg tttttgttca ataagatacc aaagtggatg attgactcat
    89221 tccatactag aaataatcgt aggaaatcct ttgctaacac ggattcctat ttctcaacga
    89281 tatttcacga tcaagactat tggctgaatc ccgtgaaacc atttcataga agttcattga
    89341 tatcttcttt ttataaagca aatcgacttc gattcttgaa taatccacat cacttctgct
    89401 tctattgtaa taaaagattc cctttttatg tggaaaaggc ccgtatcaat aattatgatt
    89461 ttacgtatgg acaattcctc aatatcttgt tcattcacaa caaaattttt tctttgtgcg
    89521 tcggtaaaaa aaaacatgct ttttggggga gagatactat ttcaccaatc gagtcacggg
    89581 tatctaacat attcatacct aacgattttc cacaaggtgg tggtgacgga acgtataact
    89641 tgtacaaatc ttcccatttt ccaagtcgat ccgatccatt cgttcgtaga gctatttact
    89701 cgatcgcaga catttctgga acacctctaa cagagggaca gatagtcaat tttgaaagaa
    89761 cttattgtca acctctttca gatctgaatc tatctgattc agaagggaag aactcgcatc
    89821 agtatctcaa tttcaattca aacatgggtt tgattcacac tccatgttct gagaaatatt
    89881 taccatccga aaagaggaaa aaccggagtc tttttctaaa gaaatacgtt gagaaagggc
    89941 agatgtatag aacctttcaa cgagatagtg ctttttcaac tctctcaaaa tggaatctat
    90001 tccaaacata tataccatgg ttccttactt cgacagggca caaatatcta aattggatat
    90061 ttttagatac tttttcaggc ctattaccga tacacctatt gccgatacac cgattgccga
    90121 tactaagtag cagtcaaaaa tttgtatcca tttttcatga tattatgcat gtattagata
    90181 tatcctgtcg aattcttcag aaaaaattgg gtcttccaca acggaatccg atacgtaaga
    90241 tttcgagtaa gtgtttacat aatcttcttc tgtccgaaga aatgattcat cgaaataatg
    90301 agtcgccatt gatatcgaca cacctgagat cgccaaatgt tcgggagttc ctctattcaa
    90361 tccttttcct tcttcttgtt gctggatatc tcgttcgtac acatcttatc tttgtttccc
    90421 gggcctctag tgagttacag acagagtttg aaaaggtcca atctttgatg attccatcat
    90481 ctatgattga gttgcgaaaa cttctggata ggtatcctac atctgaaccg aattctttct
    90541 ggttacagaa tctctttcta gttgctctgg aacaattagg agattctcta gaagaaatac
    90601 ggggttctgc ttctggcggc aacatgctat tgggtggtga ttccgcttat ggggtcaaat
    90661 caatacgttc taagaagaaa tatttgaata tcaatctcat cgatctaata agtatcatac
    90721 caaatcccat caatcgaatc actttttcga gaaatacgag acatctaagt catacaagta
    90781 aagagatcta ttcattgata agaaaaagaa aaaatgtgaa cggggattgg attgatgata
    90841 aaatagaatc ctgggtcgca aacagtgatt cgattgatga tgaagaaaga gaattcttgg
    90901 ttcagttctc caccttaacg acagaaaaaa ggattgatca aattctattg agtctgactc
    90961 atagtgatca tttatcaaag aatgactctg gctatcaaat gattgaacaa ccgggagcaa
    91021 tttacttacg atacttagtt gacattcata aaaagtatct aatgaattat gagttcaata
    91081 catcctgttt agcagaaaga cggatattcc ttgctcatta tcagacaatc acttattcac
    91141 aaacctcgtg tggggctaat agttttcatt tcccatctca tggaaaaccc ttttcgctcc
    91201 gcttagcctt atccccctct aggggtattt tagtgatagg ttctatagga actggacgat
    91261 cctatttggt caaataccta gcgacaaact cccatgttcc tttcattacg gtatttctga
    91321 acaagttcct ggataatctt agtgaggata ttgatgctag tgaggatatt gatgctagtg
    91381 aggatattga tgctagtgag gatattgatg ctagtgagga tattgatgct agtgacgata
    91441 tcgatcgtga ccttcatacg gagctggaac tgctaactat ggatatgatg tcggaaaaag
    91501 accgatttta tatcaccctt caattcgaat tagcaaaagc aatgtctcct tgcataatat
    91561 ggattccaaa cattcatgat ctggatgtga atgagtcgaa ttacttatcc ctcggtctat
    91621 tagtgaacca tctctccagg gattgtgaaa ggtgttccac tagaaatatt cttgttattg
    91681 cttcgactca tattccccaa aaagtggatc ccgctctaat agctccgaag aaattaaata
    91741 tgtgcattaa gatacgaagg cttcttattc cacaacaacg aaagcacttt ttcacccttt
    91801 catatactag gggatttcgc ttggaaaaga aaatgttcca tactaatgga ttcgggtcca
    91861 taaccatggg ttccaatgca cgagatcttg tagcacttac caatgaggcc ctgtcgatta
    91921 gtattacaca gaagaaatca attatagaca ctaatacaat tagatccgct tttcatagac
    91981 aaacttggga tttgcgatcc caggtaagat cggttcagga tcatgggatc cttttctatc
    92041 agataggaag ggctgtagca caaaatgtac ttctaagtaa ttgccccata gatcctatat
    92101 ctatctatat taagaagaaa tcatgtaacg aaggggattc ctatttgtac aaatggtact
    92161 tcgaacttgg aactagcatg aagaaattaa cgatacttct ttatcttttg agttgttccg
    92221 ccggatcggt cgctcaagat ctttggtctc tacccggacc cgatgaaaaa aatgggatca
    92281 cttcttatgg actcgttgag aatgattctg atctagttca tggcctatta caagtagagg
    92341 gcgctctggt gggatcctcg cggacagaaa aagattgcag tcagtttgat aatgatcgag
    92401 tgacattgct tcttcggccc gaaccaagga atcccttaga tatgatgcaa aacggatctt
    92461 gttcaatcct tgatcagaga tttctcgggg aaggggccct cgacccgcaa cagatagagg
    92521 aggatttatt taatcacata gtttgggctc ctagaatatg gcacccttgg ggcattctat
    92581 ttgattgtat cgaaaggccc aatgaattgg gatttcccta ttggtccagg tcatttcggg
    92641 gcaagcggat cctttatgat gaagaggatg agcttcaaga gaatgattcg gagttcttgc
    92701 agagtggaac catgcagtac cagacacgag atagatcttc caaagaacaa ggcttttttc
    92761 gaataagcca attcatttgg gaccctgcag atccactctt tttactattc aaagatcagc
    92821 cctttgtctc tgtgttttca catcgagaat tatttgcaga tgaagagatg tcaaaggggc
    92881 ttcttacttc ccaaacagat cctcctacat ctatatataa acgctggttt atcaagaaga
    92941 cgcaagaaaa gcactttgaa ttgttgatta atcgccagag atggtttaga accactagtt
    93001 cattatctaa tggatctttc cgttctaata ctctatccga gagttatcag tatttatcaa
    93061 atctattcct atctaacgga acgctattgg atcaaatgac aaagacattg ttgagaaaaa
    93121 gatggctttt cccggatgaa atgaaaattg gattcatgga acaggagaaa gatttcccat
    93181 tccttagccg gaaagttatg tggccatgaa agaggggggg attaagtgga acagaattta
    93241 ctgggtggta gagtcgcgga aacgcctgtt tcttccatat tttggacctt agctccctgg
    93301 aacaataggc tactgctgaa acatggaaga attgaaatat tagatcaaaa cactatgtat
    93361 ggatggtatg aactgcctaa acaagaattc ttgaacagcg aacacccagt tcatatattc
    93421 acgaccaaga aaagaagtac tggattttct ttcggatagg ccctgaaagc gaaggaaggc
    93481 tggaatgcca acaggcgtct attattgaat tcacccaacc cgacagtacc cattttggga
    93541 acgtccagtg ccaaaagtca ctgaatggat aaatcgccaa tccctaaaac tgactatgta
    93601 atgtacttta tctgctgggt tgcgggcggg cattttacca gaggtttcta atctaccctt
    93661 gtgtgattcc tgttgaagca tatactcggg gggggggtgc agggcggacg atttttaagc
    93721 agacccccca ttcattagat agagaagatc accaagattt agtgatctgc tgccgaactt
    93781 attcaaatct caatattatg ccttgaagag gactcgaacc tccacgctct tgagcacgag
    93841 attttgagtc tcgcgtgtct accatttcac caccaaggca tcttgaaagt gaatcgtatt
    93901 ccatgaatat gatatctatc tagtgtgatg tatggaatat atgacaaagg tggagtattt
    93961 atattgatcg gtcttgttat catgttatat aggcccgagt tggacatcca attgcttcga
    94021 tttgaattat ccgtagaatg ccttatatag atatccaatc tatcaaaaag atggacacaa
    94081 tcaaacccat ttctcgattc aatagaagcc caaagaggtg aatgggttcc aaataacgag
    94141 agatatgtaa aaagcaggtc cgattcctac gcctattcct aatcctaaat gtaatgtaac
    94201 gacgcaggga tccatatgga aacagagtat ctatttagat acgctcaaat gaccccttct
    94261 cataatgaga atgtatataa ccctattccg gtctggtccg gtatggaatg aacttataat
    94321 ctagaatctg atgatcgagt cgattccatg attataagtt cataacccta gcccattccc
    94381 attttgggcg gaacagatct actaattctt tgattccagt tagtaagagg gagcttgaac
    94441 taagaaatag accctagaag ctaaaaaagg gtatcctgag caattgcaat aattgggttc
    94501 attgatattc ctggtatagt agatgctatc acacatacaa tcatactcaa ttcgatggaa
    94561 ttgtttgatc tgaaaggaga tcttctataa tttcgcacgt gaggggttat ttcttgggtt
    94621 cgtccagtca ttaataactt gattattttt agataatagt agatagaaac aacgcttgta
    94681 aggagtccta ttaaaaccaa gaaatatagg cctgcctgcc atccacacca gaataaatag
    94741 agttttccga aaaaacctgc tagcggagga agacctccta gggataagag acatagggct
    94801 aaagagagag ccaaaaaagg atctttcgta tataatcctg cataatctcg aatgttatca
    94861 gttccggtac gtagaccaaa taatacaatg caagcaaaag ttcctagatt catggagata
    94921 tagaacagca tataagttat catgcttgca tatccatcat ttgagtctcc aacaattatt
    94981 ccaataatta catatccgat ttgacctatg gacgaatatg caagcatacg tttcatgctt
    95041 gtttgagtca tagcaatgag attccccaat atcatgctaa gaatagctag ggtttccaga
    95101 agaagatgcc attcatttga tgagaaataa aaaggaatat cgaaaattcg agtggctgaa
    95161 gctgaagcag ctactttcga agtaacagaa agaaaagcaa cgactggagt gggagagtca
    95221 gagtcgaaaa gaggattcct cacttatttc tctcattcaa aaccgtgcat gagactttca
    95281 tctcacacgg ctcctaagtg atcaaaaaag aaagaagaac ccatcttctt tcttttttga
    95341 ttaccttccc tcgcgtatgt ataagaccga atccattcga tttctaaaaa agattactaa
    95401 tccttaactt ttcgaggaat ccttcatcag tggttgtgaa tgacttgttt ttcaatcttt
    95461 tcggtcttgg ttccgtagga gcaaatcaga aagattgaga aatagaacca tctgatttga
    95521 ttcgttctca atagccatga gatgatcatc ttagggtgat ccttttgtcg acggatgctc
    95581 ctattatact cgtagtctct gaaggatgag aaccaactat gtagcatcta caccgagaat
    95641 tcaagtattg tatacgtcat tagtccgatc ctttgtagga actacccgta ataacgaact
    95701 tgcaaaatgg atctgtttat cataaagaga ttcgtcgttc ctgaccctgc ttcgccttaa
    95761 ttgttatttg aacaagtcaa agttctgtct tggtccgagt gtggatagca tttctcttct
    95821 gcatgtccat ggagttttga aaaatccaaa catctcagag atagatagag aggtaggaat
    95881 gtatcgaacg aaccgcactc cttcgtatac gtcaggagtc cattgatgag aaggggctgg
    95941 ggaaagcttg aacccaattc ctacagtgat gaatatgagc gcaattgaaa ttcctgggga
    96001 gttatacatt tgtgtattga tgagaccatt cactatttct tgaagctcaa tctctccccc
    96061 ggatgaacca tatagccaag agaaaccatg aaccagaata gaagagcttg ccccacccat
    96121 gagtaaatat ttcatagtag cctcattaga ccgtacatct ttcttggtat atccagataa
    96181 taggtaggag cataaactga aacattctgg agctacaaag atagttatta aatcgttagc
    96241 accgcataaa aacattcctc ctagagtagc tgttaatacg aataagagaa actctgttat
    96301 agccatttct gtacattcaa tgtactctac ggatagagga atacatagag ttgaacatag
    96361 taaaataaga aattgaaaga tttcgttgaa attgttcgtt tgaaaatttc ccgaaaaact
    96421 aatcacgggt tcttctctcc atcggaacaa gagggccgtt atgctcatta ctaaacttgt
    96481 tgaagagatg aaatataacc aaggtatatc tttttgatca gaggttgaat cgatcatcag
    96541 aagaagaatt aggccaaaaa ttaggataca ttctgggaaa atcaaacttc catcgaagag
    96601 aagcaaatga aaggctttca taaaaattct cgtagaatcg agaatgaagt tttcattctg
    96661 tacatgccag atcatgaatt agtaactgca tccaatttca aaaaaaaatc ccaattgttt
    96721 cgaactttcc atttttagaa tggaatattt acggaatctc catgaatagg accaaacctt
    96781 attccatggt atttacatga ggttcctctt tcttattctt aagaaagtcc ccgagagggc
    96841 ttagttgatc catgatttct gtttcatctt tcgtttcctc ttcgtttgtt tcgagaaata
    96901 tattgatcaa ttccgattct tgctttttct cttgattctt ttccgatcga gaagtataga
    96961 tcctgttcat ggattaacga aaatgtgcaa aagctctatt tgcctctgcc attctatgag
    97021 tctcttcctt tttgcgtatg gcatcgccac tccctttggc agcatccact aattcggaac
    97081 ttaatttgaa agccatattt cgacccggac gttttcggga tgccgctaat aaccaacgaa
    97141 tggcaagtgc ttttccttgt gtggatccta tttcaatggg aacttgatga gtcgatccac
    97201 ctacacgtct tgcttttact gctatatcgg gagttactcc acgtattgct tgacgtaaaa
    97261 cagatagtgg atttgtttct gtcttttgtt gaatcttttt cacggctcga tagataattt
    97321 gataagccaa tgattttttt ccgtgtttca gaatacggtt aaccaacatg ttaactaatc
    97381 gattacgata aattggatcg gattttgcag ttttttcttc tgcagtacct cgacgtgaca
    97441 tgagcgtgaa gggggttcaa gaatccgttt tattttttta taagggctaa aatcacttat
    97501 tttggctttt ttactccata ttgtagggtg gatctcgaaa gatatgaaag atctccctcc
    97561 aagccgtaca tacgactttc atcgaatacg gctttccgca gaattctata tgtatctatg
    97621 aaatcgagta tggaattctg tttactcact ttaaattgag tatccgtttc cctccttttc
    97681 ctgctaggat tggaaatcct gtattttaca tatccatacg atttagtcct tgggtttccg
    97741 aaatagtgta aaaagaagtg cttcgaatca ttgctacttg actcggacct gttctaaaaa
    97801 agtcgaggta tttcgaattg tttgttgaca cggacaaagt cagggaaaac ctctgaaatt
    97861 atttcaatat tgaaccttgg acatataaga gttccgaatc gaatctcttt agaaagagta
    97921 tcttttgtct catggtagcc tgctccagtc cccttacgaa actttcgtta ttgggttagc
    97981 catacacttc acatgtttct agcgattcac atggcatcat caaatgatac aagtcttgga
    98041 taagaatcta caacgcacta gaacgccctt gttgacgatc ctttactccg acagcatcta
    98101 gggttcctcg aacaatgtga tatctcacac caggtaaatc cttaaccctt ccccctctta
    98161 ctaagactac agaatgttct tgtgaattat ggccaatacc gggtatataa gcagtgattt
    98221 caaatccaga ggttaatcgt actctggcaa ctttccgtag ggcagagttt ggttttttgg
    98281 gggtgatagt ggaaaagttg acagataagt cacccttact gccactctac agaaacgtac
    98341 atgagatttt cacctcatac ggctcctcgt tcaattcttt cgaagtcatt ggatcctttt
    98401 acgcgttcga gaatcccctc cctttttcca ctccgtccca aagagtaact aggaccgatt
    98461 tagtcacgtt ttcatgttcc aattgaacac tttccttttt tgattattct caaactcaaa
    98521 ggagaagatt attctcttta ccaaacatat gcgtatccaa tcacgatctt ataataagaa
    98581 caagagatct ttctcgatca atccctttgc ccctcattct tcgagaatca gaaagatcct
    98641 tttcaagttt gaatttgttc atttggaatc tgggttcttc tatatttact tagtttactt
    98701 attttatttt ttttttattg aatattttta tttttccctc tcttttttta tatcattcct
    98761 taagtcccat aggtttgatc ctttctaatt tgacccattt tctcattgag agaagggtac
    98821 gaaataaatc agatttcttt ttcgatcaaa aatactatgt gaaatcttcg gtttttcctc
    98881 ttcctatatc ccataggtac agtgtttgaa tcaatagaga accttttctt ctgtatgaat
    98941 cgatattatt ccattccaat tccttcccga tacctcccaa ggaaaatctc gaattggatc
    99001 ccaaattgac gggttagtgt gagcttatcc atgcggttat gcactaggaa tccattttat
    99061 gaaagatcct ggctttcgtg ctttggtggg tctccgagat cctttcgatg acctatgttg
    99121 tgttgaaggg atatctatag aatccgatcg attgcgtaaa gcccgcggta gcaacggaac
    99181 cggggaaagt atacagaaaa cacagttctt ttctattata ttagtatttt ataatattat
    99241 atatatatat atataagatt agtattagtt agtgatcccg gcttagtgag tcttttcttc
    99301 cgtgatgaac tgttggcgcc agtcttacat tttgtatctg tggaccgagg agaaaggggg
    99361 ctcggcggga agaggattgt accgtgagag aagcaaggag gtcaacctct ttcaaatata
    99421 caacatggat tctggcaatg caatgtagtt ggactctcat gtcgatccga atgaatcatt
    99481 ctttccacgg aggtaaatct ttgcctgcta ggcaggagga tagcaagtta caaattctgt
    99541 ctcggtagga catgtatttc tattagtatg aaattcataa atgaagtagt taatggtggg
    99601 gttaccgtta tcctttttgt gacgaatctt gtatatgttc ctaagaaaag gaatttgtcc
    99661 atttttcggg gtctcaaggg ggcgtggaaa cacataagaa ctcttgaatg gaaatggaaa
    99721 agagatggaa ctccagttcc ttcagaaatg ttaagatctt tggcgcaaga agaaggggtt
    99781 gatccgtatc atcttgactt ggttctgctt cctctatttt tttaataata ccgggtcggg
    99841 ttcttctcct acccgtatcg aatagaacat gctgagccaa accttcttca tgtaaaacct
    99901 gcttgattta gatcgggaaa atcgtgcggt tttatgaaac catgtgctat ggctcgaatc
    99961 cgtagtcaat cctatttccg atagggacag ttgacaactg aatccgactt ttctcataat
   100021 ttttatatcc gtaatagtgc gaaaagaagg cccggctcca agttgttcaa gaatagtggc
   100081 gttgagtttc tcgacccttt gccttaggat cagtcagttc tatttctcga tgggggcagg
   100141 gaagggatat aactcagcgg tagagtgtca ccttgacgtg gtggaagtca tcagttcgag
   100201 cctgattatc cctaaaccca atgtgagttt ttgggttttg atttgctccc ccgccgtgat
   100261 tgaacgagaa tggataagag gctcgtggga ttgacgtgag ggggcaggga tggctatatt
   100321 tctgggagcg aactccgggc gaatatgaag cgcatggata caagttaggc cttggaatga
   100381 aagacaattc cgaatccgct ttgtctacga acaaggaagc tataagtaat gcaactatga
   100441 atctcatgga gagttcgatc ctggctcagg atgaacgctg gcggcatgct taacacatgc
   100501 aagtcggacg ggaagtggtg tttccagtgg cggacgggtg agtaacgcgt aagaacctgc
   100561 ccttgggagg ggaacaacag ctggaaacgg ctgctaatac cccgtaggct gaggagcaaa
   100621 aggaggaatc cgcccgagga ggggctcgcg tctgattagc tagttggtga ggcaatagct
   100681 taccaaggcg atgatcagta gctggtccga gaggatgatc agccacactg ggactgagac
   100741 acggcccaga ctcctacggg aggcagcagt ggggaatttt ccgcaatggg cgaaagcctg
   100801 acggagcaat gccgcgtgga ggtagaaggc ccacgggtcg tgaacttctt ttcccggaga
   100861 agaagcaatg acggtatctg gggaataagc atcggctaac tctgtgccag cagccgcggt
   100921 aatacagagg atgcaagcgt tatccggaat gattgggcgt aaagcgtctg taggtggctt
   100981 tttaagtccg ccgtcaaatc ccagggctca accctggaca ggcggtggaa actaccaagc
   101041 tggagtacgg taggggcaga gggaatttcc ggtggagcgg tgaaatgcgt agagatcgga
   101101 aagaacacca acggcgaaag cactctgctg ggccgacact gacactgaga gacgaaagct
   101161 aggggagcga atgggattag ataccccagt agtcctagcc gtaaacgatg gatactaggc
   101221 gctgtgcgta tcgacccgtg cagtgctgta gctaacgcgt taagtatccc gcctggggag
   101281 tacgttcgca agaatgaaac tcaaaggaat tgacgggggc ccgcacaagc ggtggagcat
   101341 gtggtttaat tcgatgcaaa gcgaagaacc ttaccagggc ttgacatgcc gcgaatcctc
   101401 ttgaaagaga ggggtgcctt cgggaacgcg gacacaggtg gtgcatggct gtcgtcagct
   101461 cgtgccgtaa ggtgttgggt taagtcccgc aacgagcgca accctcgtgt ttagttgcca
   101521 tcatttagtt tggaaccctg aacagactgc cggtgataag ccggaggaag gtgaggatga
   101581 cgtcaagtca tcatgcccct tatgccctgg gcgacacacg tgctacaatg gccgggacaa
   101641 agggtcgcga tcccgcgagg gtgagctaac tccaaaaacc cgtcctcagt tcggattgca
   101701 ggctgcaact cgcctgcatg aagccggaat cgctagtaat cgccggtcag ccatacggcg
   101761 gtgaattcgt tcccgggcct tgtacacacc gcccgtcaca ctatgggagc tggccatgcc
   101821 cgaagtcgtt accttaaccg caaggagggg gatgccgaag gcagggctag tgactggagt
   101881 gaagtcgtaa caaggtagcc gtactggaag gtgcggctgg atcacctcct tttcagggag
   101941 agctaatgtt tgttgggtat tttggtttga cactgcttca cacccaaaaa gaagggagct
   102001 acgtctgagt gaaacttgga gatggaagtc ttctttcgtt tctcgacggt gaagtaagac
   102061 caagctcatg agcttattat cccaggtcgg aacaagttga taggatcccc ttttttacgt
   102121 ccccatgtcc ccccgtgtgg cgatatgggg gcgaaaaaag gaaagagagg gatggggttt
   102181 ctctcgcttt tggcatagcg ggcccccagc gggaggctcg cacgacgggc tattagctca
   102241 gtggtagagc gcgcccctga taattgcgtc gttgtgcctg ggctgtgagg gctctcagcc
   102301 acatggatag ttcaatgtgc tcatcggcgc ctgaccctga gatgtggatc atccaaggca
   102361 cattagcatg gcgtactcct cctgttcgaa ccggggtttg aaaccaaact tctcctcagg
   102421 aggatagatg gggcgattca ggtgagatcc aatgtagatc caactttcga ttcactcgtg
   102481 ggatccgggc ggtccggggg ggaccaccat ggctcctctc ttctcgagaa tccatacatc
   102541 ccttatcagt gtatggaccg ctatctctcg agcacaggtt taggttcggc ctcaatggga
   102601 aaaaaaatgg agcacctaac aacgcatctt cacagaccaa gaactacgag atcacccctt
   102661 tcattctggg gtgacggaga gatcgtacca ttcgagccgt tttttttttt catgcttttc
   102721 ccggaggtct ggagaaagct gcaatcaata ggatttccct aatcctccct taccgaaagg
   102781 aaaagcgtga aattcttttt cctttccgca gggaccagga gattggatct agccgtaaga
   102841 agaatgcttg gtataaatag aatcacttct tggtcttcga ccccctcagt cactacgaac
   102901 gcccccgatc ggtgcaatgg gatgtgtcta tttatctatc tcttgactcg aaatgggagc
   102961 aggtttgaaa aaggatctta gagtgtctag ggttgggcca ggagggcctc ttaacgcctt
   103021 cttttttctt ctcatcggag ttctttcaca aagacttgcc atggtaagga agaagggggg
   103081 aacaagcaca cttggagagc gcagtacaac ggagagttgt atgctgcgtt cgggaaggat
   103141 gaatcgctcc cgaaaaggaa tctattgatt ctctcccaat tggttggacc gtaggtgcga
   103201 tgatttactt cacgggcgag gtctctggtt caagtccagg atggcccagc tgcgccaggg
   103261 aaaagaatag aagaagcatc tgactccttc atgcatgctc cacttggctc ggggggatat
   103321 agctcagttg gtagagctcc gctcttgcaa ttgggtcgtt gcgattacgg gttggatgtc
   103381 taattgtcca ggcggtaatg atagtatctt gtacctgaac cggtggctca ctttttctaa
   103441 gtaatgggga agaggaccga aacatgccac tgaaagactc tactgagaca aagatgggct
   103501 gtcaagaacg tagaggaggt aggatgggca gttggtcaga tccagtatgg atcgtacatg
   103561 gacggtagtt ggagtcggcg gctctcctag ggttccctca tctgggatct ctggggaaga
   103621 ggatcaagtt ggccttgcga acagcttgat gcactatctc ccttcaaccc tttgagcgaa
   103681 atgcggaaaa aggaaggaaa atccatggac cgaccccatc atctccaccc cgtaggaact
   103741 acgagatcac cccaaggacg ccttcggcat ccaggggtca cggaccgacc atagaaccct
   103801 gttcaataat caataagtgg aacgcattag ctgttcgctc tcaggttggg cagtaagggt
   103861 cggagaaggg caatcactca ttcttaaaac ttgcgttctt aagaccaaag agtcgtcgga
   103921 aagggggggg ctctccgttc ccggttctcc tgtagctgga tcctccggaa ccacaagaat
   103981 ccttagttag aatgggattc caactcagca ccttttgagt gagattttga gaagagttgc
   104041 tctttggaga gcacagtacg atgaaagttg taagctgtgt tcggggggga gttattgtct
   104101 atcgttggcc tctatggtag aatcagtcgg gggacctgag aggcggtggt ttaccctgcg
   104161 gcggatgtca gcggttcgag tccgcttatc tccaactcgt gaacttagcc gatacaaagc
   104221 tatataatag tacccaattt ttccgattcg gcggttcgat ctatgattta tcattcatgg
   104281 acgttgataa gatccatcca tttagcagca ccttaggacg gcatagcctt aaagctaagg
   104341 gcgaggttca aacgaggaaa ggcttacggt ggatacctag gcacccagag acgaggaagg
   104401 gcgtagtaag cgacgaaatg cttcggggag ttgaaaataa gcatagatcc ggagattccc
   104461 gaataggtca acctttcaaa ctgctgctga atccatgggc aggcaagaga caacctggcg
   104521 aactgaaaca tcttagtagc cagaggaaaa gaaagcaaaa gcgattcccg tagtagcggc
   104581 gagcgaaatg ggagcagcct aaaccgtgaa aacggggttg tgggagagca atacaagcgt
   104641 cgtgctgcta ggcgaagcgg tggagtactg caccctagat ggcgagagtc cagtagccga
   104701 aagcatcact agcttatgct ctgacccgag tagcatgggg cacgtggaat cccgtgtgaa
   104761 tcagcaagga ccaccttgca aggctaaata ctcctgggtg accgatagcg aagtagtacc
   104821 gtgagggaag ggtgaaaaga acccccatcg gggagtgaaa tagaacatga aaccgtaagc
   104881 tcccaagcag tgggaggagc ccggggctct gaccgcgtgc ctgttgaaga atgagccggc
   104941 gactcatagg cagtggcttg gttaagggaa cccaccggag ccgtagcgaa agcgagtctt
   105001 catagggcaa ttgtcactgc ttatggaccc gaacctgggt gatctatcca tgaccaggat
   105061 gaagcttggg tgaaactaag tggaggtccg aaccgactga tgttgaagaa tcagcggatg
   105121 agttgtggtt aggggtgaaa tgccactcga acccagagct agctggttct ccccgaaatg
   105181 cgttgaggcg cagcagttga ctggacatct aggggtaaag cactgtttcg gtgcgggccg
   105241 cgagagcggt accaaatcga ggcaaactct gaatactaga tatgacctca aaataaaata
   105301 acaggggtca aggtcggcca gtgagacgat gggggataag cttcatcgtc gagagggaaa
   105361 cagcccggat caccagctaa ggcccctaaa tgaccgctca gtgataaagg aggtaggggt
   105421 gcagagacag ccaggaggtt tgcctagaag cagccaccct tgaaagagtg cgtaatagct
   105481 cactgatcga gcgctcttgc gccgaagatg aacggggcta agcgatctgc cgaagctgtg
   105541 ggatgtaaaa atacatcggt aggggagcgt tccgccttag agggaagcac ccgcgcgagc
   105601 ggtagtggac gaagcggaag cgagaatgtc ggcttgagta acgcaaacat tggtgagaat
   105661 ccaatgcccc gaaaacctaa gggttcctcc gcaaggttcg tccacggagg gtgagtcagg
   105721 gcctaagatc aggccgaaag gcgtagtcga tggacaacag gtgaatattc ctgtactacc
   105781 ccttgttggt cccgagggac ggaggaggct aggttagccg aaagatggtt atcggttcaa
   105841 ggacgtaagg tgaccctgct ttgcagggta agaaggggta gagaaaatgc ctcgagccga
   105901 tgttcgagta ccaggcgcta cggcgctgaa gtaacccatg ccatactccc aggaaaagct
   105961 cgaacgacct tcaacaaaag ggtacctgta cccgaaaccg acacaggtag gtaggtagag
   106021 aatacctagg ggcgcgagac aactctctct aaggaactcg gcaaaatagc cccgtaactt
   106081 cgggagaagg ggtgcctcct cacaaagggg gtcgcagtga ccaggcccgg gcgactgttt
   106141 accaaaaaca caggtctccg caaagtcgta agaccatgta tgggggctga cgcctgccca
   106201 gtgccggaag gtcaaggaag ttggtgacct gatgacaggg gagccggcga ccgaagcccc
   106261 ggtgaacggc ggccgtaact ataacggtcc taaggtagcg aaattccttg tcgggtaagt
   106321 tccgacccgc acgaaaggcg taacgatctg ggcactgtct cggagagagg ctcggtgaaa
   106381 tagacatgtc tgtgaagatg cggactacct gcacctggac agaaagaccc tatgaagctt
   106441 cactgttccc tgggattggc tttgggcctt tcctgcgcag cttaggtgga aggcgaagaa
   106501 ggcctccttc cgggggggcc cgagccatca gtgagatacc actctggaag agctagaatt
   106561 ctaaccttgt gtcaggacct acgggccaag ggacagtctc aggtagacag tttctatggg
   106621 gcgtaggcct cccaaaaggt aacggaggcg tgcaaaggtt tcctcgggcc ggacggagat
   106681 tggccctcga gtgcaaaggc agaagggagc ttgactgcaa gacccacccg tcgagcaggg
   106741 acgaaagtcg gccttagtga tccgacggtg ccgagtggaa gggccgtcgc tcaacggata
   106801 aaagttactc tagggataac aggctgatct tccccaagag ctcacatcga cgggaaggtt
   106861 tggcacctcg atgtcggctc ttcgccacct ggggctgtag tatgttccaa gggttgggct
   106921 gttcgcccat taaagcggta cgtgagctgg gttcagaacg tcgtgagaca gttcggtcca
   106981 tatccggtgt gggcgttaga gcattgagag gacctttccc tagtacgaga ggaccgggaa
   107041 ggacgcacct ctggtgtacc agttatcgtg cccacggtaa acgctgggta gccaagtgcg
   107101 gagcggataa ctgctgaaag catctaagta gtaagcccac cccaagatga gtgctctcct
   107161 attccgactt ccccggagcc tccggtagca cagccaagac agcgacgggt tctctgcccc
   107221 tgcggggatg gagcgacaga agttttgaga attcaagaga aggtcacggc gagacgagcc
   107281 gtttatcatt acgataggtg tcaagtggaa gtgcagtgat gtatgcagct gaggcatcct
   107341 aacagaccgg tagacttgaa ccttgttcct acatgacccg atcaattcgg gtcaggcact
   107401 agccgtctat tttcattgct taactctttg acaacacgaa aaaaccattg ttcaactctt
   107461 tgacaacatg aaaaaaaaac caaaagctct gccctctcta cctatccaac caagggatgg
   107521 aagggcagag gcctttggtg tcccctccaa tcaagaattg gggcctcaca atcactagcc
   107581 aatatgcttt tctctcatgc ctttcttcgt tcatggttcg atattctggt gtcctaggcg
   107641 tagaggaacc acaccaatcc atcccgaact tggtggttaa actctactgc ggtgacgata
   107701 ctgtagggga ggtcctgcgg aaaaatagct cgacgccagg atgataaaaa gcttaacacc
   107761 tcccattctt atttcttttt caatatgaaa aagaaataaa tgagaaatca aaaaggtcgt
   107821 cttattcaaa accccaatta tgacatccct cctctcccac ttcacacctc ggaacgcacc
   107881 gttccgttct tatagagaga acggcgcttt cacatcttct taacccgaaa tggctgggga
   107941 gaggaaaggt tccttttttt gagggtactc ccgggaacag atccagtgga gacggggtgg
   108001 ggcctgtagc tcagaggatt agagcacgtg gctacgaacc acggtgtcgg gggttcgaat
   108061 ccctcctcgc ccacaaccgg cccaaaaggg aagtgccttt ccctctgggg gtaggaaaat
   108121 catgatcggg ataatggaac ttgggtgtgg gtcttttgtc gaaatggaat ggcctttttt
   108181 tttttttatc gtaaaccttt tcattacaca tagtatgctc gacccccatc agcgtatttt
   108241 ttgttttacg tcccgtaact cttcctcaaa gaatagtaga gcaagtacaa gtattagtag
   108301 cctaacaaaa aagcgttcct cgtcattaat atgtttgctc acggcaattg tggactctcg
   108361 ggagaatcga tgactgcatc tttgatgcac tgctagtact agtccatctg agaattctta
   108421 attggatagt tgtaaatatc cccagggctg tggaacaaag gattatcccg gacctacgcc
   108481 gaggtattgt attgacggtg attttaaaat ctcgcagaac aggatgtgat acgatgagat
   108541 agaatgcaat agaaacaaag acggggaagg gattacctac tcttaacggt caaagcgagc
   108601 ccctttcttt tattctgaat tctttaattc agaatgaatc aaatctcccc aggtaggatt
   108661 cgaacctacg accagtcagt taacagccga ccgctctacc actgagctac tgaggaataa
   108721 cgagagatta gatctcatag agttcaattc ccgttctcaa cccatgacca atatgagctc
   108781 gaagcttcct tagtaactcc cggaacttct tcgtagtggc ccctttccat gcctcatttc
   108841 atagggaacc ccaaagtggc tctatttcat tatattccat ccatatccca attccattca
   108901 tttaatatcc ctttggtgtc attgacataa cagatgtcgt ttctagtcta tctctttcta
   108961 tttcttttct atatatggaa agttcaaaaa tcatcatata ataatccaga aattgcaata
   109021 gaaaagaaaa agggaggttt gtgatgattt ttaaatcttt tctagtaggt aatctagtat
   109081 ccttatgcat gaagataatc aattcggtcg ttgtggtcgg actctattat ggatttctga
   109141 ccacattctc catagggccc tcttatctct tccttctccg agctcaggtt atggaagaag
   109201 gaaccgagaa gaaggtatca gcaacaacag gttttattac gggacagctc atgatgttca
   109261 tatcgatcta ttatgcgcct ctgcatctag cattgggtag acctcataca ataactgtac
   109321 tagctctacc gtatcttttg tttcatttct tctggaataa tcacacaaac ttttttgatt
   109381 atggatctac taccagaaat tcaatgcgta atctcagcat tcaatgcgta ttcctgaata
   109441 atctcatttt tcaattattc aaccatttca ttttaccaag ttcaatgcta gccagattag
   109501 tcaacatttt tatgtttcga tgcaacaaca agatgttatt tgtaacaagc agttttgttg
   109561 gttggttaat tggtcacatt ttattcatga aatgggttgg attagtatta gtctggatac
   109621 ggcaaaataa ttctattaga tcgaataagt acattcgatc taataagtca gaattgagaa
   109681 attctatggc tcgaatattt agtattctct tatttattac ctgtgtctac tatttaggca
   109741 gaataccgtc acccattttt actaagaaac tgaacccaca aacggaagaa gggtgggaaa
   109801 gtgaggaaga aacagatgta gaaatagaaa cagcttccga aacgaagggg actaaacagg
   109861 aacaagaggg atccaccgaa gaagatcctt ctccttccct tttttcggaa gaaaaggaag
   109921 atccggacaa aatcgatgaa acggaagaga tccgagtgaa tggaaaggaa aaaacaaagg
   109981 atgaattcca ctttacagag acacgctata acaatagccc agtttataaa ggcctcttct
   110041 ggtttgaaaa acctcttctg acctttcttt tcgattataa acgatggaat cgcccattac
   110101 gatacataaa aaataataga tttgaaaggg ctgcaagaaa agaaatgtca caatattttt
   110161 tttatacatg ccgaagtgat ggaaaagaaa gaatctcttt tacgtatccg cctagcttgt
   110221 caacttttgg agaaatgata caaagaagga tgtccctgcc cacactagaa aaactctctt
   110281 cggatgaact gtacaatcat tgggtttata ctaaccaaca caaaaataac aacttaaaca
   110341 acgagttttt aaatagaatt gaggctctag atacgggatt tttttctcta gatatactcg
   110401 aaaaaagtac tagattgtgt aatgataaga ctagaaaata ttacttgcct aaaatgtatg
   110461 atcccatttt gaatgggtta tatcggggaa caatcaaaaa aaaaattgca ccttcaatca
   110521 taaataaaat ttcgttagaa aatttcatag agacaatgga aattaataag attcatagtc
   110581 tccttcttcc tgatactgat taccaagagg ttgaacagaa aatagaccga tttgataaaa
   110641 aaactttttc aacggaaaat cgtcatttat ttactttaat cagtaaattt gatagagaat
   110701 cgggatcgag tttaaattgg aagggcctct ctttattttc agaaaaagaa caaggaagga
   110761 ttggttcaga aaaaagagac aaattttaca aatttttatt gaatacaatt ctaactagcc
   110821 ctaatggtca aaaaacaaaa caaaaatttg taataaacga aatcagtaaa aaagtcccta
   110881 gatggtcata caaacttatt accgaattgg aattcctgtc gggcgcagct catgaaggcc
   110941 taccattgga ttatgatata cgttcaagaa aaagggatcg tgtaataatt tataggccca
   111001 ctaaacgtac aagtgtcaaa aaaagtaaat taataaaaga attgatacaa aaaataaata
   111061 caagaaaaga taagaagaga tgcgcccacc acctgcagat tttatacctt cacctacaaa
   111121 gaaactcaaa acaccaactc cattagtaat tccatcaatt acccgtctat caaaaaaaga
   111181 agttaacttg gccaatcttc ttattccccc aataaagaat cttgcataaa aagcatctat
   111241 gtaaccacga ttatatgacc aatcgtatat accatatatt attttgtcca aaaaaactct
   111301 tttaggacca gttttaacaa aagagttaat taagtcccaa ttttgcaaag atgaataaac
   111361 aggtttatat aaaaaaaggg ctataaatat tccaaaaagt gctatactaa ctgaaaaaag
   111421 agcatctttc aaaaattcat accaatctat tgaattattc aaattttgat gtaaaaggtt
   111481 tatagacgga gttaaccatt ttgataatat gtccaaatac actccttctt ggttaaaagg
   111541 aattcctagg tatccaacga acaacgtaaa tagaaccaat acaagtatag gaaataacat
   111601 agtattatcc gattcataag gatacgaaaa aaaattctta tttccaaaac ggggaatagt
   111661 aataaaaggt tgtgtgatgt ttcttgcatt ctgatcaatg agatacgttt tttttgaaaa
   111721 aaaagaaaaa atatcatgat ttttcattgt taataaacga aaactcttgt taattatttt
   111781 tgaatcttct ttaccccata gagatattga atagaaggga gtattctttt tgccactata
   111841 attttgaaaa tgaacgttta aatgtccttc aaaagtaagt aaatagattc gaaacatata
   111901 aaatgcggtt aatcccgctg taaaccaagc tattattgcg aaaattggtg aatacaacca
   111961 agtatcatta agaatttcat ctttggacca aaaacaagca agaggtggaa taccacaaag
   112021 agaaagtgta cctaataaaa aagcggtttt ggtaattggg atatgttttg ttaaaccccc
   112081 catagaaacc atattctgac ttttatttgg agaatatcca acaagagttt ccattgaatg
   112141 aataacggac ccggatccta aaaataataa tgctttcgaa taagcatgag taatcaaatg
   112201 aaataaagca cttcgataag aacccatacc taaagctaac atcatataac ccaattgaga
   112261 cattgtcgaa taggctaaac ctctcttaat gtctttttga gcaagggcaa aagtagcccc
   112321 gaataatatt gttattactc ctaccaaaga tatgaaattc attatgtgag ggatgactat
   112381 gaaaagagga ataagccgag ctacaagaaa aatgcccgca gctaccatag tagcagcatg
   112441 tataagagcc gaaataggag taggcccctc catggcatcc ggtaaccata catgaagggg
   112501 aaattgtgca gatttagcaa ccgcaccggc aaataataga acggcacaga aagtaacaaa
   112561 taaaaaattt acttcattat gattattaga aatcaagtta ttgaatattt tgaataaatc
   112621 tcgaaattcg aaacttcctg ttatccaata aaaacctaaa attcctaata ataaaccaaa
   112681 atccccaaca cgattagtta caaatgcctt ttggcaagca tttgcagcaa caggccgtgt
   112741 gaaccaaaac cctattagta gatatgaaca cattcctacc aactcccaaa aaatataaat
   112801 ttgtatcaaa ttagaactag taactaatcc taacatagaa gtactgaaaa aactcatata
   112861 agcaaaaaat ctcaaatatc cttgatcata cgacatataa ttatcactat aaataagaac
   112921 cataattcca atagtagtga ttaatattga cataatagaa gtaagcgggt cgatcaagta
   112981 accgaattct aaagaaaaat cattattaat gatccaagac catacatatt gatagataga
   113041 actgccgttt atttgctgaa tagacagatt gatcgaaaaa atcatgacta tacttaacaa
   113101 aaaaacactt tgaaaagccc acacacggcg aagacttttt gttgccgatg gaaaaagaag
   113161 aagtcccgct cctattaaca taggaactgg aagtggaagg aagggtatta tccacgaata
   113221 ttgatatgtc tgttccataa aaaagttttt tattcttaat tgattgtttc cgatttaccg
   113281 gatcttaccc cctttcaatt tcaaaacaaa aggggtcaat aaaaaaatca agagatgtac
   113341 taacttaaag atatttttcg aattttataa attatctggg tctttccaaa atactttaaa
   113401 tattaaaata aagaagttac aattgggcaa atgatatgac ctacttgctt ataaaaagcg
   113461 aatttagtta ttaactaata tttttattaa tattaaaata acgaaaatac aaaattgcat
   113521 tattattaaa tcactttatt acactaaaaa gaaatctgat atgaatggat attaatcata
   113581 ggattaacta aggtacaatt tttgtactaa tctcgctttt tagtcagttt gtttcaaatc
   113641 attaactagt ttcagtataa aactgattga ttagtttctg tttaaataat aataaaaaaa
   113701 catttcatag gaaacgctat aatatctaac attttatatt ttctataaga tttcttttta
   113761 tatttatcaa attatcaaaa aggggagatt atcaaaaagg ggagtaatat aatatagaat
   113821 ataatatata aaataaaatt taataaaaaa atcacgaata ctttttttaa caaaacgtgt
   113881 atcttttaac aaattcatta ctttaattac tagtttgatt cgaatttaaa attcgaagtt
   113941 aaaaatggaa tttcgaagta ttctttactt aagtttgacc aattactaga aaaaattcaa
   114001 gttttcatta ggcttttcat tggacaatcg gttcttaaac acttcggtct attttatgta
   114061 taaaaaaatt aaattaaatt ttatttttat agtaagattt tgtacgaatt tcgcatattt
   114121 tttatcttta tatatatata ttatatattt ttttttgttt tctctagata atatatatta
   114181 tctagagaat aactagataa tgaatatatt cgttttgacc aatagatgtc tttcacatcc
   114241 aactataaca acgagtaacc tcttaatttt taaatggcag ttccaaaaaa acgtacttct
   114301 atatcaaaaa agcgtattcg taaaaatatt tggaaaggga agggatattg ggcagcctta
   114361 aaagcgttgt cattaggtaa atctctttct accggaaact caaaaagttt ttttgtgcga
   114421 caaaaaaagt cataaaataa aacattggaa taatccgaat agaaaaatag gcccatttca
   114481 ttcttaatag gaaatcaaca accctactgt ttgtggctaa tcaatatgaa ctagaactcg
   114541 cttcgctatt atgtatatgt atattattcg gtttaggggt tagtaaatta taaaaagctt
   114601 ttgaaaaaag aataaagaca agatacaaaa cttgagcctt tagttagtat attagttagt
   114661 ctattttctt gttttggaga tgggggagtc ttttttcccc atcaaccctt ttgtcacaat
   114721 tacaacaatc gacgttttta tatataaatc tatatatgaa aatgataaat cttttttgaa
   114781 caaaaaaaag taacgaaatc ttttatagtt ctctcaataa cgagcaataa cgagaaggtt
   114841 gaagtttata gttttaatag ttcgattcta ttgaattata gaagagcata aactacacca
   114901 aagcactaag gtaaataaaa cccatacccc ataataatga accttcgaat ttgtatttaa
   114961 acaaagtttt attcatccat tttcattttg actaaaaaga tttcagttag ttgactcctt
   115021 aaatctcgac gattgagtat gaataggcta ttatgaattc gaacaagccg ctatggtgaa
   115081 atcggtagac acgctgctct taggaagcag tgcgagagca tctcggttcg agtccgagtg
   115141 gcggcagacc ttctcttcga aaagagatac aataacttat aaattctaga atgaattcaa
   115201 ctcctgattt atatttaagg attactcctt tttaaaaaat ttatgatatt ttcaatttta
   115261 gagcatatat taactcatat ttccttttcg gtcgtttccg ttgtaattac aattcatttt
   115321 ataactttat taatcgatga aatcataaaa ctaaatgatt cgtcagaaaa gggaatgcta
   115381 gctacttttt tatgtataac cgtattatta gtcactcgtt ggattttttc ggggcattta
   115441 ccactaagtg atttatatga atcattaatc tttctttctt ggagtttatc agttattcat
   115501 atagttacat atttcaaaaa aaagaaaagc catttaagca caataacttc gtcaagtgtt
   115561 atttttaccc aaggctttgc gacttcgggt cttttaactg aaatacatca atccgcaata
   115621 ttagtacccg ctctccaatc cgagtggtta ataatgcacg taagtatgat gatattgggc
   115681 tatgcagctc ttttatgtgg atcattatta tcagtagcac ttctggtcct tacatttcga
   115741 aaaaacataa atgttttttg taagaggaat agttttttat taaaactaca cgaggaattt
   115801 tcctttggtg aaatacaata cataaatgaa agaaacaatt ttttaggaaa tgtttctttt
   115861 ttttctgcta acaattatta tcggtcccaa ttgattcaac agttggatta ttggagttat
   115921 cgtgtgatta gtctaggttt tctcttttta actataggta ttctttcagg agcagtatgg
   115981 gctaatgaag catgggggtc ctattggagt tgggacccaa aggaaacttg ggcatttatt
   116041 acttggatcg tatttgcggt ttatttacat actagaacca atatcaattt acaggttgaa
   116101 atttccgcaa ttgtggcgtc tatgggcttt cttataattt ggatatgcta ttttggggta
   116161 aatctattag gaatagggct acatagttat ggttcattta cggtaacatc tagttgaatt
   116221 caagaaaggt tcttgcgaat ttaaaaatag aaatagaata gaatatgttg tttgtatata
   116281 aaaaaacttt atatgaaccg gtgagaacca tgtgaatcca gtagtgcggg gattcgcatg
   116341 gttcttacaa agaccaaaca tattgggtga attttatttt taacttaaga gaggaaaaag
   116401 acttcttttt ttaattatcc aaatcctatg atttttttat gaaaacgatc tataaacaaa
   116461 attagataaa agaaactcca ccttgtcaac tgatagggaa agaacaaaat ccgggtacat
   116521 accaatacct attacaggta taaagatagc gatcgaaaca aataattctc gcggtccaga
   116581 atcaaaaaca taagagtttg gagcattaaa tagcttgtat ccatagaaca tctggcgtaa
   116641 catagataat gaataaatag gagttaatat catcccaatt gccattacaa gagtaattcc
   116701 taattttgat attaaaagat atttttggct ggtaatgatt ccaaaaaaaa ctatcaattc
   116761 tgcaacaaaa ccactcatac ccggtaatgc aagagaagcc attgaaaagc tgctgaacat
   116821 cgtgaatatt tttggcattg ggatagctat tccgcccatt tcgtcgagat aaacaagacg
   116881 tattctatca taactcgttc cggccaagaa aaaaagcgca gcaccaataa atccatgaga
   116941 aactatttgt aaaatggctc cattgagtcc cgtatcgttt atagaaccaa ttcctataag
   117001 tatgaaaccc atatgagata cagaggaata ggctattctt ttttttaaat tacgttggcc
   117061 gagagatgtt gaagctgcat atattatttg tattgtgcct actatcacca accacggaga
   117121 aaatagagaa tgggcatggg ataataactc catattaatc cgaatcaatc catacgctcc
   117181 catttttaat aagattccgg ctaaaagcat acaagtactg taatgtgctt ctccatgggt
   117241 atctggtaac catgtatgta gaggtataat cggcgatttg acagcaaaag caataaaaaa
   117301 tccaatatat aatattattt ccaacgccgc aggatatgac tgattaacta atgttgcaag
   117361 gtttaatgtc ggctcagtag aaccgtataa accgacaccc agaactccca ttaagagaaa
   117421 aactgaaccc cccgccgtat ataaaataaa ttttgtagcc gagtaaagac gtttctttcc
   117481 cccccacatg gataaaagta gataaaccgg aattaattct aactcccaca tgatgaaaaa
   117541 aagtaaaagg tctcgagaag caaataatcc tatttgcccg ctgtacattg ctaacatcag
   117601 gaaatggaat aatcgagaat ctcgagtaac tggccaagcc gctaaggtag ctaaagtagt
   117661 gatgaatccc gttagtaata tgggtcctat agaaagtcca tctattccta atctccaatc
   117721 gaaatcaaaa aaaatgatcc atttaaagtc ctcggctagt tggattaatg gatcatccaa
   117781 ttgaaagtga taacagaatg cataagtcgt tagcaggagt tctaaaatac atatacatat
   117841 agtataccac ctaatgactc tatttcctct atggggaaga aagaaaatta cggagcctgc
   117901 gaatattggc aaaattacaa ttattgttaa ccaaggaaaa aaattcgtgg taaagacaag
   117961 atacgcttgg accagaaaaa cccgtgctca aaataacata tatttttaga gcacggtcga
   118021 taaaaaaaat caaatggatt caagtagagt tttctggaac atatcaataa gctagaccca
   118081 tactacgagt tgtttcattc cataaagaaa cccgaacgct caagaaatcg gttggacagg
   118141 cggattcaca tctcttacaa ccaacacaat cttctgttct tggagcagaa gcaatttgtt
   118201 tagctttaca tccgtcccaa ggtatcattt ctaatacgtc ggtgggacag gctcgaacac
   118261 attgagtgca ccctatacat gtatcataaa tctttactga atgtgacatt tgatctatat
   118321 atttttgaat gtcataaagt ttcgatatag taaacttata aatgaagggt ctatttagat
   118381 actagatgaa tcaatgagtt atcagaaaaa gattaatcta cttttgccgt ggctcataag
   118441 agagggctaa aatactttga tttcttatgt ttgtgtaaac ctgattaaac ctcacgtagc
   118501 atacatgcgg attttaattt ctttatcttt atgaatagaa ttatgaataa aatctttgta
   118561 tttatatgat taatactatt tattcaacaa agtagattga ttgatacgag ttgattttct
   118621 gttacgataa attgatgaaa caatagctag tccaatagcg gcttcagcgg ctgcaatagc
   118681 tataacaaaa atagagaaaa ttgctccttt taattgacga ctatcaaaaa aatcagaaaa
   118741 tgttacaaaa ttgatattaa ctgcattcaa aataagttca agacacataa gggccctaac
   118801 catatttcga ctcgtaatca atccataaag accaacagaa aataaatagg cactcaaaac
   118861 aagtacatgt tcgagcatca ttaaaaaact ccttctcaat ctcgattcat ttcaatctga
   118921 acaaaaatta aactgatttc ctttaatata acaaatacaa aacaaaagaa tatattggta
   118981 atagatcgaa ctaaaagaat ttttcaaaaa aaaaagaagg gaaattcatg tgataacccc
   119041 aacaaagttt gatttggatt ccgaattcga aatatttatt attgacgagc tacagcaatc
   119101 gcacctatta aggcaactaa aagaattatt gaaatgagtt caaatggaag aaagaaatct
   119161 gttgataaat gaatcccaat ttgttgacta ttacttatca aatcttgctc tacaatctgg
   119221 tttgattttg tagtccaaat aatcccgtac catgacgtat ctgaaatagt agtaattagt
   119281 gaaacaaaaa tacttgtgca aacaatcgac gtaactccgt ccccaacggt ccaaagatga
   119341 aaatctttgt aatattcgga accattcatg aacatcacag caaaaatgat taaaacattt
   119401 atggctccta cgtaaataag aagttgcgca gcagctacaa aatgagagtt tgatagaata
   119461 tagaataggg atgtacaaac aagaaccaat cccaatgaaa aggcagaata aattggattg
   119521 gggagtaata ccactcccag acctcctaat ataagacctg atcccagaaa gactaaaaga
   119581 aaatcatgta ttggtccggg taaatccatt ctatatatat aaatagataa ataaatcgaa
   119641 atctttcata acttgaattg acctgaccag gaaaaaagaa gttattttat catacttctt
   119701 cattattaat gcagtattaa atattaattg aattcaattt gaacagatgt agatgtggat
   119761 tgatctagat atagttattg aaccgatttc gttctttatc cgaaatcttt ttttaaacta
   119821 aatatatatt tcaaagcaaa tccaaatttt actatgattc tcatcaacaa acaaaaccaa
   119881 tcaatcaata gtttagagtt gtaattattc accaagcaag agtctcattc ttttacatca
   119941 aaagggggtc ttattaattg ggagttgctc ttgaattaag tcttttttat ttcaggcaaa
   120001 ttcaaaattg ttcgagtcgt gtaatcgtta attattgaca ttggtaaacg ccctaacgct
   120061 atttgattat aattcaattc gtgacgatca tatgtagaaa gttcatattc ttcagtcatt
   120121 gataaacaat ttgttggaca atactcaacg caattaccac aaaatataca gattgcgaaa
   120181 tcaatactgt aattaagcaa tcgtttcttt ctaatatctg tttccaattt ccaatctaca
   120241 acaggtagat ctataggaca tacacgaaca catacttcac aagcaatgca tttatcaaat
   120301 tcaaagtgga ttcggccgcg gaaacgctcc gatgtaatca atttttcgta gggatattga
   120361 atagttacag gtaaacgact cgcatgtgat aaggtaatca tgaaaccttg accgatgtac
   120421 cttgcagctc gtactgtttg ttgaccataa ttcatgaact cagttaccat agagaacata
   120481 tcgtgaatat ctataaaaat ttttatgctt gttttgtttc tttctctggt tcttgtttaa
   120541 gacaagtcgt gaagatagaa tattgtattc ttttacagcg aaagaagttg ggaagaagtt
   120601 gttaataata gattgccgag agatataggt aaaagaaatt tccacccaag atttaagagt
   120661 tggtccattc ttagccttgg taaagtccat cttgttgtta tagcaatgaa taagaacaaa
   120721 taagttttag ctaatgtaat aaagatacca attattgttc caaagactct acccgcttta
   120781 tttatttcaa aaaaagaagg aacggctatg tacggaagag aaagattcca accccccaag
   120841 taaagaaccg ttacaaataa tgcagaaact agtaaattca gatacgaggc aacgtaaaat
   120901 aaaccaaatt ttatacctga atattcggtt tgataacctg ctaccaattc ttcttctgct
   120961 tctggtaaat caaaaggtaa tctttcacac tcggctaagg acgaaattag aaaaatgata
   121021 aaccctatag gttggcgcca caaattccat ccccaaaaac catattttga ctgcgcttca
   121081 actatatcaa ctgtacttaa actgttagat aattatagtc gacgataaca ttactgttcg
   121141 caacgctatt acagaaccgt acatgagatt gtcacctcat acggctcctc aaaggtcaca
   121201 aataaatcta agacccgttt gctatttttt tttatcttga tatgttttgt aggatagaat
   121261 ccaaatctat tgcaaggtcc ccaattagac aatggaattc tgtctgctat atattatttt
   121321 ttattataaa gtgcttctga attgatctta tcttttaaaa atttaaaatt ttttgttgag
   121381 taataactta acctttaaat aaaaagtttt ttgtataaat ctcaataaat atttcaactt
   121441 agcatttttg attacaaaaa aatgatacat tgcattcgtt cacgaaacat tacaagaatt
   121501 ctatctctct aaaaaggatc ttttttgtag tgcaatttaa ttctttcgag tttctttttt
   121561 tgttcctatt ctcctttctc agaaaaaggt actttaaaca aagcaaagta aaggattact
   121621 tcgttcttga tagttattta cttaatcggt ggataggaaa atactctgga tcgggatcgt
   121681 ggggagtact ccttcatcat ttctaccaac ataaagcccc aattagaatc ccttttatgc
   121741 tatgtagtat gaacagaaaa atcctgttga ataacgtaca tagtctctat tacgaatcct
   121801 ttgtgtaact tggtgttcct aactatccac tctttttggt caaaaggacc ccgaccccgc
   121861 tcattagggt aatagatgcc tgttaatagc taggaaaatc cctaagatag ttgctccttt
   121921 tgaacccgct tcaagtcatg atgactaatc actcaatctt ggggtaaata gtatataatg
   121981 cttatgttta ctttcactta acacttgtac ataggaaatg agactgaatc tttttactgc
   122041 aaagtaagaa gctgtttttt ttcactcata taactatctg gtttagttca tcaacccgaa
   122101 tgatgaataa aaaataaaaa tgtatattca actcatgaca tttccttcct agaaagaaaa
   122161 gacatagagg aatttttctg ttttaacgaa tcacacgtag agatattgat aacacacata
   122221 gagttaatgg tatttcataa ctaattgatt gagcagcagc ccgtaaacca cctaaaaaag
   122281 aatatttatt atttgatcca taacctgaca taagaaggcc cacgggagca atacttgaaa
   122341 tggcaatcca taaaaaaaca ccaatactga aatcggctag aacaagtcga tatccaaaag
   122401 gaattactaa ataacttagt agaattgatg tgactgctat ggatggtccg atactgaata
   122461 aacgagaatc tcctcttgat ggaagaagat tctctttgaa aagtaatttt gtaccatctg
   122521 ctaaagcttg aagagttccc aaagggccgg cgtattcagg gccaatacgt tgttgtatcc
   122581 ccgcagatat ttctctttct aaccaaacaa ttactaatac acctattgtg attcctaata
   122641 caggagtaaa aatagggaca agcatccata cgatctcata tacctctttt aaggattcca
   122701 atctaaaaaa agaattgata gcttgtactt ctgttgtatc tattatcatt ttaacgatca
   122761 acttctccca taatgatatc tatgctacct agtattgtca taatatcagc caatttcatt
   122821 cttttaacta attgaggaag gatttgcaaa ttgataaaac ccggcggtcg gattttccat
   122881 ctccaaggaa aaacaccctt atctcctatc agaaaaaccc ctaattctcc ttttggggct
   122941 tcgactctca cataaagttc ttgttttgac aattcaaaag taggagaagg tttcttactg
   123001 ataaatcgat agtcaaaatc attccattcg ggatcccata ctttatcaaa gcgccggatt
   123061 tctaaattct catagggccc ccccggaatt ccttctaaag cctgttgaat aatttttatt
   123121 gattctgtca tttcactgat tcgtactaaa taacgagcta atgaatcccc ttccttttgc
   123181 cattgaactc cccaatcaaa ttcatcgtaa gactcataat gatcaacctt tcgaagatcc
   123241 cattgtattc ccgaagctcg tagcattggt cccgataaac cccaatttat tgcctcctct
   123301 ccgccaataa tgcctactcc ctcaactcgc tctaaaaaaa taggattccg tgtaataagc
   123361 ctttgatact cagtaactct tgttaaaaaa taatcacaaa aatccaaaca tttatctacc
   123421 cagccataag gtaaatcagc agcgactcct ccaatacgaa aataattatg catcattcgc
   123481 ataccggtag cagcttcgaa taggtcatat atcaactctc tttctcgaaa aatatagaag
   123541 aagggggtct gtgcgccaat atctgccata aaagggccaa gccataacaa atgcgaagct
   123601 atacgactta actctaacat aatgactctg atatagctgg cccttttagg cacttgaata
   123661 ttgcctaact gctctggtgc atttacagtt attgcttcag tgaacatagt agctaaataa
   123721 tcccaacgtg ttacataagg taaatattgt ataattgttc ggttttccgc aattttttcc
   123781 attcctctat gtaaataacc caatatcggt tcacagtcaa taacatcttc accatctaga
   123841 gtaacaatga gtcgaagaac accgtgcatt gatgggtgct gagggcccat attgactatc
   123901 ataaggtcat ttcgtgtagc tggtgcagtc ataggttttt tcccgattca ttcttccatg
   123961 aattgctgaa agtgaaaaga ggttcatcac aatttaagct aaaattcaaa attattcttc
   124021 aaattaatgg ttttttgttt ctcgaatctc caaccggccg attaattctt tataacgtac
   124081 tctatttttt tttgacaaat aggcgagcag ccgttgacgt tttcctagaa ttttacgcag
   124141 acctctctga gataaatagt cttttttgtg caattccaaa tgtgaagtaa gtctccgtat
   124201 cctattggtg aaaatcacta cttgaaattc aacagacccc ttgttgtctt ggttttcctc
   124261 tttcaaaata gtgacactga atgtattttt tatcataaaa aagctccttc taccctttaa
   124321 tttacatata aaatattttt ttttggatca gtaataataa tattagtcat tttaatgtat
   124381 taattagtat acacaataat tttagtttta gttggacagg gataaaaaag tagatggtac
   124441 gtttttacac ttactacgtc aaaaaattta gacctaaaat tcggaatatt acatatattc
   124501 gtttatttta tagattttag acaaacaaat tgatacgtca gtgacttagt attaaataaa
   124561 aatgatctaa tattagactg ggacgtaaga taggtcatat gtgcatctgt ttgcttttct
   124621 atctggtaca gaatatatag gaaaaaatgt accattaacc aatttttaat tgtggatata
   124681 ttcttaacaa actaaaacgg cttccattat tggtattaaa ccaatatcta ttcatacaag
   124741 ctaagtcttc taatcgataa ttaggccaaa gaaataactt taatttaata aattcgtttt
   124801 tatctctata aagatggttt ttttgatcca aaaagggatt cctgtttttt atgttccttt
   124861 tgttacaaaa tacgtgattt ttatccacac tatttctatt tatattcttt gagttgaaag
   124921 aaattagaat tctcaattct ctacgccgtc tagatgataa aatattttca ggaacgataa
   124981 aatcataatg ttttttgtct ctctttcgaa ttattatttg atatattggg atatattcat
   125041 ccaatttatt tttattgata tatctttgtt ctcgatatct ttgaggagtt tggtacttac
   125101 ttttatgaac taatgatata cctacggttt gatatataat aaagtatccg tcatttttta
   125161 cagacaaacg aatgggatcg ataaaaaata tccccttttt attcaattct ataggagtca
   125221 atttttttcg aatcaccatt atatccagat ttatttcttt actttgaata gacgatatag
   125281 tagtatctct tggatttctc agtccaagca agtaacaata tatcttgata ttattgatca
   125341 ttctttcagt taaattcgga attaaaccat cgtctattat ccattgaaaa agcaaatagt
   125401 gcttccgtaa gaaaatcatt tctggtctca tcttattacg gatcttatat tgttttttca
   125461 ttttatcttg gttttgtgaa tgtgaatatg atccaaggcc tcttcggccc gcgggttctt
   125521 tttcttcttg attttgattc attaattcat aatatctttt ttcattcgat ggtcgaaaaa
   125581 aattccattt tttattttcg gcgatatttt tatttaaatt taaaagaagt aatttgcttg
   125641 gtataatcca aggttttctt ttgtatacat tataaagtga cacaaattct gggaagaacc
   125701 gaagtttcag atttgtcgat cttgggttta ggatttcttc attcatttcc atccaatcaa
   125761 aaaaaagttt cttgtcagtg attggattta tttgtaaatc ttgatgaatc atcagataaa
   125821 aaatatcgtt tttatagatt ttctcaattt tttggtaatt cttccttcca agattagtat
   125881 ttatattact gctagaatcc attttggtcc aggcctcaat atcttttttt tgtcttagaa
   125941 aaaaattgag aattgtccaa tcaaaatatt ttctatcttt atttttttgc atacacaaaa
   126001 tatcaccctt tataccaccc ttttctagat aatgattgat aggaatttcc tccaggcttt
   126061 caaataaatt ttgtttataa ttgttgtaat taaaagtaat tttttggttg ttatttaatt
   126121 ctaatggtga tccataaata atatatgagg acttcttaat ttcagaatta atagatttat
   126181 atgataaaag attatatata tagtattttg taaaattctc tttttggttt ggtaatggat
   126241 atactttaaa atctttttgt tttttgtgat aaagtaatag gtctttttca tacgaattac
   126301 attttgttaa atctttattt tgggtaatac caccttcatt tattgtagtt cgccattttt
   126361 gtggtattaa tccaaaccat ctaatctgag agaaattgta ttgataatga cctcttaacc
   126421 agtttttcca ttgattcgtt tcagaacttt caagttctgt atgtcttaat tcggaatgaa
   126481 atattccttg tgttacaaaa taatttttta ttgcagtctt aagaaaaacg ggagttctag
   126541 gatactcaaa aatatatctt aacttataca aattaataac ttgggtttgt gataatttgt
   126601 aaaaaacata tgcttgtgat aaagcggata agtcaaaaaa aagatgtgaa ttcctcttcc
   126661 tcttactatt cttaatattg taaagttgac tttttagagt cgaaataaag ttaatttctt
   126721 ttttgttttt tttttcttgg tttgttttat tattgtaaat gtatttatca aaacaaaaat
   126781 ttcttgattc aagaactagt tgtgtaggaa ttctggcaat atgaatgata catagaaaga
   126841 tatcgatgta tattctttta attaaaattt ttataaacaa atctaattta tagattaatc
   126901 gattgtttct tctttttatt ttaaatattt tccaaaaaaa ttttgatgat ttttcttttc
   126961 tattcgaact tgttttgtta agactacttc ttttcttggc gttgctattt ttttcttttg
   127021 taagactctt tgttttcttt ctgattgtgc ttgttctatc agtcagattt ttaatttttt
   127081 tttctctcat tgaataattt gtattatctg tagatttaat ttttctaaac gagccgtgaa
   127141 ttttctgatt cctaattata gaatcttttt ttttgtcagt ttcgccggat tcatacgtct
   127201 ttctcaatct aaagaattga gttggatgta cttttaagag ttcttttttt atttttttta
   127261 taaacacaaa taaaacgttt ttgagaatca ccctttttgg ttcttttgaa tcttgtagaa
   127321 aattttttgt tctttctttt aaaacgctta gaaatcgaaa atgattattt tttgtttttc
   127381 taattttttt tttcagttct ttaaaaatag gattaaaaaa ggagggtttg ggggggacag
   127441 aaccaaaggg aaggttagtt tgcgtccccc aagccgttaa aaaagaaaac ttttgttgtt
   127501 ctttctttag atctttataa gacgaaaaag agggcctaaa tttggatctg tgccaaggtt
   127561 tcaaataaaa aggaaatact atttttatct gaataccatc ttgaaaccaa tttctgggaa
   127621 gttcgagttc tgatacttga acaccattat aggtacatat aatatgcttt tctctattcc
   127681 actcatcaaa gtcctcagtc cactcagggg gttgagataa taaaatacgc ccaatatttt
   127741 taactattat taatgaaggt aataaaatat attttctaaa aatagattga attattaaaa
   127801 ttaaacttct tgttgcttgt ggatatggaa caaaatccca ggcttccgcg atttttatcc
   127861 acgttttttc ctttattttg ttctcttctt cttccttttg tctttttttt tgctcctctt
   127921 tataatcttt aaattctgct cctttaccca tccaattttt aaaaaaaaat ttcatctgtt
   127981 cggtaatatt aaaataaaaa aggggggctt tttttattct gtccaaaaaa aggggggaat
   128041 gtgcatttgt ttgaaacaat tttgaaataa cagttttacg cctttgagca tgcatagaac
   128101 ctttgatgaa ttctcgacga aaatctgatt cttctgaata gtctctaata gagacccagt
   128161 ttttgacact tgtacgttta gtgggcctat aaattattac acgatccctt tttcttgaac
   128221 gtatatcata atccaatggt aggccttcat gagctgcgcc cgacaggaat tccaattcgg
   128281 taataagttt gtatgaccat ctagggactt ttttactgat ttcgtttatt acaaattttt
   128341 gttttgtttt ttgaccatta gggctagtta gaattgtatt caataaaaat ttgtaaaatt
   128401 tgtctctttt ttctgaacca atccttcctt gttctttttc tgaaaataaa gagaggccct
   128461 tccaatttaa actcgatccc gattctctat caaatttact gattaaagta aataaatgac
   128521 gattttccgt tgaaaaagtt tttttatcaa atcggtctat tttctgttca acctcttggt
   128581 aatcagtatc aggaagaagg agactatgaa tcttattaat ttccattgtc tctatgaaat
   128641 tttctaacga aattttattt atgattgaag gtgcaatttt ttttttgatt gttccccgat
   128701 ataacccatt caaaatggga tcatacattt taggcaagta atattttcta gtcttatcat
   128761 tacacaatct agtacttttt tcgagtatat ctagagaaaa aaatcccgta tctagagcct
   128821 caattctatt taaaaactcg ttgtttaagt tgttattttt gtgttggtta gtataaaccc
   128881 aatgattgta cagttcatcc gaagagagtt tttctagtgt gggcagggac atccttcttt
   128941 gtatcatttc tccaaaagtt gacaagctag gcggatacgt aaaagagatt ctttcttttc
   129001 catcacttcg gcatgtataa aaaaaatatt gtgacatttc ttttcttgca gccctttcaa
   129061 atctattatt ttttatgtat cgtaatgggc gattccatcg tttataatcg aaaagaaagg
   129121 tcagaagagg tttttcaaac cagaagaggc ctttataaac tgggctattg ttatagcgtg
   129181 tctctgtaaa gtggaattca tcctttgttt tttcctttcc attcactcgg atctcttccg
   129241 tttcatcgat tttgtccgga tcttcctttt cttccgaaaa aagggaagga gaaggatctt
   129301 cttcggtgga tccctcttgt tcctgtttag tccccttcgt ttcggaagct gtttctattt
   129361 ctacatctgt ttcttcctca ctttcccacc cttcttccgt ttgtgggttc agtttcttag
   129421 taaaaatggg tgacggtatt ctgcctaaat agtagacaca ggtaataaat aagagaatac
   129481 taaatattcg agccatagaa tttctcaatt ctgacttatt agatcgaatg tacttattcg
   129541 atctaataga attattttgc cgtatccaga ctaatactaa tccaacccat ttcatgaata
   129601 aaatgtgacc aattaaccaa ccaacaaaac tgcttgttac aaataacatc ttgttgttgc
   129661 atcgaaacat aaaaatgttg actaatctgg ctagcattga acttggtaaa atgaaatggt
   129721 tgaataattg aaaaatgaga ttattcagga atacgcattg aatgctgaga ttacgcattg
   129781 aatttctggt agtagatcca taatcaaaaa agtttgtgtg attattccag aagaaatgaa
   129841 acaaaagata cggtagagct agtacagtta ttgtatgagg tctacccaat gctagatgca
   129901 gaggcgcata atagatcgat atgaacatca tgagctgtcc cgtaataaaa cctgttgttg
   129961 ctgatacctt cttctcggtt ccttcttcca taacctgagc tcggagaagg aagagataag
   130021 agggccctat ggagaatgtg gtcagaaatc cataatagag tccgaccaca acgaccgaat
   130081 tgattatctt catgcataag gatactagat tacctactag aaaagattta aaaatcatca
   130141 caaacctccc tttttctttt ctattgcaat ttctggatta ttatatgatg atttttgaac
   130201 tttccatata tagaaaagaa atagaaagag atagactaga aacgacatct gttatgtcaa
   130261 tgacaccaaa gggatattaa atgaatggaa ttgggatatg gatggaatat aatgaaatag
   130321 agccactttg gggttcccta tgaaatgagg catggaaagg ggccactacg aagaagttcc
   130381 gggagttact aaggaagctt cgagctcata ttggtcatgg gttgagaacg ggaattgaac
   130441 tctatgagat ctaatctctc gttattcctc agtagctcag tggtagagcg gtcggctgtt
   130501 aactgactgg tcgtaggttc gaatcctacc tggggagatt tgattcattc tgaattaaag
   130561 aattcagaat aaaagaaagg ggctcgcttt gaccgttaag agtaggtaat cccttccccg
   130621 tctttgtttc tattgcattc tatctcatcg tatcacatcc tgttctgcga gattttaaaa
   130681 tcaccgtcaa tacaatacct cggcgtaggt ccgggataat cctttgttcc acagccctgg
   130741 ggatatttac aactatccaa ttaagaattc tcagatggac tagtactagc agtgcatcaa
   130801 agatgcagtc atcgattctc ccgagagtcc acaattgccg tgagcaaaca tattaatgac
   130861 gaggaacgct tttttgttag gctactaata cttgtacttg ctctactatt ctttgaggaa
   130921 gagttacggg acgtaaaaca aaaaatacgc tgatgggggt cgagcatact atgtgtaatg
   130981 aaaaggttta cgataaaaaa aaaaaaaggc cattccattt cgacaaaaga cccacaccca
   131041 agttccatta tcccgatcat gattttccta cccccagagg gaaaggcact tcccttttgg
   131101 gccggttgtg ggcgaggagg gattcgaacc cccgacaccg tggttcgtag ccacgtgctc
   131161 taatcctctg agctacaggc cccaccccgt ctccactgga tctgttcccg ggagtaccct
   131221 caaaaaaagg aacctttcct ctccccagcc atttcgggtt aagaagatgt gaaagcgccg
   131281 ttctctctat aagaacggaa cggtgcgttc cgaggtgtga agtgggagag gagggatgtc
   131341 ataattgggg ttttgaataa gacgaccttt ttgatttctc atttatttct ttttcatatt
   131401 gaaaaagaaa taagaatggg aggtgttaag ctttttatca tcctggcgtc gagctatttt
   131461 tccgcaggac ctcccctaca gtatcgtcac cgcagtagag tttaaccacc aagttcggga
   131521 tggattggtg tggttcctct acgcctagga caccagaata tcgaaccatg aacgaagaaa
   131581 ggcatgagag aaaagcatat tggctagtga ttgtgaggcc ccaattcttg attggagggg
   131641 acaccaaagg cctctgccct tccatccctt ggttggatag gtagagaggg cagagctttt
   131701 ggtttttttt tcatgttgtc aaagagttga acaatggttt tttcgtgttg tcaaagagtt
   131761 aagcaatgaa aatagacggc tagtgcctga cccgaattga tcgggtcatg taggaacaag
   131821 gttcaagtct accggtctgt taggatgcct cagctgcata catcactgca cttccacttg
   131881 acacctatcg taatgataaa cggctcgtct cgccgtgacc ttctcttgaa ttctcaaaac
   131941 ttctgtcgct ccatccccgc aggggcagag aacccgtcgc tgtcttggct gtgctaccgg
   132001 aggctccggg gaagtcggaa taggagagca ctcatcttgg ggtgggctta ctacttagat
   132061 gctttcagca gttatccgct ccgcacttgg ctacccagcg tttaccgtgg gcacgataac
   132121 tggtacacca gaggtgcgtc cttcccggtc ctctcgtact agggaaaggt cctctcaatg
   132181 ctctaacgcc cacaccggat atggaccgaa ctgtctcacg acgttctgaa cccagctcac
   132241 gtaccgcttt aatgggcgaa cagcccaacc cttggaacat actacagccc caggtggcga
   132301 agagccgaca tcgaggtgcc aaaccttccc gtcgatgtga gctcttgggg aagatcagcc
   132361 tgttatccct agagtaactt ttatccgttg agcgacggcc cttccactcg gcaccgtcgg
   132421 atcactaagg ccgactttcg tccctgctcg acgggtgggt cttgcagtca agctcccttc
   132481 tgcctttgca ctcgagggcc aatctccgtc cggcccgagg aaacctttgc acgcctccgt
   132541 taccttttgg gaggcctacg ccccatagaa actgtctacc tgagactgtc ccttggcccg
   132601 taggtcctga cacaaggtta gaattctagc tcttccagag tggtatctca ctgatggctc
   132661 gggccccccc ggaaggaggc cttcttcgcc ttccacctaa gctgcgcagg aaaggcccaa
   132721 agccaatccc agggaacagt gaagcttcat agggtctttc tgtccaggtg caggtagtcc
   132781 gcatcttcac agacatgtct atttcaccga gcctctctcc gagacagtgc ccagatcgtt
   132841 acgcctttcg tgcgggtcgg aacttacccg acaaggaatt tcgctacctt aggaccgtta
   132901 tagttacggc cgccgttcac cggggcttcg gtcgccggct cccctgtcat caggtcacca
   132961 acttccttga ccttccggca ctgggcaggc gtcagccccc atacatggtc ttacgacttt
   133021 gcggagacct gtgtttttgg taaacagtcg cccgggcctg gtcactgcga ccccctttgt
   133081 gaggaggcac cccttctccc gaagttacgg ggctattttg ccgagttcct tagagagagt
   133141 tgtctcgcgc ccctaggtat tctctaccta cctacctgtg tcggtttcgg gtacaggtac
   133201 ccttttgttg aaggtcgttc gagcttttcc tgggagtatg gcatgggtta cttcagcgcc
   133261 gtagcgcctg gtactcgaac atcggctcga ggcattttct ctaccccttc ttaccctgca
   133321 aagcagggtc accttacgtc cttgaaccga taaccatctt tcggctaacc tagcctcctc
   133381 cgtccctcgg gaccaacaag gggtagtaca ggaatattca cctgttgtcc atcgactacg
   133441 cctttcggcc tgatcttagg ccctgactca ccctccgtgg acgaaccttg cggaggaacc
   133501 cttaggtttt cggggcattg gattctcacc aatgtttgcg ttactcaagc cgacattctc
   133561 gcttccgctt cgtccactac cgctcgcgcg ggtgcttccc tctaaggcgg aacgctcccc
   133621 taccgatgta tttttacatc ccacagcttc ggcagatcgc ttagccccgt tcatcttcgg
   133681 cgcaagagcg ctcgatcagt gagctattac gcactctttc aagggtggct gcttctaggc
   133741 aaacctcctg gctgtctctg cacccctacc tcctttatca ctgagcggtc atttaggggc
   133801 cttagctggt gatccgggct gtttccctct cgacgatgaa gcttatcccc catcgtctca
   133861 ctggccgacc ttgacccctg ttattttatt ttgaggtcat atctagtatt cagagtttgc
   133921 ctcgatttgg taccgctctc gcggcccgca ccgaaacagt gctttacccc tagatgtcca
   133981 gtcaactgct gcgcctcaac gcatttcggg gagaaccagc tagctctggg ttcgagtggc
   134041 atttcacccc taaccacaac tcatccgctg attcttcaac atcagtcggt tcggacctcc
   134101 acttagtttc acccaagctt catcctggtc atggatagat cacccaggtt cgggtccata
   134161 agcagtgaca attgccctat gaagactcgc tttcgctacg gctccggtgg gttcccttaa
   134221 ccaagccact gcctatgagt cgccggctca ttcttcaaca ggcacgcggt cagagccccg
   134281 ggctcctccc actgcttggg agcttacggt ttcatgttct atttcactcc ccgatggggg
   134341 ttcttttcac ccttccctca cggtactact tcgctatcgg tcacccagga gtatttagcc
   134401 ttgcaaggtg gtccttgctg attcacacgg gattccacgt gccccatgct actcgggtca
   134461 gagcataagc tagtgatgct ttcggctact ggactctcgc catctagggt gcagtactcc
   134521 accgcttcgc ctagcagcac gacgcttgta ttgctctccc acaaccccgt tttcacggtt
   134581 taggctgctc ccatttcgct cgccgctact acgggaatcg cttttgcttt cttttcctct
   134641 ggctactaag atgtttcagt tcgccaggtt gtctcttgcc tgcccatgga ttcagcagca
   134701 gtttgaaagg ttgacctatt cgggaatctc cggatctatg cttattttca actccccgaa
   134761 gcatttcgtc gcttactacg cccttcctcg tctctgggtg cctaggtatc caccgtaagc
   134821 ctttcctcgt ttgaacctcg cccttagctt taaggctatg ccgtcctaag gtgctgctaa
   134881 atggatggat cttatcaacg tccatgaatg ataaatcata gatcgaaccg ccgaatcgga
   134941 aaaattgggt actattatat agctttgtat cggctaagtt cacgagttgg agataagcgg
   135001 actcgaaccg ctgacatccg ccgcagggta aaccaccgcc tctcaggtcc cccgactgat
   135061 tctaccatag aggccaacga tagacaataa ctcccccccg aacacagctt acaactttca
   135121 tcgtactgtg ctctccaaag agcaactctt ctcaaaatct cactcaaaag gtgctgagtt
   135181 ggaatcccat tctaactaag gattcttgtg gttccggagg atccagctac aggagaaccg
   135241 ggaacggaga gcccccccct ttccgacgac tctttggtct taagaacgca agttttaaga
   135301 atgagtgatt gcccttctcc gacccttact gcccaacctg agagcgaaca gctaatgcgt
   135361 tccacttatt gattattgaa cagggttcta tggtcggtcc gtgacccctg gatgccgaag
   135421 gcgtccttgg ggtgatctcg tagttcctac ggggtggaga tgatggggtc ggtccatgga
   135481 ttttccttcc tttttccgca tttcgctcaa agggttgaag ggagatagtg catcaagctg
   135541 ttcgcaaggc caacttgatc ctcttcccca gagatcccag atgagggaac cctaggagag
   135601 ccgccgactc caactaccgt ccatgtacga tccatactgg atctgaccaa ctgcccatcc
   135661 tacctcctct acgttcttga cagcccatct ttgtctcagt agagtctttc agtggcatgt
   135721 ttcggtcctc ttccccatta cttagaaaaa gtgagccacc ggttcaggta caagatacta
   135781 tcattaccgc ctggacaatt agacatccaa cccgtaatcg caacgaccca attgcaagag
   135841 cggagctcta ccaactgagc tatatccccc cgagccaagt ggagcatgca tgaaggagtc
   135901 agatgcttct tctattcttt tccctggcgc agctgggcca tcctggactt gaaccagaga
   135961 cctcgcccgt gaagtaaatc atcgcaccta cggtccaacc aattgggaga gaatcaatag
   136021 attccttttc gggagcgatt catccttccc gaacgcagca tacaactctc cgttgtactg
   136081 cgctctccaa gtgtgcttgt tccccccttc ttccttacca tggcaagtct ttgtgaaaga
   136141 actccgatga gaagaaaaaa gaaggcgtta agaggccctc ctggcccaac cctagacact
   136201 ctaagatcct ttttcaaacc tgctcccatt tcgagtcaag agatagataa atagacacat
   136261 cccattgcac cgatcggggg cgttcgtagt gactgagggg gtcgaagacc aagaagtgat
   136321 tctatttata ccaagcattc ttcttacggc tagatccaat ctcctggtcc ctgcggaaag
   136381 gaaaaagaat ttcacgcttt tcctttcggt aagggaggat tagggaaatc ctattgattg
   136441 cagctttctc cagacctccg ggaaaagcat gaaaaaaaaa aacggctcga atggtacgat
   136501 ctctccgtca ccccagaatg aaaggggtga tctcgtagtt cttggtctgt gaagatgcgt
   136561 tgttaggtgc tccatttttt ttcccattga ggccgaacct aaacctgtgc tcgagagata
   136621 gcggtccata cactgataag ggatgtatgg attctcgaga agagaggagc catggtggtc
   136681 ccccccggac cgcccggatc ccacgagtga atcgaaagtt ggatctacat tggatctcac
   136741 ctgaatcgcc ccatctatcc tcctgaggag aagtttggtt tcaaaccccg gttcgaacag
   136801 gaggagtacg ccatgctaat gtgccttgga tgatccacat ctcagggtca ggcgccgatg
   136861 agcacattga actatccatg tggctgagag ccctcacagc ccaggcacaa cgacgcaatt
   136921 atcaggggcg cgctctacca ctgagctaat agcccgtcgt gcgagcctcc cgctgggggc
   136981 ccgctatgcc aaaagcgaga gaaaccccat ccctctcttt ccttttttcg cccccatatc
   137041 gccacacggg gggacatggg gacgtaaaaa aggggatcct atcaacttgt tccgacctgg
   137101 gataataagc tcatgagctt ggtcttactt caccgtcgag aaacgaaaga agacttccat
   137161 ctccaagttt cactcagacg tagctccctt ctttttgggt gtgaagcagt gtcaaaccaa
   137221 aatacccaac aaacattagc tctccctgaa aaggaggtga tccagccgca ccttccagta
   137281 cggctacctt gttacgactt cactccagtc actagccctg ccttcggcat ccccctcctt
   137341 gcggttaagg taacgacttc gggcatggcc agctcccata gtgtgacggg cggtgtgtac
   137401 aaggcccggg aacgaattca ccgccgtatg gctgaccggc gattactagc gattccggct
   137461 tcatgcaggc gagttgcagc ctgcaatccg aactgaggac gggtttttgg agttagctca
   137521 ccctcgcggg atcgcgaccc tttgtcccgg ccattgtagc acgtgtgtcg cccagggcat
   137581 aaggggcatg atgacttgac gtcatcctca ccttcctccg gcttatcacc ggcagtctgt
   137641 tcagggttcc aaactaaatg atggcaacta aacacgaggg ttgcgctcgt tgcgggactt
   137701 aacccaacac cttacggcac gagctgacga cagccatgca ccacctgtgt ccgcgttccc
   137761 gaaggcaccc ctctctttca agaggattcg cggcatgtca agccctggta aggttcttcg
   137821 ctttgcatcg aattaaacca catgctccac cgcttgtgcg ggcccccgtc aattcctttg
   137881 agtttcattc ttgcgaacgt actccccagg cgggatactt aacgcgttag ctacagcact
   137941 gcacgggtcg atacgcacag cgcctagtat ccatcgttta cggctaggac tactggggta
   138001 tctaatccca ttcgctcccc tagctttcgt ctctcagtgt cagtgtcggc ccagcagagt
   138061 gctttcgccg ttggtgttct ttccgatctc tacgcatttc accgctccac cggaaattcc
   138121 ctctgcccct accgtactcc agcttggtag tttccaccgc ctgtccaggg ttgagccctg
   138181 ggatttgacg gcggacttaa aaagccacct acagacgctt tacgcccaat cattccggat
   138241 aacgcttgca tcctctgtat taccgcggct gctggcacag agttagccga tgcttattcc
   138301 ccagataccg tcattgcttc ttctccggga aaagaagttc acgacccgtg ggccttctac
   138361 ctccacgcgg cattgctccg tcaggctttc gcccattgcg gaaaattccc cactgctgcc
   138421 tcccgtagga gtctgggccg tgtctcagtc ccagtgtggc tgatcatcct ctcggaccag
   138481 ctactgatca tcgccttggt aagctattgc ctcaccaact agctaatcag acgcgagccc
   138541 ctcctcgggc ggattcctcc ttttgctcct cagcctacgg ggtattagca gccgtttcca
   138601 gctgttgttc ccctcccaag ggcaggttct tacgcgttac tcacccgtcc gccactggaa
   138661 acaccacttc ccgtccgact tgcatgtgtt aagcatgccg ccagcgttca tcctgagcca
   138721 ggatcgaact ctccatgaga ttcatagttg cattacttat agcttccttg ttcgtagaca
   138781 aagcggattc ggaattgtct ttcattccaa ggcctaactt gtatccatgc gcttcatatt
   138841 cgcccggagt tcgctcccag aaatatagcc atccctgccc cctcacgtca atcccacgag
   138901 cctcttatcc attctcgttc aatcacggcg ggggagcaaa tcaaaaccca aaaactcaca
   138961 ttgggtttag ggataatcag gctcgaactg atgacttcca ccacgtcaag gtgacactct
   139021 accgctgagt tatatccctt ccctgccccc atcgagaaat agaactgact gatcctaagg
   139081 caaagggtcg agaaactcaa cgccactatt cttgaacaac ttggagccgg gccttctttt
   139141 cgcactatta cggatataaa aattatgaga aaagtcggat tcagttgtca actgtcccta
   139201 tcggaaatag gattgactac ggattcgagc catagcacat ggtttcataa aaccgcacga
   139261 ttttcccgat ctaaatcaag caggttttac atgaagaagg tttggctcag catgttctat
   139321 tcgatacggg taggagaaga acccgacccg gtattattaa aaaaatagag gaagcagaac
   139381 caagtcaaga tgatacggat caaccccttc ttcttgcgcc aaagatctta acatttctga
   139441 aggaactgga gttccatctc ttttccattt ccattcaaga gttcttatgt gtttccacgc
   139501 ccccttgaga ccccgaaaaa tggacaaatt ccttttctta ggaacatata caagattcgt
   139561 cacaaaaagg ataacggtaa ccccaccatt aactacttca tttatgaatt tcatactaat
   139621 agaaatacat gtcctaccga gacagaattt gtaacttgct atcctcctgc ctagcaggca
   139681 aagatttacc tccgtggaaa gaatgattca ttcggatcga catgagagtc caactacatt
   139741 gcattgccag aatccatgtt gtatatttga aagaggttga cctccttgct tctctcacgg
   139801 tacaatcctc ttcccgccga gccccctttc tcctcggtcc acagatacaa aatgtaagac
   139861 tggcgccaac agttcatcac ggaagaaaag actcactaag ccgggatcac taactaatac
   139921 taatcttata tatatatata tataatatta taaaatacta atataataga aaagaactgt
   139981 gttttctgta tactttcccc ggttccgttg ctaccgcggg ctttacgcaa tcgatcggat
   140041 tctatagata tcccttcaac acaacatagg tcatcgaaag gatctcggag acccaccaaa
   140101 gcacgaaagc caggatcttt cataaaatgg attcctagtg cataaccgca tggataagct
   140161 cacactaacc cgtcaatttg ggatccaatt cgagattttc cttgggaggt atcgggaagg
   140221 aattggaatg gaataatatc gattcataca gaagaaaagg ttctctattg attcaaacac
   140281 tgtacctatg ggatatagga agaggaaaaa ccgaagattt cacatagtat ttttgatcga
   140341 aaaagaaatc tgatttattt cgtacccttc tctcaatgag aaaatgggtc aaattagaaa
   140401 ggatcaaacc tatgggactt aaggaatgat ataaaaaaag agagggaaaa ataaaaatat
   140461 tcaataaaaa aaaaataaaa taagtaaact aagtaaatat agaagaaccc agattccaaa
   140521 tgaacaaatt caaacttgaa aaggatcttt ctgattctcg aagaatgagg ggcaaaggga
   140581 ttgatcgaga aagatctctt gttcttatta taagatcgtg attggatacg catatgtttg
   140641 gtaaagagaa taatcttctc ctttgagttt gagaataatc aaaaaaggaa agtgttcaat
   140701 tggaacatga aaacgtgact aaatcggtcc tagttactct ttgggacgga gtggaaaaag
   140761 ggaggggatt ctcgaacgcg taaaaggatc caatgacttc gaaagaattg aacgaggagc
   140821 cgtatgaggt gaaaatctca tgtacgtttc tgtagagtgg cagtaagggt gacttatctg
   140881 tcaacttttc cactatcacc cccaaaaaac caaactctgc cctacggaaa gttgccagag
   140941 tacgattaac ctctggattt gaaatcactg cttatatacc cggtattggc cataattcac
   141001 aagaacattc tgtagtctta gtaagagggg gaagggttaa ggatttacct ggtgtgagat
   141061 atcacattgt tcgaggaacc ctagatgctg tcggagtaaa ggatcgtcaa caagggcgtt
   141121 ctagtgcgtt gtagattctt atccaagact tgtatcattt gatgatgcca tgtgaatcgc
   141181 tagaaacatg tgaagtgtat ggctaaccca ataacgaaag tttcgtaagg ggactggagc
   141241 aggctaccat gagacaaaag atactctttc taaagagatt cgattcggaa ctcttatatg
   141301 tccaaggttc aatattgaaa taatttcaga ggttttccct gactttgtcc gtgtcaacaa
   141361 acaattcgaa atacctcgac ttttttagaa caggtccgag tcaagtagca atgattcgaa
   141421 gcacttcttt ttacactatt tcggaaaccc aaggactaaa tcgtatggat atgtaaaata
   141481 caggatttcc aatcctagca ggaaaaggag ggaaacggat actcaattta aagtgagtaa
   141541 acagaattcc atactcgatt tcatagatac atatagaatt ctgcggaaag ccgtattcga
   141601 tgaaagtcgt atgtacggct tggagggaga tctttcatat ctttcgagat ccaccctaca
   141661 atatggagta aaaaagccaa aataagtgat tttagccctt ataaaaaaat aaaacggatt
   141721 cttgaacccc cttcacgctc atgtcacgtc gaggtactgc agaagaaaaa actgcaaaat
   141781 ccgatccaat ttatcgtaat cgattagtta acatgttggt taaccgtatt ctgaaacacg
   141841 gaaaaaaatc attggcttat caaattatct atcgagccgt gaaaaagatt caacaaaaga
   141901 cagaaacaaa tccactatct gttttacgtc aagcaatacg tggagtaact cccgatatag
   141961 cagtaaaagc aagacgtgta ggtggatcga ctcatcaagt tcccattgaa ataggatcca
   142021 cacaaggaaa agcacttgcc attcgttggt tattagcggc atcccgaaaa cgtccgggtc
   142081 gaaatatggc tttcaaatta agttccgaat tagtggatgc tgccaaaggg agtggcgatg
   142141 ccatacgcaa aaaggaagag actcatagaa tggcagaggc aaatagagct tttgcacatt
   142201 ttcgttaatc catgaacagg atctatactt ctcgatcgga aaagaatcaa gagaaaaagc
   142261 aagaatcgga attgatcaat atatttctcg aaacaaacga agaggaaacg aaagatgaaa
   142321 cagaaatcat ggatcaacta agccctctcg gggactttct taagaataag aaagaggaac
   142381 ctcatgtaaa taccatggaa taaggtttgg tcctattcat ggagattccg taaatattcc
   142441 attctaaaaa tggaaagttc gaaacaattg ggattttttt ttgaaattgg atgcagttac
   142501 taattcatga tctggcatgt acagaatgaa aacttcattc tcgattctac gagaattttt
   142561 atgaaagcct ttcatttgct tctcttcgat ggaagtttga ttttcccaga atgtatccta
   142621 atttttggcc taattcttct tctgatgatc gattcaacct ctgatcaaaa agatatacct
   142681 tggttatatt tcatctcttc aacaagttta gtaatgagca taacggccct cttgttccga
   142741 tggagagaag aacccgtgat tagtttttcg ggaaattttc aaacgaacaa tttcaacgaa
   142801 atctttcaat ttcttatttt actatgttca actctatgta ttcctctatc cgtagagtac
   142861 attgaatgta cagaaatggc tataacagag tttctcttat tcgtattaac agctactcta
   142921 ggaggaatgt ttttatgcgg tgctaacgat ttaataacta tctttgtagc tccagaatgt
   142981 ttcagtttat gctcctacct attatctgga tataccaaga aagatgtacg gtctaatgag
   143041 gctactatga aatatttact catgggtggg gcaagctctt ctattctggt tcatggtttc
   143101 tcttggctat atggttcatc cgggggagag attgagcttc aagaaatagt gaatggtctc
   143161 atcaatacac aaatgtataa ctccccagga atttcaattg cgctcatatt catcactgta
   143221 ggaattgggt tcaagctttc cccagcccct tctcatcaat ggactcctga cgtatacgaa
   143281 ggagtgcggt tcgttcgata cattcctacc tctctatcta tctctgagat gtttggattt
   143341 ttcaaaactc catggacatg cagaagagaa atgctatcca cactcggacc aagacagaac
   143401 tttgacttgt tcaaataaca attaaggcga agcagggtca ggaacgacga atctctttat
   143461 gataaacaga tccattttgc aagttcgtta ttacgggtag ttcctacaaa ggatcggact
   143521 aatgacgtat acaatacttg aattctcggt gtagatgcta catagttggt tctcatcctt
   143581 cagagactac gagtataata ggagcatccg tcgacaaaag gatcacccta agatgatcat
   143641 ctcatggcta ttgagaacga atcaaatcag atggttctat ttctcaatct ttctgatttg
   143701 ctcctacgga accaagaccg aaaagattga aaaacaagtc attcacaacc actgatgaag
   143761 gattcctcga aaagttaagg attagtaatc ttttttagaa atcgaatgga ttcggtctta
   143821 tacatacgcg agggaaggta atcaaaaaag aaagaagatg ggttcttctt tcttttttga
   143881 tcacttagga gccgtgtgag atgaaagtct catgcacggt tttgaatgag agaaataagt
   143941 gaggaatcct cttttcgact ctgactctcc cactccagtc gttgcttttc tttctgttac
   144001 ttcgaaagta gctgcttcag cttcagccac tcgaattttc gatattcctt tttatttctc
   144061 atcaaatgaa tggcatcttc ttctggaaac cctagctatt cttagcatga tattggggaa
   144121 tctcattgct atgactcaaa caagcatgaa acgtatgctt gcatattcgt ccataggtca
   144181 aatcggatat gtaattattg gaataattgt tggagactca aatgatggat atgcaagcat
   144241 gataacttat atgctgttct atatctccat gaatctagga acttttgctt gcattgtatt
   144301 atttggtcta cgtaccggaa ctgataacat tcgagattat gcaggattat atacgaaaga
   144361 tccttttttg gctctctctt tagccctatg tctcttatcc ctaggaggtc ttcctccgct
   144421 agcaggtttt ttcggaaaac tctatttatt ctggtgtgga tggcaggcag gcctatattt
   144481 cttggtttta ataggactcc ttacaagcgt tgtttctatc tactattatc taaaaataat
   144541 caagttatta atgactggac gaacccaaga aataacccct cacgtgcgaa attatagaag
   144601 atctcctttc agatcaaaca attccatcga attgagtatg attgtatgtg tgatagcatc
   144661 tactatacca ggaatatcaa tgaacccaat tattgcaatt gctcaggata ccctttttta
   144721 gcttctaggg tctatttctt agttcaagct ccctcttact aactggaatc aaagaattag
   144781 tagatctgtt ccgcccaaaa tgggaatggg ctagggttat gaacttataa tcatggaatc
   144841 gactcgatca tcagattcta gattataagt tcattccata ccggaccaga ccggaatagg
   144901 gttatataca ttctcattat gagaaggggt catttgagcg tatctaaata gatactctgt
   144961 ttccatatgg atccctgcgt cgttacatta catttaggat taggaatagg cgtaggaatc
   145021 ggacctgctt tttacatatc tctcgttatt tggaacccat tcacctcttt gggcttctat
   145081 tgaatcgaga aatgggtttg attgtgtcca tctttttgat agattggata tctatataag
   145141 gcattctacg gataattcaa atcgaagcaa ttggatgtcc aactcgggcc tatataacat
   145201 gataacaaga ccgatcaata taaatactcc acctttgtca tatattccat acatcacact
   145261 agatagatat catattcatg gaatacgatt cactttcaag atgccttggt ggtgaaatgg
   145321 tagacacgcg agactcaaaa tctcgtgctc aagagcgtgg aggttcgagt cctcttcaag
   145381 gcataatatt gagatttgaa taagttcggc agcagatcac taaatcttgg tgatcttctc
   145441 tatctaatga atggggggtc tgcttaaaaa tcgtccgccc tgcacccccc ccccgagtat
   145501 atgcttcaac aggaatcaca caagggtaga ttagaaacct ctggtaaaat gcccgcccgc
   145561 aacccagcag ataaagtaca ttacatagtc agttttaggg attggcgatt tatccattca
   145621 gtgacttttg gcactggacg ttcccaaaat gggtactgtc gggttgggtg aattcaataa
   145681 tagacgcctg ttggcattcc agccttcctt cgctttcagg gcctatccga aagaaaatcc
   145741 agtacttctt ttcttggtcg tgaatatatg aactgggtgt tcgctgttca agaattcttg
   145801 tttaggcagt tcataccatc catacatagt gttttgatct aatatttcaa ttcttccatg
   145861 tttcagcagt agcctattgt tccagggagc taaggtccaa aatatggaag aaacaggcgt
   145921 ttccgcgact ctaccaccca gtaaattctg ttccacttaa tccccccctc tttcatggcc
   145981 acataacttt ccggctaagg aatgggaaat ctttctcctg ttccatgaat ccaattttca
   146041 tttcatccgg gaaaagccat ctttttctca acaatgtctt tgtcatttga tccaatagcg
   146101 ttccgttaga taggaataga tttgataaat actgataact ctcggataga gtattagaac
   146161 ggaaagatcc attagataat gaactagtgg ttctaaacca tctctggcga ttaatcaaca
   146221 attcaaagtg cttttcttgc gtcttcttga taaaccagcg tttatatata gatgtaggag
   146281 gatctgtttg ggaagtaaga agcccctttg acatctcttc atctgcaaat aattctcgat
   146341 gtgaaaacac agagacaaag ggctgatctt tgaatagtaa aaagagtgga tctgcagggt
   146401 cccaaatgaa ttggcttatt cgaaaaaagc cttgttcttt ggaagatcta tctcgtgtct
   146461 ggtactgcat ggttccactc tgcaagaact ccgaatcatt ctcttgaagc tcatcctctt
   146521 catcataaag gatccgcttg ccccgaaatg acctggacca atagggaaat cccaattcat
   146581 tgggcctttc gatacaatca aatagaatgc cccaagggtg ccatattcta ggagcccaaa
   146641 ctatgtgatt aaataaatcc tcctctatct gttgcgggtc gagggcccct tccccgagaa
   146701 atctctgatc aaggattgaa caagatccgt tttgcatcat atctaaggga ttccttggtt
   146761 cgggccgaag aagcaatgtc actcgatcat tatcaaactg actgcaatct ttttctgtcc
   146821 gcgaggatcc caccagagcg ccctctactt gtaataggcc atgaactaga tcagaatcat
   146881 tctcaacgag tccataagaa gtgatcccat ttttttcatc gggtccgggt agagaccaaa
   146941 gatcttgagc gaccgatccg gcggaacaac tcaaaagata aagaagtatc gttaatttct
   147001 tcatgctagt tccaagttcg aagtaccatt tgtacaaata ggaatcccct tcgttacatg
   147061 atttcttctt aatatagata gatataggat ctatggggca attacttaga agtacatttt
   147121 gtgctacagc ccttcctatc tgatagaaaa ggatcccatg atcctgaacc gatcttacct
   147181 gggatcgcaa atcccaagtt tgtctatgaa aagcggatct aattgtatta gtgtctataa
   147241 ttgatttctt ctgtgtaata ctaatcgaca gggcctcatt ggtaagtgct acaagatctc
   147301 gtgcattgga acccatggtt atggacccga atccattagt atggaacatt ttcttttcca
   147361 agcgaaatcc cctagtatat gaaagggtga aaaagtgctt tcgttgttgt ggaataagaa
   147421 gccttcgtat cttaatgcac atatttaatt tcttcggagc tattagagcg ggatccactt
   147481 tttggggaat atgagtcgaa gcaataacaa gaatatttct agtggaacac ctttcacaat
   147541 ccctggagag atggttcact aatagaccga gggataagta attcgactca ttcacatcca
   147601 gatcatgaat gtttggaatc catattatgc aaggagacat tgcttttgct aattcgaatt
   147661 gaagggtgat ataaaatcgg tctttttccg acatcatatc catagttagc agttccagct
   147721 ccgtatgaag gtcacgatcg atatcgtcac tagcatcaat atcctcacta gcatcaatat
   147781 cctcactagc atcaatatcc tcactagcat caatatcctc actagcatca atatcctcac
   147841 taagattatc caggaacttg ttcagaaata ccgtaatgaa aggaacatgg gagtttgtcg
   147901 ctaggtattt gaccaaatag gatcgtccag ttcctataga acctatcact aaaatacccc
   147961 tagaggggga taaggctaag cggagcgaaa agggttttcc atgagatggg aaatgaaaac
   148021 tattagcccc acacgaggtt tgtgaataag tgattgtctg ataatgagca aggaatatcc
   148081 gtctttctgc taaacaggat gtattgaact cataattcat tagatacttt ttatgaatgt
   148141 caactaagta tcgtaagtaa attgctcccg gttgttcaat catttgatag ccagagtcat
   148201 tctttgataa atgatcacta tgagtcagac tcaatagaat ttgatcaatc cttttttctg
   148261 tcgttaaggt ggagaactga accaagaatt ctctttcttc atcatcaatc gaatcactgt
   148321 ttgcgaccca ggattctatt ttatcatcaa tccaatcccc gttcacattt tttctttttc
   148381 ttatcaatga atagatctct ttacttgtat gacttagatg tctcgtattt ctcgaaaaag
   148441 tgattcgatt gatgggattt ggtatgatac ttattagatc gatgagattg atattcaaat
   148501 atttcttctt agaacgtatt gatttgaccc cataagcgga atcaccaccc aatagcatgt
   148561 tgccgccaga agcagaaccc cgtatttctt ctagagaatc tcctaattgt tccagagcaa
   148621 ctagaaagag attctgtaac cagaaagaat tcggttcaga tgtaggatac ctatccagaa
   148681 gttttcgcaa ctcaatcata gatgatggaa tcatcaaaga ttggaccttt tcaaactctg
   148741 tctgtaactc actagaggcc cgggaaacaa agataagatg tgtacgaacg agatatccag
   148801 caacaagaag aaggaaaagg attgaataga ggaactcccg aacatttggc gatctcaggt
   148861 gtgtcgatat caatggcgac tcattatttc gatgaatcat ttcttcggac agaagaagat
   148921 tatgtaaaca cttactcgaa atcttacgta tcggattccg ttgtggaaga cccaattttt
   148981 tctgaagaat tcgacaggat atatctaata catgcataat atcatgaaaa atggatacaa
   149041 atttttgact gctacttagt atcggcaatc ggtgtatcgg caataggtgt atcggtaata
   149101 ggcctgaaaa agtatctaaa aatatccaat ttagatattt gtgccctgtc gaagtaagga
   149161 accatggtat atatgtttgg aatagattcc attttgagag agttgaaaaa gcactatctc
   149221 gttgaaaggt tctatacatc tgccctttct caacgtattt ctttagaaaa agactccggt
   149281 ttttcctctt ttcggatggt aaatatttct cagaacatgg agtgtgaatc aaacccatgt
   149341 ttgaattgaa attgagatac tgatgcgagt tcttcccttc tgaatcagat agattcagat
   149401 ctgaaagagg ttgacaataa gttctttcaa aattgactat ctgtccctct gttagaggtg
   149461 ttccagaaat gtctgcgatc gagtaaatag ctctacgaac gaatggatcg gatcgacttg
   149521 gaaaatggga agatttgtac aagttatacg ttccgtcacc accaccttgt ggaaaatcgt
   149581 taggtatgaa tatgttagat acccgtgact cgattggtga aatagtatct ctcccccaaa
   149641 aagcatgttt ttttttaccg acgcacaaag aaaaaatttt gttgtgaatg aacaagatat
   149701 tgaggaattg tccatacgta aaatcataat tattgatacg ggccttttcc acataaaaag
   149761 ggaatctttt attacaatag aagcagaagt gatgtggatt attcaagaat cgaagtcgat
   149821 ttgctttata aaaagaagat atcaatgaac ttctatgaaa tggtttcacg ggattcagcc
   149881 aatagtcttg atcgtgaaat atcgttgaga aataggaatc cgtgttagca aaggatttcc
   149941 tacgattatt tctagtatgg aatgagtcaa tcatccactt tggtatctta ttgaacaaaa
   150001 acggtgatat tgttcctcca ttgatcaaga atttcgattt ttgggaagta tcatgatcat
   150061 ccaataagaa gggtttcaat tttttcaaat gaacgatttg aagacctatt gattctaaca
   150121 actgattgca gagttgatca ttcggacctt tcaattcata gatgtagatc tcggacctat
   150181 gaatggggat attcccgaaa ctcacaaaga aaaaaggaag tgagttagac aaaaagaaaa
   150241 gcaacttgga caaaaaaaga agtgacttgg acaaaaagaa acgaaatggc ttagacaaat
   150301 cttttttgtc gataacctca gaccaatcaa tcgaatattg attaatacgt aatcgatcga
   150361 acactactcg aaaacggctc ttctgctcag aaacgaaaag gtccaaatgc tcctggaaat
   150421 tattgctccc attggaccat ttgtatctat atgcatcagg atcccgattc atggatctct
   150481 cggttcgaga aatcaaaata agaggatcga accatctctt ctgactcttt ttcaaattcg
   150541 ataaatgttg gttgatcata tatttcattc tagttctatg attcagagta tcctttccta
   150601 tttgatcccc ttgaattcca tattcgaagt tgcgatcgga tctattcatt aaaaagaatc
   150661 gattcaatac atttcttatg tacctatagg tgctatattg gatttgaatc agatttcgga
   150721 tcaatctata ttgattgact gcctccatta ggttgttgct agcaaatacc attttttttg
   150781 gttttggatc ttccaaatca tttccgcagg agatccggac ccattttttt atgatccttc
   150841 gataaaaaga ttcattctct tcataaaaaa aaggaggtag agccaataaa gatttttttt
   150901 tcgattcatc cctggagttg aatacctcat tcaagaattg tttttgatcc aatccgtagg
   150961 aatcaataga aaaggcaaat cccttatgat acaccagatc cggctcggtt attgatagag
   151021 tgaataaatc tgccatttct tgaaatctct cttctgattc aaaatcgtgg tgtaacgtgt
   151081 atcctcccat gttccggtca tggaatagat gaaataaatc aagaaatgaa tttttgttca
   151141 agaatgaaat cttattggaa ctgtccatat ccggttcatc cttcggaacc atatcacatc
   151201 ccggatatga tgaaatagga tgaattgaga cggtattttg taaatacgta attatcttga
   151261 atatattaac catttcttta ttttccgacc gcctcgaagg gacaaaagaa agatcttgtt
   151321 gtttcttcaa caatttctga tctctagtgt acctcttagt aggattcgaa cccagatgaa
   151381 gttctgacca tctgtcagag aaaaaagaac gaacggatct tgtaggattc ccaagaaatt
   151441 cttcgatttc ttccggaagc agatgattaa tcacctgctt ctcacgttcc gtgaatagcc
   151501 gggacattga ggaatatcca gaaaggcttt tcgggaatcg gtctgattct atctctgttc
   151561 gttccgtttg aagaaaggaa ggatcccaaa gaatcgatct ttcttttagt tgttgaatct
   151621 ctctttgatt gatcaatgtg tgatattccg aatcctcatt actaatggaa tccaaaggat
   151681 ctctggattg atcagaagat cctttcaatt ggctagaatc cctctttttt ccgatccagt
   151741 tcctccacca ccgcgaaccc cagttagatt caggcatgct acacttttta gttattggaa
   151801 gaacccaagt actctctttc ggattcagga aacaactctc agagatcttt tttccttttg
   151861 gaagatacag gagggaaaca atcaacctat tgatattgga agacccaacg gattcttcca
   151921 atgtatcatt tctgggtcca atggaattca taggtatagg aagaagccct atcaaataga
   151981 aattttttct ttcgaccata tttcgactgt taatacgata tataaggacc gctactacaa
   152041 agagtattac acccttgatc gtgaaatatc gattgcttgt tgaaccctgc gaattgcgtg
   152101 aaagtaggat actccaaatt cggaggtcaa aaagttttat aaaatgttct tggtggaaaa
   152161 aaatgtgaat gaaagatccc actgaattga attgggtcca tgaatctaag aaatagtgag
   152221 aattcttgat ctctctcaat atctctctca attcgaaaat ccagaatttg aattgatgtc
   152281 ctttcattga ttcctcctaa attacattga tttattctaa agatttcgtt tcaattggaa
   152341 tttggttatt caccatgtac gaggatcccc gctaagcatc catggctgaa tggttaaagc
   152401 gcccaactca taattggcga attcgtaggt tcaattccta ctggatgcac gccaatggga
   152461 ccctccaata agtctattgg aattggctct gtatcaatgg aatctcatca tccatacata
   152521 acgaattagt gtggtatatt catatcataa taataatata tgaacagtaa gaactagcat
   152581 tcttattgag actagaactc atagggaaga aaatatattt atggatggaa tcaaatatgc
   152641 agtatttaca gacaaaagta ttcggttatt ggggaaaaat caatatactt ctaatgtcga
   152701 atcaggatca actaggacag aaataaagca ttgggtcgaa ctcttctttg gtgtcaaggt
   152761 aatagctatg aatagtcatc gacttccggg aaagggtaga agaatgggac ctattatggg
   152821 acagacaatg cattacagac gtatgatcat tacgcttcaa ccgggttatt ctattccacc
   152881 tcttagaaag aaaagaactt aaatcaaaat acttaatagc atggcgatac atttatacaa
   152941 aacttctacc ccgagcacac ccaatcgaaa tgtagacagt cgagtgaaat ccaatccacg
   153001 aaataatttg atctatggac agcatcgttg tgggaaaggt cgtaatgcca gaggaatcat
   153061 taccgcagga caagcaatga cttcctcctt catttcttca ttctttccat atacctatga
   153121 accatatacc tatgatttca ctctcctttg ttctcttttt tcttttgact ttgacttcgt
   153181 tggcagggtc agggccttt
//
