# Supplementary material for: Comparative analysis of the complete plastomes of nine Pimpinella species (Apiaceae) from China
Source: PeerJ. 2023 Feb 28;11:e14773. doi: 10.7717/peerj.14773 (PMC9983424; doi:10.7717/peerj.14773)
Supplement: Supplemental Information 1 [file peerj-11-14773-s004.zip › 610 sequence data/Pimpinella_diversifolia.gb]

LOCUS       Pimpinella_diversifolia      153135 bp    DNA     circular UNA 21-APR-2022
DEFINITION  chloroplast complete genome.
ACCESSION   urn.local...1ch-e5788vc
VERSION     urn.local...1ch-e5788vc
KEYWORDS    .
SOURCE      Pimpinella diversifolia (Pimpinella diversifolia chloroplast genome )
  ORGANISM  Pimpinella diversifolia
            Eukaryota; Viridiplantae; Streptophyta; Embryophyta; Tracheophyta;
            Spermatophyta; Magnoliophyta; eudicotyledons; Gunneridae;
            Pentapetalae; asterids; campanulids; Apiales; Apiaceae;
            Apioideae;Pimpinelleae; Pimpinella.
FEATURES             Location/Qualifiers
     source          1..153135
                     /organism="Pimpinella diversifolia"
                     /organelle="plastid:chloroplast"
                     /mol_type="genomic DNA"
                     /country="China"
                     /collection_date=2021
                     /modified_by="YY"
                     /label="Pimpinella diversifolia"
     tRNA            complement(11..85)
                     /gene="trnH-GUG"
                     /product="tRNA-His"
                     /transcription="GGCGGATGTAGCCAAGTGGATCAAGGCAGTGGATTGTGAATC
                     CACCATGCGCGGGTTCAATTCCCGTCGTTCGCC"
     gene            complement(11..85)
                     /gene="trnH-GUG"
     CDS             complement(290..1351)
                     /gene="psbA"
                     /codon_start=1
                     /transl_table=11
                     /product="PsbA"
                     /protein_id="AMA97908.1"
                     /db_xref="GI:982743774"
     gene            complement(290..1351)
                     /gene="psbA"
     tRNA            join(complement(4104..4140),complement(1567..1601))
                     /gene="trnK-UUU"
                     /product="tRNA-Lys"
                     /transcription="GGGTTGCTAACTCAACGGTAGAGTACTCGGCTTTTAACCGAC
                     TAGTTCCGGGTTCGAATCCCGGGCAACCCA"
     gene            complement(1567..4140)
                     /gene="trnK-UUU"
     CDS             complement(1831..3381)
                     /gene="matK"
                     /codon_start=1
                     /transl_table=11
                     /product="maturase K"
                     /protein_id="AMA97884.1"
                     /db_xref="GI:982743750"
     gene            complement(1831..3381)
                     /gene="matK"
     CDS             join(complement(5717..5756),complement(4662..4858))
                     /gene="rps16"
                     /codon_start=1
                     /transl_table=11
                     /product="ribosomal protein S16"
                     /protein_id="AMA97942.1"
                     /db_xref="GI:982743808"
     gene            complement(4662..5756)
                     /gene="rps16"
     tRNA            complement(6709..6780)
                     /gene="trnQ-UUG"
                     /product="tRNA-Gln"
                     /transcription="TGGGGCGTGGCCAAGTGGTAAGGCAACGGGTTTTGGTCCCGG
                     TATTCGGAGGTTCGAATCCTTTCGTCCCAG"
     gene            complement(6709..6780)
                     /gene="trnQ-UUG"
     CDS             7132..7317
                     /gene="psbK"
                     /codon_start=1
                     /transl_table=11
                     /product="PsbK"
                     /protein_id="AMA97917.1"
                     /db_xref="GI:982743783"
     gene            7132..7317
                     /gene="psbK"
     CDS             7652..7762
                     /gene="psbI"
                     /codon_start=1
                     /transl_table=11
                     /product="PsbI"
                     /protein_id="AMA97915.1"
                     /db_xref="GI:982743781"
     gene            7652..7762
                     /gene="psbI"
     tRNA            complement(7909..7996)
                     /gene="trnS-GCU"
                     /product="tRNA-Ser"
                     /transcription="GGAGAGATGGCTGAGTGGACTAAAGCGGCGGATTGCTAATCC
                     GTTGTACGAGTTATTCGTACCGAGGGTTCGAATCCCTCTCTTTCCG"
     gene            complement(7909..7996)
                     /gene="trnS-GCU"
     tRNA            join(8498..8520,9238..9285)
                     /gene="trnG-UCC"
                     /product="tRNA-Gly"
                     /transcription="GCGGGTATAGTTTAGTGGTAAAACCCTAGCCTTCCAAGCTAA
                     CGATGCGGGTTCGATTCCCGCTACCCGCT"
     gene            8498..9285
                     /gene="trnG-UCC"
     tRNA            9435..9506
                     /gene="trnR-UCU"
                     /product="tRNA-Arg"
                     /transcription="GCGTCCATTGTCTAATGGATAGGACAGAGGTCTTCTAAACCT
                     TTGGTATAGGTTCAAATCCTATTGGACGCA"
     gene            9435..9506
                     /gene="trnR-UCU"
     CDS             complement(9625..11148)
                     /gene="atpA"
                     /codon_start=1
                     /transl_table=11
                     /product="AtpA"
                     /protein_id="AMA97874.1"
                     /db_xref="GI:982743740"
     gene            complement(9625..11148)
                     /gene="atpA"
     CDS             join(complement(12323..12467),complement(11206..11606))
                     /gene="atpF"
                     /codon_start=1
                     /transl_table=11
                     /product="AtpF"
                     /protein_id="AMA97877.1"
                     /db_xref="GI:982743743"
     gene            complement(11206..12467)
                     /gene="atpF"
     CDS             complement(12749..12994)
                     /gene="atpH"
                     /codon_start=1
                     /transl_table=11
                     /product="AtpH"
                     /protein_id="AMA97878.1"
                     /db_xref="GI:982743744"
     gene            complement(12749..12994)
                     /gene="atpH"
     CDS             complement(14161..14904)
                     /gene="atpI"
                     /codon_start=1
                     /transl_table=11
                     /product="AtpI"
                     /protein_id="AMA97879.1"
                     /db_xref="GI:982743745"
     gene            complement(14161..14904)
                     /gene="atpI"
     CDS             complement(15169..15879)
                     /gene="rps2"
                     /codon_start=1
                     /transl_table=11
                     /product="ribosomal protein S2"
                     /protein_id="AMA97945.1"
                     /db_xref="GI:982743811"
     gene            complement(15169..15879)
                     /gene="rps2"
     CDS             complement(16120..20265)
                     /gene="rpoC2"
                     /codon_start=1
                     /transl_table=11
                     /product="RpoC2"
                     /protein_id="AMA97936.1"
                     /db_xref="GI:982743802"
     gene            complement(16120..20265)
                     /gene="rpoC2"
     CDS             join(complement(22862..23293),complement(20495..22108))
                     /gene="rpoC1"
                     /codon_start=1
                     /transl_table=11
                     /product="RpoC1"
                     /protein_id="AMA97935.1"
                     /db_xref="GI:982743801"
     gene            complement(20495..23293)
                     /gene="rpoC1"
     CDS             complement(23320..26532)
                     /gene="rpoB"
                     /codon_start=1
                     /transl_table=11
                     /product="RpoB"
     gene            complement(23320..26532)
                     /gene="rpoB"
     tRNA            27772..27842
                     /gene="trnC-GCA"
                     /product="tRNA-Cys"
                     /transcription="GGCGACATGGCCGAGTGGTAAGGCGGGGGACTGCAAATCCTT
                     TTTCCCCAGTTCAAATCCGGGTGTCGCCT"
     gene            27772..27842
                     /gene="trnC-GCA"
     CDS             28532..28621
                     /gene="petN"
                     /codon_start=1
                     /transl_table=11
                     /product="PetN"
                     /protein_id="AMA97902.1"
                     /db_xref="GI:982743768"
     gene            28532..28621
                     /gene="petN"
     CDS             complement(29757..29867)
                     /gene="psbM"
                     /codon_start=1
                     /transl_table=11
                     /product="PsbM"
                     /protein_id="AMA97919.1"
                     /db_xref="GI:982743785"
     gene            complement(29757..29867)
                     /gene="psbM"
     tRNA            complement(30563..30636)
                     /gene="trnD-GUC"
                     /product="tRNA-Asp"
                     /transcription="GGGATTGTAGTTCAATTGGTCAGAGCACCGCCCTGTCAAGGC
                     GGAAGCTGCGGGTTCGAGCCCCGTCAGTCCCG"
     gene            complement(30563..30636)
                     /gene="trnD-GUC"
     tRNA            complement(30758..30841)
                     /gene="trnY-GUA"
                     /product="tRNA-Tyr"
                     /transcription="GGGTCGATGCCCGAGCGGTTAATGGGGACGGACTGTAAATTC
                     GTTGGCAATATGTCTACGCTGGTTCAAATCCAGCTCGGCCCA"
     gene            complement(30758..30841)
                     /gene="trnY-GUA"
     tRNA            complement(30919..30991)
                     /gene="trnE-UUC"
                     /product="tRNA-Glu"
                     /transcription="GCCCCCATCGTCTAGTGGTTTAGGACATCTCTCTTTCAAGGA
                     GGCAACGGGGATTCGACTTCCCCTGGGGGTA"
     gene            complement(30919..30991)
                     /gene="trnE-UUC"
     tRNA            31758..31829
                     /gene="trnT-GGU"
                     /product="tRNA-Thr"
                     /transcription="GCCCTTTTAACTCAGCGGTAGAGTAACGCCATGGTAAGGCGT
                     AAGTCATCGGTTCAAATCCGATAAGGGGCT"
     gene            31758..31829
                     /gene="trnT-GGU"
     CDS             33267..34328
                     /gene="psbD"
                     /codon_start=1
                     /transl_table=11
                     /product="PsbD"
                     /protein_id="AMA97911.1"
                     /db_xref="GI:982743777"
     gene            33267..34328
                     /gene="psbD"
     CDS             34276..35697
                     /gene="psbC"
                     /codon_start=1
                     /transl_table=11
                     /product="PsbC"
                     /protein_id="AMA97910.1"
                     /db_xref="GI:982743776"
     gene            34276..35697
                     /gene="psbC"
     tRNA            complement(35929..36021)
                     /gene="trnS-UGA"
                     /product="tRNA-Ser"
                     /transcription="GGAGAGATGGCTGAGTGGTTGATAGCTCCGGTCTTGAAAACC
                     GGCATAGTCTTGAACAAAGAACTATCGAGGGTTCGAATCCCTCTCTCTCCT"
     gene            complement(35929..36021)
                     /gene="trnS-UGA"
     CDS             36374..36562
                     /gene="psbZ"
                     /codon_start=1
                     /transl_table=11
                     /product="PsbZ"
                     /protein_id="AMA97922.1"
                     /db_xref="GI:982743788"
     gene            36374..36562
                     /gene="psbZ"
     tRNA            36849..36919
                     /gene="trnG-GCC"
                     /product="tRNA-Gly"
                     /transcription="GCGGATATGGTCGAATGGTAAAATTTCTCTTTGCCAAGGAGA
                     AGACGCGGGTTCGATTCCCGCTATCCGCC"
                     /modified_by="YY"
     gene            36849..36919
                     /gene="trnG-GCC"
                     /modified_by="YY"
     tRNA            complement(37094..37167)
                     /gene="trnfM-CAU"
                     /product="tRNA-Met"
                     /transcription="CGCGGGGTAGAGCAGTTTGGTAGCTCGCAAGGCTCATAACCT
                     TGAGGTCACGGGTTCAAATCCCGTCTCCGCAA"
     gene            complement(37094..37167)
                     /gene="trnfM-CAU"
     CDS             complement(37332..37634)
                     /gene="rps14"
                     /codon_start=1
                     /transl_table=11
                     /product="ribosomal protein S14"
                     /protein_id="AMA97940.1"
                     /db_xref="GI:982743806"
     gene            complement(37332..37634)
                     /gene="rps14"
     CDS             complement(37758..39962)
                     /gene="psaB"
                     /codon_start=1
                     /transl_table=11
                     /product="PsaB"
                     /protein_id="AMA97904.1"
                     /db_xref="GI:982743770"
     gene            complement(37758..39962)
                     /gene="psaB"
     CDS             complement(39988..42240)
                     /gene="psaA"
                     /codon_start=1
                     /transl_table=11
                     /product="PsaA"
                     /protein_id="AMA97903.1"
                     /db_xref="GI:982743769"
     gene            complement(39988..42240)
                     /gene="psaA"
     CDS             join(complement(44840..44965),complement(43901..44128),
                     complement(42963..43115))
                     /gene="ycf3"
                     /codon_start=1
                     /transl_table=11
                     /product="Ycf3"
                     /protein_id="AMA97956.1"
                     /db_xref="GI:982743822"
     gene            complement(42963..44965)
                     /gene="ycf3"
     tRNA            45787..45873
                     /gene="trnS-GGA"
                     /product="tRNA-Ser"
                     /transcription="GGAGAGATGGCCGAGTGGTTGAAGGCGTAGCATTGGAACTGC
                     TATGTAGGCTTTTGTTTACCGAGGGTTCGAATCCCTCTCTTTCCG"
     gene            45787..45873
                     /gene="trnS-GGA"
     CDS             complement(46200..46805)
                     /gene="rps4"
                     /codon_start=1
                     /transl_table=11
                     /product="ribosomal protein S4"
                     /protein_id="AMA97947.1"
                     /db_xref="GI:982743813"
     gene            complement(46200..46805)
                     /gene="rps4"
     tRNA            complement(47161..47233)
                     /gene="trnT-UGU"
                     /product="tRNA-Thr"
                     /transcription="GCCTGCTTAGCTCAGAGGTTAGAGCATCGCATTTGTAATGCG
                     ATGGTCATCGGTTCGATTCCGATAGCCGGCT"
     gene            complement(47161..47233)
                     /gene="trnT-UGU"
     tRNA            join(48053..48087,48588..48637)
                     /gene="trnL-UAA"
                     /product="tRNA-Leu"
                     /transcription="GGGGATATGGCGAAATTGGTAGACGCTGCGGACTTAAAATCC
                     GTTGACTTTAAAAATCGTGAGGGTTCAAGTCCCTCTATCCCCA"
     gene            48053..48637
                     /gene="trnL-UAA"
     tRNA            48988..49060
                     /gene="trnF-GAA"
                     /product="tRNA-Phe"
                     /transcription="GTCGGGATAGCTCAGCTGGTAGAGCAGAGGACTGAAAATCCT
                     CGTGTCACCAGTTCAAATCTGGTTCCTGGCA"
     gene            48988..49060
                     /gene="trnF-GAA"
     CDS             complement(49468..49944)
                     /gene="ndhJ"
                     /codon_start=1
                     /transl_table=11
                     /product="NdhJ"
                     /protein_id="AMA97895.1"
                     /db_xref="GI:982743761"
     gene            complement(49468..49944)
                     /gene="ndhJ"
     CDS             complement(50055..50732)
                     /gene="ndhK"
                     /codon_start=1
                     /transl_table=11
                     /product="NdhK"
                     /protein_id="AMA97896.1"
                     /db_xref="GI:982743762"
     gene            complement(50055..50732)
                     /gene="ndhK"
     CDS             complement(50778..51140)
                     /gene="ndhC"
                     /codon_start=1
                     /transl_table=11
                     /product="NdhC"
                     /protein_id="AMA97888.1"
                     /db_xref="GI:982743754"
     gene            complement(50778..51140)
                     /gene="ndhC"
     tRNA            join(complement(52882..52920),complement(52275..52309))
                     /gene="trnV-UAC"
                     /product="tRNA-Val"
                     /transcription="AGGGCTATAGCTCAGTTAGGTAGAGCACCTCGTTTACACCGA
                     GAAAGTCTACGGTTCGAGTCCGTATAGCCCTA"
     gene            complement(52275..52920)
                     /gene="trnV-UAC"
     tRNA            53125..53197
                     /gene="trnM-CAU"
                     /product="tRNA-Met"
                     /transcription="GCCTACTTAACTCAGTGGTTAGAGTATTGCTTTCATACGGCG
                     GGAGTCATTGGTTCAAATCCAATAGTAGGTA"
     gene            53125..53197
                     /gene="trnM-CAU"
     CDS             complement(53386..53808)
                     /gene="atpE"
                     /codon_start=1
                     /transl_table=11
                     /product="AtpE"
                     /protein_id="AMA97876.1"
                     /db_xref="GI:982743742"
     gene            complement(53386..53808)
                     /gene="atpE"
     CDS             complement(53805..55301)
                     /gene="atpB"
                     /codon_start=1
                     /transl_table=11
                     /product="AtpB"
                     /protein_id="AMA97875.1"
                     /db_xref="GI:982743741"
     gene            complement(53805..55301)
                     /gene="atpB"
     CDS             56067..57494
                     /gene="rbcL"
                     /codon_start=1
                     /transl_table=11
                     /product="ribulose-1,5-bisphosphate carboxylase/oxygenase
                     large subunit"
                     /protein_id="AMA97923.1"
                     /db_xref="GI:982743789"
     gene            56067..57494
                     /gene="rbcL"
     CDS             58099..59568
                     /gene="accD"
                     /codon_start=1
                     /transl_table=11
                     /product="acetyl-CoA carboxylase beta subunit"
                     /protein_id="AMA97873.1"
                     /db_xref="GI:982743739"
     gene            58099..59568
                     /gene="accD"
     CDS             60029..60139
                     /gene="psaI"
                     /codon_start=1
                     /transl_table=11
                     /product="PsaI"
                     /protein_id="AMA97906.1"
                     /db_xref="GI:982743772"
     gene            60029..60139
                     /gene="psaI"
     CDS             60512..61066
                     /gene="ycf4"
                     /codon_start=1
                     /transl_table=11
                     /product="Ycf4"
                     /protein_id="AMA97957.1"
                     /db_xref="GI:982743823"
     gene            60512..61066
                     /gene="ycf4"
     CDS             61768..62457
                     /gene="cemA"
                     /codon_start=1
                     /transl_table=11
                     /product="CemA"
                     /protein_id="AMA97881.1"
                     /db_xref="GI:982743747"
     gene            61768..62457
                     /gene="cemA"
     CDS             62708..63670
                     /gene="petA"
                     /codon_start=1
                     /transl_table=11
                     /product="PetA"
                     /protein_id="AMA97897.1"
                     /db_xref="GI:982743763"
     gene            62708..63670
                     /gene="petA"
     CDS             complement(64599..64721)
                     /gene="psbJ"
                     /codon_start=1
                     /transl_table=11
                     /product="PsbJ"
                     /protein_id="AMA97916.1"
                     /db_xref="GI:982743782"
     gene            complement(64599..64721)
                     /gene="psbJ"
     CDS             complement(64862..64978)
                     /gene="psbL"
                     /codon_start=1
                     /transl_table=11
                     /product="PsbL"
                     /protein_id="AMA97918.1"
                     /db_xref="GI:982743784"
     gene            complement(64862..64978)
                     /gene="psbL"
     CDS             complement(65001..65120)
                     /gene="psbF"
                     /codon_start=1
                     /transl_table=11
                     /product="PsbF"
                     /protein_id="AMA97913.1"
                     /db_xref="GI:982743779"
     gene            complement(65001..65120)
                     /gene="psbF"
     CDS             complement(65130..65381)
                     /gene="psbE"
                     /codon_start=1
                     /transl_table=11
                     /product="PsbE"
                     /protein_id="AMA97912.1"
                     /db_xref="GI:982743778"
     gene            complement(65130..65381)
                     /gene="psbE"
     CDS             66205..66300
                     /gene="petL"
                     /codon_start=1
                     /transl_table=11
                     /product="PetL"
                     /protein_id="AMA97901.1"
                     /db_xref="GI:982743767"
     gene            66205..66300
                     /gene="petL"
     CDS             66453..66566
                     /gene="petG"
                     /codon_start=1
                     /transl_table=11
                     /product="PetG"
                     /protein_id="AMA97900.1"
                     /db_xref="GI:982743766"
     gene            66453..66566
                     /gene="petG"
     tRNA            complement(66696..66769)
                     /gene="trnW-CCA"
                     /product="tRNA-Trp"
                     /transcription="GCGCTCTTAGTTCAGTTCGGTAGAACGCGGGTCTCCAAAACC
                     CGATGTCGTAGGTTCAAATCCTACAGAGCGTG"
     gene            complement(66696..66769)
                     /gene="trnW-CCA"
     tRNA            complement(66894..66967)
                     /gene="trnP-UGG"
                     /product="tRNA-Pro"
                     /transcription="AGGGATGTAGCGCAGCTTGGTAGCGCGTTTGTTTTGGGTACA
                     AAATGTCACAGGTTCAAATCCTGTCATCCCTA"
     gene            complement(66894..66967)
                     /gene="trnP-UGG"
     CDS             67353..67481
                     /gene="psaJ"
                     /codon_start=1
                     /transl_table=11
                     /product="PsaJ"
                     /protein_id="AMA97907.1"
                     /db_xref="GI:982743773"
     gene            67353..67481
                     /gene="psaJ"
     CDS             67977..68177
                     /gene="rpl33"
                     /codon_start=1
                     /transl_table=11
                     /product="ribosomal protein L33"
                     /protein_id="AMA97931.1"
                     /db_xref="GI:982743797"
     gene            67977..68177
                     /gene="rpl33"
     CDS             68372..68677
                     /gene="rps18"
                     /codon_start=1
                     /transl_table=11
                     /product="ribosomal protein S18"
                     /protein_id="AMA97943.1"
                     /db_xref="GI:982743809"
     gene            68372..68677
                     /gene="rps18"
     CDS             complement(68899..69285)
                     /gene="rpl20"
                     /codon_start=1
                     /transl_table=11
                     /product="ribosomal protein L20"
                     /protein_id="AMA97927.1"
                     /db_xref="GI:982743793"
     gene            complement(68899..69285)
                     /gene="rpl20"
     CDS             join(complement(70041..70154),140825..141056,
                     141593..141618)
                     /gene="rps12"
                     /trans_splicing
                     /codon_start=1
                     /transl_table=11
                     /product="ribosomal protein S12"
                     /protein_id="AMA97939.1"
                     /db_xref="GI:982743805"
     CDS             join(complement(70041..70154),complement(98005..98236),
                     complement(97443..97468))
                     /gene="rps12"
                     /trans_splicing
                     /codon_start=1
                     /transl_table=11
                     /product="ribosomal protein S12"
                     /protein_id="AMA97938.1"
                     /db_xref="GI:982743804"
     gene            join(complement(70041..70154),140825..141618)
                     /gene="rps12"
                     /trans_splicing
     gene            join(complement(70041..70154),complement(97443..98236))
                     /gene="rps12"
                     /trans_splicing
     CDS             join(complement(72301..72371),complement(71168..71459),
                     complement(70300..70530))
                     /gene="clpP"
                     /codon_start=1
                     /transl_table=11
                     /product="ClpP"
                     /protein_id="AMA97882.1"
                     /db_xref="GI:982743748"
     gene            complement(70300..72371)
                     /gene="clpP"
     CDS             72827..74353
                     /gene="psbB"
                     /codon_start=1
                     /transl_table=11
                     /product="PsbB"
                     /protein_id="AMA97909.1"
                     /db_xref="GI:982743775"
     gene            72827..74353
                     /gene="psbB"
     CDS             74555..74656
                     /gene="psbT"
                     /codon_start=1
                     /transl_table=11
                     /product="PsbT"
                     /protein_id="AMA97921.1"
                     /db_xref="GI:982743787"
     gene            74555..74656
                     /gene="psbT"
     CDS             complement(74743..74874)
                     /gene="psbN"
                     /codon_start=1
                     /transl_table=11
                     /product="PsbN"
                     /protein_id="AMA97920.1"
                     /db_xref="GI:982743786"
     gene            complement(74743..74874)
                     /gene="psbN"
     CDS             74978..75199
                     /gene="psbH"
                     /codon_start=1
                     /transl_table=11
                     /product="PsbH"
                     /protein_id="AMA97914.1"
                     /db_xref="GI:982743780"
     gene            74978..75199
                     /gene="psbH"
     CDS             join(75330..75335,76097..76738)
                     /gene="petB"
                     /codon_start=1
                     /transl_table=11
                     /product="PetB"
                     /protein_id="AMA97898.1"
                     /db_xref="GI:982743764"
     gene            75330..76738
                     /gene="petB"
     CDS             join(76940..76947,77735..78209)
                     /gene="petD"
                     /codon_start=1
                     /transl_table=11
                     /product="PetD"
                     /protein_id="AMA97899.1"
                     /db_xref="GI:982743765"
     gene            76940..78209
                     /gene="petD"
     CDS             complement(78356..79411)
                     /gene="rpoA"
                     /codon_start=1
                     /transl_table=11
                     /product="RpoA"
                     /protein_id="AMA97933.1"
                     /db_xref="GI:982743799"
     gene            complement(78356..79411)
                     /gene="rpoA"
     CDS             complement(79479..79895)
                     /gene="rps11"
                     /codon_start=1
                     /transl_table=11
                     /product="ribosomal protein S11"
                     /protein_id="AMA97937.1"
                     /db_xref="GI:982743803"
     gene            complement(79479..79895)
                     /gene="rps11"
     CDS             complement(80002..80115)
                     /gene="rpl36"
                     /codon_start=1
                     /transl_table=11
                     /product="ribosomal protein L36"
                     /protein_id="AMA97932.1"
                     /db_xref="GI:982743798"
     gene            complement(80002..80115)
                     /gene="rpl36"
     CDS             complement(80231..80464)
                     /gene="infA"
                     /codon_start=1
                     /transl_table=11
                     /product="InfA"
                     /protein_id="AMA97883.1"
                     /db_xref="GI:982743749"
     gene            complement(80231..80464)
                     /gene="infA"
     CDS             complement(80586..80990)
                     /gene="rps8"
                     /codon_start=1
                     /transl_table=11
                     /product="ribosomal protein S8"
                     /protein_id="AMA97950.1"
                     /db_xref="GI:982743816"
     gene            complement(80586..80990)
                     /gene="rps8"
     CDS             complement(81200..81568)
                     /gene="rpl14"
                     /codon_start=1
                     /transl_table=11
                     /product="ribosomal protein L14"
                     /protein_id="AMA97924.1"
                     /db_xref="GI:982743790"
     gene            complement(81200..81568)
                     /gene="rpl14"
     CDS             join(complement(83049..83057),complement(81704..82102))
                     /gene="rpl16"
                     /codon_start=1
                     /transl_table=11
                     /product="ribosomal protein L16"
                     /protein_id="AMA97925.1"
                     /db_xref="GI:982743791"
     gene            complement(81704..83057)
                     /gene="rpl16"
     CDS             complement(83208..83864)
                     /gene="rps3"
                     /codon_start=1
                     /transl_table=11
                     /product="ribosomal protein S3"
                     /protein_id="AMA97946.1"
                     /db_xref="GI:982743812"
     gene            complement(83208..83864)
                     /gene="rps3"
     CDS             complement(83849..84349)
                     /gene="rpl22"
                     /codon_start=1
                     /transl_table=11
                     /product="ribosomal protein L22"
                     /protein_id="AMA97928.1"
                     /db_xref="GI:982743794"
     gene            complement(83849..84349)
                     /gene="rpl22"
     CDS             complement(84411..84689)
                     /gene="rps19"
                     /codon_start=1
                     /transl_table=11
                     /product="ribosomal protein S19"
                     /protein_id="AMA97944.1"
                     /db_xref="GI:982743810"
     gene            complement(84411..84689)
                     /gene="rps19"
     CDS             join(complement(85834..86224),complement(84744..85177))
                     /gene="rpl2"
                     /codon_start=1
                     /transl_table=11
                     /product="ribosomal protein L2"
                     /protein_id="AMA97926.1"
                     /db_xref="GI:982743792"
     gene            complement(84744..86224)
                     /gene="rpl2"
     repeat_region   86073..110973
                     /Identical_Bases="24,901"
                     /Mismatched_Bases=0
                     /Frequency=2
                     /Percent_Identical="100%"
                     /annotation_group="Repeat 1"
                     /All_Locations="86,073+; 152,988-"
                     /label="Repeat 1"
     CDS             complement(86243..86524)
                     /gene="rpl23"
                     /codon_start=1
                     /transl_table=11
                     /product="ribosomal protein L23"
                     /protein_id="AMA97929.1"
                     /db_xref="GI:982743795"
     gene            complement(86243..86524)
                     /gene="rpl23"
     tRNA            complement(86696..86769)
                     /gene="trnI-CAU"
                     /product="tRNA-Ile"
                     /transcription="GCATCCATGGCTGAATGGTTAAAGCGCCCAACTCATAATTGG
                     CGAATTCGTAGGTTCAATTCCTACTGGATGCA"
     gene            complement(86696..86769)
                     /gene="trnI-CAU"
     CDS             86858..93154
                     /gene="ycf2"
                     /codon_start=1
                     /transl_table=11
                     /product="Ycf2"
                     /protein_id="AMA97955.1"
                     /db_xref="GI:982743821"
     gene            86858..93154
                     /gene="ycf2"
     tRNA            complement(93744..93824)
                     /gene="trnL-CAA"
                     /product="tRNA-Leu"
                     /transcription="GCCTTGGTGGTGAAATGGTAGACACGCGAGACTCAAAATCTC
                     GTGCTCAAGAGCGTGGAGGTTCGAGTCCTCTTCAAGGCA"
     gene            complement(93744..93824)
                     /gene="trnL-CAA"
     CDS             join(complement(95844..96620),complement(94406..95161))
                     /gene="ndhB"
                     /codon_start=1
                     /transl_table=11
                     /product="NdhB"
                     /protein_id="AMA97886.1"
                     /db_xref="GI:982743752"
     gene            complement(94406..96620)
                     /gene="ndhB"
     CDS             complement(96920..97387)
                     /gene="rps7"
                     /codon_start=1
                     /transl_table=11
                     /product="ribosomal protein S7"
                     /protein_id="AMA97948.1"
                     /db_xref="GI:982743814"
     gene            complement(96920..97387)
                     /gene="rps7"
     tRNA            100096..100167
                     /gene="trnV-GAC"
                     /product="tRNA-Val"
                     /transcription="AGGGATATAACTCAGCGGTAGAGTGTCACCTTGACGTGGTGG
                     AAGTCATCAGTTCGAGCCTGATTATCCCTA"
     gene            100096..100167
                     /gene="trnV-GAC"
     rRNA            100395..101885
                     /gene="rrn16"
                     /product="16S ribosomal RNA"
                     /transcription="TCTCATGGAGAGTTCGATCCTGGCTCAGGATGAACGCTGGCG
                     GCATGCTTAACACATGCAAGTCGGACGGGAAGTGGTGTTTCCAGTGGCGGACGGGTGA
                     GTAACGCGTAAGAACCTGCCCTTGGGAGGGGAACAACAGCTGGAAACGGCTGCTAATA
                     CCCCGTAGGCTGAGGAGCAAAAGGAGGAATCCGCCCGAGGAGGGGCTCGCGTCTGATT
                     AGCTAGTTGGTGAGGCAATAGCTTACCAAGGCGATGATCAGTAGCTGGTCCGAGAGGA
                     TGATCAGCCACACTGGGACTGAGACACGGCCCAGACTCCTACGGGAGGCAGCAGTGGG
                     GAATTTTCCGCAATGGGCGAAAGCCTGACGGAGCAATGCCGCGTGGAGGTAGAAGGCC
                     CACGGGTCGTGAACTTCTTTTCCCGGAGAAGAAGCAATGACGGTATCTGGGGAATAAG
                     CATCGGCTAACTCTGTGCCAGCAGCCGCGGTAATACAGAGGATGCAAGCGTTATCCGG
                     AATGATTGGGCGTAAAGCGTCTGTAGGTGGCTTTTTAAGTCCGCCGTCAAATCCCAGG
                     GCTCAACCCTGGACAGGCGGTGGAAACTACCAAGCTGGAGTACGGTAGGGGCAGAGGG
                     AATTTCCGGTGGAGCGGTGAAATGCGTAGAGATCGGAAAGAACACCAACGGCGAAAGC
                     ACTCTGCTGGGCCGACACTGACACTGAGAGACGAAAGCTAGGGGAGCGAATGGGATTA
                     GATACCCCAGTAGTCCTAGCCGTAAACGATGGATACTAGGCGCTGTGCGTATCGACCC
                     GTGCAGTGCTGTAGCTAACGCGTTAAGTATCCCGCCTGGGGAGTACGTTCGCAAGAAT
                     GAAACTCAAAGGAATTGACGGGGGCCCGCACAAGCGGTGGAGCATGTGGTTTAATTCG
                     ATGCAAAGCGAAGAACCTTACCAGGGCTTGACATGCCGCGAATCCTCTTGAAAGAGAG
                     GGGTGCCTTCGGGAACGCGGACACAGGTGGTGCATGGCTGTCGTCAGCTCGTGCCGTA
                     AGGTGTTGGGTTAAGTCCCGCAACGAGCGCAACCCTCGTGTTTAGTTGCCATCATTTA
                     GTTTGGAACCCTGAACAGACTGCCGGTGATAAGCCGGAGGAAGGTGAGGATGACGTCA
                     AGTCATCATGCCCCTTATGCCCTGGGCGACACACGTGCTACAATGGCCGGGACAAAGG
                     GTCGCGATCCCGCGAGGGTAAGCTAACTCCAAAAACCCGTCCTCAGTTCGGATTGCAG
                     GCTGCAACTCGCCTGCATGAAGCCGGAATCGCTAGTAATCGCCGGTCAGCCATACGGC
                     GGTGAATTCGTTCCCGGGCCTTGTACACACCGCCCGTCACACTATGGGAGCTGGCCAT
                     GCCCGAAGTCGTTACCTTAACCGCAAGGAGGGGGATGCCGAAGGCAGGGCTAGTGACT
                     GGAGTGAAGTCGTAACAAGGTAGCCGTACTGGAAGGTGCGGCTGGATCACCTCCTTT"
     gene            100395..101885
                     /gene="rrn16"
     tRNA            join(102180..102216,103166..103200)
                     /gene="trnI-GAU"
                     /product="tRNA-Ile"
                     /transcription="GGGCTATTAGCTCAGTGGTAGAGCGCGCCCCTGATAAGGGCG
                     AGGTCTCTGGTTCAAGTCCAGGATGGCCCA"
     gene            102180..103200
                     /gene="trnI-GAU"
     tRNA            join(103265..103302,104112..104146)
                     /gene="trnA-UGC"
                     /product="tRNA-Ala"
                     /transcription="GGGGATATAGCTCAGTTGGTAGAGCTCCGCTCTTGCAAGGCG
                     GATGTCAGCGGTTCGAGTCCGCTTATCTCCA"
     gene            103265..104146
                     /gene="trnA-UGC"
     rRNA            104299..107112
                     /gene="rrn23"
                     /product="23S ribosomal RNA"
                     /transcription="TTCAAACGAGGAAAGGCTTACGGTGGATACCTAGGCACCCAG
                     AGACGAGGAAGGGCGTAGTAAGCGACGAAATGCTTCGGGGAGTTGAAAATAAGCATAG
                     ATCCGGAGATTCCCGAATAGGTCAACCTTTAAAACTGCTGCTGAATCCATGGGCAGGC
                     AAGAGACAACCTGGCGAACTGAAACATCTTAGTAGCCAGAGGAAAAGAAAGCAAAAGC
                     GATTCCCGTAGTAGCGGCGAGCGAAATGGGAGCAGCCTAAACCGTGAAAACGGGGTTG
                     TGGGAGAGCAATACAAGCGTCGTGCTGCTAGGCGAAGCGGTGGAGTACTGCACCCTAG
                     ATGGCGAGAGTCCAGTAGCCGAAAGCATCACTAGCTTATGCTCTGACCCGAGTAGCAT
                     GGGGCACGTGGAATCCCGTGTGAATCAGCAAGGACCACCTTGCAAGGCTAAATACTCC
                     TGGGTGACCGATAGCGAAGTAGTACCGTGAGGGAAGGGTGAAAAGAACCCCCATCGGG
                     GAGTGAAATAGAACATGAAACCGTAAGCTCCCAAGCAGTGGGAGGAGCCCGGGGCTCT
                     GACCGCGTGCCTGTTGAAGAATGAGCCGGCGACTCATAGGCAGTGGCTTGGTTAAGGG
                     AACCCACCGGAGCCGTAGCGAAAGCGAGTCTTCATAGGGCAATTGTCACTGCTTATGG
                     ACCCGAACCTGGGTGATCTATCCATGACCAGGATGAAGCTTGGGTGAAACTAAGTGGA
                     GGTCCGAACCGACTGATGTTGAAGAATCAGCGGATGAGTTGTGGTTAGGGGTGAAATG
                     CCACTCGAACCCAGAGCTAGCTGGTTCTCCCCGAAATGCGTTGAGGCGCAGCAGTTGA
                     CTGGACATCTAGGGGTAAAGCACTGTTTCGGTGCGGGCCGCGAGAGCGGTACCAAATC
                     GAGGCAAACTCTGAATACTAGATATGACCTCAAAATAAAATAACAGGGGTCAAGGTCG
                     GCCAGTGAGACGATGGGGGATAAGCTTCATCGTCGAGAGGGAAACAGCCCGGATCACC
                     AGCTAAGGCCCCTAAATGACCGCTCAGTGATAAAGGAGGTAGGGGTGCAGAGACAGCC
                     AGGAGGTTTGCCTAGAAGCAGCCACCCTTGAAAGAGTGCGTAATAGCTCACTGATCGA
                     GCGCTCTTGCGCCGAAGATGAACGGGGCTAAGCGATCTGCCGAAGCTGTGGGATGTAA
                     AAATACATCGGTAGGGGAGCGTTCCGCCTTAGAGGGAAGCACCCGCGCGAGCGGTAGT
                     GGACGAAGCGGAAGCGAGAATGTCGGCTTGAGTAACGCAAACATTGGTGAGAATCCAA
                     TGCCCCGAAAACCTAAGGGTTCCTCCGCAAGGTTCGTCCACGGAGGGTGAGTCAGGGC
                     CTAAGATCAGGCCGAAAGGCGTAGTCGATGGACAACAGGTGAATATTCCTGTACTACC
                     CCTTGTTGGTCCCGAGGGACGGAGGAGGCTAGGTTAGCCGAAAGATGGTTATCGGTTC
                     AAGGACGTAAGGTGACCCTGCTTTGCAGGGTAAGAAGGGGTAGAGAAACTGCCTCGAG
                     CCAATGTTCGAGTACCAGGCGCTACGGCGCTGAAGTAACCCATGCCATACTCCCAGGA
                     AAAGCTCGAACGACCTTCAACAAAAGGGTACCTGTACCCGAAACCGACACAGGTAGGT
                     AGGTAGAGAATACCTAGGGGCGCGAGACAACTCTCTCTAAGGAACTCGGCAAAATAGC
                     CCCGTAACTTCGGGAGAAGGGGTGCCTCCTCACAAAGGGGGTCGCAGTGACCAGGCCC
                     GGGCGACTGTTTACCAAAAACACAGGTCTCCGCAAAGTCGTAAGACCATGTATGGGGG
                     CTGACGCCTGCCCAGTGCCGGAAGGTCAAGGAAGTTGGTGACCTGATGACAGGGGAGC
                     CGGCGACCGAAGCCCCGGTGAACGGCGGCCGTAACTATAACGGTCCTAAGGTAGCGAA
                     ATTCCTTGTCGGGTAAGTTCCGACCCGCACGAAAGGCGTAACGATCTGGGCACTGTCT
                     CGGAGAGAGGCTCGGTGAAATAGACATGTCTGTGAAGATGCGGACTACCTGCACCTGG
                     ACAGAAAGACCCTATGAAGCTTCACTGTTCCCTGGGATTGGCTTTGGGCCTTTCCTGC
                     GCAGCTTAGGTGGAAGGCGAAGAAGGCCTCCTTCCGGGGGGGCCCGAGCCATCAGTGA
                     GATACCACTCTGGAAGAGCTAGAATTCTAACCTTGTGTCAGGACCTACGGGCCAAGGG
                     ACAGTCTCAGGTAGACAGTTTCTATGGGGCGTAGGCCTCCCAAAAGGTAACGGAGGCG
                     TGCAAAGGTTTCCTCGGGCCGGACGGAGATTGGCCCTCGAGTGCAAAGGCAGAAGGGA
                     GCTTGACTGCAAGACCCACCCGTCGAGCAGGGACGAAAGTCGGCCTTAGTGATCCGAC
                     GGTGCCGAGTGGAAGGGCCGTCGCTCAACGGATAAAAGTTACTCTAGGGATAACAGGC
                     TGATCTTCCCCAAGAGCTCACATCGACGGGAAGGTTTGGCACCTCGATGTCGGCTCTT
                     CGCCACCTGGGGCTGTAGTATGTTCCAAGGGTTGGGCTGTTCGCCCATTAAAGCGGTA
                     CGTGAGCTGGGTTCAGAACGTCGTGAGACAGTTCGGTCCATATCCGGTGTGGGCGTTA
                     GAGCATTGAGAGGACCTTTCCCTAGTACGAGAGGACCGGGAAGGACGCACCTCTGGTG
                     TACCAGTTATCGTGCCCACGGTAAACGCTGGGTAGCCAAGTGCGGAGCGGATAACTGC
                     TGAAAGCATCTAAGTAGTAAGCCCACCCCAAGATGAGTGCTCTCCT"
     gene            104299..107112
                     /gene="rrn23"
     rRNA            107211..107313
                     /gene="rrn4.5"
                     /product="4.5S ribosomal RNA"
                     /transcription="GAAGGTCACGGCGAGACGAGCCGTTTATCATTACGATAGGTG
                     TCAAGTGGAAGTGCAGTGATGTATGCAGCTGAGGCATCCTAACAGACCGGTAGACTTG
                     AAC"
     gene            107211..107313
                     /gene="rrn4.5"
     rRNA            107574..107694
                     /gene="rrn5"
                     /product="5S ribosomal RNA"
                     /transcription="TATTCTGGTGTCCTAGGCGTAGAGGAACCACACCAATCCATC
                     CCGAACTTGGTGGTTAAACTCTACTGCGGTGACGATACTGTAGGGGAGGTCCTGCGGA
                     AAAATAGCTCGACGCCAGGAT"
     gene            107574..107694
                     /gene="rrn5"
     tRNA            107952..108025
                     /gene="trnR-ACG"
                     /product="tRNA-Arg"
                     /transcription="GGGCCTGTAGCTCAGAGGATTAGAGCACGTGGCTACGAACCA
                     CGGTGTCGGGGGTTCGAATCCCTCCTCGCCCA"
     gene            107952..108025
                     /gene="trnR-ACG"
     tRNA            complement(108596..108667)
                     /gene="trnN-GUU"
                     /product="tRNA-Asn"
                     /transcription="TCCTCAGTAGCTCAGTGGTAGAGCGGTCGGCTGTTAACTGAC
                     TGGTCGTAGGTTCGAATCCTACCTGGGGAG"
     gene            complement(108596..108667)
                     /gene="trnN-GUU"
     gene            108995..111097
                     /gene="ycf1"
     CDS             complement(110967..113189)
                     /gene="ndhF"
                     /codon_start=1
                     /transl_table=11
                     /product="NdhF"
                     /protein_id="AMA97891.1"
                     /db_xref="GI:982743757"
     gene            complement(110967..113189)
                     /gene="ndhF"
     CDS             114201..114362
                     /gene="rpl32"
                     /codon_start=1
                     /transl_table=11
                     /product="ribosomal protein L32"
                     /protein_id="AMA97930.1"
                     /db_xref="GI:982743796"
     gene            114201..114362
                     /gene="rpl32"
     tRNA            114994..115073
                     /gene="trnL-UAG"
                     /product="tRNA-Leu"
                     /transcription="GCCGCTATGGTGAAATCGGTAGACACGCTGCTCTTAGGAAGC
                     AGTGCGAGAGCATCTCGGTTCGAGTCCGAGTGGCGGCA"
     gene            114994..115073
                     /gene="trnL-UAG"
     CDS             115170..116144
                     /gene="ccsA"
                     /codon_start=1
                     /transl_table=11
                     /product="CcsA"
                     /protein_id="AMA97880.1"
                     /db_xref="GI:982743746"
     gene            115170..116144
                     /gene="ccsA"
     CDS             complement(116359..117870)
                     /gene="ndhD"
                     /exception="RNA editing"
                     /note="start ACG"
                     /codon_start=1
                     /transl_table=11
                     /product="NdhD"
                     /protein_id="AMA97889.1"
                     /db_xref="GI:982743755"
                     /translation="MNFFPWLTIIVILPIFAGSVIFFLPHRGNRVIRWYTICICILEL
                     LLTTYAFCYHFQLDDPLIQLVEDFKWIIFFDFHWRLGIDGLSIGPILLTGFITTLATL
                     AAWPVTRDSRLFHFLMLAMYSGQIGLFASRDLLLFFIMWELELIPVYLLLSMWGGKKR
                     LYSATKFILYTAGGSVFLLMGVLGVGLYGSTEPTLNLATLVNQSYPAALEIILYIGFF
                     IAFAVKSPIIPLHTWLPDTHGEAHYSTCMLLAGILLKMGAYGLIRINMELLSHAHSIF
                     SPWLVIVGTIQIIYAASTSLGQRNLKKRIAYSSVSHMGFILIGIGSINDTGLNGAILQ
                     IVSHGFIGAALFFLAGTSYDRIRLVYLDEMGGIAIPMPKIFTMFSSFSMASLALPGMS
                     GFVAELIVFFGIITSQKYLLISKLGITFVMAIGMILTPIYSLSMLRQMFYGYKLFNAP
                     NSYVFDSGPRELFVSIAIFIPVIGIGMYPDFVLSLSVDKVEVLLSNFVYR"
                     /modified_by="YY"
     gene            complement(116359..117870)
                     /gene="ndhD"
     CDS             complement(117986..118231)
                     /gene="psaC"
                     /codon_start=1
                     /transl_table=11
                     /product="PsaC"
                     /protein_id="AMA97905.1"
                     /db_xref="GI:982743771"
     gene            complement(117986..118231)
                     /gene="psaC"
     CDS             complement(118498..118803)
                     /gene="ndhE"
                     /codon_start=1
                     /transl_table=11
                     /product="NdhE"
                     /protein_id="AMA97890.1"
                     /db_xref="GI:982743756"
     gene            complement(118498..118803)
                     /gene="ndhE"
     CDS             complement(119000..119530)
                     /gene="ndhG"
                     /codon_start=1
                     /transl_table=11
                     /product="NdhG"
                     /protein_id="AMA97892.1"
                     /db_xref="GI:982743758"
     gene            complement(119000..119530)
                     /gene="ndhG"
     CDS             complement(119897..120400)
                     /gene="ndhI"
                     /codon_start=1
                     /transl_table=11
                     /product="NdhI"
                     /protein_id="AMA97894.1"
                     /db_xref="GI:982743760"
     gene            complement(119897..120400)
                     /gene="ndhI"
     CDS             join(complement(122118..122670),
                     complement(120494..121032))
                     /gene="ndhA"
                     /codon_start=1
                     /transl_table=11
                     /product="NdhA"
                     /protein_id="AMA97885.1"
                     /db_xref="GI:982743751"
     gene            complement(120494..122670)
                     /gene="ndhA"
     CDS             complement(122672..123853)
                     /gene="ndhH"
                     /codon_start=1
                     /transl_table=11
                     /product="NdhH"
                     /protein_id="AMA97893.1"
                     /db_xref="GI:982743759"
     gene            complement(122672..123853)
                     /gene="ndhH"
     CDS             complement(123945..124217)
                     /gene="rps15"
                     /codon_start=1
                     /transl_table=11
                     /product="ribosomal protein S15"
                     /protein_id="AMA97941.1"
                     /db_xref="GI:982743807"
     gene            complement(123945..124217)
                     /gene="rps15"
     CDS             complement(124577..130066)
                     /gene="ycf1"
                     /codon_start=1
                     /transl_table=11
                     /product="Ycf1"
                     /protein_id="AMA97952.1"
                     /db_xref="GI:982743818"
     gene            complement(124577..130066)
                     /gene="ycf1"
     repeat_region   complement(128088..152988)
                     /Identical_Bases="24,901"
                     /Mismatched_Bases=0
                     /Frequency=2
                     /Percent_Identical="100%"
                     /annotation_group="Repeat 1"
                     /All_Locations="86,073+; 152,988-"
                     /label="Repeat 1"
     tRNA            130394..130465
                     /gene="trnN-GUU"
                     /product="tRNA-Asn"
                     /transcription="TCCTCAGTAGCTCAGTGGTAGAGCGGTCGGCTGTTAACTGAC
                     TGGTCGTAGGTTCGAATCCTACCTGGGGAG"
     gene            130394..130465
                     /gene="trnN-GUU"
     tRNA            complement(131036..131109)
                     /gene="trnR-ACG"
                     /product="tRNA-Arg"
                     /transcription="GGGCCTGTAGCTCAGAGGATTAGAGCACGTGGCTACGAACCA
                     CGGTGTCGGGGGTTCGAATCCCTCCTCGCCCA"
     gene            complement(131036..131109)
                     /gene="trnR-ACG"
     rRNA            complement(131367..131487)
                     /gene="rrn5"
                     /product="5S ribosomal RNA"
                     /transcription="TATTCTGGTGTCCTAGGCGTAGAGGAACCACACCAATCCATC
                     CCGAACTTGGTGGTTAAACTCTACTGCGGTGACGATACTGTAGGGGAGGTCCTGCGGA
                     AAAATAGCTCGACGCCAGGAT"
     gene            complement(131367..131487)
                     /gene="rrn5"
     rRNA            complement(131748..131850)
                     /gene="rrn4.5"
                     /product="4.5S ribosomal RNA"
                     /transcription="GAAGGTCACGGCGAGACGAGCCGTTTATCATTACGATAGGTG
                     TCAAGTGGAAGTGCAGTGATGTATGCAGCTGAGGCATCCTAACAGACCGGTAGACTTG
                     AAC"
     gene            complement(131748..131850)
                     /gene="rrn4.5"
     rRNA            complement(131949..134762)
                     /gene="rrn23"
                     /product="23S ribosomal RNA"
                     /transcription="TTCAAACGAGGAAAGGCTTACGGTGGATACCTAGGCACCCAG
                     AGACGAGGAAGGGCGTAGTAAGCGACGAAATGCTTCGGGGAGTTGAAAATAAGCATAG
                     ATCCGGAGATTCCCGAATAGGTCAACCTTTAAAACTGCTGCTGAATCCATGGGCAGGC
                     AAGAGACAACCTGGCGAACTGAAACATCTTAGTAGCCAGAGGAAAAGAAAGCAAAAGC
                     GATTCCCGTAGTAGCGGCGAGCGAAATGGGAGCAGCCTAAACCGTGAAAACGGGGTTG
                     TGGGAGAGCAATACAAGCGTCGTGCTGCTAGGCGAAGCGGTGGAGTACTGCACCCTAG
                     ATGGCGAGAGTCCAGTAGCCGAAAGCATCACTAGCTTATGCTCTGACCCGAGTAGCAT
                     GGGGCACGTGGAATCCCGTGTGAATCAGCAAGGACCACCTTGCAAGGCTAAATACTCC
                     TGGGTGACCGATAGCGAAGTAGTACCGTGAGGGAAGGGTGAAAAGAACCCCCATCGGG
                     GAGTGAAATAGAACATGAAACCGTAAGCTCCCAAGCAGTGGGAGGAGCCCGGGGCTCT
                     GACCGCGTGCCTGTTGAAGAATGAGCCGGCGACTCATAGGCAGTGGCTTGGTTAAGGG
                     AACCCACCGGAGCCGTAGCGAAAGCGAGTCTTCATAGGGCAATTGTCACTGCTTATGG
                     ACCCGAACCTGGGTGATCTATCCATGACCAGGATGAAGCTTGGGTGAAACTAAGTGGA
                     GGTCCGAACCGACTGATGTTGAAGAATCAGCGGATGAGTTGTGGTTAGGGGTGAAATG
                     CCACTCGAACCCAGAGCTAGCTGGTTCTCCCCGAAATGCGTTGAGGCGCAGCAGTTGA
                     CTGGACATCTAGGGGTAAAGCACTGTTTCGGTGCGGGCCGCGAGAGCGGTACCAAATC
                     GAGGCAAACTCTGAATACTAGATATGACCTCAAAATAAAATAACAGGGGTCAAGGTCG
                     GCCAGTGAGACGATGGGGGATAAGCTTCATCGTCGAGAGGGAAACAGCCCGGATCACC
                     AGCTAAGGCCCCTAAATGACCGCTCAGTGATAAAGGAGGTAGGGGTGCAGAGACAGCC
                     AGGAGGTTTGCCTAGAAGCAGCCACCCTTGAAAGAGTGCGTAATAGCTCACTGATCGA
                     GCGCTCTTGCGCCGAAGATGAACGGGGCTAAGCGATCTGCCGAAGCTGTGGGATGTAA
                     AAATACATCGGTAGGGGAGCGTTCCGCCTTAGAGGGAAGCACCCGCGCGAGCGGTAGT
                     GGACGAAGCGGAAGCGAGAATGTCGGCTTGAGTAACGCAAACATTGGTGAGAATCCAA
                     TGCCCCGAAAACCTAAGGGTTCCTCCGCAAGGTTCGTCCACGGAGGGTGAGTCAGGGC
                     CTAAGATCAGGCCGAAAGGCGTAGTCGATGGACAACAGGTGAATATTCCTGTACTACC
                     CCTTGTTGGTCCCGAGGGACGGAGGAGGCTAGGTTAGCCGAAAGATGGTTATCGGTTC
                     AAGGACGTAAGGTGACCCTGCTTTGCAGGGTAAGAAGGGGTAGAGAAACTGCCTCGAG
                     CCAATGTTCGAGTACCAGGCGCTACGGCGCTGAAGTAACCCATGCCATACTCCCAGGA
                     AAAGCTCGAACGACCTTCAACAAAAGGGTACCTGTACCCGAAACCGACACAGGTAGGT
                     AGGTAGAGAATACCTAGGGGCGCGAGACAACTCTCTCTAAGGAACTCGGCAAAATAGC
                     CCCGTAACTTCGGGAGAAGGGGTGCCTCCTCACAAAGGGGGTCGCAGTGACCAGGCCC
                     GGGCGACTGTTTACCAAAAACACAGGTCTCCGCAAAGTCGTAAGACCATGTATGGGGG
                     CTGACGCCTGCCCAGTGCCGGAAGGTCAAGGAAGTTGGTGACCTGATGACAGGGGAGC
                     CGGCGACCGAAGCCCCGGTGAACGGCGGCCGTAACTATAACGGTCCTAAGGTAGCGAA
                     ATTCCTTGTCGGGTAAGTTCCGACCCGCACGAAAGGCGTAACGATCTGGGCACTGTCT
                     CGGAGAGAGGCTCGGTGAAATAGACATGTCTGTGAAGATGCGGACTACCTGCACCTGG
                     ACAGAAAGACCCTATGAAGCTTCACTGTTCCCTGGGATTGGCTTTGGGCCTTTCCTGC
                     GCAGCTTAGGTGGAAGGCGAAGAAGGCCTCCTTCCGGGGGGGCCCGAGCCATCAGTGA
                     GATACCACTCTGGAAGAGCTAGAATTCTAACCTTGTGTCAGGACCTACGGGCCAAGGG
                     ACAGTCTCAGGTAGACAGTTTCTATGGGGCGTAGGCCTCCCAAAAGGTAACGGAGGCG
                     TGCAAAGGTTTCCTCGGGCCGGACGGAGATTGGCCCTCGAGTGCAAAGGCAGAAGGGA
                     GCTTGACTGCAAGACCCACCCGTCGAGCAGGGACGAAAGTCGGCCTTAGTGATCCGAC
                     GGTGCCGAGTGGAAGGGCCGTCGCTCAACGGATAAAAGTTACTCTAGGGATAACAGGC
                     TGATCTTCCCCAAGAGCTCACATCGACGGGAAGGTTTGGCACCTCGATGTCGGCTCTT
                     CGCCACCTGGGGCTGTAGTATGTTCCAAGGGTTGGGCTGTTCGCCCATTAAAGCGGTA
                     CGTGAGCTGGGTTCAGAACGTCGTGAGACAGTTCGGTCCATATCCGGTGTGGGCGTTA
                     GAGCATTGAGAGGACCTTTCCCTAGTACGAGAGGACCGGGAAGGACGCACCTCTGGTG
                     TACCAGTTATCGTGCCCACGGTAAACGCTGGGTAGCCAAGTGCGGAGCGGATAACTGC
                     TGAAAGCATCTAAGTAGTAAGCCCACCCCAAGATGAGTGCTCTCCT"
     gene            complement(131949..134762)
                     /gene="rrn23"
     tRNA            join(complement(135759..135796),
                     complement(134915..134949))
                     /gene="trnA-UGC"
                     /product="tRNA-Ala"
                     /transcription="GGGGATATAGCTCAGTTGGTAGAGCTCCGCTCTTGCAAGGCG
                     GATGTCAGCGGTTCGAGTCCGCTTATCTCCA"
     gene            complement(134915..135796)
                     /gene="trnA-UGC"
     tRNA            join(complement(136845..136881),
                     complement(135861..135895))
                     /gene="trnI-GAU"
                     /product="tRNA-Ile"
                     /transcription="GGGCTATTAGCTCAGTGGTAGAGCGCGCCCCTGATAAGGGCG
                     AGGTCTCTGGTTCAAGTCCAGGATGGCCCA"
     gene            complement(135861..136881)
                     /gene="trnI-GAU"
     rRNA            complement(137176..138666)
                     /gene="rrn16"
                     /product="16S ribosomal RNA"
                     /transcription="CTCATGGAGAGTTCGATCCTGGCTCAGGATGAACGCTGGCGG
                     CATGCTTAACACATGCAAGTCGGACGGGAAGTGGTGTTTCCAGTGGCGGACGGGTGAG
                     TAACGCGTAAGAACCTGCCCTTGGGAGGGGAACAACAGCTGGAAACGGCTGCTAATAC
                     CCCGTAGGCTGAGGAGCAAAAGGAGGAATCCGCCCGAGGAGGGGCTCGCGTCTGATTA
                     GCTAGTTGGTGAGGCAATAGCTTACCAAGGCGATGATCAGTAGCTGGTCCGAGAGGAT
                     GATCAGCCACACTGGGACTGAGACACGGCCCAGACTCCTACGGGAGGCAGCAGTGGGG
                     AATTTTCCGCAATGGGCGAAAGCCTGACGGAGCAATGCCGCGTGGAGGTAGAAGGCCC
                     ACGGGTCGTGAACTTCTTTTCCCGGAGAAGAAGCAATGACGGTATCTGGGGAATAAGC
                     ATCGGCTAACTCTGTGCCAGCAGCCGCGGTAATACAGAGGATGCAAGCGTTATCCGGA
                     ATGATTGGGCGTAAAGCGTCTGTAGGTGGCTTTTTAAGTCCGCCGTCAAATCCCAGGG
                     CTCAACCCTGGACAGGCGGTGGAAACTACCAAGCTGGAGTACGGTAGGGGCAGAGGGA
                     ATTTCCGGTGGAGCGGTGAAATGCGTAGAGATCGGAAAGAACACCAACGGCGAAAGCA
                     CTCTGCTGGGCCGACACTGACACTGAGAGACGAAAGCTAGGGGAGCGAATGGGATTAG
                     ATACCCCAGTAGTCCTAGCCGTAAACGATGGATACTAGGCGCTGTGCGTATCGACCCG
                     TGCAGTGCTGTAGCTAACGCGTTAAGTATCCCGCCTGGGGAGTACGTTCGCAAGAATG
                     AAACTCAAAGGAATTGACGGGGGCCCGCACAAGCGGTGGAGCATGTGGTTTAATTCGA
                     TGCAAAGCGAAGAACCTTACCAGGGCTTGACATGCCGCGAATCCTCTTGAAAGAGAGG
                     GGTGCCTTCGGGAACGCGGACACAGGTGGTGCATGGCTGTCGTCAGCTCGTGCCGTAA
                     GGTGTTGGGTTAAGTCCCGCAACGAGCGCAACCCTCGTGTTTAGTTGCCATCATTTAG
                     TTTGGAACCCTGAACAGACTGCCGGTGATAAGCCGGAGGAAGGTGAGGATGACGTCAA
                     GTCATCATGCCCCTTATGCCCTGGGCGACACACGTGCTACAATGGCCGGGACAAAGGG
                     TCGCGATCCCGCGAGGGTAAGCTAACTCCAAAAACCCGTCCTCAGTTCGGATTGCAGG
                     CTGCAACTCGCCTGCATGAAGCCGGAATCGCTAGTAATCGCCGGTCAGCCATACGGCG
                     GTGAATTCGTTCCCGGGCCTTGTACACACCGCCCGTCACACTATGGGAGCTGGCCATG
                     CCCGAAGTCGTTACCTTAACCGCAAGGAGGGGGATGCCGAAGGCAGGGCTAGTGACTG
                     GAGTGAAGTCGTAACAAGGTAGCCGTACTGGAAGGTGCGGCTGGATCACCTCCTTT"
     gene            complement(137176..138666)
                     /gene="rrn16"
     tRNA            complement(138894..138965)
                     /gene="trnV-GAC"
                     /product="tRNA-Val"
                     /transcription="AGGGATATAACTCAGCGGTAGAGTGTCACCTTGACGTGGTGG
                     AAGTCATCAGTTCGAGCCTGATTATCCCTA"
     gene            complement(138894..138965)
                     /gene="trnV-GAC"
     CDS             141674..142141
                     /gene="rps7"
                     /codon_start=1
                     /transl_table=11
                     /product="ribosomal protein S7"
                     /protein_id="AMA97949.1"
                     /db_xref="GI:982743815"
     gene            141674..142141
                     /gene="rps7"
     CDS             join(142441..143217,143900..144655)
                     /gene="ndhB"
                     /codon_start=1
                     /transl_table=11
                     /product="NdhB"
                     /protein_id="AMA97887.1"
                     /db_xref="GI:982743753"
     gene            142441..144655
                     /gene="ndhB"
     tRNA            145237..145317
                     /gene="trnL-CAA"
                     /product="tRNA-Leu"
                     /transcription="GCCTTGGTGGTGAAATGGTAGACACGCGAGACTCAAAATCTC
                     GTGCTCAAGAGCGTGGAGGTTCGAGTCCTCTTCAAGGCA"
     gene            145237..145317
                     /gene="trnL-CAA"
     CDS             complement(145907..152203)
                     /gene="ycf2"
                     /codon_start=1
                     /transl_table=11
                     /product="Ycf2"
                     /protein_id="QWQ52153.1"
     gene            complement(145907..152203)
                     /gene="ycf2"
     tRNA            152292..152365
                     /gene="trnI-CAU"
                     /product="tRNA-Ile"
     gene            152292..152365
                     /gene="trnI-CAU"
     CDS             152537..152818
                     /gene="rpl23"
                     /codon_start=1
                     /transl_table=11
                     /product="ribosomal protein L23"
                     /protein_id="QWQ52211.1"
     gene            152537..152818
                     /gene="rpl23"
ORIGIN      
        1 tttctcgctg ggcgaacgac gggaattgaa cccgcgcatg gtggattcac aatccactgc
       61 cttgatccac ttggctacat ccgccccacc aatttattta tttaaattta tttatttatt
      121 tgcatttcaa aggattcatt ttttatcatt caaaaagatt tttatctaaa aaaatcttaa
      181 ataaaaaata aataaaaaaa ggagcaatat cgctctcttg atagaacaag aaagatgtat
      241 tgctcctttt tttagatttg aaaaatcttg tatatactaa aacccggtct tacccatttg
      301 tagatggagc ttcaacagca gctaggtcta gagggaagtt atgagcatta cgttcgtgca
      361 taacttccat accaaggtta gcgcggttaa tgatatcagc ccaagtatta attacacggc
      421 cttggctgtc aactacagat tggttgaaat tgaaaccatt taggttgaac gccatagtgc
      481 tgatacctaa agcagtaaac cagataccta ctacaggcca agcggctagg aagaagtgta
      541 aagaacgaga gttgttgaaa ctagcatatt ggaagatcaa tcggccaaaa taaccatgag
      601 cggctacgat attataagtt tcttcctctt gcccgaacct gtaaccttca ttagcagatt
      661 cattttctgt ggtttccctg atcaaactag aggttaccaa ggaaccatgc atagcactaa
      721 atagggaacc gccgaataca ccagctacgc ctaacatgtg aaatgggtgc ataaggatgt
      781 tgtgctcagc ctggaataca atcatgaagt tgaaagtacc agagattcct agaggcatac
      841 catcagaaaa acttccttga cctattgggt agatcaagaa aacagcagta gcagctgcaa
      901 caggagctga atatgcaaca gcaatccaag gtcgcatacc cagacggaaa ctaagctccc
      961 actcacgacc catgtaacaa gctacaccaa gtaaaaagtg tagaacgatt aattcataag
     1021 gaccgccgtt gtataaccat tcatcaacag aagccgcttc ccagattgga taaaagtgca
     1081 aacctatagc tgcagaagtc ggaataatgg caccggaaat aatattgttg ccataaagta
     1141 gagatccaga aacaggttca cgaataccat caatatctac tggaggagca gcaatgaagg
     1201 cgataataaa tacagaagtt gcggttaata aagtagggat catcaaaaca ccaaaccatc
     1261 caatgtaaag acggttttcg gtgctggtta tccagttaca gaagcgaccc cataggcttt
     1321 cgctttcgcg tctctctaaa atagcagtca tggtaaaatc ttggtttatt taattatcag
     1381 ggactcccaa gcacacgaat tttctataac tcgaaatata gaaaactgaa ggcttgttat
     1441 tcaacagtat aacatgactt atatgtcctt gtcaaccaat atttatatag acctatccaa
     1501 tctttttgga agtatattgt tgaaaaaaaa aaaaaaagaa ttctatacat acctcttttt
     1561 tggcggtggg ttgcccggga ttcgaacccg gaactagtcg gatggagtag ataatttccc
     1621 tgttaaatag gtaaaaaccc ctccccaaac cgtgcttgca tttttcattg cacacggctt
     1681 tccctatgta tacattaaaa acccggtttc ttacttagaa ctttaaaaaa gttgaatact
     1741 cggttgattt aacccttact acaccctaca tcaacatttc aaaaaaaaaa tttgttatct
     1801 cttcattatt tatcttcatt acttacattt ttagtgacaa tttacatgat ttcctaacga
     1861 atcattcaat tcatgactgg ccaaatcatt gatacaaata atatccaaat accaaatacg
     1921 ccttctatac aacctctgcg aagtggaaga agcttttgga aaggtcaaat aaaggacttg
     1981 ctcttccgcc gtaaagaatt cttccaataa ccccgagccc gatcttttca aaaaagcacg
     2041 tacagtactt ttatgtttac gagccaaagt tctagcacaa gacagtcgaa gtatatactt
     2101 tattcgatac aaactctttt tttgtgagga tccactataa taatgagaaa gatttctgca
     2161 gatacgccca aatcggacaa caatatcaga atctgataaa tcagtccaaa ccgccttact
     2221 aatagggtgc cccaatacgt tacaaaatct cgccttagcc aatgatccaa tcagaggaac
     2281 cattggaaca agagtatcga acttattaat aagattatca attataaatg cattttctag
     2341 catttgactg cgtaccattg aagggtttag tcgcgcactt gatagatagc ccagaagagc
     2401 tagggaatga ttatataatt ggtttataca gatccgtccc ggttgagacc ataggtaaaa
     2461 atgacatttc cataaattga caaaaaagta tgtccatttt gtcatcaaaa ggggtgtccc
     2521 ttttgaagcg agaattgatt ttccttgata cctaatataa tgcatgaaag ggtccttaaa
     2581 caaccataga ttatcctgac aggccttagc aaaagcttct acaagtccaa gatgttctat
     2641 ttttccatag aaaaagattc gttcaagaag ggttccagaa gacgttgagc ataaatgaga
     2701 agattggtta cgaagaaaga cgaagatgga ttcgtattca catagatgag aattatatag
     2761 gacgaataaa aacctttgat ttccttttga aaaacaagaa ctggctttat ttggagtatt
     2821 ccaactacga tactcgtaga gaaagaatct taataaatgt aaagaagaag cgtcttttac
     2881 ccaatagcga agagtttgaa ccaatatttc cagatgggct gggtagggta ttagtatctc
     2941 taacacataa attaaatgtg aaaatttgtc ctctaaaaag gggaatattg aatgaattga
     3001 tcgtaaatta tgagatttaa atattccttt cctttctagc gaagataata atcggagata
     3061 aaacggaatt tctacaatga ctgcaaatcc ttctgatatc atttgaaaat taaaattctt
     3121 gttgcgccca aaaaacgaat tttggttaaa atcattagca aaaagaatca aatgattctg
     3181 ttcatactga tacattcgct caattgcacg tttcacaatt agtaagctga atttattata
     3241 acctgcattt tccaacaatc tatttctatt taaaccatga tcatgcgcaa gtgcataaat
     3301 atactcctga aagataagtg gatataagaa gtagtgttgt tgagatctat ttagctttaa
     3361 atatctttgg acttcctcca tttgaaattc tagttgaact aaaggtagag gattttgggg
     3421 gttatcaatg aaacatagtg cgatacagtc aaaacgaggt attcgagtaa taaacgaaaa
     3481 tgaatagata cctcggatac aggtaaactt atcaacggat tctctaccct ctcttttcca
     3541 tttaaacgaa taagtttatg ttcgttatag gataacaaaa gacttagaaa tcctttattt
     3601 tttcaaccta atcgctcttt tgattttgga atttttttat caatatactg tttcttctac
     3661 acacacattt ctattccata atggaaaatg tcaatagtta ggattcatta aaatagaaag
     3721 aattcgttca tgggataatc ccttcccgta tcaggtacta atacattttt aacgtctaat
     3781 tagatcgggt aatcattcaa attaagaaca gaagctcgtt gctttcccta taatcaataa
     3841 attaaagcca ttatagctct atctatatcc atttattcat ccgacccaac tttaaattga
     3901 attcattttg ttccgtttca aaaaagaaca caacggtttg taccgattcg gaaagaatga
     3961 aatattctca taactctttg ttgatccgac atgctatttt ttccattcat tccctttcag
     4021 gatcagtcgt ggtcttccaa actttaccaa tggtatggac gaatcctcgc ttcatccaaa
     4081 tgtgtaaaag atcctcgccg cacttaaaag ccgagtactc taccgttgag ttagcaaccc
     4141 caatataaaa agtttatgta aatacaatca aaaaaaaaaa aaaaaagata gataaatgtc
     4201 aaaatttcta gactacctct tagttcttat gttatcgcct tttcaatcaa aacccctaac
     4261 ccctattctt attatatctt aactcaactt ctattaaata ttaaagagaa tccaaggaat
     4321 cccatcattt gaataaaata aggtaaaaat caaatctctc ggacagaaat aaatttatct
     4381 acttatcacg atgaattata tttgttcgat acactgttgt caatataaat gttgagaaaa
     4441 taatacaatg gaaaaaaaaa tggaattttt taaatactat taaaaaaagg gcttgtgttg
     4501 gattggcact acatagctga aaaaagttta gatagaggaa taaacaaaga acaagtagaa
     4561 aaaaaatata tatatataga aagaaaaaat tttatagaag aattaccacc cctttctatt
     4621 tcgttatttc cttaagtcaa ttttgtttga ttaggaccaa gttacttaaa aacctccgcc
     4681 ttttttaaaa gatcccgaac agttcctgtg ggctgagcgc ccttttcaag gaaatataga
     4741 atagcaggga cgtttaaata actttgattt tttatcggat cataaaaacc tacgttccga
     4801 agatctcttc cttctcttcg ggatcgaaca tcgattgcaa cgattcgata gacggctcat
     4861 tgggatagat ctaagtaaat gaacaaaacc ccccctagaa acgtatagga agttttctcc
     4921 tcgtacggct cgagaaaaaa tgatttggaa ttttgtctac gtatataatt ataattaatg
     4981 tcaaaggagt tgataaaata aattataata ggatttaact cattttttta ttcctccttc
     5041 ctgaaaaaat aaaaatcatt tgtacccata actcaagttg gataattctc aaatagctta
     5101 aaagaaaaga atctttcggc aatttattta attttttgaa tggtctttaa ccccctcttg
     5161 tttgtctcat ttaatcttta tctttattat taattattat ccagttattg agacaattca
     5221 aaaaacggtg tttccttgtt ttgagatcct ttttctttgt tttaaatcag tgggtttaga
     5281 cattacttcg gtgcttctta atccttacaa aatggcagca acatacccct tttgtgattt
     5341 ctttctatca aagaaccata taaacgctcg attcccgcgc gatacacttt gaatcgaaag
     5401 acttttctca atttcaacaa attttacttt tgaattaaaa attggatcct ttcaatttct
     5461 atattgatat atatgatata cttacgaagt tgttccaatt tattgattgg tattaaccct
     5521 agattcttgc cccctgaaag ataaatccat actttctacc cgagctccat catgtactat
     5581 attcattagt aacctaacaa aaaaagtatt ctagtgaaaa cagaacagat gtcgggtcaa
     5641 gagcaccttc attcatagaa aagatggcgg atgtaagaat aaaaatccac accggatcgt
     5701 gtccttcaag tcgcacgttg ctttctacca cagcgtttca aacgaagttt taccataaca
     5761 aaaaattcct ctaatttgga acccatatgg aattgattca attatggaat catgaatagt
     5821 cattggttcc gtcgatacat aaacatatta atctagaccc ttttttcttc tatacaaatt
     5881 cttctagaca aagatggcaa aaattttttt gaagcaatct tagcaagacc ccacctatta
     5941 ttgtatgtta ttgtatgaat gcaacacttt aacgttactt tttattaaaa aaattcaaat
     6001 atctggttct tttcgaatta aaccatcaac aatttaaaga agataaatgg attgaacaaa
     6061 aaacccagtt ttcttttttt atgtgagata gataaaaaag accgatcgaa gagaagattt
     6121 aagtacttgt tctttcgatt cgaattttag taataatata agatgaacga gctaggggtt
     6181 tttcgtacct atcagataga ctgaactaca gtctttatta tggatccgtt acatatgtaa
     6241 cttgattcgt tgttaatgag attcggacat acacagatag acatatattt aatatttaaa
     6301 tcaagacctt ctgttactgt tactaattaa gaactatcta tcccaattag gcgcttgctc
     6361 ctaatttttt agtttaccca aacccagtct tgtcttacga aacttaatcc cattaattaa
     6421 ttaattgaat gtaataaccc cctcttgttt agaataaaga gatcctaata atttggctac
     6481 cccatttaag tttaatttta atgtataaag aataagatat aggctctttt gttaccatca
     6541 tatcttgatc aaatctattt aggaatagtt gtgaaaaaca aggatatgat tcataaaaga
     6601 atcattcaaa attctaaaag aaacaagaat gacattctat tcaatattag gcatttaaac
     6661 ataacgttat tttaaaaata aacttttact ctgctacaat gtatctacct gggacgaaag
     6721 gattcgaacc tccgaatacc gggaccaaaa cccgttgcct taccacttgg ccacgcccca
     6781 tctatatttc cattctacac taataaagaa tattattagt atggggtgtt ggtcaattac
     6841 agggcaattt tctatataaa atatttatag aatagattag attcttgcta ggatttttac
     6901 gcgtgtagat atagaattca gacgaattca ttgatcatta catataattt aattaagata
     6961 ttctatgaaa gtattatttc ttctattctc ctttgtttga gaattgggga atttttgatt
     7021 gggtgggttc aaagaaaaag aaggattttt gtctacctta ctttacttca tttttcctta
     7081 tatcattaac tcaatcaaaa tgcaattatc tccaagaaca aaacgcctgt tatgcttaat
     7141 atctttagtt tgatctgcat ttgtcttaat tctgcctttt attcgagtag tcttttcttc
     7201 gccaaattgc ccgaggccta cgctttttta aatccaatcg tagatcttat gccagtcata
     7261 cctttgttct tttttctctt agcctttgtt tggcaagctg ctgtaagttt tcgatgagat
     7321 ccttaatctt attctagaaa atgatcttat tctagaaaat gaatgcttta ttcgagaaaa
     7381 attataacaa ttaataagat taaatttgtc ttacactatg aaccctcgat tcaaacattg
     7441 aaagtttgaa agtcttggtt ggatagcttc gagaaattca aatctggctc accccgtatt
     7501 ccccattctg cccttttgaa agaccctaac agggttaagg ttaggatccc ccgcaatatc
     7561 taattggagg tatgaaataa atttttggta atggaggatc tattttcttt tctcattttt
     7621 ttttccaaaa aaagatcttg gagattgtgt aatgcttact ctcaaacttt ttgtttacac
     7681 agtagtgata ttctttgttt ctctctttat ctttggattc ctatctaatg atccggggcg
     7741 taatcctgga cgtgaagaat aaaaaaggga gttttcattt tcattgcttg atttttaaat
     7801 tttcttagga ttttttatct attccacatg gttcacgtta accaagaaac attaaaaagg
     7861 attggcgaaa tttgaaagag aaatcaaata tcaagtcatc aacaaaaacg gaaagagagg
     7921 gattcgaacc ctcggtacga ataactcgta caacggatta gcaatccgcc gctttagtcc
     7981 actcagccat ctctcccaat tgaaaaagat aattactatg ttacattaca catgaaataa
     8041 ggattgaaaa agtatttctt tctcgttctt tatcttatct atagtctatc tacaactttt
     8101 attagcaatt acagttagtt caagtaagag atcgaaagat tcaatagaaa aaacagaaag
     8161 aagacccctt tgctttgatt ttgtttgaaa gggccctttt tattgtcgcg gcctggcctg
     8221 gtaagtacct agccgggcct ttttttgttc caacgaatcc tatctaatta aaaaaaggga
     8281 gggttgctat taaagcaaca acaaaaagac gaagggccgt ttccattatt attattagat
     8341 aaaagattta tttttatgaa tttttttttt caatttttga atccccacga aaaacgtcaa
     8401 caatctcatt ttcatgattc ttttatgatc ctgtcttgat tagcccaaat tatccctgtt
     8461 cgacaaaagg ccctttgtat ataataatcg cattgtagcg ggtatagttt agtggtaaaa
     8521 gtgtgattcg ttcgagtaac ccccttaaaa agttaagggg tcttttcggt ttgattcata
     8581 ttccgataaa aaactttatt tcttaaaagg attgaatcct ttacctctca atgacatatt
     8641 ggagtaaaaa tcgaaattat cgtgatttgt atccaaggat cacttaaaaa ttttttaatt
     8701 aggttatgaa attgcgaaac ataattattc aattggatca atatttccaa ttgactgagt
     8761 atgagtaaag gatccatgga tggagatata aaagtagatt tctaatcgta actaaatctt
     8821 ccaatttttt ttttatttgt agaaaagaaa ttgaagcaaa atagtatagc tattaaaata
     8881 gtatagctat taaaggatga ctttagttta ctagagttat cgacatattc ttttagctcg
     8941 gtggaaacaa aacttttttc ctcgggatcc tttcaaatag aaatagagaa cgaagtaact
     9001 agaaaggttg tcataatcat cttttttcta gagggatcat ctataaagcg aatctgtttg
     9061 aatgtagtca aacaaagagc tgacatagat gttatggata gaattctttg taatttactt
     9121 cacatattag atctaggaat ttttacatct tccataaagg agccgaatga aacaaaagtt
     9181 tcatgttcgg ttttgaatta gagacgttca aaatgctgaa tcgacgtcga ctataacccc
     9241 tagccttcca agctaacgat gcgggttcga ttcccgctac ccgctatatc gatatatcct
     9301 agaaaatata tatatctata tatatatata tattctttat atactctaaa tatactctaa
     9361 tagactctaa ttattaatta gaatttattc atcattgaat atagaatata caattttaaa
     9421 taatatcaat gaaagcgtcc attgtctaat ggataggaca taggtcttct aaacctttgg
     9481 tataggttca aatcctattg gacgcaattt atttccatat atatataata tatatatatt
     9541 ttatatttcg atattaaaaa gtctttttga aagacttgaa tgcgagacgc tcaattatcc
     9601 cttttagaac ttttataaaa tattttatac ttgttcctga agtagaaaac gttccatctg
     9661 ttcctgaata gcttctttca aaagggcttc tgcttctttg gtgaatgtct tggtagaaga
     9721 tattatttct tgaaactggg gtttatttgt ttttaggtaa gtacgtaact caacaagaaa
     9781 tttccttacc tgtccaattt ctaatgaatc aagataacca tttgttccgg tataaatagt
     9841 cattatctgt tcttctaccg caagaggggc ggattgggat tgtttaagca attcacgtaa
     9901 ccgttgacct cttgccaatt gattctgagt agctttatcg agatcagaag caaattgtgc
     9961 aaaggcttct aattctgcga attgcgcgag ttccaatttt aatttgccag caacttgttt
    10021 catagcttta atttgagctg cagatcccac tctggaaacg gagataccca cattaatagc
    10081 aggtctaatg ccagcattga atagatcggc agataagaat atttgtccat cagtaatcga
    10141 aattacatta gtaggaatat aagccgaaac atctcccgat tgagtttcaa ctattggcaa
    10201 agcagtcata cttccttcac ctaaaagaga acctaattta gcagctcttt ccaaaaggcg
    10261 tgaatgcaaa taaaaaacat cccccggata agcttcgcga ccaggcggtc ttcgtaatag
    10321 aagagacatt tgtcgataag cttgtgcctg tttggaggga tcatcataaa ttattaaagt
    10381 gtgtcgtttg cggtacataa aaaattccgc cagagcagcg cctgtataag gagcgagata
    10441 ttgtaatgta gcaggagaat ccgccgtttc agctaccaca atagtgtatt ccatcgctcc
    10501 cctttcctgg aaattagtca ctacctgagc cacagaagat gctttttgac caatagctac
    10561 ataaacacat attacatttt ggccttgttg gttcagaatc gtatctgttg ctactgctgt
    10621 tttaccggtt tgtctgtccc caataattaa ttctcgctga ccacgcccta taggtatcat
    10681 cgaatcaata gcaataagcc ccgtttgaag aggctcgtat acggaacgtc gtgaaataat
    10741 acccggagca ggagattcaa ttaaccgata ttcagaagct gaaatttcac ccctaccatc
    10801 aataggttta gctagggcat ttacaacacg acccaaatag gcctcactca cgggtatctg
    10861 agcaattctt cctgttgctt ttacagaact tccttcttgt atcagcaaac catcacccat
    10921 taatacaaca ccgacatttg ttgattccaa attaagagca atacctactg taccctcttg
    10981 aaattctact aattcacccg ccattacttc atcaagacca tgaatacgag caatgccgtc
    11041 acctacttgc agtacggtac cggtatttac aatctttact tctctattat attcctcaat
    11101 tcgctcacgg ataatcttac taatttcgtc ggctcgaatt gttaccatga gtttttctta
    11161 cttagttttt gaaaaaaaaa aaaaataata cctagagtcg aaggactaat cggttattgc
    11221 ccccaacatg ccaatattgg cacgtatcgt acgtaaatgt aactcgttgt tcaaacaact
    11281 gctcagagtt cctaaagccc cttgtaaggc ttgttggaaa acccgttgtc ggacttgatt
    11341 aatcgccctt tgttgttcaa aatgaatagt ttcgtttttg taattttcta gttgtttcaa
    11401 agtcttagaa gtggaattta taaaattaaa tctttctcgc tctatctcag agtagccatt
    11461 gactcgaaac tgatctgcct ccatttccac ttttcgtaag cgagtccggg ccttttccag
    11521 ctgttcaatg gctcccccac gcagttcttc tgaatttcga atagtattca agatcctctg
    11581 ttttcgatta tctaataaat cacttaatga aagtagattc tctttccatt catttaaaaa
    11641 cttccatgat cccttcccga accaaacatg aatcttttga ttcatttggc tctcacgctc
    11701 aattacttat gattatgaaa aattcccata tctttttttg aatgtaatga gcctatcctc
    11761 tactctcttc atattccaaa ataaaaatat caaaaccaat cactaatcca aaaccaaaaa
    11821 agccggagga ctcttctgac caaacaaaaa tatgtaattg tcagcaaagt tgtttctttt
    11881 ttttatccaa aaatccaaaa agggttttct tccttgaata cacaatacat aggtcgtcaa
    11941 ttcattattg gataaaaagg ggtttcatcc caatttttat aataagcggt tcaaataatt
    12001 ttatccatat gagtgttctt atatagataa attattcatt ttgaaagcat ctctatattc
    12061 atattgatat tgtggtagaa agagtaccat gctgcgtctg gacttcaaac gatttagctt
    12121 taaccataat taatggtccc ccatttttgg ttgatagaga atcaaagcgg atttaccaac
    12181 gaatcacgaa atgctatggt tcttgcatat gatttcttta ttcagaagtc attcgtgaga
    12241 taatgtacct ccttttccga gttataacat aaaaagtaca gctggttaga tccagcctat
    12301 tcttgaaata aacaactcgc acacactccc tttccaaaaa aaaccaatat cccaagcact
    12361 acacttagat ttattagatt tgttgctaaa atatcggtat taaacccgaa actcccggcg
    12421 gacggccagt ggcctaaaga aacgaaagaa tcggttacat ttttcatatg atctcctctt
    12481 atagatagac tagaacaaag ttctttttgt atcgccctgc ccctctttga tatatatatc
    12541 aattttacta tttataaatc gagccaaaaa ggattcgatt tataaatggc gaattacccc
    12601 ctttatttaa actcttccta aaaaataaaa agggggtttc cttagactac gaacgggaag
    12661 gatgaaagcg agtgaatatg ctaattcctc atccacaaat aagcccttcc cgcgggttat
    12721 tgctttttcg aatttataat ttataagatt aaacaaaagg attcgcaaat aacagtgcta
    12781 atgctacaac caggccataa attgttaaag cttccataaa agctagacta agcaataaag
    12841 tacctcgtat ttttccctcc gcctcaggct gtctcgcgat accttctaca gcttggcccg
    12901 cagcagtacc ttgaccaact ccaggtccaa tcgaagcaag ccctacagcc aatccagcag
    12961 caataacgga agcggcagaa atcagtggat tcatgataag ttcctcatac aaaaaaaaat
    13021 ggttaatgat acagtcagcc gatgaattct aacttaatca ttccatcgct acaattcatc
    13081 cagtcgaagt ttcaaattga agtaataatc ttattcaagg ataaaaacta ctttacttcg
    13141 atatctcttt tttagttcct atcgacaaag tctttgcgaa tccgtacgac tttcgtccgt
    13201 acatttcttt attccgaacc attctttgaa ttcttcgatt tttttcttga tgtcatctgt
    13261 ttattgattc aactcacagt cctagagtat acggaaggac ttctattgga atagccatcg
    13321 aaatcgaaat ttatagtagt agggcaacta gtagtagggc aatttgaata tatctttagt
    13381 tcatatataa ctagtcaata tttaatatca atcacctata catgtctttc ttccataacg
    13441 taaaccaact cttcagtcat cttaaattca atcgaattcg agaattatgc gtcgaaaaac
    13501 aagttaattt atagcatatt tttttacata taatatacct ataataaccc ccctctccga
    13561 tccgaatcac cctagttttt ctgaatccct ttttttgttt gtaaatactt cttccccttt
    13621 ctttatcatt ctcccggatg gaaacaatat aaataaacaa attgcttagg ccgaatcatt
    13681 ggatataaat atcattattt gattgatcta agttcaggca atttattatt aatttattat
    13741 ttctgaaaat tttattttgg tgtcaatcgc tgaagaaaag aaattgaaag gggaatcctt
    13801 ctatagagca cccctctttt tttactcaca cgtcgttaaa ccacaagaat tcttattcaa
    13861 attatgattc cgaataggaa atattaggat tggccgacca acaatataaa atgaatatct
    13921 attcaggaga gaatggtata atataagtgg accaaccaaa aattttagga aaaagatctt
    13981 ttagatctcc ttcccttttt ttattttaca actctctact ctaatatatt tggctattat
    14041 tctagattgc atatagtgag ttgtatattt agatttccta attctaatta gattctattt
    14101 tttttaagcc gcgcatacat tgccttggga taagctcaaa aagaatcttt caaaaactag
    14161 tcaatggtgg ccctccatgg attcccctat ataagccgcg gctaaagttg caaaaatcag
    14221 agcttgaata ccacttgtaa ataatccaag gaacatgaca ggtataggaa ccactaaagg
    14281 tactaaagaa acaagaacaa caactactaa ttcatcagct aatatatttc cgaaaagtcg
    14341 aaaactcagt gataaaggct ttgtgaaatc ttctaagatg ttaatgggta aaagtattgg
    14401 ggttggttga atatatttcc cgaaataacc caatcccctt ttggtaagac ccgcatagaa
    14461 atatgccact gacgtgagta aagccaaagc aacagtagta tttatatcat tcgtgggtgc
    14521 ggctaactcc ccatgaggta attgtatgat tttccaaggt aaaagcgctc ctgaccaatt
    14581 agaaacaaaa ataaatagaa acattgttcc aataaaagga acccaggggc catattcttc
    14641 tccaatttga gttttactca catctcgaat gaattcaagt acatattcga agaaattctg
    14701 accgccggtc ggaatggttt gtgggttccg aacagctaga gtagctgaac ccaataagat
    14761 agcaattaca acccaagaag taataagtac ttggccgtgg acttgaaaac ctcctatttt
    14821 ccaatagaaa tgttggccta cttccacacc agaaatatcg tataacccat ttagtttgtt
    14881 gatggaacag gatagaacat tcatattgcc ctctgaaaaa atatagcttt aaataaaatt
    14941 attttgattc aaacggcgct ttctctacgt gactgcttga atcctatata tatttataat
    15001 accaattcaa ttcttgaata caacgaatca caaaatctcc ccagtttttt atctcttttt
    15061 tgagatccaa aacgaatatc tgagattcat aaaaagtaac tgattacata actctatgaa
    15121 atttccaaag taagttaagt tttttatctt attatttatt attatgaatt acggatttct
    15181 tatatagcta gaacgccctt cacgaattgc gaatactaat ttgttaagaa ttaatcgaat
    15241 tgaagatata gcgtcatcgt tggctggaat cgaaatatct gcaagatcgg ggtcacaatt
    15301 tgtatcgatt aaacaaattg ttggaattcc caaagtgata cattcttgaa gggccgtata
    15361 ttcttcgtgt tgatcaatga tgattacaat atctggtaac cccgtcatat atttaatccc
    15421 gcccagatat gtttgcaagt gagataattg tcttttcaac acggccgcat ctcttttcgg
    15481 aagacggtgg agtctccctg ttttttgttc tgttctcaag tctctaaact tatgaagtct
    15541 cgtttctgta gtggaccaat tcgttaacat accgccaagc cattttttat taacataatg
    15601 acaccgagcc cttattgcag cccatgctac taggtcagcc actttatttt tagtgccaac
    15661 gattaagaat tgttttccct tacttgctgc atcaaaaacc aaatcacaag cttctgataa
    15721 aaaacgagcg gttctagtaa gatttataat atgaatacct ttacgctttg cagaaatata
    15781 aggggccatt ttaggattcc atttcctagt accatgtcca aaatgaactc cggctttcat
    15841 catctcttcc aaatcgatgt tccaatatct ttttgtcatt tctccccaca cccccctctt
    15901 ttttataaat ttataaaaaa aaaaaaaaga gacgagggta tcctaaaata aataattgtt
    15961 ccgatggaac cttctcttct accgcaaatt ggccgtagat atacgaccta agccattaca
    16021 ttattccttt ctattcgtta ttatcatttt tactattact aaatgaaatc aaatgttttc
    16081 aaataaaagg ctgactccgc ctttaggaat cattaaatcc tatcctataa atgattgttc
    16141 tgatgtatca tggaaattct ttgaaaggca agaatcaaaa gattttctgt ggtggaacaa
    16201 aatatctctc atttccccct caaatatatt attatttttg gtttccaagg caatgttgtt
    16261 atgttgtctc gaagggtgca ccaatccctg gaatccggta ccaacgggta tcatcccccc
    16321 cagaacaacg ttctctttca ggcctttcaa ccaatcgata cgaccccgta gagctgcttt
    16381 tgctaaaact cgagcagttt cttgaaaact cgcttcggat atgaaacttt gagtattcag
    16441 agatgctttt gttattccca ataagacggc tcggtaacag atcgcttctt ccaaagcacg
    16501 ccccattcgt tccgcccgta acaatccaat aaattctccg ggtaagaaaa catttgacat
    16561 cccatcttct gaaaccacca cttttgatgt tatttgacgt acaataattt ctatatgtct
    16621 attatggatc tgcaccccct gggatcgata aaccttttgg atcttattaa ccaaagagat
    16681 acgactttgc actatagtta gctcagcacc aatcaagaac ccccaaggaa ttccaagagt
    16741 tcttgttata cattcgttcc aaccctcaac cctcttttcg agattcatcg atattgaatc
    16801 aatcgaacgc acttctaaca cctgttccac ttttggaaga ccctgcgtta tatcaccaga
    16861 tcgcgatttt tcatatataa atgtaactaa tgtatttcct tcgtaaagga tttccccata
    16921 atgtccatga accgttgccc ctggggtggc caaataaggc ttagcggatc gtattactac
    16981 agaatccatt ttaacaatta gaacttgacc cgatttgagg tgtggtccgt ttttggctat
    17041 acatacattt tcacaaataa actgcccaag actcattatt gtagacgtct cttcacaata
    17101 attgtgctga agaaaatacc aatttaaatt gaatggattc aaaataatgt tactgtacga
    17161 accagaatta gaaatatgac caatttcatc cattaaaaaa tatttaaata cttgaaaggt
    17221 ctgttgtaag ttgtcaagtt gcaaatagtt agttaccaag atctgattat aagttattaa
    17281 ataggaaaat gaataaaaat tcacagtttg aagggctgtt cctaaagggc ccaagaaatt
    17341 cctaattgga attggggtat cttttttaat ggattctttt ataaaattgt gatattttac
    17401 atcgttgaat gggcccattc gaaaacaatt ggaggatgac aaaattatca aagattggta
    17461 ttccttattt ctattcaaca atgtatgaat agttccttgg ttttgattaa gggattcttt
    17521 aatccttgcg ttggaatagt agaaaaaact ggaagaaaac ggattgatat tggtgcaatc
    17581 tgatccattc tcagagataa atcctgaacc cgaaggatca ttcctttttg cggtatacga
    17641 aatagggggt ttcactaaat ctatttttag aaaatctcga atcaaaccat ttatccttat
    17701 ttcaacaaag gaagtacggg tctcttcgat ataagaactt tttttgtctt gggtacaatt
    17761 taatactaaa caagtcctaa ctaattgaat acttttgtca taaatttccc gaattggttt
    17821 gccatttcca taaagtatat aattgacaac tcgaagttgc acattatcca tttcctgcaa
    17881 caaatccggg gggaaaagtc ttactaaatt tataccgtct gttatttcat atgtgactac
    17941 aggtcgaacc aaaacaaaat actttttctt ggtggtaggt gtgatccgtt ggacatagat
    18001 ccagttttta ctttttttgg attttttcga atttgttttt cccgttcctg gtcgtatcaa
    18061 gacaccacta tgtcgagata tcttatctgt ctctccagga aaatggatat ctccagaaaa
    18121 tatttttagt tcaattcttt ttttttttat ctccactcga accaatccgc ctactcggct
    18181 tcttgtagtt aaagctattt gtgtatctat cccaataaga ctattgttcc gtaccattat
    18241 ggaagaagat ccaggtaaga tatgcacttc ctcgggaatg aaaaagaacc gatccacttt
    18301 tatttggtat tttggcctaa attccttaac tcctcgatac tcaatcaaat cctctttttt
    18361 ggcgattgga tagacttcta tagtgccata tttagtaatt cccgaactct ttcttctgta
    18421 tcgaggatca tcgaaaaaag caagaatact atttctacga aaaataccat ttatgggtat
    18481 ttcgatcgag atacccgaaa ggggcattag ttcgttctcg cgttcttgaa ttgattggag
    18541 tggaataatg aatctttttc ttcgtctctt tgccaataaa tcataatcgg cgtatagaat
    18601 ggtcggatat ttgagattac aacgaaaaat tcgattaagt tctgaataat cagggcgttc
    18661 ttgttctttt ttaccataaa aacccgaact aaagaatttg tgtctcactt gatcattagt
    18721 tactgagagg ttagaaatag atcttttctt gacagaaaaa gaacgagcgt ttgtttgatc
    18781 ttgatccttg tggatcgaaa gggagactag atcagatctg cgcggctctc ctaataatat
    18841 ccataaatga cttgtttttg gtaagagatg aacatttcca tacggaaatt caggtgcatg
    18901 atacacgtcg gtattccagt gcatttctcc ctctgaatca gaataaatat gttttcgaac
    18961 cttctcttta aaattcaaag tcgatgttcc tgcgcgaatc tcagcaatca cttgttctga
    19021 ttctacatat tgatcatttt gaactaaaag aaagcttttg ggtggaatat tcacattatg
    19081 tagaatatcc tcactttcaa tagttacata caagtctata gaacatagaa aagcaggatg
    19141 cccgtggcgt gtacgtgtcg gatgaaccaa atcctcattg aattttattt ttccattaga
    19201 aggggctcgt acatgttctg cagtaccccc tgtgaatact ccgccggtat gaaaggttct
    19261 taatgttaat tgagtgccgg gctctccaat agattgacct gcaataatac ccacagcttc
    19321 tcccaattct accaggtcac cgtgagtagg acttcggcca taacataatt gacagagcca
    19381 cgatgtactc ctacaagtaa agggagttcg aatatatatg ggttgtgctc gaaaggttat
    19441 gaattgattg acaagtccag taccaatatc ttgatttcta gtggcaatac atcgtgtacc
    19501 catatatata tcatccgcta atacacgacc tattagtgtt tggataaaaa tattttccgg
    19561 catcatcccg tttccaagac tcacagacat acctcgggca gtgccacaat cttttcgacg
    19621 tacaacaatg tgttgaacta cttcaacaag tctgcgcgtg agatatccag catctgaagt
    19681 tcgtacagca gtatccacaa ctcccttacg ggctccgtag caagaaataa tatattctgt
    19741 taaagagagt ccttcgcgta aattgctttg aatgggtaaa tcaatcattt gcccttgggg
    19801 atccgacatt aatcctctca tacctactaa ttgatgtact tgagacgcat ttcctctagc
    19861 tcctgaaaaa gacattatat gtactggatt aaaagggtca gtcatcctaa aattaggatt
    19921 catttcttgt cgcaaaaatt cacttgtagc ataccatatc tcaatggatt ggcgtaattt
    19981 ttctactgca tgtacattcc cataatggtg gtgtttttcc aaaatgaaac tttgttgctc
    20041 agcatcttga actagccatc tcttagatgg gattgttaaa agatcatcaa ttcctaatga
    20101 aatggatgta gcagtagctt gttgaaaacc cagagtcttt acttgatcca ggatgtgtga
    20161 tgtatatgcc attccgaagt gatctattaa tctcctaata agtcgtttca tggcagttcc
    20221 gtctatcact ttattgtgaa aaaccagatt ggcccgttct gccataagta cctccatatt
    20281 ccgctgagta gaatttgaca atgaatttga acataagtac ttctatattc cgccgagtag
    20341 gatttgacaa tgggtttgag tcagtgattg gaaaacttcc ttttctcgat cttaattcgc
    20401 gtataaattc cgcaatttcc gtcctagtgg aatcggagag acataaattc taactggtat
    20461 catagaatta caattactta gtttacggac catatcaaca ggcctgacaa aacccctgta
    20521 tagcttcttc gatttctcta taaatagaaa tatgaccaac agtagttcga atatagatag
    20581 aaagaatttt tttttttata cttcttacta ttagatattg cccataaata tcataatagg
    20641 tacccaaaga ttcatagtga acttcgagag gaacttctct tgcagcaata acgcgttgat
    20701 ctagccgcca ccggagccac aaaggactat ctaaattgat tcgtttctgc cgataagctc
    20761 caattgcatc ataagaatta caaaaaaagg gttctttttc tttcgtatac ttatagttat
    20821 tatagttatt cgcataaatt cttttatttt gatagtttct gtgattagat ggattatacc
    20881 tatttacaca aatacctcga cgattcccgc tagttaagac atagagtcca ataagcatat
    20941 cttgagttgg tacggaaata ggatccccaa tcgccggaga taaaaggtta atatgagaaa
    21001 acataagtaa acgtgcttcc gcttgagcct caaaagataa agggacatga acagccattt
    21061 gatccccgtc aaagtctgca ttgaatcctt tacgaactaa tggatgtaaa caaatagcac
    21121 gaccctccac taaaacaggc tggaatgcct ggatgcctaa tctatgcaga gtaggtgctc
    21181 tatttagcaa tacaggatgc ccccgcataa cttcccgaag tatttcccat acaatgggtt
    21241 ttttttcccg aattttactc ttagcaactc ctatattcga agcaatatgt tgtctaatta
    21301 gactacgaat tacaaatgtc tggaaaagct ctattgctat ttcgcggggc aatccgcatt
    21361 gatgtaatga aagtgagggg cccacgacaa tgacagaacg ccctgaataa tcgacccgtt
    21421 tgccaagcaa agtctcgcga aatcttccct ctttgccttc aattacatct gaaaatgact
    21481 tgtaaacttt attatggccg tccctcatcg gttgtccacg gattccatta tcaagaagtg
    21541 tatccacggc ttcttgtacc aatttctcct gacacattac taattctcct ggcgtagatc
    21601 tacttgttgt taataggtcg gtaagagtat tgttccgata gataactctt ctatagagtt
    21661 cattaatatc cgagctcatt agtttacccc cgtctatctg aacgatcggt cttaactcag
    21721 gaggaaggac aggtaataga cacaaaacca tccattctgg gtttatattt gttcgaataa
    21781 aatgcttcgc taattcccta cgtctgacca aaaaatcctt tcgtcttcca acttttcgat
    21841 cttcccactc atttcctgtg ggaccgtctt cccccaactc tttccattct accaatgaag
    21901 aatctataat aatccgtaag tctagatcgg ctaattgttc tcggatagca cctgctccag
    21961 tcgagatctc tcgatttcga aatgtatcga agccttgggt agtaaaaaaa agcgggatgc
    22021 tgtatttcca ggattggatt tcatattcga acaaacctcg taatcgtaag aaagtgggtt
    22081 ttttagatat gggcctagca aaagaaaaat tgggatagga tcctctatag gatatccccc
    22141 cttcaaaacc ggacgtgaaa gtttcccttc atccggctca agtaggtaca tcaaaaaaag
    22201 ataaggagtt caaactttga aattccagag ccccccccaa aaaaagatct actctttact
    22261 caagttccca gcgaagacca aggaggtttt ccttaattat ggcttccttt atatttatat
    22321 tttttgaatt ctttattttt attcaaaaag aaataaataa aatgtgaaat tattgagtag
    22381 tctactcccc ccgaatgatg aatcccgtaa ttcttaattt taattaaagt gagtaccttg
    22441 gaattcataa gggatttact tgtctatgta ccgttctggt aaatctttta ggtcccgact
    22501 tcacctcgac ggttatgcca tgatgccctt aaagtctata tgcgatggat agactactgt
    22561 aaccatgaca tatttgctat ttccttaatt tatttctaaa aaaaaggaac aggttaattc
    22621 cacaaaagaa aaagtctttt ttacgaggta taactaaaaa tgcctgtttt ttttgttacg
    22681 aaagcgacca tagataaatt ccccttgtta tttgggagta ttgaatacac cctaaattct
    22741 gagcttcatg gtactcctcc taagctacat gtcagggcca aggcatcccg gttggattga
    22801 atgggatgac agagtttcat tccgaatcgt ctgtaaaatc agaatttcga tcaaatcaca
    22861 catcgcagta tactaggcct tctaattctt taagaggttt atctaaaaga ttcgcaatat
    22921 aactaggaag acgtttcaaa taccacacgt gggttactgg gcatgcgagt ttgatgtagc
    22981 ccatttgata tcttcgtatc cgagaatcaa taaactcgac cccgcattgt tcacaaaatt
    23041 tccggtattt ttttttatct ccgattactc gataatttcc acaagcacaa attccacttt
    23101 tgataggccc aaaaattctt tcacaaaata atccatcttt ttcgggttta ttggttttgt
    23161 aatgaaaagt ataaggtttt gtcacctctc caactctctc tccattcggg aggattttat
    23221 tcgcccaagt acttatttgt tgaggagaaa ctgatccaat tcggagttgt tgatgtttat
    23281 actgatcaat catagaagaa aagttgtgat tcattccgat taagcttcct tccttttaat
    23341 cttgaaagtc ttctcagata caaagaaatg attcagttcc agagccaaag atcgtagttc
    23401 tcgaacgagc aatcgaaaag attctggagc atcctgagga ttaggtattg ctcctccaat
    23461 gatagtagta ccaagtactt cctggcgagc tctaatatga tccgatttat aagtaagcat
    23521 ctcttgtaaa atataagcaa caccaaaccc ttctagagcc caaacctcca tctctcctac
    23581 ccgctgcccg ccttgcttgg cccttcctct aaggggttgt tgtgtaacaa gtgcataatg
    23641 tccgctggac cgtccatgga ttttatcatc aacttgatga attaatttca agatataagg
    23701 ctttcctatt ataacaggtt gttcaaaagg atcacccgtt cttccatcaa atattctgct
    23761 ttttcccgga tactcgggtt caaataccca tggagtcgcc gtttgcttac tggcttgata
    23821 taattcagaa aacactagtt ttctcgaagc ttcttgttca tatctctcat caaaaggggc
    23881 tattcgataa tgtctgtcta gtagaccccc cgctaaccca agtgaacatt caaatatctg
    23941 ccctacattc attcgtgaag gtacccctaa tgggttgaag accatatcaa caggtcttcc
    24001 atcttgcaaa taaggcatat cttgtctagg caaaattttt gaaatgatac ccttatttcc
    24061 atgtcttccg gctactttat cgcctacctt aatttcacgt ttctgtgaaa tatatacacg
    24121 aatcgtttct ggattataac tagaacctcc ccttttctgg atccatctca catcaataac
    24181 tcgaccccta ccgcctatag gtagttttag acaagtttct tttgaagtag atacctgaat
    24241 gccaagtatg gctcgtaaca atctatcctc cggggcatac gacgattctt tcaccatttg
    24301 gggcgttaat ttacctacta aaatctcacc cgtctctacc caagatccga gcattacaat
    24361 tccgtttttg tctaaattgc gtagtaaatg agcttctaaa tgcggtattt ccttagtgac
    24421 cctttcgggg ccttggcttg tcacatgagt ttgaatttca tattttcgta tgtgaaaaga
    24481 agtataaatg tcttcataaa ccaaacgctc gctaatgagc actgcatctt cagaattgta
    24541 accttcccaa ggcatataag ctactaatac gtttttcccc aaagcgagtt cgccaccaac
    24601 tgtagcggcg ccatacgcta aaatttgtcc ttttttaatg tatttacccc tctgaacctg
    24661 gggtttttga tgcatacaag tatttttgtt agaacgttga tacataacta atggaatgtt
    24721 tagagtatct ccattacccg ataaaaggat cttgtcagta tcggtataaa tgacctttcc
    24781 ttcatgttcg gctatagcaa gaacccctga atctagagcc gcctggcgtt ccaacccagt
    24841 tccaacaata cacttctcgg atcgagaaag aggaactgct tgacgttgca tattcgaact
    24901 cattaaagcc cgattcgcat cattatgctc gataaaagga atgagggaag ctccaataga
    24961 aaaatattgg aaggaaaaaa tacttcgaag atgaacctgt tcccatgcaa tagtcaggaa
    25021 ttcttgacga tatcgagctg gaacaacctg ttcttcctga agaccttgat tcaaggccaa
    25081 aggatttccc gccgctacca tatagtattc atctttacct ggcgataaat aaagcatccg
    25141 tgcccctttt gatctatgag aaatctcata aaatgggctc tctagagatc cccaacgacc
    25201 gatcttcgca tgaattgcta aagatccaat aagtccaacg tttattcctt cagacgtgtc
    25261 aattgggcaa atacgcccat aatgactagg atggatatct cgtattcgaa aactagcagt
    25321 tcgccctgtc aatcctccag ggcccaaata actcaacttt ctcccatgaa ctatttgtgt
    25381 caatggatta gttcgatcca aaacttgaga taatgggtgt aaaccgaaaa aagattcata
    25441 agtagttgtt aatggagttg aagttaccaa attctgagga gccggtatca atttatgcct
    25501 aagtgctcca cctatagttc ctcgaatcac attttctaaa cgaatcagag ccaatcctaa
    25561 ttgatcttgt ataagatctg ctacagaacg aatgcgttta tttttcaaat gattcatatc
    25621 atcaagtgta cccattccaa atttcattcc aattaaatga tccgcggctg ccaatatatc
    25681 tcgcggtaac aaaaatgtat tggtctggga tatatcaagg tgcaatctcc gattcatatt
    25741 tcgtcgacca atctttccta attcacattt ttgttgaaag aatttctttt gtaattcctt
    25801 acataaggat tcagaaaata ccggatctcc gcctacacaa gcaaattgtt ggtaaaactc
    25861 caaaatggca ttttcttttg accctatttt ttttttttcc ttatcagtta aaaaagataa
    25921 aaatatttca ggatagcaaa cattctctaa aatttctctt agattcgaac ccatagccga
    25981 tgatagaact agaatagata ttttttgttt cctactcaca cgagcccata tccttgcttt
    26041 tctatcaatc tctaattcta atcttcctcc ccaatccgat attatggtgc cggtatacac
    26101 cgaaattcca ttatgatcca attcggaccg gtaataaata cccggacttt gcaatatttg
    26161 attgatcaca attctatata ttccatttac tatagaagtt cccagagaat tcattagagg
    26221 aatgtttcca ataaaaatag tttgttcttg catatcccta ctggttttcc aaatgagtcc
    26281 cgcggatata tataattcag aagaatatgt gagtgattta tacacagcat ctctttcttt
    26341 tatcaacggt tctactaatt gatatgtttc cacaaataat tgaaattcaa tttcttgatc
    26401 ggtatcttca atttttggaa acttataaag ttcttccgtc aagccctgat ccatgaacct
    26461 acaaaatcct tcaaattgta tctgattaaa gccaggtatt gtagacattc cctcatttac
    26521 atctcggagc attttgcatt tcccatttat aaaatataaa aatcccatta ttcgctcatt
    26581 cttcatggaa tcatatagat gatctagcaa tgatggaatg tttattaggt ttactgaatc
    26641 acatgaaatt gaacccaact ccatatctgt aatagaatgt atgaaatacg tattaactat
    26701 gaacggggga ataaagaaaa ttttctactc aaattggaat ttgagaaaca gatacaaatg
    26761 taaagaaatt cctaaaacat tcctggaaac agaattatgc tacttaggct tacgaagttc
    26821 tgtaattttg tataggatat caaaatagat taaatttcta ccattattat gatattacat
    26881 attccaatct gcttgaatac cagaaaaatc aacggattcg gcatttgatc ttttcgataa
    26941 gataaaaaca taaaactcag aaacaataga atatagagtc gattttttag tacttaaaca
    27001 catttataga ttccattgtt caaagaaaag gattcacaga gaagagatgt gttttaccta
    27061 tagaatttta agtatatgct aaggattgtg aagtatataa gaggtgttct atttattaac
    27121 cagatatagg cagatataga tatatctatc taaagatcta tatataagtc ttccccttat
    27181 attgtccttt tattccatga aaattcaaat ttgaaacaca aaaatttcct gagaattgcc
    27241 tataggcaac atatataaat aagataacca attagatatc tgtgtaacaa tttatgttct
    27301 ggggtttaca tctacccata tatattgtta taattgaaat ggataaattg aaaataaaaa
    27361 atactgaata aacgctgatt agttatgtat cattttttag tttcttgtgt cattaggaaa
    27421 acaatatttg atattcaaat ccaagactca ttcataaatt tgcagccagg agtcaatagt
    27481 taatggttca aatttgacat caacttgttt tttaaaaatc cacattttac ttttcaatag
    27541 aaaagtgagg ggaaattttt aggcactgcg tttgtttgtt ttgagatcct agacaatcaa
    27601 tcgaagaagt ggatcaaatt aaattaaatc aaaaagagga aagggccctt attttcataa
    27661 aagaattaat aaaaagaata aaaaaggctt caagatataa gtacaaaaaa agtggttcag
    27721 taatccaacc ttaagcagga aaatttccat ctattttttt tgtattattt tggcgatatg
    27781 gccgagtggt aaggcggggg actgcaaatc ctttttcccc agttcaaatc cgggtgtcgc
    27841 ctgatcaata aaagactcga aatctattat tcagttctgt tgatatataa cttataactc
    27901 aacctttttc cccggcagca gaaacgggtt gtgcattagg cctggggttt tataaaagat
    27961 tgtagtaaat ctttgcatct aggattaaaa cgattctaat ggtggaaggg ctatcacgac
    28021 ttcgagagcc ccctctatta tactactaat gtagtgtata ctatctgaat cttaaattcc
    28081 gttggataga ccagatacga aatctaataa aattagcagt ttcgttgtgt aaagaccgga
    28141 agagccttta tatacataaa tatacttaat aataagagta cttactatat atctatacag
    28201 actcacgaga atttatgagc gttcacattc aatattagac tgagtggaaa ataaaattaa
    28261 cttctctaga gataaaaacg ggcaaaaaga acaggccctt ttattcctat atgttccatt
    28321 cgtaacattg ccttaaggcg taattgccta ttttacttgt gttgagtctt tcccaattag
    28381 aagtcgtata ggaatttagt agaagttatt gggattagtt catcaacagt gttcggtcag
    28441 agtccctttt tgactctgcg ccgttgattc gactattatt aatgagcaat aatggaataa
    28501 ttccttcata gagatagggg acataattca catggatata gtaagtctcg cttgggctgc
    28561 tttaatggta gtctttactt tttccctttc actcgtagta tggggaagaa gtggactcta
    28621 gaggtactac gaattgaatt gatttaggaa tctcaaacca tatcaattgt tttatagatc
    28681 gttctgcaac atgttttgaa ttatttaaaa aatatcttca tttaggactt accttacatt
    28741 ggattctagt ggagtaatgt attttatgaa taaaattctt tcaatcaaag agatatttcc
    28801 aggattccca tattagtatc tcgaaagcaa ggggatacag attattgtaa ttttattcca
    28861 accaaattcg tcctaaaatt tctatttcaa tgaacgggct cttcccagaa ttttagtttt
    28921 agatggatac taaagaaggc ccgacccccc tttttttgtt tccctcttta ctttttcctg
    28981 ctcaaaaaga aaatttttaa gtgtatacac gatttctagg agaaaaaatt aggcatagta
    29041 gttgtataac gagagagtat gcataataag atcttgactt gggagtcaca tattgcgcac
    29101 ttaccgattc ttttattttt ttcgaaatta cattaaggtt ttcaagcatt aaaaatttgt
    29161 gaggtttatt ctttattata cttattcatt cccttttaaa atttgaaaat ccgaatcaat
    29221 ggatcaatcc agtttttatt aggaatacta taaaaaaaat attacggctc tttaatagac
    29281 gccgctaatg ctttttcctt cgttgattct ttcgatagat cacgagacgc agattacaaa
    29341 taataagaaa tctctaaatt agaactataa agtaagacaa gacaattttt taattttaat
    29401 attgatcaaa aaaaagatgt ataaaaaaag acatttggtt ctatgtaaat tccatatatt
    29461 atcttgatat ttacatattt acattacata tatcaagata atattgtaga ttgatcaaca
    29521 cgaagtccct gtctttatta taaagtacaa ctttagacac tacactaaaa ataaaaataa
    29581 tagatatggt aagaaagaaa tatatatttc tttcttacta tactagaata tcggatctga
    29641 tagaatactg tcgattctag tccgctcatt tcatttaaga tgccaaattg gaataatttt
    29701 ccctttttta ttcaatcttt gataagaact cagaagtcaa gtttcattca aattaattaa
    29761 tcctttttat tttgactttc tgtttttaca taaattataa gcagaaaagc agtaggaact
    29821 agaatgaaca gtgcagtagc aataaatgca agaatattta cttccataat ttcatttttt
    29881 tttacttcac aataactcgg gatttaatcc catagatatg ataagcctgt aaattcaatg
    29941 aatgaattat ctctcaatga tcttgaatcg gatcaatatc atgaataaca atatctgagc
    30001 tatcaaataa attcgtcgtc gcgaattgaa tagtataaca taggaagatc ttttatccat
    30061 actgaatcca aaataggatt cccaatccaa tcaaaaatta cttttgaata aaagatcctt
    30121 tttaaacttc acattataaa ttataaataa attataaatt ggggttatag aaacaaaacc
    30181 ggagtcagaa ggggatactt tttaagttgg aaagtattct ataaggggaa ttctgttaaa
    30241 ttaaatacat tttgtattgt acaaaaaagg aattccattt ttgtatgtgc gcttgggaaa
    30301 catagagtcc tctattccat ctgaaaagcg gattcattat ctcttggaat actgactatc
    30361 gtgttccata ccaatctaca tatggcttta tactaccaac cagtactagt tgaattaact
    30421 aaaatccccc tatttctttg tttgatggga atggataaac gaaaagggaa agaaaaaata
    30481 gccccctcgg gaatgaaatt tttattcctg ttcacttgtt gacataaaag ggaaagatgt
    30541 tggatgtact tattgaatct gtcgggactg acggggctcg aacccgcagc ttccgccttg
    30601 acagggcggt gctctgacca attgaactac aatcccgggg aaataagaag aagggatcta
    30661 gcagacattt tgattctttt ttattcttat tcctctgtat cgggtatttc tgaaggacag
    30721 gggggttata ccatctcggg atatattgga gaattgttgg gccgagctgg atttgaacca
    30781 gcgtagacat cttgccaacg aatttacagt ccgtccccat taaccgctcg ggcatcgacc
    30841 cagactcaag aagagcccat tggggggggt tattgataat acatgatata aaaaacttcc
    30901 ctttatagtg tagtacccta cccccagggg aagtcgaatc cccgttgcct ccttgaaaga
    30961 gagatgtcct aaaccactag acgatggggg catatttacc caacgtcctc caccgttgct
    31021 cattgtaaga ataggttctt aatattgtca ataaagtcta cagattcaat aagtacatcc
    31081 accatctttc cgtttttcat catttcatca tttaatttat aaatcgttca tttgattcga
    31141 ttgtatatac attatagaat atataaaatg aatatgaaaa cagtattcta ttttattttt
    31201 tattaataat ataaaatata aattattaaa aatagaatag ctataataaa ttaatattaa
    31261 ttattaataa gggctatgga ttcatattaa taaaaaaaaa tatatatata tagaaataat
    31321 acggaaggta taattctttc ggggagtggt gcgtcataaa ataaaaagaa aaagaggctc
    31381 ccactacgga aattaagaaa caaaaaataa gagaagcggg atcaagaagt tctcgaaaaa
    31441 tttttatatt cctataagaa gttcgttcgg ggacaagtag aatctattca tcacattttt
    31501 cgattaaatt tattgaatct atatctatgt cgaattgata ggtgtacatg tatcaatcaa
    31561 acgaatttct ttttgatcgg ttttgaaaca attcattgct agacttgcta gctaaataaa
    31621 ttttcttatt caagaataag ccactagcta ctatgaaggt actgcatgga cttatgtata
    31681 tagacttaaa tatataatat atgtacatgg atccatttta tccatagagc tactaattca
    31741 ggaattgaat caaaagggcc cttttaactc agcggtagag taacgccatg gtaaggcgta
    31801 agtcatcggt tcaaatccga taaggggctt tggctttttc ataaaactac agccgtagta
    31861 ttaatatttg aagcaagaat tgagagattt taaatagaac aaacaaagta aaaagtaacc
    31921 cgcggtataa aaataataaa aataggttat catcctacta aattagaatt aattacagta
    31981 taggagttta gtgaataggt agaaagttga acatctagga gtttattttt tcagtaaatt
    32041 ctaattcagt aggatgataa gtcgtatccg gaatcaccaa actttaattt ttaatttttt
    32101 ccgttttgct aatcaaatgc attgtaaaga ttataaatca ataaatgcat tgtaaagatt
    32161 ataaatcaat aaaagaaaat ttaagtggac ctgacccatt gaatcatgac tatatccgct
    32221 attctgatat taaaattcga tagagacaaa attggaacaa gttaacccct ttttattttt
    32281 tttggctccg caagaatttg tcgatatttc caattcaatc ttattgttcc tagatagtcc
    32341 aaatagttct ttcgttcctc catagataaa cttttattcc aagtcacaac ataagagccc
    32401 ttctttgatt acagactttt atctttatca aggttaattt ctatctagat aagatttata
    32461 ataagattta tctatttaga tgtatatcta tcagatcgca gcttaatgta ccaaacattt
    32521 acatattact gtatccgata tttttgttcc gaccgcgtcg tgtagaatgg atacgggaaa
    32581 gaatactttc atttccagca tccttctttt attttttttc atattgtatt aaattgaaat
    32641 aaaaaaatag gaaattcaat cgttttagaa ttctaacaga acaagataga aaaatttcca
    32701 aaggcttttt tcttgcttcg acccgtggaa agatatactc tggagtttta gatttttcgt
    32761 aaggtaaggg gagatataac aaagaagaca tgacactaaa agtaaaaaaa aaaaaataag
    32821 gatactctag tagtttagtc tacatagaaa ttataagaat ttataaaggt attttttatc
    32881 aatctgacga acaggatcta agaataaatt tagttgacgg aataagaaag ggggaggtct
    32941 gaggatcaac tggtagcgag agagaagatt actttttcct tgaacagttc tttccaaaaa
    33001 tgaatctagc ggattgatga gtcataaaaa ggcaattcat ggttcagatg cttagtaaga
    33061 ataaaaaaaa agaaggaata ataaaaaaag ttcgtgtatt tacctaggta aatttatggg
    33121 acaataaaaa attttatctt cgaaacccat tgaaagaggg ggtttacaaa aaatcaaatc
    33181 atacagaaat gatcgaatcg gtggacaccc caaaaatgct atgaggtgct cggaaatggt
    33241 cgaagtagtt gaataggagg attactatga ctatagccct tgggaaattt accaaagacg
    33301 aaaaagattt atttgatatg atggatgact ggttacggag ggaccgtttc gtttttgtag
    33361 gatggtccgg tctattgctc tttccttgtg cctatttcgc tgtaggaggc tggttcacag
    33421 gtacaacctt tgtaacttca tggtataccc atgggttggc cagttcctat ttagaaggct
    33481 gcaatttctt aactgccgca gtttctactc ctgctaatag tttagcacat tctttgttgt
    33541 tactttgggg tcctgaagca caaggggatt ttactcgttg gtgtcaatta ggcggtctgt
    33601 ggacttttgt tgccctccat ggtgctttcg gactaatagg cttcatgtta cgtcaattcg
    33661 aacttgctcg atctgttcaa ttgcgacctt ataatgcaat cgcgttctct ggtccaattg
    33721 ctgtttttgt ttcggtattc ctgatttatc cactagggca atctggttgg ttctttgcac
    33781 ctagttttgg tgtagcagct atatttcgat tcatcctctt ttttcaagga tttcataatt
    33841 ggacgttaaa cccatttcat atgatgggag ttgcgggggt attgggcgct gctttgctat
    33901 gcgctattca tggtgctact gtagaaaata ctttatttga agatggtgat ggtgcaaata
    33961 cattccgtgc ttttaaccca actcaagccg aagaaactta ttcaatggtc accgcgaacc
    34021 gcttttggtc ccaaatcttt ggggttgctt tttccaataa acgttggtta catttcttta
    34081 tgttatttgt accagtaacc ggtttatgga tgagtgctct tggagtagtt ggtctggctc
    34141 tgaacctccg cgcctatgac ttcgtttctc aggaaattcg cgcggcagaa gatcctgaat
    34201 ttgagacttt ctacaccaaa aatattctct taaatgaagg tattcgtgct tggatggcgg
    34261 ctcaagatca gcctcatgaa aaccttatat tccctgagga ggttctaccc cgtggaaacg
    34321 ctctttaatg gaactttagc tttatctggt cgtgaccaag aaaccaccgg tttcgcttgg
    34381 tgggccggga atgcccggct tatcaattta tccggtaaac tactaggggc tcatgtagcc
    34441 catgccggat taatcgtatt ctgggccgga ggaatgaacc tatttgaagt ggctcatttc
    34501 gtaccagaaa agcctatgta tgaacaagga ttaattttac ttcctcacct agctactcta
    34561 ggttggggaa taggtcctgg tggggaagtt atagacactt ttccatattt tgtatctgga
    34621 gtacttcatt taatttcctc tgcagtattg ggctttggtg gtatttatca tgcacttcta
    34681 ggacctgaga cgcttgaaga atcttttcca ttcttcggtt atgtatggaa agatagaaat
    34741 aaaatgacca caattttagg tattcactta atcttgttag gtataggtgc ttttcttcta
    34801 gtattcaagg ctctttattt tggtggtgtc tatgatacct gggctccggg agggggagat
    34861 gtaagaaaaa ttaccaactt gacccttaac ccaagtatta tatttggtta tttactaaaa
    34921 tcgccctttg ggggggaagg gtggattgtt agtgtagacg atttggaaga tataatcgga
    34981 ggacatgtat ggttaggttc catttgtata cttggtggaa tctggcatat cttaaccaaa
    35041 cctttcgcat gggctcgacg cgcacttgta tggtctggag aagcttactt atcttatagt
    35101 ttagcggctt tatccgtctt tggtttcatt gcttgttgtt ttgtctggtt caataatacc
    35161 gcctatccta gcgaatttta cggacccact ggaccagaag cttcccaagc tcaagcattt
    35221 acttttctag taagagacca acgtctgggg gctaacgtgg gctccgctca aggacctact
    35281 ggtttaggta aatatttaat gcgttctccc accggggaag tcatttttgg aggagaaact
    35341 atgcgttttt gggatctacg tgccccttgg ttagaacctc taaggggtcc aaatgggttg
    35401 gacttgagta ggctgaaaaa agacatacaa ccttggcaag aacggcgctc tgcagaatat
    35461 atgactcatg cccctttagg ttctttaaat tccgtgggtg gtgtagctac cgagatcaat
    35521 gcagtcaatt atgtctctcc tagaagttgg ttagctactt ctcattttgt tctaggattc
    35581 ttcttgttcg taggtcattt gtggcacgcg ggaagggctc gtgcagctgc agcggggttt
    35641 gaaaaaggaa ttgatcgtga ttttgaacct gttctttcca tgacccctct taattgatta
    35701 atgaatagat ttattgagac aggagatcca atacttgaag tataaatgac tttgattcta
    35761 tcatacatat tggaatcagg tcatacttta aaaaagtcat ttttttaact catttatatc
    35821 taatcttttt ttctggcttg gctaggtggg atagccgagc cactactctt tcgttatgac
    35881 cccgtcccgg caaaaccaat aaacaaaaaa tatattcaat gagcaaaaag gagagagagg
    35941 gattcgaacc ctcgacagtt ctttgttcaa gactatgccg gttttcaaga ccggagctat
    36001 caaccactca gccatctctc cgaaagatgg tttttatttt attcctctga atagaacatg
    36061 gctatataag tggatataac actactatct gtagaaagat ctcgggtgtg aatcccccgg
    36121 tcaatctctc tatcctatat ataggatata ggaagtatga tccagcatgc ccatttttgt
    36181 ttgtgaaaaa aatttaatta tccccccact tcgtgtacta attaaatggt ttttattaat
    36241 aaaaaggggg tagtaataag tcatagaaaa taaatatatt tatgttataa tccctctatg
    36301 atgtatttta gtacaatttt tttagggatt aaatggtaga gttcatttgt tgatagcttg
    36361 gaggattaaa agcatgactc ttgctttcca attggctgtt tttgcattaa ttgctacttc
    36421 atcaatctta ttaattggcg tacctgttgt atttgcttct cctgatggtt ggtcaagtaa
    36481 caaaaatgtt ttattttctg gtacatcatt atggattgga ttagtctttc tggtgggtat
    36541 ccttaattct ctcatctctt gaacctattc gtttcagatc caaaatagaa atgacccccc
    36601 cccgaattct tcggggttgt gagaaacaat aaaattcaat ataagtcccc aaaataaaat
    36661 gcaaagaaag aaaaaaatta gagggggggg tcacactttt tgttcttgaa tttgaatgaa
    36721 aaaatttaaa attaataaac taattgaact ccccctgaaa agagtctgta gtctggcact
    36781 gcacaaacag gatccaagtg tatatatgat atatgtgtgg acatgttgtg tataaagaac
    36841 gaaaaaatgc ggatatggtc gaatggtaaa atttctcttt gccaaggaga agacgcgggt
    36901 tcgattcccg ctatccgcct aggatggagt aattttttca tatgataaaa agataaagaa
    36961 aggattcgct atagagttgg ccataatagg atactatcca ccctttcttt tcttcccacc
    37021 ccaaaacaaa aaggtgttag tgaattacta gttaacagag ccaaacctaa aaaagggttg
    37081 acaaaaaaag atattgcgga gacgggattt gaacccgtga cctcaaggtt atgagccttg
    37141 cgagctacca aactgctcta ccccgcgctg aagagaagaa ttgaacacta aatagacaaa
    37201 caagagttga atgggccccc taccctatct gtacaaatag aatagctcat ttatacagaa
    37261 aggtaaaggg gctttagatg atcagcgatc atagaaatga aatgaggaaa ttttttattt
    37321 tcttttaacc cctaccaact ggatcttgtc gcccctggca ataaacatgc gtgaaccatt
    37381 tcacgaagta tctgtccaga tagtccaaag tctcgataat tagctctcgg ccttccggtc
    37441 gaaaaacaac gtcgatggag gcgtgtaggt gcactattac gcggcggaga ttgcaacttt
    37501 ccataaattt cccatttgtc gcttaaggac agaacttgcc ttatttcttt ttttgaggat
    37561 cgacgaatcg aatgatattt ctgttccaat ttttgcctct tattctccct ctgaatcaaa
    37621 ccttttcttg ccataatggt tcagttccta ttagtctcca taatacaagt cgaatcctag
    37681 atgtagaaat ataagaaggc ataccccttc tccatcgaaa gaaatgagat tatcgtaaat
    37741 ataagacatt aaaaaaatta accaaatttg cccgatgtag aggcaatcaa gaaagccgca
    37801 taagtaaata tataacctac ggaaaagtgg gctaatccaa ccaatcgtgc ttgcacaatg
    37861 gaaagggcca ccggtttatc tctccaacga atcaaattcg ccaaaggtgt gcgttcatga
    37921 gcccatgcta aagtttcaat caattcttgc caatagccgc gccaggaaat taagaacata
    37981 aatccagtag cccaaacgag atgtccaaat aagaacatcc acgcccagac cgataaacta
    38041 ttcataccaa aagggttata tccattgata agttgtgaag agtttaacca caaataatct
    38101 cgtaaccagc ccatcaaata agtggaagat tcattaaact gcgaaacgtt accctgccat
    38161 aatgtgatat gtttccaatg ccaataaaaa gtaacccatc cgatagtatt taacatccaa
    38221 aaaactgcca aataaaatgc gtcccaagcc gaaatatcac aagtaccgcc ccgtcccggg
    38281 ccgtcgcacg gaaaactata accgaaatcc tttttatccg gcattaattt ggaaccacgt
    38341 gcatctaaag caccctttac taagatcagt gtagttgtat gtaaacccag agcaatagca
    38401 tgatgaacta aaaagtctcc ggggccgatt gttaagaata gtgaattact agtctcatta
    38461 acagcattta accaaccggg caaccatatg cttcgacccg cattgaatgc cgggccattt
    38521 gttgaagata aaagtacatc aaaaccatat gaagttttac catgagcgga ttgtatccat
    38581 tgagcaaata taggttcgat caagatttgt ttctccggag taccaaaggc aagcataaca
    38641 tcattatgaa cataaagtcc caaggtatgg aaccccagaa agaggctagc ccaacttaaa
    38701 tgagatatga tagcttcttt atggtctaac attcttgcta atacattatc ctcgttctgt
    38761 tccggactgt aatctctaat aaaaaatata gctccatgag caaaagctcc tgtcatgatg
    38821 aatcctgcga tgtattggtg atgagtatat aacgcagctt gagtagtaaa gtcttgtgct
    38881 ataaatgcat aagcgggtaa agagtacatg tgttgagcta ccaaggaagt aataacccct
    38941 aaagaggcta gagcaaggcc taattgaaaa tgaagggaat tattgattgt gtcataaaga
    39001 cccttatgcc cacgtcccaa tcgtcccccc ggaggaatat gtgcatctaa aagatctttc
    39061 atactgtgtc caataccgaa gttagttcta tacatatgac cggcaacgag aaaaataaat
    39121 gcaatagcta aatgatgatg agccatatca gtcagccata aactttgcgt ttgtggatga
    39181 aatcccccga gaagggttag aatggcagtt cctgctcctt gggaggtacc aaataaatga
    39241 ctacttgagt cggggttttg agcataaaga ttccactggc ctgtaaaaag cgggcctaac
    39301 ccttgggggt ggggtaatac atctaagaaa ttattccatc gaacgtactc ccctctggat
    39361 gcaggaatag ccacatgtac taaatgccct gtccaagcca aggaacttac gccgaagagt
    39421 cctgacaaat gatgattgag acgagattcg gcatttttga accacgaaac gctcggtttc
    39481 catttcggtt gtaggtgtaa ccaacctgct attaacgata tggcagaaag aaataataga
    39541 aaaagagctc cagtataaag atcttcatta gtgcgtaaac caattgtata ccaccactga
    39601 taaacaccag aataagcgat attcactggg ccgagagcac cccctcgagt aaaagcttct
    39661 acagctggtt gaccaaaatg aggatcccaa attgcatgag caataggtct tacatgtaaa
    39721 gggtcctgta cccaagactc aaaatttcct tgccaagcta catgaaacag atttccggaa
    39781 gtccacagaa aaattattgc taactgcccg aagtgagaag caaaaatatt ctgataaaga
    39841 cgttcctcag taatatcatc atgactctcg aagtcatgtg cggtagcaat accaaaccaa
    39901 atacgacgag tagtggggtc ctgagctaag ccttggctaa accttggaaa tcttaatgcc
    39961 ataatgcctt tcaaatcctc ctagccatta tcctactgca ataattcttg ctaagaagaa
    40021 cgcccatgtt gtggcaattc cacccagaag gtaatgggtt actcctacag cacgtccttg
    40081 tacaatgctt aaggctctcg gctgagtagc aggagcaact tttaatttat tatgagccca
    40141 aacgatggat tcaataagtt cttgccaata accacgtcca ctgaatagaa acattaaact
    40201 aaaggcccat acaaaatggg cacctaggaa gaaaagccca tatgcagata atgaagaacc
    40261 ataagattga attacttggg atgcctgtgc ccataagaaa tcgcggagcc acccattaat
    40321 agtaatggaa ctctgcgcaa agtttcctcc cgtgatatga gttactaccc cttgatcact
    40381 tatactgccc caaacatctg actgcatttt ccaactgaaa tggaatataa ccaccgaaat
    40441 tgcattatac atccagaata gccctaagaa gacatgatcc caagccgaga cttgacacgt
    40501 cccccctctt ccaggcccat cgcaaggaaa acgaaaacca agatttgctt tatccggtat
    40561 caaacgggag ctacgagcaa atagaacacc cttcagaagt attaataccg tcacatgaat
    40621 cgtaaatgca tgaatgtgat gtaccaaaaa atctgcagtt cctaatggaa taggtaacaa
    40681 agccacttta ccacccactg ctactaaatc accgcctccc caagttaaac tggtgcttgt
    40741 tgttgcaccc ggagccgttg cactgggtgc taaagcatgg gtgttttgta tccattgagc
    40801 aaagacaggt tgtaattgga tagcggtatc cgaaaacata tcttgaggac gccccaaagc
    40861 gctcatggta tcattatgaa tatacaaacc aaaactgtga aagcctagaa atatacatgc
    40921 ccagttgaga tgtgatataa ttgcatcgcg atgcctaagg acacgatcta atagatcatt
    40981 gtatcgagta gtaggatcat agtctcttac cataaaaatg gctgcatggg cagcagcgcc
    41041 aactatgaga aatccaccaa tccacatgtg atgtgtgaac aatgacagtt gtgtaccata
    41101 gtcagtagct agatacggat aagggggcat agaatacata tggtgagcta caataatggt
    41161 taaagagcct aacatagcta ggttaagaga taattgagca tgccatgatg ttgttaggat
    41221 ctcatatagg cctttatggc cctgacccgt aaatggacct ttatgagctt ctaaaatatc
    41281 ttttaggcca tgaccaatgc cccagttggt cttatacata tgacccgcta tcaggaaaag
    41341 aattgcaata gctaaatgat gatgtgcgat atcggtcagc catagacccc cagttactgg
    41401 atctaatcct ccacgaaaag taagaaagtc tgaatatttt gaccaattca aggtgaaaaa
    41461 gggagttgct ccctcagcaa aactgggata aagttgagcc aaaagatccc gattcaagat
    41521 aaattcatga ggaagtggta tctctttagg atctactcca gcgtttagaa attggttaat
    41581 cggtaaagat acatgtactt gatgccccgc ccaagagaga gaccccagtc ctagtagccc
    41641 cgctaaatgg tgattcaaca tagattctac atcttgaaac caagccaatt ttggagcagc
    41701 tttatgataa tgaaaccaac cagcaaaaag cattaacgct gcaaagatca atgcaccaat
    41761 tgcggtacaa tagagttgca attcactagt tattccagat gctcgccaaa gctgaaaaaa
    41821 accagaggtt atttgtattc ctcggaagcc cccacccaca tcaccattca atatttcttg
    41881 gcccactatg ggccaaacca cctgggcact tggcccaatg tgagtcggat cacttagcca
    41941 tgcttcataa ttagaaaaac gagcaccatg gaaatacata ccactcagcc aaagaaagat
    42001 gatggagagt tgaccaaaat gggcactaaa gacttttcga gagatctcct ccaaatcact
    42061 ggtatggcta tcaaaatcgt gagcatcagc atgtaggttc cagatccaag tggtagtgtc
    42121 agggccttta gctagtgttc ttgagaaatg acccggcctg gcccattcct cgaaagaagt
    42181 ttttatgtga tccctatcta ccaaaatttt tacttctggt tccggcgaac gaataatcat
    42241 tgagtcctcc tctttccgga caacacatac aaagagacct gccaacagtc aaaaaaaaga
    42301 gtgaatcttt aagagatatt tatataatga gtttgtttct cttctatttt tctatctccc
    42361 atttatttat tttcgtcagt tattcactag agctattatg atctgtaagt cgatccgggg
    42421 caagtgttcg gatctattat gacataggca ggaggcgctc aacggacctt tttaatattc
    42481 taaaactctt tctgggcttt ggattaatgc aaaaacatct ttttgtgtaa cctacggtat
    42541 attcatatct caattataag ttcttagatg gagctgcttc atattttaca tacaacattt
    42601 ttaatctatt ccaaatcacc cgagcagcta ttagccatta ctaatagact aatagatatc
    42661 ccgagatatc tatttagtga ttcgaaggcc tctttttttt attttagttt ttaaaagaaa
    42721 gacaagagcg aagtctattt tgtactctat ctgtgtatcc tttatcccta cgaaataccc
    42781 agacgaaata gaacgtagag gggatataat gaaattcttc aattggttct tgccagggga
    42841 atggtccttt ttattatttg actgatgggg tcaacaaaca attaataaaa aaaaatagat
    42901 atatatatat aactcctaaa taagaaataa aagaaaaaaa aaaaagagca aggtgtcttc
    42961 ttttattcga aacgcctcgt gatcttcaac caattctgcg cttcaatata attaccagga
    43021 gtaagcgcta tagcttgttt ccaatactca gcggcctgat cgaaccaagc ctccgcaatt
    43081 tcagaatctc cctgccgaat ggcttgttct ccccggtcgg aataggcgag tcaattcctt
    43141 cccttagaac cgtacttgag agtttcctac ctcatacggc tcagcagtca attcttttgg
    43201 tatcccattt catttaatct accatatcta acaaaactag atttctcata gatctatctg
    43261 gttttggggg gttaaccaaa agaggttaat gacatgagtt ttaaactaaa atcaaaaatt
    43321 tgtattaaga ctccatttta gttttatctt ttctcccacc ttccgaagaa taaagtaaag
    43381 cctaggcatt tatccctatc gttaggattt tctgaaaggt aactatctcg gtttcatatt
    43441 taaataaatt tagattagat atatattata tatagaattt ttgaaaaaga ctttcattca
    43501 taagaaaaaa gacttactat ctttgggatc tgatcctaca ccgctgctca ataccttagt
    43561 ggatcaactc tattacataa gtggattcct aatgcttatc tcatatcatg gcattaataa
    43621 gcagttatta ttgtctcggc ccaaaaccta aaaccttgct aattgatctt tacgatgctt
    43681 gttctatcaa ttagatcctt tatccataga ataaaacagc taggcatatc tctttcttca
    43741 cttttaattt aaacttctat gaagtttctt tctttgctac agctgataaa aatcgttgtt
    43801 ttagacgatt aatatgtaga aagccctttt tgtttctagt atttactagc ggatttaatc
    43861 cttctttcct tttttctttc tatagtggag atagtcgcac gtaatgacag atcacagcca
    43921 tattattaaa agcttgtggt aagaacggat ttcgttctag cgctcggaaa taatattcca
    43981 gagctttcgt atgttctccg ttacttgtgt ggataagtcc tatgttatag agtatataac
    44041 ttcgatcata gggatcaatt tctagtcgca tagcttcata ataattctgt aaagcttccg
    44101 cataatttcc ttcggattga gccgacatcc gttacggtcg tcattcactt caaagaatct
    44161 ccgttccaga accgtacatg agattttcat ctcatacggc tcctctttta tgtgcataat
    44221 gaaaataaaa caggggaaaa aagatgaaaa tattatcatt atgaactgag cagggctagt
    44281 gtttttacaa gaaatctcta gccaacctta ctgcaagaga tcttctctta agatcaaacg
    44341 tgttgatact atatagaaat gataactcca ccaatttatt tgttctaaac gccttataat
    44401 ttccaggaat tagtcacttc aacagccttc gatggttata caggtatcca aaatacaaac
    44461 gagatggatg tttgttgtcc cgaccattct tgttagttcc gatcctgata aggatcggga
    44521 taatttataa caaagttttc gtgttgttga ttcctaggtg tagtgcttct tcccctatgt
    44581 gacctattgg tacttgtgga gtaggattga cctctaaata cagaacctat aggtgtagcc
    44641 tttcgctcaa tactagagtc gacaattaaa ccgtagcatc cgaggttgca ttaatggagg
    44701 atacacgaca gaaggaattg ttctatttcc aaactttacc ttcaacaagc gtagattttt
    44761 ttttatttta gttctatccc gatcccaaat catgtgtctt tctcgtaaga ttgagcgcaa
    44821 taaaaaagaa tcaaatcgca ccatctctgt aataggtaaa tgcctctttt tctcctgaag
    44881 ttgtcggaat tattcgtaat aagatattgg ctataattga aaaggtctta tcaataaaat
    44941 ttccatttat ccgcgatctg ggcataggta gcaatccatt ctataattct tctcattacc
    45001 tctcgtggta aactgatccc acaaagaaaa gaattgtaca gtacgaaata acataaaaac
    45061 aaattcatta ataaaaaaga aaagatatgg tccctttatt tatatttatc aattaaaatt
    45121 gttccttttt gacaggaata aaaaaaaaaa ataaataaat attggagtac gcttcgattt
    45181 catcctaatg taaatgtagt agtataccaa caaaaaagaa agtattcaat ttcattgaag
    45241 ttacagatga gaataacgaa cactttttta tttaattctc atccaaagaa taaaaaaaga
    45301 tcgaataact gttctatgat gaaaaacccg cccgttttct tttgtatgca tagtaggtat
    45361 acactataca atcaactata tatatatata taatttttct gaatactgga ctggaaagga
    45421 atttgagaat tcttaagata tggaattaga gtctaaatag aatcgtgctc taaagagatc
    45481 catgaaccta agtgcaaaaa tagacccatc aatcagctga ttcgttataa tttagtgatt
    45541 gccttcggta ccggtataaa ataacataaa aagaggcgaa ggctggtttt gcaaacatta
    45601 atagaatgtt tctaccaatt ttcatatttt ctagttatcc gcctaacctc aaaagaaaga
    45661 tctttcttta aatttatcta gttttttata attagaatta attagaatta agtggtcgtt
    45721 cctatccaat aatctactag taccagctcg ctattcactc ggtttttggg tcataatcat
    45781 tatgtaggag agatggccga gtggttgaag gcgtagcatt ggaactgcta tgtaggcttt
    45841 tgtttaccga gggttcgaat ccctctcttt ccggaccttc atctaattca ctaatcttac
    45901 taaccaaaag agtaaaatta ctaaccaaaa gagtaaaata gcactatcta aaattatatt
    45961 ccaacacaaa acagttagac cttgatatat attttattcc taattgctgt gtcacggaaa
    46021 atactaaaag gaaaagagta gacaaggaat gaaaacctcc ctcccgttct atgataccta
    46081 aatcggataa aaatccggat caaaccctta atttatctta accttaggtt aatttacttt
    46141 gccgaaaggg atcaaaattg tccgaaccct tgtgattttt tattttcttt tcgttaggtt
    46201 taggtctggc gcgaataata ttctacgact agcaattcat ttattttcaa accgacccat
    46261 ttactatcta ttatttgatt gactaatcct ttatattgga atggttgaag agtcaaatgt
    46321 tttggcattt cgtcctgaga ggatgaatcg aaagaatttt gaatcagagc tctcgagttt
    46381 tgttcatccc tcgccgtaat aatatctcgg ggtttgcagc gataacttgg tatatcgact
    46441 atacgaccat tgactaaaat atgtctatgg ttaaccaatt gacgggctcc aggaatagtc
    46501 ggagccatac ccaatcgaaa aaggatgtta tccaagcgca tttcaagtaa ttggagtaaa
    46561 acctgacctg ttgacccctt ggctttgccg gcgatacgaa cgtatttaag taattgtcgt
    46621 tctgtaagac cataatgaaa acgcaacttt tgtttttctt ctagacgaat acgatattga
    46681 gattttttac cggaacgtga ttggtttcta agatcacttc cggctctagg ccttttatta
    46741 gttagtcccg gtaaagctcc caggcggcgt atttttttga aacgaggtcc ccggtaacgc
    46801 gacataaaga ctccttattc ttatttatat tgaattctta ttgatgaaat ttcattttac
    46861 agaataaacc taaactaaaa ctgaactaac tcataaatga agcgaagttt acggaagtag
    46921 tgtacttgta ctctaaaaaa taattagata aatacccaga cctttctatt ctatatttct
    46981 atatatatat attctatata tatatatatt tatatataaa gattctataa agggattctt
    47041 ttcatggcat agttataagt tcctataaga taaaaaaagg atttttcaat attctttgat
    47101 ttcggatttc aaaggggcat tctcgatcat gtaaaaactc gaagaaaata aatagagaaa
    47161 agccggctat cggaatcgaa ccgatgacca tcgcattaca aatgcgatgc tctaacctct
    47221 gagctaagca ggctcacata agataaattc tacctgcaga gggattaaat aaactattgt
    47281 tatcttagag atattaatta atattaagta cttatatttg cattcttagc gattcctatt
    47341 agctagtcat aatgaatatg actatcgaaa aaatagaata tagaattgaa aggaaatatt
    47401 caatactcgt acttaccata gaccatagaa tataacgatt aatctatcga tatataattt
    47461 tagttttttt ttatcacatc acaattatat agtacaattc tatagtatag catttaatat
    47521 taaaagtata gcatttaata ttaaaaaata ttagatttga tctattttta gattaaatca
    47581 ttttcgtttt tgctttcaaa ttatatttga aagtcttttt attacacttc tctattttat
    47641 ttcatatcat atatatatat attttatatt tatttataaa tggaatgatt tgttctaaat
    47701 aatgagaaat tattgcgctg tgattcgtaa aggtggaagc tcagacgaaa aaaagaatcg
    47761 accgttcaag tattccaaat tgcatgggaa aaacgagcag aagagagaca tatatacgtg
    47821 gtatatctcc atctatattg aattgcagat acagaaatga tagaatggac caaatgcggt
    47881 gcgggtgcgg gttccgatag aagatgaaag aagatagcca agaaatcaaa gaggagaaaa
    47941 actttttcga gaccggaatc attatttaat gaattcaacg gttccagtag aaatgaaata
    48001 aaaaagagaa cgacatctca ataaaaatga gatcctaatc tcaaaacaaa aaggggatat
    48061 ggcgaaattg gtagacgctg cggacttaat tggattgagc cttggtatgg aaacctacta
    48121 agtgagaact ttcaaattca gagaaacccc ggaattaata aaaatgggca atcctgagcc
    48181 aaatcctatt ttccaaaaac aaacaaaggc ccagaaggcg aaaaagggat aggtgcagag
    48241 actcaatgga agctgttcta acaaatggaa ttgactgtgt tgcattggta gaggaatcct
    48301 tccattgaaa cttccgaaaa aatgaaggat atacgtatat acatacgtat acgtactgaa
    48361 atactctatc aaatgattaa tgacgaccct aatctgtagt tttatatgaa aaagggaaaa
    48421 attgttgtga atcgattcca tattgaaaaa agaatcgaat attcattgat caaaattcac
    48481 cacacagtct gatagttctt ttgcagaact aattaatcgg acgagaataa agatagagtc
    48541 ccgttctaca tgtcaatacc ggcaacaatg aaatttatag taagaggaaa atccgttgac
    48601 tttaaaaatc gtgagggttc aagtccctct atccccaaaa agcccatttg attccttaac
    48661 tatttctctt atcttttttt ttgttagtag ttcaaaattc gttatctttc ttattcaccc
    48721 cactctttta caaacggatc cgagagaacg atttgtctct tatgacaagt cttgtgatat
    48781 atgatacatg tacagatgac cgtctttgac caaagactcc ccatttgaac gagtcatagt
    48841 cgatatcatt attcataccg aagctgacaa agtcttcctt ttttgaagat ccaagaaatt
    48901 ctagcacctg gataagactt tgtaatactc tttgaattga catagaccta aattatttag
    48961 taaaatgagg atgcggtatc gggaatggtc gggatagctc agctggtaga gcagaggact
    49021 gaaaatcctc gtgtcaccag ttcaaatctg gttcctggca catgattaat ttttatgagt
    49081 ctcttttttt ctacaatcta caaattactt tatatttaat ataaatcgac atatatattc
    49141 atttatagtt tagatcatat tccatacgtt tgtttatccg cctcggtatt tagagaaata
    49201 ccccatctat tttataattt tatagatata gatgggtaaa gagtttttta tacaaagtat
    49261 gtaacaaaaa taaattctat tttatattct ttttttatct ctcgttcaaa aataaagtta
    49321 atacctcata cgcatataca tattcgaaag gttaaattag ttgttagcct atccataaat
    49381 acaaacgaga cttcaattac tctgtttaat ctagaacaga accttgaatc tctggaattg
    49441 tagaagtgac taaaagtttc ttatttttca atgagcatct tgtatttcat aaaaattggg
    49501 ggcaatataa tccttacgta aaggccatcc tatccaactt tcaggcatta agatgcgttt
    49561 caaacgcgga tgattatcat aagatattcc caacatatca aaagactccc gttcttgaaa
    49621 atccacactt ttccaaaccc agaaaacaga cggaattcga ggattcttcc taggggaaaa
    49681 tacttttatg catacctctt ctggttgatc cacgccatac tctattctcg tcagatgata
    49741 cacactagct aacagtccac ctggtgctac atcataggca cattgggagc gtagataatt
    49801 gtaaccatat atatataaaa tgacagcaat ggaatgccaa tcctcgggtt ttatttgtaa
    49861 agtttctatt ccttggtaat caaaacccaa agatctatga attagtccat gcttgactaa
    49921 ccaagtagac aaacgaccct gcatcttttt tatctctccc gcattgtttt gttatttgta
    49981 taagtatttt gcattgacga tgagattttt gcggattgac ccactacttg tttttctgta
    50041 caaaggaatc ctgtctaatt cactaagtcg tgggaagaga ctgaactttt gtatttgaaa
    50101 aatgtttcgg gagggatctc tgaagtagat gacggttgat aaaggaactc ccgatcgtaa
    50161 tttccagtat gaatactacg cccaacctta aatttgtgat tggttgtaaa acaccgattc
    50221 tctcgttgag acttaattct atcttcatag atttctcgag atattttctt acgaagtttt
    50281 gttatagcat ctataactgc ttccggtttt ggtggacaac ctggtaaata gacatctaca
    50341 ggaattaact tatcaactcc ccgaacagta ctataagaat cagtactgaa catccccccg
    50401 gaaattgtac atgctcccat agcaataaca tattttggtt caggcatttg ctcatataat
    50461 ctcaccaaag agggagccat tttcattgtt actgttccgg ctgttaaaat aaggtccgct
    50521 tgtctaggac ttgatcttgg gactagtcca taacgatcaa agtcgaatcg tgagcctatt
    50581 agtgaagcaa attcaatgaa gcaacaactg gtaccataga gaagcggcca taaactagaa
    50641 agtcttgacc aatttgaaag atcatttgat gtagttgaaa taactgaatt ttgggttgtt
    50701 cgatcaagta agggaaactc gatggaattc ataactgtct caattttttt tctttttatt
    50761 gtctgaatgt ttagaagcta agaccattcc aatgctccct ttcgccatgc ataaactaaa
    50821 ccaacaatta agataagcac gaaaattaac gcttctacaa atacagatac acctaataca
    50881 tcgaaactca ttgcccatgg ataaagaaaa accgtttcaa catcaaaaac aacaaaaact
    50941 agagcaaaca tataataccg gattcgaaat tgtaaccaag cgttgcccat tggttctata
    51001 cccgattcat aactagaaag tttctcaggc cctttgttaa tcggggctaa aactcccgaa
    51061 acgaaaaatg ccaaaatagg aataagactt gatattatta gaaatgccca aaaaagatca
    51121 tattcgtaaa gcagaaacat agacacactc ctatgaacgt gaaaaatata ccgaattagt
    51181 caactctcga cttgaaattc tcaagtcatt cacaactgtt tagtaaaaaa tacgaatttt
    51241 tttgatcgaa ctttatattc tagtttcctt tgtttactgc agggcatgtc tgctttcaat
    51301 attcatcgac tgaatcctat ttccattaca tgtatttcaa tttgagttag ttatagttag
    51361 tataactaac tattgttatt atacaaatta tacaaattct ctcgttttca tcttacctag
    51421 gattctctcg aactctctaa gaaaagagga aaaacctcct ctattcatac aagaatataa
    51481 atatagaaag atactcaaaa tggatttcaa tttagaataa ttagaatata ttcatttata
    51541 ttctataaaa taaattaaaa ttgaaaatct aattataaac taaaaactaa aatgagaatt
    51601 ttagttctat ttctaattcc ttttctttcg agagttcgaa tagaacaagt agtcagatgt
    51661 aagataattt atagaaattt ccatctcctc tcaaggttta gaatatattg gtgttggtat
    51721 attccttttc ttaatatcca ggctgaggag tttctattga ttgaatagtg aaagtgaata
    51781 cagaaagaga agactacccc cttttgtgat gtggtttgct gggtttcggg ggggtataca
    51841 aagacaaaag cctagttgac gtttttgaca atgtttacaa tgaaacttac caattaccaa
    51901 agatagttgt ttttcaaact ttagcttgta cacaaagaag gcaggtcatt cctatactag
    51961 agggagagta tcgctaactt tctgattgtc gacagaaagg gaggaaaatt catatggaat
    52021 tcaactccga agattcatga agcaaataag tttgtttagt cacccgattg gataaatatc
    52081 cattgatccc atgaaaatga attgaaatgt gttttttctt tcatttatat gttcggcttt
    52141 aaatgatact cgtgaccggg cttatagaaa aaatttagga atactttttt tgatgaaaaa
    52201 acgggtcggt tacaagcaac aaactagaat ggggaaatta aaattataca atttcttttc
    52261 cttttttagg gctctagggc tatacggact cgaaccgtag actttctcgg taaaacatat
    52321 caaacttttt attatcaaaa tgatctgaac tgtttcaaag acccaacatg cattttttgt
    52381 gcattgggct ctttcattaa ctgatatttc tatcagttag tccgccatat ttttattttt
    52441 tttgatagaa aaataagaga tggctccatg tgctctgagt cattatttta attctgatcc
    52501 aggaacacta ccaaagtgtt tcaaaggggg tatcttgacg taggtctgcc tctggcctag
    52561 attaacctaa gttagatgaa gtctctatcg ctatgcttaa aaatgaaata tgaaacttca
    52621 tacaccttaa agttcatagg gcgaaaagat cttttttgag gtccttgtac tcattatgcc
    52681 tagcattgaa tagacattta ccttatcaat atctcaaatc aacgatgggg cctgtttggc
    52741 acctataaag ggacaagact gaaccccttg tcaggctatt gttctcttgt tccctcaaag
    52801 ttatggagta agacatcgat ttctcaataa gatcaattct tttgattgca tgatggaccc
    52861 ccctgaaaaa cattggcgcg cgtgtaaacg aggtgctcta cctaactgag ctatagccct
    52921 tagttcttgt aatacctatt ttaagttctt gtaataccta ttttattatt ttattatgta
    52981 gataatttat tgtcaagatg aatattccac gatccaagat catagttctt tgatctgttt
    53041 gcgcggtatt gattctaagt aatattatat ttataatcca tcgatgggat gggtcccatt
    53101 tggttttctt tgtaatgata aacggcctac ttaactcagt ggttagagta ttgctttcat
    53161 acggcgggag tcattggttc aaatccaata gtaggtataa cttattagat cccaccgact
    53221 ccggtctcta ataagttttt atataatctg cttttattga tatttatttt gtatcttttc
    53281 tattgctttt ttttgttgga tcaaaataca attatgcctg atttaattct gtcgagtgaa
    53341 tacaatcaaa tcaaataaaa aaaaaataga ccaaacctct ttttattatt cggacacacc
    53401 aactagttcc gaaatctcat tgatcgtctc gactcgtgtc ctagctcgtc ggagagctag
    53461 atttgcctca attttttgtc tctttccttc agcttttctg aaattagctt ctgctatttc
    53521 aagagtttgc cgggcttctt gtgaatcgat gtcactacct ttctccgcat catttactaa
    53581 aacagtgatc tcattattac ctattctagc aaaacctccc atcaaagcca tcgttaacca
    53641 ttggccgtca agacgtattt tcaaaatacc tatatcgacg gctgtagcaa cagagacgtg
    53701 atttggtaat acgccaattt gaccactatt agtagataaa atgatttcgt tcacttttga
    53761 attccaaacg gttcgattag gggtcagtac acaaagattt aaggtcattt attcgaattg
    53821 ctctccgttt ctaagttcat agccttcgcg gtagcttcat cgatgttacc taccaaataa
    53881 aaggcctgtt caggaagact gtctaattct ccggaaagga tcaaccgaaa tcctctaatt
    53941 gtttctgcta aaccaacata ttttccggga gaaccagtaa aaacttctgc tacgaaaaag
    54001 ggttgtgata agaaacgctc aatttttcgc gctcttgcta cggttaagcg gtcctcttcg
    54061 gataattcgt ccaaccccag gatagctata atgtcctgaa gttctttgta acgttgtaaa
    54121 gtttgcttaa ctctttgagc agtttcataa tggtcctcac caacaatccg gggttggagc
    54181 atagttgacg ttgaatctaa aggatctact gctggataga tacctttggc ggctaatcct
    54241 cttgatagta cagtagtagc atccaaatgt gcaaatgtcg tagcaggagc agggtcggtc
    54301 aaatcgtctg caggtacata aactgcttga atagaagtta tggacccctc tttggtcgaa
    54361 gtaattcttt cttgtaacgt acccatttcg gtactaaggg taggttgata acccacagcg
    54421 gaaggcattc tacccaataa ggcggatact tcagatcctg cttggacgaa acggaaaata
    54481 ttgtcgataa atagaagtac gtcttgttca ttaacatctc gaaaatattc agccatagtg
    54541 agggcagtca aaccaactct catacgagct cccggcggtt cattcatctg accgtaaact
    54601 agagccactt tcgattctgc aatattttct tcattaatca ccccggattc tttcatttcc
    54661 atgtaaagat catttccttc acgagtacgt tcacctactc cgccaaatac agatacaccc
    54721 ccatgagcct tggcaatatt gttaatcaat tccataatga ggactgtttt acccactcca
    54781 gcccccccga ataatccaat ttttcctcca cgacgataag gggctaaaag atctactact
    54841 ttaattccgg tttcaaaaat agataatttt gtatctaact gtataaaggc gggcgcagat
    54901 ctatgaatag gagatgttgt gccagtatct acaggcccta aattatcaac gggctctccg
    54961 agtacgttga aaattcgccc aagagtcgtt ccaccaaccg gaacacttag aggagctccc
    55021 gtatcaatca cttccattcc tctcgttaga ccatctgtag cactcatagc cacagcccta
    55081 actcgattgt ttcctagtaa ttgctgtacc tcacaagtca cattaatttg ttgaccagca
    55141 gcatctcgac ccttaactac cagagcgtta taaatattag gcatcttgcc tggtggaaaa
    55201 gctacatcta gtaccggacc aatgatttgg gtgatattcc cgaggttttt tttttcaagc
    55261 gtggaagtcc ccgaactaga agtagtagga ttttttctca taataataat aaataaagtc
    55321 aaataagtcg aaattagttt tgcgaaaatg atcgaattca aaaaataatg tccactagca
    55381 agttgatcgg ttaattcaat aagaattggg agttagcacg cgatttcgtt ggtaccctcc
    55441 aaccgaatcc aattcaattg tttacttatt aaatgaatga attttcaagc tcaacctgcc
    55501 cgttttcaaa atatcaagta taagaatctt gagaaagttt tttatttgtc tatcattata
    55561 gaccagccca tttagattat ctatgggact cgaacccgaa ctctacttac gattcatttt
    55621 ttctatatca tcgacttttc ttatttacta tttcatcata tctatttatg tctagcctct
    55681 tcttttcatt ttttagatct tttcctagac aaattccgta tatttttatg tctaggattt
    55741 acatatacaa cataggcccg ctctaacgag ggaatttctt atttttcaag ttatatttaa
    55801 gtggttcaat tccaaaaaaa aagtaaaaaa aaaaaaacat aagaattggg ttgcgccata
    55861 tatatgaaag agtatacaat aatgatgtat ttgacgaatc aaataccatg gtctaataat
    55921 aaagcatttt gattagttga taatattagt atttgttggg agttttttga aagattcctg
    55981 gaaaaagttt cattaacgcc taattcatgt cgagtagacc ttgttgttgt gagacttctt
    56041 aattcatgag ttgtagggag ggatttatgt caccacaaac agagactaaa gcaggtgttg
    56101 gattcaaagc tggggttaaa gattacaaat tgacttatta tactcctgag tatgaaacca
    56161 aagatactga tatcttggca gcattccgag taactcctca acctggagtt ccacctgaag
    56221 aagcgggggc cgcggtagct gccgaatctt ctactggtac atggaccact gtgtggaccg
    56281 atggacttac cagccttgat cgttacaaag ggcgctgcta cggaatcgag cccgttgctg
    56341 gagaagaaaa tcaatttatc gcttatgtag cttacccatt agaccttttt gaagaaggtt
    56401 ctgttactaa catgtttact tccattgtag gtaatgtatt tgggttcaaa gccctgcgcg
    56461 ctctacgtct ggaagatctg cgaatccccg ttgcttatgt taaaactttc caagggccgc
    56521 ctcatggcat ccaagttgag agagataaat tgaacaagta tggtcgtccc ctgttgggat
    56581 gtactattaa acctaaattg ggattatccg ctaaaaacta cggtagagcg gtttatgaat
    56641 gtcttcgcgg tggacttgat tttaccaaag acgatgagaa tgtgaactcc caaccattta
    56701 tgcgttggag agatcgtttc ttattttgtg ccgaagcaat ttataaagca caggctgaaa
    56761 ctggtgaaat caaagggcat tacttgaatg ctactgcggg tacatgtgaa gatatgatga
    56821 aaagggctgt atttgccaga gaattgggag ttcctatcgt aatgcatgat tacttaacag
    56881 ggggattcac tgcaaatact accttagccc attattgccg agataatggc ctacttcttc
    56941 acatccaccg cgcaatgcat gcagttattg atagacagaa gaatcatggt atgcacttcc
    57001 gtgtactagc taaagcgtta cgtatgtctg gtggagatca tattcacgcc gggaccgtag
    57061 taggtaaact tgaaggggaa agagacatca ctctgggctt tgtcgattta ctacgtgatg
    57121 atttcattga aaaagatcga agtcgcggta tttatttcac ccaagattgg gtctctctac
    57181 caggtgttct acccgttgct tcggggggta ttcacgtttg gcatatgcct gctctgaccg
    57241 aaatctttgg ggatgattcc gtactacagt tcggtggagg aactttagga cacccttggg
    57301 gaaatgcacc cggtgccgta gctaatcgag tagctctaga agcatgtgta caagctcgta
    57361 atgaggggcg tgatcttgct cgtgaaggga atgacattat ccgtgaggct actaaatgga
    57421 gccccgaact agctgctgct tgtgaaatat ggaaggagat cacattcgta tttgaagcaa
    57481 tggatacttt gtaatccact aattctaatt actgtttgtt ctcttaattg aattgcaatt
    57541 aaactcggcc caatctttta ctaaaaggat tgagccgaaa aaaataactt attacatctt
    57601 acatcaattt ttttagatag atacatgctt atctagatat agaacaatag ataaaatata
    57661 agactaaaca attcaaatgt ctctattggt gtgttggatc cacaattaat tcgagggatc
    57721 cttaggattg gtataatctt ttagattatg aatttatatg gatcgagcca agtatcacaa
    57781 ctctttctac ccatcctgta tattgtcctt tttgttacgt gttggaatat aaacttatta
    57841 cttttttaat tagttagtta ttagacgaga ttttacaaaa aaattttcct atatagtgaa
    57901 gtgctaatct ggattcccac aaagaatact tttttaaata ctcacactcc ttattagatt
    57961 agttaataat cctattgatt ggatttttat gtttattcgg acaggaacaa gatattcaaa
    58021 taaataaata atttttcatc gaatgactat tcatctattg tattttcatg caaagcaaat
    58081 cgggggcaag aaaactctat ggaaagatgg tggttcgatt cactactgtt taagaaagag
    58141 ttcgaacaca ggtgtggtct aagtaaatca acgggtggtc ttggtcctat tgaaaatacc
    58201 agtgaaagtg aagatccgaa tagaaatgat atgaagaaaa atagtcatag ttggggtagt
    58261 cgtgacaatt ctagttacag aaatgttgat tatctatttg gcgtcaagga cattcggaat
    58321 ttcatctctg atgaaacttt tttcgttatg gataggaatg ggaacagtta ttccatatat
    58381 tttgatattg aaaatcatat ttttgggatt gatagtggtc atttttttca gagtgaacta
    58441 gaaagttctt tttatagtta ttggaatttt agttatctaa ataatggatc taaggatcat
    58501 catcctcacg atgatcatta catggatgat actcaatata gttggaataa tcacattaat
    58561 agttgtattg acatttatct tgagtctcaa atctttattg atacttacat tgtaagtggt
    58621 agtgacaatt ccagtaacag ttacatttct cgttccgttt gtggtgaaag taaggggtct
    58681 gatataagta ccagcacgaa tggtagcact ataatagaaa gttccaatga tctggatgta
    58741 actcaaaaat acagacattt gtgggttcaa tgtgaaaatt gttatggatt aaattataag
    58801 aaaattttaa aatcaaaaat gaatctttgt gaacaatgtg gatatcattt gaaaatgagt
    58861 agttcagata gaatcgaact ttcgatcgat ccggatactt gggatgctat ggatgaagac
    58921 atggtttctt tggatcccat tgaatttcat tcggaagagg agccttataa agatcgtatc
    58981 gattcttatc aacgaaagac aggattaact gaagccgttc aaacaggtat aggccactta
    59041 aacggtattc ccatagcact tggggttatg gattttcagt ttatgggggg tagtatggga
    59101 tccgtggttg gggagaaaat aacccgtttg attgagtacg ctactaacaa atttctccct
    59161 cttattatag tatgtgcttc cgggggggcg cgtatgcaag agggaagttt gagtttaatg
    59221 caaatggcta aaatatcttc tgctttatat gattatcaat caaataaaaa gttattctat
    59281 gtaccaattc ttacatctcc tactacaggg ggggtgactg cgagttttgg tatgttggga
    59341 gatatcatta ttgtcgaacc caatgcctat attgcatttg caggtaaaag agtaattgaa
    59401 caaaccttga ataaaacagt acctgaaggt tcacaggcgg ctgaatattt attccagaag
    59461 ggcttattcg atctaatcgt accacgtaat cctttaaaaa gcgttctgag tgagttattt
    59521 cagctccacg ctttctttcc tttgaatcaa aattcaatag agcattaagt tactttttta
    59581 tttgtagcaa acaagtagtt agtttatcag aatccaagta aaacgaatat gaatggggtt
    59641 tctttgttga cataagatct aaattgtaaa aagaaatcaa aagttgggat aactcacttt
    59701 tctctatatt cttgattacg aattcagtta gttaaggggc ctctatcaac aagaaaaata
    59761 gtgaattctt tttttcgtta aattgtggga aaataaaaaa tttttgttct acgtcttacg
    59821 tatgtattat aatccaaata tagaaagaaa ctatagatac gatatatgct tttgtacctt
    59881 ctatactcac ttagatatat acttagattt atactaatta agatttatac taattaaact
    59941 ttgaattcta attaattctt aataagatat cttctttatc tttataatat aataacaggt
    60001 acaaatagta aattgaggta tcctttatat gacaactttc gactttccct ctgttttggt
    60061 gcctttagta ggcttagtat ttccggcaat ggcaatggct tctttatttc ttcatgttca
    60121 aaagaataag actgtttaga tctgatgggc ccaactctga tccatttttt ttttcaaaac
    60181 taagtttagt gtaagagggt ataacatgtg gcgcttccgc ctaaaagggg ctctttggcc
    60241 tgtagaaata tgatatgggg gtaaaggaat tctatctatt tgaaaaaata tcaggatcgc
    60301 cggatggctg aactgtaaaa tcggtacatc tatatgtata ttgatgggat catacgaagg
    60361 gtattttttt attttagatc taaccaattt gataaattac tcttaagggt tcacatcaaa
    60421 ctagtactag ttgatgagag ttacttcgga aacaaaaaga gtaaagtcta gggtattctc
    60481 tcaattccaa taaaacgaaa ccagatcaag tatgagttgt cgatcagaac atatatggat
    60541 acaacctata acggggtcgc gaaaaacaag taatttctgc tgggccatta tccttttttt
    60601 aggttcctta ggattcttat tggttggaac ttccagttat cttggtagaa acttgatatc
    60661 tttatttccg tctcagcaaa tccttttttt tccacaaggg attgtgatgt ctttctatgg
    60721 gatcgcgggt ctctttatta gctcctattt gtggtgcaca atttcgtgga atgtaggggg
    60781 tggttatgat cgattcgata gaaaagaagg aatggtgtgt atttttcgtt ggggattccc
    60841 tggaaaaaat cgtcgcatct tcctccgatt ccttataaag gatattcagt ccgtcagaat
    60901 agaagttaaa gagggtattt atgctcgccg tgtcctttat atggatatca gaggccaggg
    60961 ggccattccc ttgactcgta ctgatgagaa tgttactcca cgggaaatcg aacaaaaagc
    61021 tgccgaattg gcctatttct tgcgtgtacc gattgaagta ttttgagaaa tgagctgaga
    61081 gagtgaatgc tttctcagca ggaaggaaaa actaaagaat accccttttc tataccatct
    61141 ataccataac ttaactgaag tttattcata acactcattc tagtcaaaga agacgtatac
    61201 gtaacgtaac aaccacaaaa caaaaccatt tttgtggtct tttatgtata tggaaatcta
    61261 cacaacttta ttcaataaca aaaaattaag taacaaatct aaaaaatgga ttcatccttt
    61321 ctattttcta tcaaagcagt tcgaaataca taaattttct cattccggac tctgaatagt
    61381 aagtgaaatt ttttaaaaat agaagatatt ttgataaaat gatagaaaag aatattcatt
    61441 acctaaataa ataacctaaa taaagcggtt ttttcaggca gtcattgatt cgtcgaaaag
    61501 ggggatactt gcttcgaatt tgtactatat ctggaaacaa tataatattt tttgttaact
    61561 ctttgaattc gaagtgaatt cttaatctat ttctgtattc tttatacatt caaagactaa
    61621 ctccgaaatc acaaataaaa aaaatatagt gaatagattc ataagttcga tactttgtaa
    61681 tagaactcat gcatgaaaga aatattggat ggcgtagagt caactaatga ggtcggttca
    61741 ttaaaaattc atatacgaaa tgaaaaaatg tcaaaaaaga aagcattcaa ccctctttta
    61801 tatcttgcat ctatagtatt tttgccctgg tgtatttctc tctcatttaa taaaagtctg
    61861 gaatcttggg ttacttattg gtggaatact aggcaatctg aaattttttt gaatgatatt
    61921 caagaaaaaa atattctaga aaaattcata gaattggagg aaatctttct tttggaggaa
    61981 atgatcaagg aatactcgga gacacatcta caaaaccttc gtgtaggaat ccacaaagaa
    62041 acgctccaat taatcaagat acacaatgag gatcatatcc atacgatttt gcacttctcg
    62101 acaaatataa tcagtttcgt tattctaagt ggttattcaa ttttgggtaa taaagaactt
    62161 gttattctta actcttgggc tcaggaattc ctatataact taagtgacac aataaaggct
    62221 ttttcgattc ttttattaac agatttatgt attggattcc attcgcccca tggttgggaa
    62281 ctaatgattg gctttgtcta caaagatttt ggatttgctc ataatgatca aattatatct
    62341 ggtcttgttt ctacttttcc agtcattcta gatactctat ttaaattttg gatttttcgt
    62401 tatttaaatc gtgtttctcc gtcacttgta gtgatttatc attcaatgaa tgattaaaaa
    62461 aggatctact gatattaatc caatccaatt caattctaac gtttcttact ttgtagttgt
    62521 atagaagcaa agcatgtaaa atcatactta ctctttatat ttctacccat cccaaagatt
    62581 tattctatat attaatatta tttattccag taaaattatt ccagtaaata gcagaattgc
    62641 ggatagggaa ctaggttagc gacctaccaa atttattgta gacatttttg ggctcaatgg
    62701 ttggaccatg caaactagaa agactttttc ttggataaag gaacaaatta ctcgatccat
    62761 ttccgtatcg ctcatgatat atatcataac ttggccatcc atttcaagtg catatcccat
    62821 ttttgcacag cagggttatg aaaatccgcg agaagcgact ggtcgtattg tatgtgccaa
    62881 ttgccattta gctaataagc ccgtggatat tgaagttcca caaacggtac ttccagatac
    62941 tgtatttgaa gcagttgttc gaatccctta tgatatgcaa ctaaaacaag ttcttgctaa
    63001 tggcaaaaag ggtgctttga atgtaggggc tgttcttatt ttaccagagg gttttgaatt
    63061 agctcctgcc gatcggattt cccccgagat aaaagaaaag ataggcaagc tgtcttttca
    63121 gagctatcgc cccaataaaa aaaatattct tgtggtaggc cccgttcctg gtcagaaata
    63181 tagcgaaata acctttccta tcctttcccc ggaccccgct actacgaaag aggttcactt
    63241 cttaaaatat cctatatatg taggcggaaa ccggggaagg ggtcagattt atcccgacgg
    63301 gagcaaaagt aacaatacag tttataatgc tacatcagca ggtatagtag gtaaaataat
    63361 acgaaaagaa aaagggggtt acgaaataac catagcggat gcatcggatg gacgtcaagt
    63421 ggttgatatt atccctccag ggccagaact tcttgtttca gaaggcgaat ctatcaaatt
    63481 ggatcaacca ttgacgagta atcctaatgt gggcggattt ggtcagggag atgcagaaat
    63541 agtacttcaa gatcccttgc gtgtacaagg ccttttgttc ttcttggcat ctgttatttt
    63601 ggcacaaatc tttttggttc ttaaaaagaa acagttcgag aaggttcaat tgtcagaaat
    63661 gaatttctag actcgcggat ttatcgacat tgagctcata acgtaaaaag aacaaaattc
    63721 tttttcacga ctctttatga taaaaaatgg acattatgaa aagccttttg cttttttata
    63781 ttcattccta gtcatagtat gtagattgtg aagaagactt tttctttttt tttgaatcca
    63841 aattggggtg gtatgattat gttactatta tcacatttca atgtcataaa acgcattaat
    63901 agtgttttct attctaatcg aatgaaattc gactagatac tagacataag taagcgggga
    63961 atagaacgga taaacgcgtg gaacacaaaa ttatcgagac gattgttgat cttcctagta
    64021 ttagtattgt attagtattc gacacaagaa aagtaatttt ccacatctct ttcttgtgtc
    64081 gaaagaaaaa aagattcttt atcctgttcg tcaaagagta ctagtctaag ttttgaattt
    64141 ttcaaaaaaa aagtattaga accttttttc gatatattat aatttaatat aatagaatag
    64201 tgggcaaaca aaagagagcg gggtttattg aataaataga acttcttcaa taaacttaga
    64261 aaaatttaca tttttgatga gatacaaaaa aaatactaag gttttattat tattgaggaa
    64321 tttgaggata gtatgtcatc taggaaatcg agtgatttct tctttcttat aactttagta
    64381 tctatagata ctatcgagca acgggtggat ggatcaatga actgcatttt tcaaaaacat
    64441 catcagaaaa gtgcaatggg gttttgccat ttagacgaaa aatattctaa ttcttaagaa
    64501 ctcaacggga cctaccccct caaatcatac aaagaagggg atcccgttga gttcttacgc
    64561 tttcatggct acaatttaca actcaattca tctaattact atagagatga acccaatcca
    64621 gaatatgaac cataaaagaa aatacctatt aaaccgatca caagaatacc tgctacagta
    64681 cctattatcc aaagaggaat ccttccagta gtatcagcca tttaccccac ttccctccac
    64741 atttcatcaa gtggtcatgc tagagacata aacagtcatg gataattatg agatgagagc
    64801 cttccgaatg ggctaagaga gcgtgcctat aattattatt ctcctttctt tttattattt
    64861 attaattgaa gaaataattg gaaaataaaa cagcaagtac aaaaatgagt aataaccccc
    64921 agtagaggct ggtacgattc aattcaacat tttgttcgtt cgggtttgat tgtgtcatag
    64981 ctctataatt cggattaggt ttatcgttgg atgaactgca ttgctgatat tgaccccaaa
    65041 aaagaaacgg taggtacagc taggccgtga acagccaacc atcgcactgt aaaaattgga
    65101 taggttcgat ctatggtcat tggggcctcc taaaaagatc tactaaattc atcgagttgt
    65161 tccaaaggat caaaacggcc agttattaat ggaattcctt gtcggttctc tgtgaaatac
    65221 tcgtttggcc gagggcttcc aaacacatcg tacgctaaac cggtactgac gaataaccaa
    65281 cccgcaatga atagggaagg tatagtaatg ctatgaatga cccagtagcg aatactggta
    65341 ataatatcag caaaagaacg ttctcctgtg cttccagaca tgctgagctc cacatattct
    65401 tgtacagtca aagggggatc gattccgtaa aagattagat cagtcaattt ccatttacta
    65461 aaactaaatc cttgtgagat cgtcaatatt gtaccgaggg cgtctttaga gtataccgaa
    65521 tcagtatagc tatccttctt ctgacacagc aacgcacttt caatcattat cgaaaggaag
    65581 tactgaaaat tttatttctt actttacttg ttgcttgtca gtgtacaatg ataagcaaca
    65641 agtaaagtaa gaaatagtag taaatcgtat tcgatgaaag aaagataaca aagaaataaa
    65701 agaataaaaa aattgtaatc aacccctttg atgcatacat tgttgtatta gatcgagatc
    65761 aaaagattct ttcttgacct aactacaaga acgcaatttt ataatagaat acggaaagag
    65821 aaaatgtaga acgtaaaaaa gaaaagataa tagaaattac taacctagtt ggaccaaatt
    65881 aaatattttc ttttttcgag tgattgcgtg ataacttttt tcttctcatt cattcaagat
    65941 attaacaaga tattaagtga atgaacctat tccggaatct aataatcttc taataatcta
    66001 atgagttaaa atgaaatctt ttttataagg tttacgttgg ctctaaaata gaaataggat
    66061 tcgcgacaat aaaaaagttt tattatattt ctattcttcc ataattaaaa actaaaaaag
    66121 tttatttttt gaaaaagtaa acttaggtaa gtgcttttta gaaacatata tgtacaaaaa
    66181 gaacatattt catttaactc cttcatgctt actataacta gttattttgg ttttctacta
    66241 gcggctttaa cggtaacctc agctctattt attggtctga gcaagatacg acttatctga
    66301 aattagtatt tgaaatgcac aattcataaa aataaatctt tcgataggat tccgtataaa
    66361 ttgcaaattc ttggtcattg agattcatgg taattcagat taatatttag gtatagatat
    66421 tacctccttt ttctcctttc aaaaaaattg caatgattga agtttttcta tttggaatcg
    66481 tgttaggtct aattcctgtt actttggccg gattattcgt aactgcatat ttacaatata
    66541 ggcgtggtga tcaatcggac ctttgattaa ttactatcgc tttttttgat tgacctccta
    66601 ctttatttaa tacaaaggag gtcagattca gattggggtt caagttagtg aagctctgtc
    66661 agtctaattt gatctaagaa aaataaggac gaaatcacgc tctgtaggat ttgaacctac
    66721 gacatcgggt tttggagacc cgcgttctac cgaactgaac taagagcgct ttcttatcag
    66781 aaaagagaag actgtaaaga cacttttttt aactccagtt taatgaacga taatatatta
    66841 ttggaatcga tcttaattaa tccctcatta ctactcaacg aagaagtaat aggtagggat
    66901 gacaggattt gaacctgtga cattttgtac ccaaaacaaa cgcgctacca agctgcgcta
    66961 catccctcca atcggtctac agtgtcattg tatagaattc ctgttttgtt ttccacatcg
    67021 ttatttcctc caatgatata tacaatttat atttatatgg gcatttcgtc tttttggtcc
    67081 catttaacat ataataatag taaaagaaaa gtcttatata cgtatgcaat acggaacgta
    67141 acctgtcgta aaaataaatg agtagttttc cggaatgctc gggaagagag gaacgctttt
    67201 ttatgtttta agaaaaaatt ttatttactg gatatttgga catttcaatt tgaattaggg
    67261 attccgtgta caaggttatt aactgcatat gcatctgatc atttatgtat taccatttta
    67321 gattacaata aaaaaaggaa ggagattttt caatgcgaga tctaaaaaca tatctttccg
    67381 tggcaccggt attaagtact ctatggttcg ggtctttagc aggtctattg atagagatta
    67441 atcgtttttt cccagatgcg ttgacattcc cctttttttg attctagtta ttttgattct
    67501 agttattgat acggtaccaa ataacggaga gtcgagatac aattaaatat ttgtgactaa
    67561 ccctttgccc cctttttctc ttttttccct tttagaataa gagggaggaa agagaaaaaa
    67621 aaaaaaaaaa gaaaaggtgt attcaacagc ttcgagactt gggttcaagt ttgaattaaa
    67681 taaattattc aattcaaaaa ttaactaggg atggaggtag aataaacagg gcggggccta
    67741 gatctaagac aagactctta taccttatac aaggtcctta aatgtattaa atgtaaatga
    67801 aatactgtga tttgaatttg aaataaagtt tagaaatttt tttagtatat tgattgcagc
    67861 gaaatttttc ataattggat ttcaaggtaa taacttctat ttatccttcc ttccttcttc
    67921 ttcgtttcgg atcgaaaata gaagagttga gtaaatcaaa aatacaaagg gggttcatgg
    67981 ccaaggggaa agatgtccga ataacggtta ttttggaatg taccggttgt gttcgaaacg
    68041 gtgttaataa ggtatcgacg ggtatttcca gatatattac tgaaaagaat cgtcacaaca
    68101 cgcctaatcg attggaattg agaaaattct gtccattttg ttacaaacat atgattcatg
    68161 gggagataaa gaaatagatc gaatcgagca catgtatgta acccttccaa ggaagggtaa
    68221 aaataacatt atatatagaa catagttaaa tgttaaatat tctatatata taacataatt
    68281 aaatataaac aaaccaaatc ctatttattc taattcattt tagatacgac cgaaatagta
    68341 ttttcgagat aaggaataaa ctaaacaaac tatggataaa tccaagcggc cttttcttaa
    68401 atccaagcga tcttttcgta ggcgtttgcc cccgattcaa tcaggggatc gaattgatta
    68461 tagaaacatg agtttaatta gtcgatttat tagcgaacaa ggaaaaatat tatctagacg
    68521 ggtgaataga ttgaccttga aacaacaacg attaattact attgctataa aacaagctcg
    68581 tattttatct ttattacctt ttcttaataa tgagaaacag tttgaaagaa ccgagtcgac
    68641 caccagaact gcgggtcttc gagccagaaa taaataggcc tactctttat tcacttgact
    68701 aaaaaaaagt aaaatacaaa ctcaaacgca gattgatgtt ttgttcgaaa aatatatatt
    68761 gaattatcgt gtcgtaagaa aaaaagcatc gggcaagaat aacgattttt tttgagtgtg
    68821 ttcattcagt tttactcttt ttttatcata tttattttga ctttaccctc ccggagttca
    68881 tcctccgggg aactccgttt aaattcttcc ggtggattct ttccaatcta cttcttttat
    68941 gatctcattg gaaatcatat aaagacaatt tttatttgat atagctattt gtgcaagtat
    69001 tttacgatta agaagcacct gtttcttata taggtcgtgt attaatctac tataactata
    69061 ggatacccct atttcacgaa ttactgcgtt tattcgagtg atccacaaac ggcgaaaatt
    69121 tctcttttgc ttatccctat ccctatgcga cgaaaccaaa gctcttattt tctgttgagt
    69181 aattgttcga gtaagtcttg aatgagcccc tcgaaagctt gatgcaaata aacgaatttt
    69241 tgttctacgt ctccgagcta tatttccccg tctaattctg gtcattgaat aaatgaaact
    69301 ttgacgaata actaatagat ttcctttctt tcagttattc tttttccctt tcctagtcta
    69361 ttaataacaa agcttttttc caatgtataa actaaaaatt ccaatgactt tggctactat
    69421 aaccttcccg accgctattt ttcttttttc tagacatcga aataataaat ttaattttac
    69481 taggtatcaa aatagaataa ataaaaaatc taaatggata aagaaatagt ggcttccttc
    69541 gtttatatgg ttacttctta aacggcgagg ttttctctat acaccggagc ctttacttca
    69601 tttaatgaat gttattggta acttgtatag ttcacattct ttggctctac ccatgaatta
    69661 tccagtaata ggtctttcac gattagatct acttacacag taacggtatt taattatgaa
    69721 agttggctga gtagctaacc ctgttagtcc gttcttgcaa gaggggccta agttttatgt
    69781 ttttattttt aagtaggatt ttctccgctt aatggataac catttgctac caatggagaa
    69841 ttgcttctca tcttaaattg aggtgattgg atttgcacca atcgaaacca taaatttcat
    69901 acacaataga atggatagat tctttttttt atactgaatt gaacggactt ctttttatat
    69961 tctatcctat tccccggtac tgatcattga tactagaaat tctttctttt atcccagctc
    70021 atgatctgaa cgagtcgcac atacacccta gtacatgttc ctcgacgctg agggcatccc
    70081 cgaagcgcgg gggattttgt gacatttctg attggctgtc ttgtatttct aataagttgt
    70141 ttaatagttg gcatgttgaa tcatatcata taaataatgg gctggtttag atcgatccta
    70201 acctgatgat ttttaattac ttccatttaa ttttctagta aattcagcaa aaatataaaa
    70261 taggaaatcg agaatttgca cgaaaaaaat ccgggctttt cactcaacca ccgctacaac
    70321 atcaacaatt ccataatctt gggcttctgt tgctgacata aaaacatctc tttccatgtc
    70381 ttccgagaca acccataagg gtttgtctgt tctttgtaca taaacccttg tgagggtttc
    70441 acgcagtttt agcagctctt ccgcttccag gataaattct cccgtttgtg cctcataaaa
    70501 agaactagca ggttgatgaa tcattaccct gatggtataa caaaagaggg gttcctctat
    70561 tttgcatgat gaatagaaaa gaaagataaa gaataaaaaa aaaaaagata gaattgaaca
    70621 accacaaccg tacgggcatc ttttatgcat tgcatacggc tctataagaa aattgaccgt
    70681 taccttccat caaataaaaa aagaggatct atcagaccca gatcggtaaa tgatcaaatt
    70741 accacccttc ctttcgtagt agttcaaaaa tactatgatg gttccgttgc tttctatata
    70801 tttattaatt tggtttgatt aatattattt ggtttgtctg tgtttcagca atcccaaagt
    70861 tgctttttct aaaattaagg aaaaaatact ttttttttcg aactctttca gaacacaact
    70921 aagcccccgg tttgaaaata aaaaagtttg tgacgctgaa ctggaatctc caatataaaa
    70981 aacaggaaat accttttatc tcatactact ctctcgatac ataatcaaat gttttgaaaa
    71041 aacaataaaa atttttttat tttgatatcg aattcaaagt gccatgctat tattacttaa
    71101 tattcatatt catatggcga aggcatagtc tttttttttc tctcaaataa aaacctcatt
    71161 ggcgccgagc gtgagggaat gctagacgtt tggtaatttc tcctccggcc aagataaaag
    71221 atcccattga agcggctaat cccatgcata ttgtctgtac atctggtcgc acaaattgca
    71281 ttgtatcata aatagccact ccagggataa cccatccgcc gggagagttt ataaacaaat
    71341 agagatcttt ggtatcattc tctatactga gatataccat aagaccaata agttggttcg
    71401 agatctcgct atcaacctct tgtcctaaaa aaagtaatct ttctcgataa agtcggttga
    71461 ttagggtaaa attagatccc ttacgagccg tacaggcgcc ttttggtgca tacggttcaa
    71521 caaaaaattg caaaaaaaaa gaatcaacgt gcagattcca atcctctttc tttttttata
    71581 ttcgtagaag gctctttctg acttctaacg aaaggacttt tcttcgattt ttcaaaaaag
    71641 acaggttttt gctccttttc gtataatatt cttgtaatag aaaaataata gaaaagaaaa
    71701 aaaaagaagt cactaaactt atcgaattaa cttcttattg atatattgtg tttcatcgag
    71761 atctaataca aatcacaatg tcgttttctt gttcccgaat gggccctgtt aatcttttta
    71821 ggtttatgct ctactccggg taaagatacg cccgattttt atttgtacat aatttgtaca
    71881 tataggacaa atgattccat taccacttct ttttgttatg acttccccct ttatgccctc
    71941 cgccaaaaat ttgatgtatt catgcatatt aatattactc gattgattaa gagtttgaga
    72001 tggcttctct ttacaaaaag aaatcgttta ttatacaaat agtaatcata gatctaattt
    72061 ccaattgggc tttttctaaa cggagcctgg atacttaagt tttttagttc cactaagcta
    72121 accataaatt attctaatta taatagtaat cggaattccc ccaaaaatgg atataattgc
    72181 acttcacgct ccaaaatttt gatgattcaa ttaatctttc ttgggcgaaa cagaggatat
    72241 ctcgatcggg gaagagaacg gggaaatccc gtatgaccca atatatctga caagtcgcac
    72301 tatacgtcaa cccaggatgc atcttcctct ccaggacttc gaaaaggcac ttttggaaca
    72361 ccaataggca tgaaatgaaa gaaaaaagaa ctaagtacta tatttcactt tgatgtggaa
    72421 acgtattaat agaatgaatg ggtttatttt tttttttttt tttttttatg gtcctttatc
    72481 gtattttatc catatattca aaaaattcat aacgaaatat agaatgaata agaaaaaaat
    72541 ttttacgaag aggccgttct aattatgaag aagtatggac acattcgctc atagaaaacg
    72601 gtatcaaccc cccattgcgt attggtactt atcgagtata gaataaatct gcttctcttt
    72661 gttcctacga acgaaattgt tccattatta ccaacagaat agaacaacta ttaacccttg
    72721 ctcttaaacc atcccctgaa cgggggaggt ccataacata gtcatagtct tttccaatgc
    72781 aataaagtta cgtagtgtct ttttctttga tctaaggggt atttccatgg gtttgccttg
    72841 gtatcgtgtt catactgttg tattgaatga tcccggtcgg ttgctttctg tccatataat
    72901 gcatacagct ctggttgctg gttgggcagg ttcgatggct ctatatgaat tagcagtttt
    72961 tgatccctct gaccctgttc ttgatccaat gtggagacag ggtatgttcg ttataccctt
    73021 catgactcgt ttaggaataa ccagttcgtg gggcggttgg agtatcacag gaggggctac
    73081 gccgaatccg ggtatttgga gttacgaagg tgtggccggg gcacatattg tgttttctgg
    73141 cttgtgcttc ttggcagcta tctggcactg ggtgtattgg gatctagaaa tcttttgtga
    73201 tgaacgtaca ggaaaacctt ctttagattt gcccaagata ttcggaattc atttatttct
    73261 cgcggggtta gcttgctttg gttttggtgc atttcatgta acaggcttgt atggtcctgg
    73321 aatatgggtg tccgatcctt atggactaac gggaaaagta caatccgtaa atccagcgtg
    73381 gggtgtagaa ggttttgatc cttttgttcc gggaggaata gcctctcatc atattgcagc
    73441 aggtacattg ggcatattgg caggtctatt ccatcttagt gtccgcccgc cccaacgtct
    73501 atacaaaggg ttacgtatgg gcaatattga aactgttctt tccagtagta ttgcggctgt
    73561 cttttttgca gcttttgttg ttgccggaac tatgtggtat ggttcagcaa ctaccccgat
    73621 cgaattattt gggcctactc gttatcaatg ggatcagggg tacttccagc aagagatata
    73681 tcgaagagtt agtgctggac tagccgaaaa tcaaagttta tcagaggctt ggtctaaaat
    73741 tcctgaaaaa ttagcttttt atgattacat cggcaataat ccggcaaagg ggggattatt
    73801 cagggcgggc tcgatggata atggggatgg aatagcggtt ggatggttag gacatcctct
    73861 ctttagagat aaagaagggc gtgaactttt tgtacgtcgt atgcctacct tttttgaaac
    73921 cttcccggtc gtgttggtag atggcaacgg aattgttaga gcggatgttc cttttcgaag
    73981 ggcagaatcg aagtatagtg tcgaacaagt aggtgtaact gttgagttct acggtggcga
    74041 actcaacgga gtcagttata gtgatcctgc tactgtgaaa aaatatgcta gacgcgctca
    74101 actgggtgaa atttttgaat tagatcgtgc tactttgaaa tccgatggtg tttttcgtag
    74161 cagtccaagg ggttggttta cttttggaca tgcttctttt gctttgctct tcttctttgg
    74221 acatatttgg catggtgcta gaaccttgtt cagagatgtt tttgctggta ttgacccaga
    74281 tttggatgct caagtagaat ttggagcatt ccaaaaacta ggagatccta ctacaagaag
    74341 acagacagtc tgatacacca ttgctttggt gtctttcgac tctattttta atttttgtga
    74401 tttgattttt ctttactttc tagacctatg gggtaccaga gaaatcgtga tttgaatcga
    74461 tgtttttttg actcttcctc tttccaggaa gatgattaca aataaaaata aacaacaggt
    74521 atggaagcta taattgtaaa ccacgatcga atctatggaa gcattagttt atacattcct
    74581 cttagtctcg actctaggta taattttttt cgctatcttt tttagagaac cgcctaaagt
    74641 tccaactaaa aagtaaagtt ccaactaaaa atatgaaatg atttttcatt atctctattg
    74701 aagtaatgag tcccccaata tttgggggac tcattacttc aactagtccc catgttcctc
    74761 gaagggatct cttagttgtt gagaaggttg cccaaaagcg gtatataagg cgtacccggt
    74821 aaaacttaca agtaaaccag atataaagat ggcgactagg gttgctgttt ccattattat
    74881 acaatttcaa gactacaacg gatctatgat aagatcgttt atttacaacg gaatggtata
    74941 caaagtcaac agctcttaat gaataaaata ggattttatg gctacacaaa ctgttgagaa
    75001 cggttctaga tctcgtccaa aaccaactgc tgtagggaat ttattgaaac cactgaattc
    75061 ggaatatggt aaagtagctc ctggatgggg aacagcccct ttgatgggtg tcgcaatggc
    75121 cctatttgca atatttctat ctattatttt ggagatttat aattcttctg ttttattgga
    75181 tggaatttca atgaattaga tctataagaa cctaaaagtc ctatttttta aataaaaaaa
    75241 gaatcattta gaacgtgtat ttttatttta agcccattct attttggtag ttcgactgcg
    75301 aaatttattt ttttctgtat ttctggaata tgagtgtgtg acttgttata atggatccta
    75361 ttgatagtac agagaacggg tctgtcatct tttgatttga tgaaggtggt tctacttcgt
    75421 cggatattta gtctagtatc cggaacacgg aatatatgaa atcgattaag aaatttttga
    75481 actatgattc atacttaata ttcagacctc gcggccggac tccaaattta aaagaattgg
    75541 aatttaaaaa tcgaaagaag ggtttgacga caagacaaag ccttctttcg atttagagtc
    75601 agtatatcta ttcgtgcaat aagtgatgat ccaaaggttc ttactcagag aatccttggg
    75661 cttaggttag aatttttatt gaatcatcgt ggttctagta tgaatctgat gttttactcg
    75721 atttataggg tcttaacaag ataattccta tcaataattc aataaaaaaa aaaaaaaaca
    75781 acaaataaaa gctacattat atacaaaaaa gtaaagaaaa aatagggaaa aagaggattc
    75841 aggaggcctg taagaatcaa gataaagaca accgagccaa cttgatagtt tggtattatc
    75901 tccataaaga aaagctttcg gatttttctc atcttccctt gtatcttcag agaagattga
    75961 attagagatt aagaaaagaa gtttcaagct ttctattaca tatccgttac aactagtatt
    76021 tgggtgtttt gcttgagctg tacgagatga aagtctcata tatggttctc ggagggggag
    76081 tcccacctat ctcaataaag tatatgattg gtttgaagaa cgtctcgaga ttcaggcgat
    76141 tgcggatgat ataactagta aatacgttcc tcctcatgtc aacatatttt attgtctggg
    76201 aggcattacg cttacttgtt ttttagtaca agtggctacg ggatttgcga tgacttttta
    76261 ctatcgtccg accgttacgg acgcttttgc ttcggttcaa tacataatga ctgaagctaa
    76321 ttttggttgg ttaatccgat cagttcatcg atggtcggca agtatgatgg ttctaatgat
    76381 gatcttgcat gtatttcggg tgtatctcac tggtggattt aaaaaacctc gcgaattaac
    76441 ttgggttaca ggtgtggttc tggctgtatt gactgcatct tttggtgtaa ctggttattc
    76501 cttacctcgg gaccaaattg gttattgggc agtgaaaatt gtaacaggtg tacccgaagc
    76561 tattcctgta atagggtcac ctttggtaga attattgcgt ggaagtgcta gtgtgggaca
    76621 atccactttg actcgttttt atagtttaca cacttttgta ttgccgcttc ttactgccgt
    76681 atttatgtta atgcactttc caatgatacg taaacaaggc atttctggtc ctttatagag
    76741 aatctatatc atagagaata tatattatag atatttgtaa tccatccttt atcactgagg
    76801 agaagaaaaa aaaaaataat atttcattgc tacaagtatg gattattgaa aaaaataaga
    76861 catgtatttg gatattttcc ttgaacactg caatattatt aatatagttg aagggaattt
    76921 tccgaagaga aaatggatta tgggagtgtg tgacttgaac tattgattgg tctgtgcaga
    76981 tatatgcctt tatccatctg ccgcattaca ttggaattca caatcaaatg tgtctttgct
    77041 ccaaccatcg cataagttcc atacaaagga taggctggtt cgcttaaaga aaatcctttc
    77101 tatgatcaaa tccaatcatg tcgtacatga actggctccg taagatccag tagaactaga
    77161 gaaaaccaaa ccataattat ggtttctcag ttcacttttg taaaattgaa tagtatggaa
    77221 atgcaatcat ttccgctgca ttgacatgat ctatgatact atcggagtga acaagggatc
    77281 taaagaagaa cgaggctagg ctatattagt aacaagtaaa ccctttgtgt gtctgtaaaa
    77341 agtctcccaa tatttttatt tggggataaa cataaatcgt aaggtctgag acaacccata
    77401 aagcacttga tcatatcacg atcagctttg tataagccta cttgggtatt gagtatttac
    77461 ttgtaagaac tttattcttt gcactggata attgcaactc tgtaaaaaat acagtaatat
    77521 ttttattaca aaaaaccatt catatatcat atatatatgt ggctttatat aacatattga
    77581 ttgatatata tatgtggctt tatataacat attgatattg atcttttatg gattaagatt
    77641 tggttctttt tattcttgct cgagccggat gatgaaaaat tatcatgtcc ggttccttcg
    77701 ggggatggat ctataagaat tcacctatcc caataacaaa aaaacctgac ttaaacgatc
    77761 ctgtattaag agctaaatta gctaaaggta tgggtcataa ttattatgga gagcccgctt
    77821 ggcccaacga tcttttatat atttttccag tagtaattct agggactatt gcatgtaatg
    77881 taggtttagc ggttctagaa ccatcaatga ttggtgaacc agcagatcca tttgcaaccc
    77941 ctttggaaat attaccagaa tggtatttct ttcccgtatt tcaaatactt cgtacagtac
    78001 ccaataaatt attgggtgtc cttttaatgg tttcagtacc tgcgggatta ttaacagtac
    78061 cctttttaga gaatgttaat aaattccaaa acccatttcg tcgtccagta gcgacaaccg
    78121 tctttttgat tggtaccgca gtggcccttt ggttgggtat tggtgcaaca ttacctattg
    78181 ataaatccct aactttaggt cttttttagt ttttaaattc agtaaattgt gaaataaact
    78241 taaaatatca cgatcacgac ccgtgtatct agggaataat cgcttcaaac aaagtgaatt
    78301 gtccctagat acacatctat tatctattat ctattattca ctttaattgg ggaacctatc
    78361 ccgattccga atctatgagt tgtgctaaag attcaaattt tgactttttc ggtaaatcaa
    78421 tcgagaaatg cttttctaga atgtccaata tctgttttac atcgtttatg cgaaaatgtt
    78481 caattttcat aaggtcttct tgactgttat tcaaaaggtc caataatgta tatatattgg
    78541 accttttaag gcaattatag atcctgggag gtagttctaa ttggtcaata aaaatcgatt
    78601 tcaatgctat tttttttgtg ttttttctta gtttatccaa ggtatcatga aaggtaaaag
    78661 ggggtaaagg aaccgtgtgt tgattgtcca ctaaatgtaa gttttcttct tccgtgtgta
    78721 aaaaaggaat aaataaatca atcaaactcc gggaggcttc atgaagtgct tctttaggag
    78781 ttaaacttcc atttgtccat atttcaagaa atagtatttc ttgtttatca ttcccattcc
    78841 cataagaatg aatactatga ttcgcgtttc gaacaggcat gaatacagca tctataggat
    78901 aacttccgtc ttgaaagtta ttatttagcg tttttataag atagccgcga ctcctctcta
    78961 tttgtaatcc aatatgcaat tcaatgggtt ccgtcaagct agctatatgc tgtgtattgt
    79021 caacgacttc tacataaggc ggtaagatta tatcttgagc agttacatat ccaggacccc
    79081 tgacacaaat agaggcgtcg caagttccgt atagattact tctcaataca atttctttca
    79141 aattcattaa aatgtcatgt accgattctt gaatacccac tagggtagaa tactcgtgtg
    79201 gtattttctc agattttgca cgtgtgatac atgttccttc tatttctcca agcaaagctc
    79261 tgcgcatcgc gatgccaatt gtgtcagctt gacctttcat aagtggagac agaataaagc
    79321 gtccataata aagacgctta ttgtccgctt ttgattcaac acacttccac tgtagtgtcc
    79381 gagtagatac tgttactttc tctcgaacca taataatatt caaataattg aatcattttt
    79441 ttctcttgtt tatctttaaa tatcttcaat ttttatttct acacacgccg ctttttcgga
    79501 ggtctacagc cattatgtgg cataggggtt acatcccgca caaaagttaa tagtatacca
    79561 cttctgcgaa tagcgcgtaa tgccgcgtct cttccgagac ccggtccttt tatcatgact
    79621 tctgctcgtt gcataccttg atccactact gtacgaatag catttcctgc tgcggtttga
    79681 gcagcaaagg gtgtccccct tcttgtaccc ttgaatccac aagtaccggc agaggaccaa
    79741 gaaaccactc gaccccgtac atctgtaaca gtcacaatag tattattgaa acttgcttga
    79801 acatgaataa ccccctttgg tattctccgt gtattcttac gtgaaccaat acgtccattc
    79861 ttacgtgaac caattctcgg tatagttttt gccatttttt catctcataa atatgagtca
    79921 gagatatatg gatatatcca tttcgtgtca aacaggaccc ctcccccttt ttaccctttt
    79981 gggtgttgta aacaagtctg attagccttg tctttgttta tgtcttgggt tggaacaaat
    80041 tactataatt cgtccccgcc tacggattag gcgacacttt tcacaaattt tgcgaacaga
    80101 agctcttatt ttcatatttg gcattcctca ttttaattct gaatctattt ttggaagaaa
    80161 ataggtttct tggaattttt catctcgaat aatcttctca cgaaaggaat gttgacgttg
    80221 ataaaaacac ctaatctttc gaatccttgt tgcgaagtcg ataaattata cgtcctctgg
    80281 ttgaatcata acgacttact tcaattttaa ctctatcgcc tggtagtatc cgtataaaac
    80341 tacgtcggat ctttcccgaa acataaccta gaataatatc ttgattatct aagcgaatcc
    80401 ggaacatacc gttgggaagg gattcagtaa ttaaaccttc atgaatccat ttttgttctt
    80461 tcattccagg taaagcctcc ttgaagtatc aattgatgga ggagaaacga tattagacaa
    80521 cccgcccctt ttctttttgt tttcacaaat actaagtttc ggacccaatt cgtatattag
    80581 aaggattacc atatataaca caaaacttct ccaccaattc gttctagtcg agcctctcgg
    80641 tctgtcatta tacctcgaga agtagaaata attacaattc ccatcccacc taaaattcta
    80701 ggaattcgtt ggtagttcga atagattcgg agaccgggcc ggctgatccg ttttaaattt
    80761 aaaaaatttc tataagattt tttcctattc cttctatgcc gtagggttaa aaccaaaaaa
    80821 gattttttgg tttctttatg ttttctcacg ttttctataa aaccttctcg taaaagtatt
    80881 ttaacaatat tttcagtgat attagtatat gctattcgaa ccaccctttt tctatccata
    80941 tcagcatttc gtatagaagt tattatgtca gcaataatat ccctacccat ggtgaattaa
    81001 atttcttggt gctccccgat tttgatataa tcaacatgtt tttttactta tttgtttatg
    81061 aatttaaatt tttaaattaa aggcatatgc gtgagacaca atctactata aattatgaat
    81121 atttcttaat atggttcttt caaatacttt actataacca tacgacggtc ttatcttatt
    81181 ttataagacc ttacaatacc tacaatacct ccggagctaa tgaaactatt ttagtaaaat
    81241 ttaactgtct caattcccgg gcaattgcac caaaaattcg agttcctttg gggtttcctt
    81301 cttggtcaat gacaaccgca gcattgtcat catatcgtat tatcataccg ttatcacgtt
    81361 tgagttcttt acaagtacgt acaattacag ctctgaccac ctctgatctt gctaggggca
    81421 tatttggcac tgcgtctttg atcacagcaa caataacgtc accgatatga gcatatcgac
    81481 gattgctagc tcctatgatt cgaatacaca tcaattctcg agccccgctg ttatcggcta
    81541 cattcaaaag ggtctggggt tgaatcatat cattttttta gaatctattc tttcaatgca
    81601 aagcaaaaag tgaagaaaaa aaagaaatat tgtttgtcca aagaaagaaa ccggcacctg
    81661 ttattgtttt tttattccca agaccccttt cttttgattc tttttatccc gaaataatga
    81721 attgagttcg tataggcatt ttggacgatg ctattgaaat cgcccttctg gctatatttt
    81781 ctgttactcc acccatttca taaagtattc gacctggttt aacaaccgct acccaatatt
    81841 caggggatcc tttacccgaa cccatacgtg tttctgcggg tcttactgta accggtttgt
    81901 ctggaaatat acgtacccat atttttccac cgcggcgtgc atttcgtgtc attgctcgtc
    81961 gacctgcttc tatttgtcta gacgtgatcc aagcaggttc aagtgcctga agagcgtatt
    82021 tgccgaaaga aatatgatta cctcgataag atattccctt cattcttcct ctatgttgtt
    82081 tacggaatct ggttcttttg gggttatagt tgatggttgg ttctgaattc catctctact
    82141 acagaactgg acatgagagt ttcttctcat ccagctcctc gcgaataata aaattttcaa
    82201 aatgtctatt attcatttgt atatcttgct tttttagcta actaagcata ttaatattta
    82261 tatttttaaa tatcatattc tttttttatg ttctaacgaa tatttgtttt gctttttatc
    82321 ctattggatt gagcaaaaat tatcaatcca agaagataaa gttttcacgg gcgaatattg
    82381 actcttttcg ttgctatttt aattttagtt gtagggttaa ctcgtgactt ttattttcct
    82441 aatagatcaa ggaattagtc gctggtttgt ttcgccatcc cgatcaatga gtctgttttg
    82501 aatagatttg gattcacagg ttccatcgtt cccatcgctt cttacttaat ggttaggtct
    82561 gatttctaca acggagctca taataaaatt ttttattaag ccaattttct tagtctttat
    82621 tggcgcgaag ctcttatttt ttttgttcta tgaacggatt cgttttcttt tttatgaatc
    82681 catattaatt aattaattga tgctttatta cattgctttt ttatgagatg actcataaac
    82741 cttacatatt ggatcgaatt ttatatcgtt gtttttgttt tttctcccct tctttcaccc
    82801 ttccgtttat ccacatcttt cttcttcgct tcacaattta gaatcctatt ttttcttttg
    82861 tttatgcaaa aaagatttca gttgctacag tgatatgacg aatatatcat atcttgactg
    82921 gttttttgga tccagataat gtgaagtgat gagttggtta ttagttctat agttatttgt
    82981 ttatacaaaa aaaaggctgg tctttttttt tttttatcct ataaccctaa aaaaccaacg
    83041 agtcgcacac taagcatagc tattatttca aaaggtcaac ggatttttat tcaaccttat
    83101 agaattagag ttgttcattt tggttttgat tgaacataaa aaaggaacga atttttattt
    83161 ttttttgttc cattactgga tcgaagggaa agacaagtaa agttttatta ttccccgtct
    83221 ataaatatcc aaattttaat ccctaaaact ccatatatag ttcgaactgt ataagaacaa
    83281 taatctattt tagctcgaat ggtttggagg ggaaccctgc cttctctgat ccactcgaca
    83341 cgcgcaattt cttttccgtc gatacgccct gaaatttgta cttgaattcc ttttgtatct
    83401 gcttgttcag ttaattcaat agcctttttc attgcttttc gaaaagaaac tctattcttt
    83461 aattggccgg ctataaattc tgcaagaata ttagggcttc cgtaaggttt tgcaattctt
    83521 gttatagtaa tgttaagttt tcggttaata caattaaatt ccttttgtag attcatctgc
    83581 aattcttcga ttcctcccgg tctattttct attaataact ttgggaatcc catatagata
    83641 atgacctgga tcagatcgat tcgtttttga atttctatac gtgcaattcc ctcgacgcca
    83701 gaggaaattt tcatattttt ttgtacataa tttttaataa aatctcttat tttttgatct
    83761 tcttgtagac cttcggaata attttttggt tgtgtaaacc aaagggaatg atgactttgg
    83821 gttgtaccaa gtctgaaacc gagtggattt attttttgtc ccataccccc cccttagtat
    83881 acatatcatg atatgtctta ggtgtatact ttttttttga tttaagtttt ttagcgcatc
    83941 tgaaagagtc tataaagtct acctctagat attcatctaa ggatatatct tttactacaa
    84001 tagttatatg acaagtaggt ttttttatcg taaaactacg ccctcgagct cgaggtttta
    84061 atttcttcgt ggcagcaccc tcactgactt gagctttact aataactaaa tttgattcgt
    84121 tggaatccat attgtaatta gcatttgctg ctgcagagta aaccaatttc aaaatggggt
    84181 aacatgcgcg ataaggcatg agttctagta tcataagtgt ttcttcgtag gaccgtccac
    84241 gaatttgatc aaccactctt cttgctttgt gagcagacat agatatatgt tgacctaaag
    84301 cgtagacttc tgtttttatc ttctttaact ttttattgaa ctttaacatg aataaaaaaa
    84361 ttgcctccta ctaatgaatt ataagcatat atatatttta ccttcttttc ttaacgacga
    84421 gatctattat cgctttttgc gtgtcctcgg aaatttaaag taggtgcaaa ttctcccaat
    84481 ttgtggccta ccatacgatc agttatataa ataggtaaat gttcctttcc attatggata
    84541 gcaatggtat ggccgatcat tgtgggtata atggtagatg cccgagacca agttattatt
    84601 atttcttttt ctgcttttgt gttaagctta tcaatttttc ttaataaacg atttgctaca
    84661 aaaggatttt tttttagtga acgtgtcaca gcttactcct attttttttt gtaaagaaga
    84721 agaaaaaaat tctattttct ctcctatttg ctacggcgac gaagaatcaa attatcacta
    84781 tatttatttc tttttctact tcttctccca agtgcaggat aaccccaagg ggttgtgggt
    84841 ttttttctcc caattggtgc cttcccttca ccacccccat gtggatggtc tacaggattc
    84901 ataactactc ctcttactac aggacgctta cctagccaac gcttagatcc ggctctaccc
    84961 aaacttttct ggttcacccc aacattcccc acctgtccga ccgttgctga gcagtttttg
    85021 gataccaaac ggacctctcc agaaggtaat tttaatgtgg ccgatttccc ctcttttgca
    85081 atcagtttcg ctacagtacc cgctgctcta gctaattgtc caccccctcc acgtctgatt
    85141 tctatattat gtatggccgt gcctaagggc atatcggttg aagtagattc ctctttttga
    85201 tcaataaaaa ccccttccca aactgtacaa gcttcttcca aagcatacgg ctttctggat
    85261 gtagatgata tctatacaga tctatattat atatcctaca atgaagtacc acatgggtgg
    85321 atatcaaaat ttgccgaata actcatgtta tgatcttcta tatcctaggt cttcccgttc
    85381 cgtcatctgg cttatgttct tcatgtagca ttcagaccga atgaatctat gaaattacgt
    85441 cgatacttcc acatattatg ggtaacgtag gagacatctc tattttcctc cgggaatatt
    85501 tagaattacc actgcttagc tttcaatttg cctctgacca tcaaatgaaa tgtgaataac
    85561 ccgtcctctt ctttaaaaaa gaagaagcgc ttccggttct gtcggtgctt gaaacaatta
    85621 tgttttctcc atattacgac atctctagag tcaataattt tatatgagga actactgaac
    85681 tcaatcactt gctgccgttc ctcttcagtt ttctggtgag gtctatcctg tagaaatact
    85741 caaattggat cagtgatcga tttctaggtt tcgtcgtaaa cctaattggt tacttccaat
    85801 tccaattacg taaatcaata gctcaaaccg cactcaaagg tagggcattt cccattttta
    85861 taggaacttc tgtaccagaa acaatggtat ctccaattat agcccctctg ggatgtaaaa
    85921 tatatctctt ctcaccatcc ccatagtgta tgagacaaat gtatgcattt cgattagggt
    85981 cgtattctat ggttacgatt ctaccatata tttctttttc attccgtcga aaatctattt
    86041 tacggtatag acgcttatga cctccccctc tatgtcctgc ggtaatgatt cctctggcat
    86101 tacgaccttt cccacaacga tgctgtccat agatcaaatt atttcgtgga ttggatttca
    86161 ctcgactgtc tacatttcga ttgggtgtgc tcggggtaga agttttgtat aaatgtatcg
    86221 ccatgctatt aagtattttg atttaagttc ttttctttct aagaggtgga atagaataac
    86281 ccggttgaag cgtaatgatc atacgtctgt aatgcattgt ctgtcccata ataggtccca
    86341 ttcttctacc ctttcccgga agtcgatgac tattcatagc tattaccttg acaccaaaga
    86401 agagttcgac ccaatgcttt atttctgtcc tagttgatcc tgattcgaca ttagaagtat
    86461 attgattttt ccccaataac cgaatacttt tgtctgtaaa tactgcatat ttgattccat
    86521 ccataaatat attttcttcc ctatgagttc tagtctcaat aagaatgcta gttcttactg
    86581 ttcatatatt attattatga tatgaatata ccacactaat tcgttatgta tggatgatga
    86641 gattccattg atacagagcc aattccaata gacttattgg agggtcccat tggcgtgcat
    86701 ccagtaggaa ttgaacctac gaattcgcca attatgagtt gggcgcttta accattcagc
    86761 catggatgct tagcggggat cctcgtacat ggtgaataac caaattccaa ttgaaacgaa
    86821 atctttagaa taaatcaatg taatttagga ggaatcaatg aaaggacatc aattcaaatt
    86881 ctggattttc gaattgagag agatattgag agagatcaag aattctcact atttcttaga
    86941 ttcatggacc caattcaatt cagtgggatc tttcattcac atttttttcc accaagaaca
    87001 ttttataaaa ctttttgacc tccgaatttg gagtatccta ctttcacgca attcgcaggg
    87061 ttcaacaagc aatcgatatt tcacgatcaa gggtgtaata ctctttgtag tagcggtcct
    87121 tatatatcgt attaacagtc gaaatatggt cgaaagaaaa aatttctatt tgatagggct
    87181 tcttcctata cctatgaatt ccattggacc cagaaatgat acattggaag aatccgttgg
    87241 gtcttccaat atcaataggt tgattgtttc cctcctgtat cttccaaaag gaaaaaagat
    87301 ctctgagagt tgtttcctga atccgaaaga gagtacttgg gttcttccaa taactaaaaa
    87361 gtgtagcatg cctgaatcta actggggttc gcggtggtgg aggaactgga tcggaaaaaa
    87421 gagggattct agccaattga aaggatcttc tgatcaatcc agagatcctt tggattccat
    87481 tagtaatgag gattcggaat atcacacatt gatcaatcaa agagagattc aacaactaaa
    87541 agaaagatcg attctttggg atccttcctt tcttcaaacg gaacgaacag agatagaatc
    87601 agaccgattc ccgaaaagcc tttctggata ttcctcaatg tcccggctat tcacggaacg
    87661 tgagaagcag gtgattaatc atctgcttcc ggaagaaatc gaagaatttc ttgggaatcc
    87721 tacaagatcc gttcgttctt ttttctctga cagatggtca gaacttcatc tgggttcgaa
    87781 tcctactaag aggtacacta gagatcagaa attgttgaag aaacaacaag atctttcttt
    87841 tgtcccttcg aggcggtcgg aaaataaaga aatggttaat atattcaaga taattacgta
    87901 tttacaaaat accgtctcaa ttcatcctat ttcatcatat ccgggatgtg atatggttcc
    87961 gaaggatgaa ccggatatgg acagttccaa taagatttca ttcttgaaca aaaattcatt
    88021 tcttgattta tttcatctat tccatgaccg gaacatggga ggatacacgt tacaccacga
    88081 ttttgaatca gaagagagat ttcaagaaat ggcagattta ttcactctat caataaccga
    88141 gccggatctg gtgtatcata agggatttgc cttttctatt gattcctacg gattggatca
    88201 aaaacaattc ttgaatgagg tattcaactc cagggatgaa tcgaaaaaaa aatctttatt
    88261 ggctctacct cctttttttt atgaagagaa tgaatctttt tatcgaagga tcataaaaaa
    88321 atgggtccgg atctcctgcg gaaatgattt ggaagatcca aaaccaaaaa aaatggtatt
    88381 tgctagcaac aacctaatgg aggcagtcaa tcaatataga ttgatccgaa atctgattca
    88441 aatccaatat agcacctata ggtacataag aaatgtattg aatcgattct ttttaatgaa
    88501 tagatccgat cgcaacttcg aatatggaat tcaaggggat caaataggaa aggatactct
    88561 gaatcataga actagaatga aatatatgat caaccaacat ttatcgaatt tgaaaaagag
    88621 tcagaagaga tggttcgatc ctcttatttt gatttctcga accgagagat ccatgaatcg
    88681 ggatcctgat gcatatagat acaaatggtc caatgggagc aataatttcc aggagcattt
    88741 ggaccttttc gtttctgagc agaagagccg ttttcgagta gtgttcgatc gattacgtat
    88801 taatcaatat tcgattgatt ggtctgaggt tatcgacaaa aaagatttgt ctaagccatt
    88861 tcgtttcttt ttgtccaagt cacttctttt tttgtccaag ttgcttttct ttttgtctaa
    88921 ctcacttcct tttttctttg tgagtttcgg gaatatcccc attcataggt ccgagatcta
    88981 catctatgaa ttgaaaggtc cgaatgatca actctgcaat cagttgttag aatcaatagg
    89041 tcttcaaatc gttcatttga aaaaattgaa acccttctta ttggatgatc atgatacttc
    89101 ccaaaaatcg aaattcttga tcaatggagg aacaatatca ccgtttttgt tcaataagat
    89161 accaaagtgg atgattgact cattccatac tagaaataat cgtaggaaat cctttgctaa
    89221 cacggattcc tatttctcaa cgatatttca cgatcaagac tattggctga atcccgtgaa
    89281 accatttcat agaagttcat tgatatcttc tttttataaa gcaaatcgac ttcgattctt
    89341 gaataatcca catcacttct gcttctattg taataaaaga ttcccttttt atgtggaaaa
    89401 ggcccgtatc aataattatg attttacgta tggacaattc ctcaatatct tgttcattca
    89461 caacaaaatt ttttctttgt gcgtcggtaa aaaaaaacat gctttttggg ggagagatac
    89521 tatttcacca atcgagtcac gggtatctaa catattcata cctaacgatt ttccacaagg
    89581 tggtggtgac ggaacgtata acttgtacaa atcttcccat tttccaagtc gatccgatcc
    89641 attcgttcgt agagctattt actcgatcgc agacatttct ggaacacctc taacagaggg
    89701 acagatagtc aattttgaaa gaacttattg tcaacctctt tcagatctga atctatctga
    89761 ttcagaaggg aagaactcgc atcagtatct caatttcaat tcaaacatgg gtttgattca
    89821 cactccatgt tctgagaaat atttaccatc cgaaaagagg aaaaaccgga gtctttttct
    89881 aaagaaatac gttgagaaag ggcagatgta tagaaccttt caacgagata gtgctttttc
    89941 aactctctca aaatggaatc tattccaaac atatatacca tggttcctta cttcgacagg
    90001 gcacaaatat ctaaattgga tatttttaga tactttttca ggcctattac cgatacacct
    90061 attgccgata caccgattgc cgatactaag tagcagtcaa aaatttgtat ccatttttca
    90121 tgatattatg catgtattag atatatcctg tcgaattctt cagaaaaaat tgggtcttcc
    90181 acaacggaat ccgatacgta agatttcgag taagtgttta cataatcttc ttctgtccga
    90241 agaaatgatt catcgaaata atgagtcgcc attgatatcg acacacctga gatcgccaaa
    90301 tgttcgggag ttcctctatt caatcctttt ccttcttctt gttgctggat atctcgttcg
    90361 tacacatctt atctttgttt cccgggcctc tagtgagtta cagacagagt ttgaaaaggt
    90421 ccaatctttg atgattccat catctatgat tgagttgcga aaacttctgg ataggtatcc
    90481 tacatctgaa ccgaattctt tctggttaca gaatctcttt ctagttgctc tggaacaatt
    90541 aggagattct ctagaagaaa tacggggttc tgcttctggc ggcaacatgc tattgggtgg
    90601 tgattccgct tatggggtca aatcaatacg ttctaagaag aaatatttga atatcaatct
    90661 catcgatcta ataagtatca taccaaatcc catcaatcga atcacttttt cgagaaatac
    90721 gagacatcta agtcatacaa gtaaagagat ctattcattg ataagaaaaa gaaaaaatgt
    90781 gaacggggat tggattgatg ataaaataga atcctgggtc gcaaacagtg attcgattga
    90841 tgatgaagaa agagaattct tggttcagtt ctccacctta acgacagaaa aaaggattga
    90901 tcaaattcta ttgagtctga ctcatagtga tcatttatca aagaatgact ctggctatca
    90961 aatgattgaa caaccgggag caatttactt acgatactta gttgacattc ataaaaagta
    91021 tctaatgaat tatgagttca atacatcctg tttagcagaa agacggatat tccttgctca
    91081 ttatcagaca atcacttatt cacaaacctc gtgtggggct aatagttttc atttcccatc
    91141 tcatggaaaa cccttttcgc tccgcttagc cttatccccc tctaggggta ttttagtgat
    91201 aggttctata ggaactggac gatcctattt ggtcaaatac ctagcgacaa actcccatgt
    91261 tcctttcatt acggtatttc tgaacaagtt cctggataat cttagtgagg atattgatgc
    91321 tagtgaggat attgatgcta gtgaggatat tgatgctagt gaggatattg atgctagtga
    91381 cgatatcgat cgtgaccttc atacggagct ggaactgcta actatggata tgatgtcgga
    91441 aaaagaccga ttttatatca cccttcaatt cgaattagca aaagcaatgt ctccttgcat
    91501 aatatggatt ccaaacattc atgatctgga tgtgaatgag tcgaattact tatccctcgg
    91561 tctattagtg aaccatctct ccagggattg tgaaaggtgt tccactagaa atattcttgt
    91621 tattgcttcg actcatattc cccaaaaagt ggatcccgct ctaatagctc cgaagaaatt
    91681 aaatatgtgc attaagatac gaaggcttct tattccacaa caacgaaagc actttttcac
    91741 cctttcatat actaggggat ttcgcttgga aaagaaaatg ttccatacta atggattcgg
    91801 gtccataacc atgggttcca atgcacgaga tcttgtagca cttaccaatg aggccctgtc
    91861 gattagtatt acacagaaga aatcaattat agacactaat acaattagat ccgcttttca
    91921 tagacaaact tgggatttgc gatcccaggt aagatcggtt caggatcatg ggatcctttt
    91981 ctatcagata ggaagggctg tagcacaaaa tgtacttcta agtaattgcc ccatagatcc
    92041 tatatctatc tatattaaga agaaatcatg taacgaaggg gattcctttt tgtacaaatg
    92101 gtacttcgaa cttggaacta gcatgaagaa attaacgata cttctttatc ttttgagttg
    92161 ttccgccgga tcggtcgctc aagatctttg gtctctaccc ggacccgatg aaaaaaatgg
    92221 gatcacttct tatggactcg ttgagaatga ttctgatcta gttcatggcc tattacaagt
    92281 agagggcgct ctggtgggat cctcgcggac agaaaaagat tgcagtcagt ttgataatga
    92341 tcgagtgaca ttgcttcttc ggcccgaacc aaggaatccc ttagatatga tgcaaaacgg
    92401 atcttgttca atccttgatc agagatttct cggggaaggg gccctcgacc cgcaacagat
    92461 agaggaggat ttatttaatc acatagtttg ggctcctaga atatggcacc cttggggcat
    92521 tctatttgat tgtatcgaaa ggcccaatga attgggattt ccctattggt ccaggtcatt
    92581 tcggggcaag cggatccttt atgatgaaga ggatgagctt caagagaatg attcggagtt
    92641 cttgcagagt ggaaccatgc agtaccagac acgagataga tcttccaaag aacaaggctt
    92701 ttttcgaata agccaattca tttgggaccc tgcagatcca ctctttttac tattcaaaga
    92761 tcagcccttt gtctctgtgt tttcacatcg agaattattt gcagatgaag agatgtcaaa
    92821 ggggcttctt acttcccaaa cagatcctcc tacatctata tataaacgct ggtttatcaa
    92881 gaagacgcaa gaaaagcact ttgaattgtt gattaatcgc cagagatggt ttagaaccac
    92941 tagttcatta tctaatggat ctttccgttc taatactcta tccgagagtt atcagtattt
    93001 atcaaatcta ttcctatcta acggaacgct attggatcaa atgacaaaga cattgttgag
    93061 aaaaagatgg cttttcccgg atgaaatgaa aattggattc atggaacagg agaaagattt
    93121 cccattcctt agccggaaag ttatgtggcc atgaaagagg gggggattaa gtggaacaga
    93181 atttactggg tggtagagtc gcggaaacgc ctgtttcttc catattttgg accttagctc
    93241 cctggaacaa taggctactg ctgaaacatg gaagaattga aatattagat caaaacacta
    93301 tgtatggatg gtatgaactg cctaaacaag aattcttgaa cagcgaacac ccagttcata
    93361 tattcacgac caagaaaaga agtactggat tttctttcgg ataggccctg aaagcgaagg
    93421 aaggctggaa tgccaacagg cgtctattat tgaattcacc caacccgaca gtacccattt
    93481 tgggaacgtc cagtgccaaa agtcactgaa tggataaatc gccaatccct aaaactgact
    93541 atgtaatgta ctttatctgc tgggttgcgg gcgggcattt taccagaggt ttctaatcta
    93601 cccttgtgtg attcctgttg aagcatatac tcgggggggg ggtgcagggc ggacgatttt
    93661 taagcagacc ccccattcat tagatagaga agatcaccaa gatttagtga tctgctgccg
    93721 aacttattca aatctcaata ttatgccttg aagaggactc gaacctccac gctcttgagc
    93781 acgagatttt gagtctcgcg tgtctaccat ttcaccacca aggcatcttg aaagtgaatc
    93841 gtattccatg aatatgatat ctatctagtg tgatgtatgg aatatatgac aaaggtggag
    93901 tatttatatt gatcggtctt gttatcatgt tatataggcc cgagttggac atccaattgc
    93961 ttcgatttga attatccgta gaatgcctta tatagatatc caatctatca aaaagatgga
    94021 cacaatcaaa cccatttctc gattcaatag aagcccaaag aggtgaatgg gttccaaata
    94081 acgagagata tgtaaaaagc aggtccgatt cctacgccta ttcctaatcc taaatgtaat
    94141 gtaacgacgc agggatccat atggaaacag agtatctatt tagatacgct caaatgaccc
    94201 cttctcataa tgagaatgta tataacccta ttccggtctg gtccggtatg gaatgaactt
    94261 ataatctaga atctgatgat cgagtcgatt ccatgattat aagttcataa ccctagccca
    94321 ttcccatttt gggcggaaca gatctactaa ttctttgatt ccagttagta agagggagct
    94381 tgaactaaga aatagaccct agaagctaaa aaagggtatc ctgagcaatt gcaataattg
    94441 ggttcattga tattcctggt atagtagatg ctatcacaca tacaatcata ctcaattcga
    94501 tggaattgtt tgatctgaaa ggagatcttc tataatttcg cacgtgaggg gttatttctt
    94561 gggttcgtcc agtcattaat aacttgatta tttttagata atagtagata gaaacaacgc
    94621 ttgtaaggag tcctattaaa accaagaaat ataggcctgc ctgccatcca caccagaata
    94681 aatagagttt tccgaaaaaa cctgctagcg gaggaagacc tcctagggat aagagacata
    94741 gggctaaaga gagagccaaa aaaggatctt tcgtatataa tcctgcataa tctcgaatgt
    94801 tatcagttcc ggtacgtaga ccaaataata caatgcaagc aaaagttcct agattcatgg
    94861 agatatagaa cagcatataa gttatcatgc ttgcatatcc atcatttgag tctccaacaa
    94921 ttattccaat aattacatat ccgatttgac ctatggacga atatgcaagc atacgtttca
    94981 tgcttgtttg agtcatagca atgagattcc ccaatatcat gctaagaata gctagggttt
    95041 ccagaagaag atgccattca tttgatgaga aataaaaagg aatatcgaaa attcgagtgg
    95101 ctgaagctga agcagctact ttcgaagtaa cagaaagaaa agcaacgact ggagtgggag
    95161 agtcagagtc gaaaagagga ttcctcactt atttctctca ttcaaaaccg tgcatgagac
    95221 tttcatctca cacggctcct aagtgatcaa aaaagaaaga agaacccatc ttctttcttt
    95281 tttgattacc ttccctcgcg tatgtataag accgaatcca ttcgatttct aaaaaagatt
    95341 actaatcctt aacttttcga ggaatccttc atcagtggtt gtgaatgact tgtttttcaa
    95401 tcttttcggt cttggttccg taggagcaaa tcagaaagat tgagaaatag aaccatctga
    95461 tttgattcgt tctcaatagc catgagatga tcatcttagg gtgatccttt tgtcgacgga
    95521 tgctcctatt atactcgtag tctctgaagg atgagaacca actatgtagc atctacaccg
    95581 agaattcaag tattgtatac gtcattagtc cgatcctttg taggaactac ccgtaataac
    95641 gaacttgcaa aatggatctg tttatcataa agagattcgt cgttcctgac cctgcttcgc
    95701 cttaattgtt atttgaacaa gtcaaagttc tgtcttggtc cgagtgtgga tagcatttct
    95761 cttctgcatg tccatggagt tttgaaaaat ccaaacatct cagagataga tagagaggta
    95821 ggaatgtatc gaacgaaccg cactccttcg tatacgtcag gagtccattg atgagaaggg
    95881 gctggggaaa gcttgaaccc aattcctaca gtgatgaata tgagcgcaat tgaaattcct
    95941 ggggagttat acatttgtgt attgatgaga ccattcacta tttcttgaag ctcgatctct
    96001 cccccggatg aaccatatag ccaagagaaa ccatgaacca gaatagaaga gcttgcccca
    96061 cccatgagta aatatttcat agtagcctca ttagaccgta catctttctt ggtatatcca
    96121 gataataggt aggagcataa actgaaacat tctggagcta caaagatagt tattaaatcg
    96181 ttagcaccgc ataaaaacat tcctcctaga gtagctgtta atacgaataa gagaaactct
    96241 gttatagcca tttctgtaca ttcaatgtac tctacggata gaggaataca tagagttgaa
    96301 catagtaaaa taagaaattg aaagatttcg ttgaaattgt tcgtttgaaa atttcccgaa
    96361 aaactaatca cgggttcttc tctccatcgg aacaagaggg ccgttatgct cattactaaa
    96421 cttgttgaag agatgaaata taaccaaggt atatcttttt gatcagaggt tgaatcgatc
    96481 atcagaagaa gaattaggcc aaaaattagg atacattctg ggaaaatcaa acttccatcg
    96541 aagagaagca aatgaaaggc tttcataaaa attctcgtag aatcgagaat gaagttttca
    96601 ttctgtacat gccagatcat gaattagtaa ctgcatccaa tttcaaaaaa aaaatcccaa
    96661 ttgtttcgaa ctttccattt ttagaatgga atatttacgg aatctccatg aataggacca
    96721 aaccttattc catggtattt acatgaggtt cctctttctt attcttaaga aagtccccga
    96781 gagggcttag ttgatccatg atttctgttt catctttcgt ttccttttcg tttgtttcga
    96841 gaaatatatt gatcaattcc gattcttgct ttttctcttg attcttttcc gatcgagaag
    96901 tatagatcct gttcatggat taacgaaaat gtgcaaaagc tctatttgcc tctgccattc
    96961 tatgagtctc ttcctttttg cgtatggcat cgccactccc tttggcagca tccactaatt
    97021 cggaacttaa tttgaaagcc atatttcgac ccggacgttt tcgggatgcc gctaataacc
    97081 aacgaatggc aagtgctttt ccttgtgtgg atcctatttc aatgggaact tgatgagtcg
    97141 atccacctac acgtcttgct tttactgcta tatcgggagt tactccacgt attgcttgac
    97201 gtaaaacaga tagtggattt gtttctgtct tttgttgaat ctttttcacg gctcgataga
    97261 taatttgata agccaatgat ttttttccgt gtttcagaat acggttaacc aacatgttaa
    97321 ctaatcgatt acgataaatt ggatcggatt ttgcagtttt ttcttctgca gtacctcgac
    97381 gtgacatgag cgtgaagggg gttcaagaat ccgttttatt tttttataag ggctaaaatc
    97441 acttattttg gcttttttac tccatattgt agggtggatc tcgaaagata tgaaagatct
    97501 ccctccaagc cgtacatacg actttcatcg aatacggctt tccgcagaat tctatatgta
    97561 tctatgaaat cgagtatgga attctgttta ctcactttaa attgagtatc cgtttccctc
    97621 cttttcctgc taggattgga aatcctgtat tttacatatc catacgattt agtccttggg
    97681 tttccgaaat agtgtaaaaa gaagtgcttc gaatcattgc tacttgactc ggacctgttc
    97741 taaaaaagtc gaggtatttc gaattgtttg ttgacacgga caaagtcagg gaaaacctct
    97801 gaaattattt caatattgaa ccttggacat ataagagttc cgaatcgaat ctctttagaa
    97861 agagtatctt ttgtctcatg gtagcctgct ccagtcccct tacgaaactt tcgttattgg
    97921 gttagccata cacttcacat gtttctagcg attcacatgg catcatcaaa tgatacaagt
    97981 cttggataag aatctacaac gcactagaac gcccttgttg acgatccttt actccgacag
    98041 catctagggt tcctcgaaca atgtgatatc tcacaccagg taaatcctta acccttcccc
    98101 ctcttactaa gactacagaa tgttcttgtg aattatggcc aataccgggt atataagcag
    98161 tgatttcaaa tccagaggtt aatcgtactc tggcaacttt ccgtagggca gagtttggtt
    98221 ttttgggggt gatagtggaa aagttgacag ataagtcacc cttactgcca ctctacagaa
    98281 acgtacatga gattttcacc tcatacggct cctcgttcaa ttctttcgaa gtcattggat
    98341 ccttttacgc gttcgagaat cccctccctt tttccactcc gtcccaaaga gtaactagga
    98401 ccgatttagt cacgttttca tgttccaatt gaacactttc cttttttgat tattctcaaa
    98461 ctcaaaggag aagattattc tctttaccaa acatatgcgt atccaatcac gatcttataa
    98521 taagaacaag agatctttct cgatcaatcc ctttgcccct cattcttcga gaatcagaaa
    98581 gatccttttc aagtttgaat ttgttcattt ggaatctggg ttcttctata tttacttagt
    98641 ttacttattt tatttttttt ttattgaata tttttatttt tccctctctt tttttatatc
    98701 attccttaag tcccataggt ttgatccttt ctaatttgac ccattttctc attgagagaa
    98761 gggtacgaaa taaatcagat ttctttttcg atcaaaaata ctatgtgaaa tcttcggttt
    98821 ttcctcttcc tatatcccat aggtacagtg tttgaatcaa tagagaacct tttcttctgt
    98881 atgaatcgat attatttcat tccaattcct tcccgatacc tcccaaggaa aatctcgaat
    98941 tggatcccaa attgacgggt tagtgtgagc ttatccatgc ggttatgcac taggaatcca
    99001 ttttatgaaa gatcctggct ttcgtgcttt ggtgggtctc cgagatcctt tcgatgacct
    99061 atgttgtgtt gaagggatat ctatagaatc cgatcgattg cgtaaagccc gcggtagcaa
    99121 cggaaccggg gaaagtatac agaaaacaca gttcttttct attatattag tattttataa
    99181 tttataatat tatatatata tatatataag attagtatta gttagtgatc ccggcttagt
    99241 gagtcttttc ttccgtgatg aactgttggc gccagtctta cattttgtat ctgtggaccg
    99301 aggagaaagg gggctcggcg ggaagaggat tgtaccgtga gagaagcaag gaggtcaacc
    99361 tctttcaaat atacaacatg gattctggca atgcaatgta gttggactct catgtcgatc
    99421 cgaatgaatc attctttcca cggaggtaaa tctttgcctg ctaggcagga ggatagcaag
    99481 ttacaaattc tgtctcggta ggacatgtat ttctattagt atgaaattca taaatgaagt
    99541 agttaatggt ggggttaccg ttatcctttt tgtgacgaat cttgtatatg ttcctaagaa
    99601 aaggaatttg tccatttttc ggggtctcaa gggggcgtgg aaacacataa gaactcttga
    99661 atggaaatgg aaaagagatg gaactccagt tccttcagaa atgttaagat ctttggcgca
    99721 agaagaaggg gttgatccgt atcatcttga cttggttctg cttcctctat ttttttaata
    99781 ataccgggtc gggttcttct cctacccgta tcgaatagaa catgctgagc caaaccttct
    99841 tcatgtaaaa cctgcttgat ttagatcggg aaaatcgtgc ggttttatga aaccatgtgc
    99901 tatggctcga atccgtagtc aatcctattt ccgataggga cagttgacaa ctgaatccga
    99961 cttttctcat aatttttata tccgtaatag tgcgaaaaga aggcccggct ccaagttgtt
   100021 caagaatagt ggcgttgagt ttctcgaccc tttgccttag gatcagtcag ttctatttct
   100081 cgatgggggc agggaaggga tataactcag cggtagagtg tcaccttgac gtggtggaag
   100141 tcatcagttc gagcctgatt atccctaaac ccaatgtgag tttttgggtt ttgatttgct
   100201 cccccgccgt gattgaacga gaatggataa gaggctcgtg ggattgacgt gagggggcag
   100261 ggatggctat atttctggga gcgaactccg ggcgaatatg aagcgcatgg atacaagtta
   100321 ggccttggaa tgaaagacaa ttccgaatcc gctttgtcta cgaacaagga agctataagt
   100381 aatgcaacta tgaatctcat ggagagttcg atcctggctc aggatgaacg ctggcggcat
   100441 gcttaacaca tgcaagtcgg acgggaagtg gtgtttccag tggcggacgg gtgagtaacg
   100501 cgtaagaacc tgcccttggg aggggaacaa cagctggaaa cggctgctaa taccccgtag
   100561 gctgaggagc aaaaggagga atccgcccga ggaggggctc gcgtctgatt agctagttgg
   100621 tgaggcaata gcttaccaag gcgatgatca gtagctggtc cgagaggatg atcagccaca
   100681 ctgggactga gacacggccc agactcctac gggaggcagc agtggggaat tttccgcaat
   100741 gggcgaaagc ctgacggagc aatgccgcgt ggaggtagaa ggcccacggg tcgtgaactt
   100801 cttttcccgg agaagaagca atgacggtat ctggggaata agcatcggct aactctgtgc
   100861 cagcagccgc ggtaatacag aggatgcaag cgttatccgg aatgattggg cgtaaagcgt
   100921 ctgtaggtgg ctttttaagt ccgccgtcaa atcccagggc tcaaccctgg acaggcggtg
   100981 gaaactacca agctggagta cggtaggggc agagggaatt tccggtggag cggtgaaatg
   101041 cgtagagatc ggaaagaaca ccaacggcga aagcactctg ctgggccgac actgacactg
   101101 agagacgaaa gctaggggag cgaatgggat tagatacccc agtagtccta gccgtaaacg
   101161 atggatacta ggcgctgtgc gtatcgaccc gtgcagtgct gtagctaacg cgttaagtat
   101221 cccgcctggg gagtacgttc gcaagaatga aactcaaagg aattgacggg ggcccgcaca
   101281 agcggtggag catgtggttt aattcgatgc aaagcgaaga accttaccag ggcttgacat
   101341 gccgcgaatc ctcttgaaag agaggggtgc cttcgggaac gcggacacag gtggtgcatg
   101401 gctgtcgtca gctcgtgccg taaggtgttg ggttaagtcc cgcaacgagc gcaaccctcg
   101461 tgtttagttg ccatcattta gtttggaacc ctgaacagac tgccggtgat aagccggagg
   101521 aaggtgagga tgacgtcaag tcatcatgcc ccttatgccc tgggcgacac acgtgctaca
   101581 atggccggga caaagggtcg cgatcccgcg agggtgagct aactccaaaa acccgtcctc
   101641 agttcggatt gcaggctgca actcgcctgc atgaagccgg aatcgctagt aatcgccggt
   101701 cagccatacg gcggtgaatt cgttcccggg ccttgtacac accgcccgtc acactatggg
   101761 agctggccat gcccgaagtc gttaccttaa ccgcaaggag ggggatgccg aaggcagggc
   101821 tagtgactgg agtgaagtcg taacaaggta gccgtactgg aaggtgcggc tggatcacct
   101881 ccttttcagg gagagctaat gtttgttggg tattttggtt tgacactgct tcacacccaa
   101941 aaagaaggga gctacgtctg agtgaaactt ggagatggaa gtcttctttc gtttctcgac
   102001 ggtgaagtaa gaccaagctc atgagcttat tatcccaggt cggaacaagt tgataggatc
   102061 ccctttttta cgtccccatg tccccccgtg tggcgatatg ggggcgaaaa aaggaaagag
   102121 agggatgggg tttctctcgc ttttggcata gcgggccccc agcgggaggc tcgcacgacg
   102181 ggctattagc tcagtggtag agcgcgcccc tgataattgc gtcgttgtgc ctgggctgtg
   102241 agggctctca gccacatgga tagttcaatg tgctcatcgg cgcctgaccc tgagatgtgg
   102301 atcatccaag gcacattagc atggcgtact cctcctgttc gaaccggggt ttgaaaccaa
   102361 acttctcctc aggaggatag atggggcgat tcaggtgaga tccaatgtag atccaacttt
   102421 cgattcactc gtgggatccg ggcggtccgg gggggaccac catggctcct ctcttctcga
   102481 gaatccatac atcccttatc agtgtatgga ccgctatctc tcgagcacag gtttaggttc
   102541 ggcctcaatg ggaaaaaaat ggagcaccta acaacgcatc ttcacagacc aagaactacg
   102601 agatcacccc tttcattctg gggtgacgga gagatcgtac cattcgagcc gttttttttt
   102661 ttcatgcttt tcccggaggt ctggagaaag ctgcaatcaa taggatttcc ctaatcctcc
   102721 cttaccgaaa ggaaaagcgt gaaattcttt ttcctttccg cagggaccag gagattggat
   102781 ctagccgtaa gaagaatgct tggtataaat agaatcactt cttggtcttc gaccccctca
   102841 gtcactacga acgcccccga tcggtgcaat gggatgtgtc tatttatcta tctcttgact
   102901 cgaaatggga gcaggtttga aaaaggatct tagagtgtct agggttgggc caggagggcc
   102961 tcttaacgcc ttcttttttc ttctcatcgg agttctttca caaagacttg ccatggtaag
   103021 gaagaagggg ggaacaagca cacttggaga gcgcagtaca acggagagtt gtatgctgcg
   103081 ttcgggaagg atgaatcgct cccgaaaagg aatctattga ttctctccca attggttgga
   103141 ccgtaggtgc gatgatttac ttcacgggcg aggtctctgg ttcaagtcca ggatggccca
   103201 gctgcgccag ggaaaagaat agaagaagca tctgactcct tcatgcatgc tccacttggc
   103261 tcggggggat atagctcagt tggtagagct ccgctcttgc aattgggtcg ttgcgattac
   103321 gggttggatg tctaattgtc caggcggtaa tgatagtatc ttgtacctga accggtggct
   103381 cactttttct aagtaatggg gaagaggacc gaaacatgcc actgaaagac tctactgaga
   103441 caaagatggg ctgtcaagaa cgtagaggag gtaggatggg cagttggtca gatccagtat
   103501 ggatcgtaca tggacggtag ttggagtcgg cggctctcct agggttccct catctgggat
   103561 ctctggggaa gaggatcaag ttggccttgc gaacagcttg atgcactatc tcccttcaac
   103621 cctttgagcg aaatgcggaa aaaggaagga aaatccatgg accgacccca tcatctccac
   103681 cccgtaggaa ctacgagatc accccaagga cgccttcggc atccaggggt cacggaccga
   103741 ccatagaacc ctgttcaata atcaataagt ggaacgcatt agctgttcgc tctcaggttg
   103801 ggcagtaagg gtcggagaag ggcaatcact cattcttaaa acttgcgttc ttaagaccaa
   103861 agagtcgtcg gaaagggggg ggctctccgt tcccggttct cctgtagctg gatcctccgg
   103921 aaccacaaga atccttagtt agaatgggat tccaactcag caccttttga gtgagatttt
   103981 gagaagagtt gctctttgga gagcacagta cgatgaaagt tgtaagctgt gttcgggggg
   104041 gagttattgt ctatcgttgg cctctatggt agaatcagtc gggggacctg agaggcggtg
   104101 gtttaccctg cggcggatgt cagcggttcg agtccgctta tctccaactc gtgaacttag
   104161 ccgatacaaa gctatataat agtacccaat ttttccgatt cggcggttcg atctatgatt
   104221 tatcattcat ggacgttgat aagatccatc catttagcag caccttagga cggcatagcc
   104281 ttaaagctaa gggcgaggtt caaacgagga aaggcttacg gtggatacct aggcacccag
   104341 agacgaggaa gggcgtagta agcgacgaaa tgcttcgggg agttgaaaat aagcatagat
   104401 ccggagattc ccgaataggt caacctttca aactgctgct gaatccatgg gcaggcaaga
   104461 gacaacctgg cgaactgaaa catcttagta gccagaggaa aagaaagcaa aagcgattcc
   104521 cgtagtagcg gcgagcgaaa tgggagcagc ctaaaccgtg aaaacggggt tgtgggagag
   104581 caatacaagc gtcgtgctgc taggcgaagc ggtggagtac tgcaccctag atggcgagag
   104641 tccagtagcc gaaagcatca ctagcttatg ctctgacccg agtagcatgg ggcacgtgga
   104701 atcccgtgtg aatcagcaag gaccaccttg caaggctaaa tactcctggg tgaccgatag
   104761 cgaagtagta ccgtgaggga agggtgaaaa gaacccccat cggggagtga aatagaacat
   104821 gaaaccgtaa gctcccaagc agtgggagga gcccggggct ctgaccgcgt gcctgttgaa
   104881 gaatgagccg gcgactcata ggcagtggct tggttaaggg aacccaccgg agccgtagcg
   104941 aaagcgagtc ttcatagggc aattgtcact gcttatggac ccgaacctgg gtgatctatc
   105001 catgaccagg atgaagcttg ggtgaaacta agtggaggtc cgaaccgact gatgttgaag
   105061 aatcagcgga tgagttgtgg ttaggggtga aatgccactc gaacccagag ctagctggtt
   105121 ctccccgaaa tgcgttgagg cgcagcagtt gactggacat ctaggggtaa agcactgttt
   105181 cggtgcgggc cgcgagagcg gtaccaaatc gaggcaaact ctgaatacta gatatgacct
   105241 caaaataaaa taacaggggt caaggtcgac cagtgagacg atgggggata agcttcatcg
   105301 tcgagaggga aacagcccgg atcaccagct aaggccccta aatgaccgct cagtgataaa
   105361 ggaggtaggg gtgcagagac agccaggagg tttgcctaga agcagccacc cttgaaagag
   105421 tgcgtaatag ctcactgatc gagcgctctt gcgccgaaga tgaacggggc taagcgatct
   105481 gccgaagctg tgggatgtaa aaatacatcg gtaggggagc gttccgcctt agagggaagc
   105541 acccgcgcga gcggtagtgg acgaagcgga agcgagaatg tcggcttgag taacgcaaac
   105601 attggtgaga atccaatgcc ccgaaaacct aagggttcct ccgcaaggtt cgtccacgga
   105661 gggtgagtca gggcctaaga tcaggccgaa aggcgtagtc gatggacaac aggtgaatat
   105721 tcctgtacta ccccttgttg gtcccgaggg acggaggagg ctaggttagc cgaaagatgg
   105781 ttatcggttc aaggacgtaa ggtgaccctg ctttgcaggg taagaagggg tagagaaaat
   105841 gcctcgagcc gatgttcgag taccaggcgc tacggcgctg aagtaaccca tgccatactc
   105901 ccaggaaaag ctcgaacgac cttcaacaaa agggtacctg tacccgaaac cgacacaggt
   105961 aggtaggtag agaataccta ggggcgcgag acaactctct ctaaggaact cggcaaaata
   106021 gccccgtaac ttcgggagaa ggggtgcctc ctcacaaagg gggtcgcagt gaccaggccc
   106081 gggcgactgt ttaccaaaaa cacaggtctc cgcaaagtcg taagaccatg tatgggggct
   106141 gacgcctgcc cagtgccgga aggtcaagga agttggtgac ctgatgacag gggagccggc
   106201 gaccgaagcc ccggtgaacg gcggccgtaa ctataacggt cctaaggtag cgaaattcct
   106261 tgtcgggtaa gttccgaccc gcacgaaagg cgtaacgatc tgggcactgt ctcggagaga
   106321 ggctcggtga aatagacatg tctgtgaaga tgcggactac ctgcacctgg acagaaagac
   106381 cctatgaagc ttcactgttc cctgggattg gctttgggcc tttcctgcgc agcttaggtg
   106441 gaaggcgaag aaggcctcct tccggggggg cccgagccat cagtgagata ccactctgga
   106501 agagctagaa ttctaacctt gtgtcaggac ctacgggcca agggacagtc tcaggtagac
   106561 agtttctatg gggcgtaggc ctcccaaaag gtaacggagg cgtgcaaagg tttcctcggg
   106621 ccggacggag attggccctc gagtgcaaag gcagaaggga gcttgactgc aagacccacc
   106681 cgtcgagcag ggacgaaagt cggccttagt gatccgacgg tgccgagtgg aagggccgtc
   106741 gctcaacgga taaaagttac tctagggata acaggctgat cttccccaag agctcacatc
   106801 gacgggaagg tttggcacct cgatgtcggc tcttcgccac ctggggctgt agtatgttcc
   106861 aagggttggg ctgttcgccc attaaagcgg tacgtgagct gggttcagaa cgtcgtgaga
   106921 cagttcggtc catatccggt gtgggcgtta gagcattgag aggacctttc cctagtacga
   106981 gaggaccggg aaggacgcac ctctggtgta ccagttatcg tgcccacggt aaacgctggg
   107041 tagccaagtg cggagcggat aactgctgaa agcatctaag tagtaagccc accccaagat
   107101 gagtgctctc ctattccgac ttccccggag cctccggtag cacagccaag acagcgacgg
   107161 gttctctgcc cctgcgggga tggagcgaca gaagttttga gaattcaaga gaaggtcacg
   107221 gcgagacgag ccgtttatca ttacgatagg tgtcaagtgg aagtgcagtg atgtatgcag
   107281 ctgaggcatc ctaacagacc ggtagacttg aaccttgttc ctacatgacc cgatcaattc
   107341 gggtcaggca ctagccgtct attttcattg cttaactctt tgacaacacg aaaaaaccat
   107401 tgttcaactc tttgacaaca tgaaaaaaaa accaaaagct ctgccctctc tacctatcca
   107461 accaagggat ggaagggcag aggcctttgg tgtcccctcc aatcaagaat tggggcctca
   107521 caatcactag ccaatatgct tttctctcat gcctttcttc gttcatggtt cgatattctg
   107581 gtgtcctagg cgtagaggaa ccacaccaat ccatcccgaa cttggtggtt aaactctact
   107641 gcggtgacga tactgtaggg gaggtcctgc ggaaaaatag ctcgacgcca ggatgataaa
   107701 aagcttaaca cctcccattc ttatttcttt ttcaatatga aaaagaaata aatgagaaat
   107761 caaaaaggtc gtcttattca aaaccccaat tatgacatcc ctcctctccc acttcacacc
   107821 tcggaacgca ccgttccgtt cttatagaga gaacggcgct ttcacatctt cttaacccga
   107881 aatggctggg gagaggaaag gttccttttt ttgagggtac tcccgggaac agatccagtg
   107941 gagacggggt ggggcctgta gctcagagga ttagagcacg tggctacgaa ccacggtgtc
   108001 gggggttcga atccctcctc gcccacaacc ggcccaaaag ggaagtgcct ttccctctgg
   108061 gggtaggaaa atcatgatcg ggataatgga acttgggtgt gggtcttttg tcgaaatgga
   108121 atggcctttt ttttttttat cgtaaacctt ttcattacac atagtatgct cgacccccat
   108181 cagcgtattt tttgttttac gtcccgtaac tcttcctcaa agaatagtag agcaagtaca
   108241 agtattagta gcctaacaaa aaagcgttcc tcgtcattaa tatgtttgct cacggcaatt
   108301 gtggactctc gggagaatcg atgactgcat ctttgatgca ctgctagtac tagtccatct
   108361 gagaattctt aattggatag ttgtaaatat ccccagggct gtggaacaaa ggattatccc
   108421 ggacctacgc cgaggtattg tattgacggt gattttaaaa tctcgcagaa caggatgtga
   108481 tacgatgaga tagaatgcaa tagaaacaaa gacggggaag ggattaccta ctcttaacgg
   108541 tcaaagcgag cccctttctt ttattctgaa ttctttaatt cagaatgaat caaatctccc
   108601 caggtaggat tcgaacctac gaccagtcag ttaacagccg accgctctac cactgagcta
   108661 ctgaggaata acgagagatt agatctcata gagttcaatt cccgttctca acccatgacc
   108721 aatatgagct cgaagcttcc ttagtaactc ccggaacttc ttcgtagtgg cccctttcca
   108781 tgcctcattt catagggaac cccaaagtgg ctctatttca ttatattcca tccatatccc
   108841 aattccattc atttaatatc cctttggtgt cattgacata acagatgtcg tttctagtct
   108901 atctctttct atttcttttc tatatatgga aagttcaaaa atcatcatat aataatccag
   108961 aaattgcaat agaaaagaaa aagggaggtt tgtgatgatt tttaaatctt ttctagtagg
   109021 taatctagta tccttatgca tgaagataat caattcggtc gttgtggtcg gactctatta
   109081 tggatttctg accacattct ccatagggcc ctcttatctc ttccttctcc gagctcaggt
   109141 tatggaagaa ggaaccgaga agaaggtatc agcaacaaca ggttttatta cgggacagct
   109201 catgatgttc atatcgatct attatgcgcc tctgcatcta gcattgggta gacctcatac
   109261 aataactgta ctagctctac cgtatctttt gtttcatttc ttctggaata atcacacaaa
   109321 cttttttgat tatggatcta ctaccagaaa ttcaatgcgt aatctcagca ttcaatgcgt
   109381 attcctgaat aatctcattt ttcaattatt caaccatttc attttaccaa gttcaatgct
   109441 agccagatta gtcaacattt ttatgtttcg atgcaacaac aagatgttat ttgtaacaag
   109501 cagttttgtt ggttggttaa ttggtcacat tttattcatg aaatgggttg gattagtatt
   109561 agtctggata cggcaaaata attctattag atcgaataag tacattcgat ctaataagtc
   109621 agaattgaga aattctatgg ctcgaatatt tagtattctc ttatttatta cctgtgtcta
   109681 ctatttaggc agaataccgt cacccatttt tactaagaaa ctgaacccac aaacggaaga
   109741 agggtgggaa agtgaggaag aaacagatgt agaaatagaa acagcttccg aaacgaaggg
   109801 gactaaacag gaacaagagg gatccaccga agaagatcct tctccttccc ttttttcgga
   109861 agaaaaggaa gatccggaca aaatcgatga aacggaagag atccgagtga atggaaagga
   109921 aaaaacaaag gatgaattcc actttacaga gacacgctat aacaatagcc cagtttataa
   109981 aggcctcttc tggtttgaaa aacctcttct gacctttctt ttcgattata aacgatggaa
   110041 tcgcccatta cgatacataa aaaataatag atttgaaagg gctgcaagaa aagaaatgtc
   110101 acaatatttt ttttatacat gccgaagtga tggaaaagaa agaatctctt ttacgtatcc
   110161 gcctagcttg tcaacttttg gagaaatgat acaaagaagg atgtccctgc ccacactaga
   110221 aaaactctct tcggatgaac tgtacaatca ttgggtttat actaaccaac acaaaaataa
   110281 caacttaaac aacgagtttt taaatagaat tgaggctcta gatacgggat ttttttctct
   110341 agatatactc gaaaaaagta ctagattgtg taatgataag actagaaaat attacttgcc
   110401 taaaatgtat gatcccattt tgaatgggtt atatcgggga acaatcaaaa aaaaaattgc
   110461 accttcaatc ataaataaaa tttcgttaga aaatttcata gagacaatgg aaattaataa
   110521 gattcatagt ctccttcttc ctgatactga ttaccaagag gttgaacaga aaatagaccg
   110581 atttgataaa aaaacttttt caacggaaaa tcgtcattta tttactttaa tcagtaaatt
   110641 tgatagagaa tcgggatcga gtttaaattg gaagggcctc tctttatttt cagaaaaaga
   110701 acaaggaagg attggttcag aaaaaagaga caaattttac aaatttttat tgaatacaat
   110761 tctaactagc cctaatggtc aaaaaacaaa acaaaaattt gtaataaacg aaatcagtaa
   110821 aaaagtccct agatggtcat acaaacttat taccgaattg gaattcctgt cgggcgcagc
   110881 tcatgaaggc ctaccattgg attatgatat acgttcaaga aaaagggatc gtgtaataat
   110941 ttataggccc actaaacgta caagtgtcaa aaaaagtaaa ttaataaaag aattgataca
   111001 aaaaataaat acaagaaaag ataagaagag atgcgcccac cacctgcaga ttttatacct
   111061 tcacctacaa agaaactcaa aacaccaact ccattagtaa ttccatcaat tacccgtcta
   111121 tcaaaaaaag aagttaactt ggccaatctt cttattcccc caataaagaa tcttgcataa
   111181 aaagcatcta tgtaaccacg attatatgac caatcgtata taccatatat tattttgtcc
   111241 aaaaaaactc ttttaggacc aattttaaca aaagagttaa ttaagtccca attttgcaaa
   111301 gatgaataaa caggtttata taaaaaaagg gctataaata ttccaaaaag tgctatacta
   111361 actgaaaaaa gagcatcttt caaaaattca taccaatcta ttgaattatt caaattttga
   111421 tgtaaaaggt ttatagacgg agttaaccat tttgataata tgtccaaata cactccttct
   111481 tggttaaaag gaattcctag gtatccaacg aacaacgtaa atagaaccaa tacaagtata
   111541 ggaaataaca tagtattatc cgattcataa ggatacgaaa aaaaattctt atttccaaaa
   111601 cagggaatag taataaaagg ttgtgtgatg tttcttgcat tctgatcaat gagatacgtt
   111661 ttttttgaaa aaaaagaaaa aatatcatga tttttcattg ttaataaacg aaaactcttg
   111721 ttaatttttt ttgaatcttc tttaccccat agagatattg aatagaaggg agtattcttt
   111781 ttgccactat aattttgaaa atgaacgttt aaatgtcctt caaaagtaag taaatagatt
   111841 cgaaacatat aaaatgcggt taatcccgct gtaaaccaag ctattattgc gaaaattggt
   111901 gaatacaacc aagtatcatt aagaatttca tctttggacc aaaaacaagc aagaggtgga
   111961 ataccacaaa gagaaagtgt acctaataaa aaagcggttt tggtaattgg gatatgtttt
   112021 gttaaacccc ccatagaaac catattctga cttttatttg gagaatatcc aacaagagtt
   112081 tccattgaat gaataacgga cccggatcct aaaaataata atgctttcga ataagcatga
   112141 gtaatcaaat gaaataaagc acttcgataa gaacccatac ctaaagctaa catcatataa
   112201 cccaattgag acattgtcga ataggctaaa cctctcttaa tgtctttttg agcaagggca
   112261 aaagtagccc cgaataatat tgttattact cctaccaaag atatgaaatt cattatgtga
   112321 gggatgacta tgaaaagagg aataagccga gctacaagaa aaatgcccgc agctaccata
   112381 gtagcagcat gtataagagc cgaaatagga gtaggcccct ccatggcatc cggtaaccat
   112441 acatgaaggg gaaattgtgc agatttagca accgcaccgg caaataatag aacggcacag
   112501 aaagtaacaa ataaaaaatt tacttcatta tgattattag aaatcaagtt attgaatatt
   112561 ttgaataaat ctcgaaattc gaaacttcct gttatccaat aaaaacctaa aattcctaat
   112621 aataaaccaa aatccccaac acgattagtt acaaatgcct tttggcaagc atttgcagca
   112681 acaggccgtg tgaaccaaaa ccctattagt agatatgaac acattcctac caactcccaa
   112741 aaaatataaa tttgtatcaa attagaacta gtaactaatc ctaacataga agtactgaaa
   112801 aaactcatat aagcaaaaaa tctcaaatat ccttgatcat acgacatata attatcacta
   112861 taaataagaa ccataattcc aatagtagtg attaatattg acataataga agtaagcggg
   112921 tcgatcaagt aaccgaattc taaagaaaaa tcattattaa tgatccaaga ccatacatat
   112981 tgatagatag aactgccgtt tatttgctga atagacagat tgatcgaaaa aatcatgact
   113041 atacttaaca aaaaaacact ttgaaaagcc cacacacggc gaagactttt tgttgccgat
   113101 ggaaaaagaa gaagtcccgc tcctattaac ataggaactg gaagtggaag gaagggtatt
   113161 atccacgaat attgatatgt ctgttccata aaaaagtttt ttattcttaa ttgattgttt
   113221 ccgatttacc ggatcttacc ccctttcaat ttcaaaacaa aaggggtcaa taaaaaaatc
   113281 aagagatgta ctaacttaaa gatatttttc gaattttata aattatctgg gtctttccaa
   113341 aatactttaa atattaaaat aaagaagtta caattgggca aatgatatga cctacttgct
   113401 tataaaaagc gaatttagtt attaactaat atttttatta atattaaaat aacgaaaata
   113461 caaaattgca ttattattaa atcactttat tacactaaaa agaaatctga tatgaatgga
   113521 tattaatcat aggattaact aaggtacaat ttttgtacta atctcgcttt ttagtcagtt
   113581 tgtttcaaat cattaactag tttcagtata aaactgattg attagtttct gtttaaataa
   113641 taataaaaaa acatttcata ggaaacgcta taatatctaa cattttatat tttctataag
   113701 atttcttttt atatttatca aattatcaaa aaggggagta atataatata atatataaaa
   113761 taaaatttaa taaaaaaatc acgaatactt tttttaacaa aacgtgtatc ttttaacaaa
   113821 ttcattactt taattactag tttgattcga atttaaaatt cgaagttaaa aatggaattt
   113881 cgaagtattc tttacttaag tttgaccaat tactagaaaa aattcaagtt ttcattaggc
   113941 ttttcattgg acaatcggtt cttaaacact tcggtctatt ttatgtataa aaaaattaaa
   114001 ttaaatttta tttttatagt aagattttgt acgaatttcg catatttttt atctttatat
   114061 atatatatta tatatttttt tttgttttct ctagataata tatattatct agagaataac
   114121 tagataatga atatattcgt tttgaccaat agatgtcttt cacatccaac tataacaacg
   114181 agtaacctct taatttttaa atggcagttc caaaaaaacg tacttctata tcaaaaaagc
   114241 gtattcgtaa aaatatttgg aaagggaagg gatattgggc agccttaaaa gcgttgtcat
   114301 taggtaaatc tctttctacc ggaaactcaa aaagtttttt tgtgcgacaa aaaaagtcat
   114361 aaaataaaac attggaataa tccgaataga aaaataggcc catttcattc ttaataggaa
   114421 atcaacaacc ctactgtttg tggctaatca atatgaacta gaactcgctt cgctattatg
   114481 tatatgtata ttattcggtt taggggttag taaattataa aaagcttttg aaaaaagaat
   114541 aaagacaaga tacaaaactt gagcctttag ttagtatatt agttagtcta ttttcttgtt
   114601 ttggagatgg gggagtcttt tttccccatc aacccttttg tcacaattac aacaatcgac
   114661 gtttttatat ataaatctat atatgaaaat gataaatctt ttttgaacaa aaaaaagtaa
   114721 cgaaatcttt tatagttctc tcaataacga gcaataacga gaaggttgaa gtttatagtt
   114781 ttaatagttc gattctattg aattatagaa gagcataaac tacaccaaag cactaaggta
   114841 aataaaaccc ataccccata ataatgaacc ttcgaatttg tatttaaaca aagttttatt
   114901 catccatttt cattttgact aaaaagattt cagttagttg actccttaaa tctcgacgat
   114961 tgagtatgaa taggctatta tgaattcgaa caagccgcta tggtgaaatc ggtagacacg
   115021 ctgctcttag gaagcagtgc gagagcatct cggttcgagt ccgagtggcg gcagaccttc
   115081 tcttcgaaaa gagatacaat aacttataaa ttctagaatg aattcaactc ctgatttata
   115141 tttaaggatt actccttttt aaaaaattta tgatattttc aattttagag catatattaa
   115201 ctcatatttc cttttcggtc gtttccgttg taattacaat tcatttgata actttattaa
   115261 tcgatgaaat cataaaacta aatgattcgt cagaaaaggg aatgctagct acttttttat
   115321 gtataaccgt attattagtc actcgttgga ttttttcggg gcatttacca ctaagtgatt
   115381 tatatgaatc attaatcttt ctttcttgga gtttatcagt tattcatata gttacatatt
   115441 tcaaaaaaaa gaaaagccat ttaagcacaa taacttcgtc aagtgttatt tttacccaag
   115501 gctttgcgac ttcgggtctt ttaactgaaa tacatcaatc cgcaatatta gtacccgctc
   115561 tccaatccga gtggttaata atgcacgtaa gtatgatgat attgggctat gcagctcttt
   115621 tatgtggatc attattatca gtagcacttc tggtccttac atttcgaaaa aacataaatg
   115681 ttttttgtaa gaggaatagt tttttattaa aactacacga ggaattttcc tttggtgaaa
   115741 tacaatacat aaatgaaaga aacaattttt taggaaatgt ttcttttttt tctgctaaca
   115801 attattatcg gtcccaattg attcaacagt tggattattg gagttatcgt gtgattagtc
   115861 taggttttct ctttttaact ataggtattc tttcaggagc agtatgggct aatgaagcat
   115921 gggggtccta ttggagttgg gacccaaagg aaacttgggc atttattact tggatcgtat
   115981 ttgcggttta tttacatact agaaccaata tcaatttaca ggttgaaatt tccgcaattg
   116041 tggcgtctat gggctttctt ataatttgga tatgctattt tggggtaaat ctattaggaa
   116101 tagggctaca tagttatggt tcatttacgg taacatctag ttgaattcaa gaaaggttct
   116161 tgcgaattta aaaatagaaa tagaatatgt tgtttgtata taaaaaaact ttatatgaac
   116221 cggtgagaac catgtgaatc cagtagtgcg gggattcgca tggttcttac aaagaccaaa
   116281 catattgggt gaattttatt tttaacttaa gagaggaaaa agacttcttt ttttaattat
   116341 ccaaatccta tgattttttt atgaaaacga tctataaaca aaattagata aaagaaactc
   116401 caccttgtca actgataggg aaagaacaaa atccgggtac ataccaatac ctattacagg
   116461 tataaagata gcgatcgaaa caaataattc tcgcggtcca gaatcaaaaa cataagagtt
   116521 tggagcatta aatagcttgt atccatagaa catctggcgt aacatagata atgaataaat
   116581 aggagttaat atcatcccaa ttgccattac aagagtaatt cctaattttg atattaaaag
   116641 atatttttgg ctggtaatga ttccaaaaaa aactatcaat tctgcaacaa aaccactcat
   116701 acccggtaat gcaagagaag ccattgaaaa gctgctgaac atcgtgaata tttttggcag
   116761 tgggatagct attccgccca tttcgtcgag ataaacaaga cgtattctat cataactcgt
   116821 tccggccaag aaaaaaagcg cagcaccaat aaatccatga gaaactattt gtaaaatggc
   116881 tccattgagt cccgtatcgt ttatagaacc aattcctata agtatgaaac ccatatgaga
   116941 tacagaggaa taggctattc ttttttttaa attacgttgg ccgagagatg ttgaagctgc
   117001 atatattatt tgtattgtgc ctactatcac caaccacgga gaaaatagag aatgggcatg
   117061 ggataataac tccatattaa tccgaatcaa tccatacgct cccattttta ataagattcc
   117121 ggctaaaagc atacaagtac tgtaatgtgc ttctccatgg gtatctggta accatgtatg
   117181 tagaggtata atcggcgatt tgacagcaaa agcaataaaa aatccaatat ataatattat
   117241 ttccaacgcc gcaggatatg actgattaac taatgttgca aggtttaatg tcggctcagt
   117301 agaaccgtat aaaccgacac ccagaactcc cattaagaga aaaactgaac cccccgccgt
   117361 atataaaata aattttgtag ccgagtaaag acgtttcttt cccccccaca tggataaaag
   117421 tagataaacc ggaattaatt ctaactccca catgatgaaa aaaagtaaaa ggtctcgaga
   117481 agcaaataat cctatttgcc cgctgtacat tgctaacatc aggaaatgga ataatcgaga
   117541 atctcgagta actggccaag ccgctaaggt agctaaagta gtgatgaatc ccgttagtaa
   117601 tatgggtcct atagaaagtc catctattcc taatctccaa tcgaaatcaa aaaaaatgat
   117661 ccatttaaag tcctcggcta gttggattaa tggatcatcc aattgaaagt gataacagaa
   117721 tgcataagtc gttagcagga gttctaaaat acatatacat atagtatacc acctaatgac
   117781 tctatttcct ctatggggaa gaaagaaaat tacggagcct gcgaatattg gcaaaattac
   117841 aattattgtt aaccaaggaa aaaaattcgt ggtaaagaca agatacgctt ggaccagaaa
   117901 aacccgtgct caaaataaca tatattttta gagcacggtc gataaaaaaa atcaaatgga
   117961 ttcaagtaga gttttctgga acatatcaat aagctagacc catactacga gttgtttcat
   118021 tccataaaga aacccgaacg ctcaagaaat cggttggaca ggcggattca catctcttac
   118081 aaccaacaca atcttctgtt cttggagcag aagcaatttg tttagcttta catccgtccc
   118141 aaggtatcat ttctaatacg tcggtgggac aggctcgaac acattgagtg caccctatac
   118201 atgtatcata aatttttact gaatgtgaca tttgatctat atatttttga atgtcataaa
   118261 gtttcgatat agtaaactta taaatgaagg gtctatttag atactagatg aatcaatgag
   118321 ttatcagaaa aagattaatc tacttttgcc gtggctcata agagagggct aaaatacttt
   118381 gatttcttat gtttgtgtaa acctgattaa acctcacgta gcatacatgc ggattttaat
   118441 ttctttatct ttatgaatag aattatgaat aaaatctttg tatttatatg attaatacta
   118501 tttattcaac aaagtagatt gattgatacg agttgatttt ctgttacgat aaattgatga
   118561 aacaatagct agtccaatag cggcttcagc ggctgcaata gctataacaa aaatagagaa
   118621 aattgctcct tttaattgac gactatcaaa aaaatcagaa aatgttacaa aattgatatt
   118681 aactgcattc aaaataagtt caagacacat aagggcccta accatatttc gactcgtaat
   118741 caatccataa agaccaacag aaaataaata ggcactcaaa acaagtacat gttcgagcat
   118801 cattaaaaaa ctccttctca atctcgattc atttcaatct gaacaaaaat taaactgatt
   118861 tcctttaata taacaaatac aaaacaaaag aatatattgg taatagatcg aactaaaaga
   118921 atttttcaaa aaaaaagaag ggaaattcat gtgataaccc caacaaagtt tgatttggat
   118981 tccgaattcg aaagatttat tattgacgag ctacagcaat cgcacctatt aaggcaacta
   119041 aaagaattat tgaaatgagt tcaaatggaa gaaagaaatc tgttgataaa tgaatcccaa
   119101 tttgttgact attacttatc aaatcttgct ctacaatctg gtttgatttt gtagtccaaa
   119161 taatcccgta ccatgacgta tctgaaatag tagtaattag tgaaacaaaa atacttgtgc
   119221 aaacaatcga cgtaactccg tccccaacgg tccaaagatg aaaatctttg taatattcgg
   119281 aaccattcat gaacatcaca gcaaaaatga ttaaaacatt tatggctcct acgtaaataa
   119341 gaagttgcgc agcagctaca aaatgagagt ttgatagaat atagaatagg gatgtacaaa
   119401 caagaaccaa tcccaatgaa aaggcagaat aaattggatt ggggagtaat accactccca
   119461 gacctcctaa tataagacct gatcccagaa agactaaaag aaaatcatgt attggtccgg
   119521 gtaaatccat tctatatata taaatagata aataaatcga aatctttcat aacttgaatt
   119581 gacctgacca ggaaaaaaga agttatttta tcatacttct tcattattaa tgcagtatta
   119641 aatattaatt gaattcaatt tgaacagatg tagatgtgga ttgatctaga tatagttatt
   119701 gaaccgattt cgttctttat ccgaaatctt tttttaaact aaatatatat ttcaaagcaa
   119761 atccaaattt tactatgatt ctcatcaaca aacaaaacca atcaatcaat agtttagagt
   119821 tgtaattatt caccaagcaa gagtctcatt cttttacatc aaaagggggt cttattaatt
   119881 gggagttgct cttgaattaa gtctttttta tttcaggcaa attcaaaatt gttcgagtcg
   119941 tgtaatcgtt aattattgac attggtaaac gccctaacgc tatttgatta taattcaatt
   120001 cgtgacgatc atatgtagaa agttcatatt cttcagtcat tgataaacaa tttgttggac
   120061 aatactcaac gcaattacca caaaatatac agattgcgaa atcaatactg taattaagca
   120121 atcgtttctt tctaatatct gtttccaatt tccaatctac aacaggtaga tctataggac
   120181 atacacgaac acatacttca caagcaatgc atttatcaaa ttcaaagtgg attcggccgc
   120241 ggaaacgctc cgatgtaatc aatttttcgt agggatattg aatagttaca ggtaaacgac
   120301 tcgcatgtga taaggtaatc atgaaacctt gaccgatgta ccttgcagct cgtactgttt
   120361 gttgaccata attcatgaac tcagttacca tagagaacat atcgtgaata tctataaaaa
   120421 tttttatgct tgttttgttt ctttctctgg ttcttgttta agacaagtcg tgaagataga
   120481 atattgtatt cttttacagc gaaagaagtt gggaagaagt tgttaataat agattgccga
   120541 gagatatagg taaaagaaat ttccacccaa gatttaagag ttggtccatt cttagccttg
   120601 gtaaagtcca tcttgttgtt atagcaatga ataagaacaa ataagtttta gctaatgtaa
   120661 taaagatacc aattattgtt ccaaagactc tacccgcttt atttatttca aaaaaagaag
   120721 gaacggctat gtacggaaga gaaagattcc aaccccccaa gtaaagaacc gttacaaata
   120781 atgcagaaac tagtaaattc agatacgagg caacgtaaaa taaaccaaat tttatacctg
   120841 aatattcggt ttgataacct gctaccaatt cttcttctgc ttctggtaaa tcaaaaggta
   120901 atctttcaca ctcggctaag gacgaaatta gaaaaatgat aaaccctata ggttggcgcc
   120961 acaaattcca tccccaaaaa ccatattttg actgcgcttc aactatatca actgtactta
   121021 aactgttaga taattatagt cgacgataac attactgttc gcaacgctat tacagaaccg
   121081 tacatgagat tgtcacctca tacggctcct caaaggtcac aaataaatct aagacccgtt
   121141 tgctattttt ttttatcttg atatgttttg taggatagaa tccaaatcta ttgcaaggtc
   121201 cccaattaga caatggaatt ctgtctgcta tatattattt tttattataa agtgcttctg
   121261 aattgatctt atcttttaaa aatttaaaat tttttgttga gtaataactt aacctttaaa
   121321 taaaaagttt tttgtataaa tctcaataaa tatttcaact tagcattttt gattacaaaa
   121381 aaatgataca ttgcattcgt tcacgaaaca ttacaagaat tctatctctc taaaaaggat
   121441 cttttttgta gtgcaattta attctttcga gtttcttttt ttgttcctat tctcctttct
   121501 cagaaaaagg tactttaaac aaagcaaagt aaaggattac ttcgttcttg atagttattt
   121561 acttaatcgg tggataggaa aatactctgg atcgggatcg tggggagtac tccttcatca
   121621 tttctaccaa cataaagccc caattagaat cccttttatg ctatgtagta tgaacagaaa
   121681 aatcctgttg aataacgtac atagtctcta ttacgaatcc tttgtgtaac ttggtgttcc
   121741 taactatcca ctctttttgg tcaaaaggac cccgaccccg ctcattaggg taatagatgc
   121801 ctgttaatag ctaggaaaat ccctaagata gttgctcctt ttgaacccgc ttcaagtcat
   121861 gatgactaat cactcaatct tggggtaaat agtatataat gcttatgttt actttcactt
   121921 aacacttgta cataggaaat gagactgaat ctttttactg caaagtaaga agctgttttt
   121981 tttcactcat ataactatct ggtttagttc atcaacccga atgatgaata aaaaataaaa
   122041 atgtatattc aactcatgac atttccttcc tagaaagaaa agacatagag gaatttttct
   122101 gttttaacga atcacacgta gagatattga taacacacat agagttaatg gtatttcata
   122161 actaattgat tgagcagcag cccgtaaacc acctaaaaaa gaatatttat tatttgatcc
   122221 ataacctgac ataagaaggc ccacgggagc aatacttgaa atggcaatcc ataaaaaaac
   122281 accaatactg aaatcggcta gaacaagtcg atatccaaaa ggaattacta aataacttag
   122341 tagaattgat gtgactgcta tggatggtcc gatactgaat aaacgagaat ctcctcttga
   122401 tggaagaaga ttctctttga aaagtaattt tgtaccatct gctaaagctt gaagagttcc
   122461 caaagggccg gcgtattcag ggccaatacg ttgttgtatc cccgcagata tttctctttc
   122521 taaccaaaca attactaata cacctattgt gattcctaat acaggagtaa aaatagggac
   122581 aagcatccat acgatctcat atacctcttt taaggattcc aatctaaaaa aagaattgat
   122641 agcttgtact tctgttgtat ctattatcat tttaacgatc aacttctccc ataatgatat
   122701 ctatgctacc tagtattgtc ataatatcag ccaatttcat tcttttaact aattgaggaa
   122761 ggatttgcaa attgataaaa cccggcggtc ggattttcca tctccaagga aaaacaccct
   122821 tatctcctat cagaaaaacc cctaattctc cttttggggc ttcgactctc acataaagtt
   122881 cttgttttga caattcaaaa gtaggagaag gtttcttact gataaatcga tagtcaaaat
   122941 cattccattc gggatcccat actttatcaa agcgccggat ttctaaattc tcatagggcc
   123001 cccccggaat tccttctaaa gcctgttgaa taatttttat tgattctgtc atttcactga
   123061 ttcgtactaa ataacgagct aatgaatccc cttccttttg ccattgaact ccccaatcaa
   123121 attcatcgta agactcataa tgatcaacct ttcgaagatc ccattgtatt cccgaagctc
   123181 gtagcattgg tcccgataaa ccccaattta ttgcctcctc tccgccaata atgcctactc
   123241 cctcaactcg ctctaaaaaa ataggattcc gtgtaataag cctttgatac tcagtaactc
   123301 ttgttaaaaa ataatcacaa aaatccaaac atttatctac ccagccataa ggtaaatcag
   123361 cagcgactcc tccaatacga aaataattat gcatcattcg cataccggta gcagcttcga
   123421 ataggtcata tatcaactct ctttctcgaa aaatatagaa gaagggggtc tgtgcgccaa
   123481 tatctgccat aaaagggcca agccataaca aatgcgaagc tatacgactt aactctaaca
   123541 taatgactct gatatagctg gcccttttag gcacttgaat attgcctaac tgctctggtg
   123601 catttacagt tattgcttca gtgaacatag tagctaaata atcccaacgt gttacataag
   123661 gtaaatattg tataattgtt cggttttccg caattttttc cattcctcta tgtaaataac
   123721 ccaatatcgg ttcacagtca ataacatctt caccatctag agtaacaatg agtcgaagaa
   123781 caccgtgcat tgatgggtgc tgagggccca tattgactat cataaggtca tttcgtgtag
   123841 ctggtgcagt cataggtttt ttcccgattc attcttccat gaattgctga aagtgaaaag
   123901 aggttcatca caatttaagc taaaattcaa aattattctt caaattaatg gttttttgtt
   123961 tctcgaatct ccaaccggcc gattaattct ttataacgta ctctattttt ttttgacaaa
   124021 taggcgagca gccgttgacg ttttcctaga attttacgca gacctctctg agataaatag
   124081 tcttttttgt gcaattccaa atgtgaagta agtctccgta tcctattggt gaaaatcact
   124141 acttgaaatt caacagaccc cttgttgtct tggttttcct ctttcaaaat agtggcactg
   124201 aatgtatttt ttatcataaa aaagctcctt ctacccttta atttacatat aaaatatttt
   124261 ttttttggat cagtaataat aatattagtc attttaatgt attaattagt atacacaata
   124321 attttagttt tagttggaca gggataaaaa agtagatggt acgtttttac acttactacg
   124381 tcaaagaatt tagacctaaa attcggaata ttacatatat tcgtttattt tatagatttt
   124441 agacaaacaa attgatacgt cagtgactta gtattaaata aaaatgatct aatattagac
   124501 tgggacgtaa gataggtcat atgtgcatct gtttgctttt ctatctggta cagaatatat
   124561 aggaaaaaat gtaccattaa ccaattttta attgtggata tattcttaac aaactaaaac
   124621 ggcttccatt attggtatta aaccaatatc tattcataca agctaagtct tctaatcgat
   124681 aattaggcca aagaaataac tttaatttaa tattaataaa ttcgttttta tctctataaa
   124741 gatggttttt ttgatccaaa aagggattcc tgttttttat gttccttttg ttacaaaata
   124801 cgtgattttt atccacacta tttctattta tattctttga gttgaaagaa attagaattc
   124861 tcaattctct acgccgtcta gatgataaaa tattttcagg aacgataaaa tcataatgtt
   124921 ttttgtctct ctttcgaatt attatttgat atattgggat atattcatcc aatttatttt
   124981 tattgatata tctttgttct cgatatcttt gaggagtttg gtacttactt ttatgaacta
   125041 atgatatacc tacggtttga tatataataa agtatccgtc attttttaca gacaaacgaa
   125101 tgggatcgat aaaaaatatc ccctttttat tcaattctat aggagtcaat ttttttcgaa
   125161 tcaccattat atccagattt atttctttac tttgaataga cgatatagta gtatctcttg
   125221 gatttctcag tccaagcaag taacaatata tcttgatatt attgatcatt ctttcagtta
   125281 aattcggaat taaaccatcg tctattatcc attgaaaaag caaatagtgc ttccgtaaga
   125341 aaatcatttc tggtctcatc ttattacgga tcttatattg ttttttcatt ttatcttggt
   125401 tttgtgaatg tgaatatgat ccaaggcctc ttcggcccgc gggttctttt tcttcttgat
   125461 tttgattcat taattcataa tatctttttt cattcgatgg tcgaaaaaaa ttccattttt
   125521 tattttcggc gatattttta tttaaattta aaagaagtaa tttgcttggt ataatccaag
   125581 gttttctttt gtatacatta taaagtgaca caaattctgg gaagaaccga agtttcagat
   125641 ttgtcgatct tgggtttagg atttcttcat tcatttccat ccaatcaaaa aaaagtttct
   125701 tgtcagtgat tggatttatt tgtaaatctt gatgaatcat cagataaaaa atatcgtttt
   125761 tatagatttt ctcaattttt tggtaattct tccttccaag attagtattt atattactgc
   125821 tagaatccat tttggtccag gcctcaatat cttttttttg tcttagaaaa aaattgagaa
   125881 ttgtccaatc aaaatatttt ctatctttat ttttttgcat acacaaaata tcacccttta
   125941 taccaccctt ttctagataa tgattgatag gaatttcctc caggctttca aataaatttt
   126001 gtttataatt gttgtaatta aaagtaattt tttggttgtt atttaattct aatggtgatc
   126061 cataaataat atatgaggac ttcttaattt cagaattaat agatttatat gataaaagat
   126121 tatatatata gtattttgta aaattctctt tttggtttgg taatggatat actttaaaat
   126181 ctttttgttt tttgtgataa agtaataggt ctttttcata cgaattacat tttgttaaat
   126241 ctttattttg ggtaatacca ccttcattta ttgtagttcg ccatttttgt ggtattaatc
   126301 caaaccatct aatctgagag aaattgtatt gataatgacc tcttaaccag tttttccatt
   126361 gattcgtttc agaacttgaa agttctgtat gtcttaattc ggaatgaaat attccttgtg
   126421 ttacaaaata attttttatt gcagtcttaa gaaaaacggg agttctagga tactcaaaaa
   126481 tatatcttaa cttatacaaa ttaataactt gggtttgtga taatttgtaa aaaacatatg
   126541 cttgtgataa agcggataag tcaaaaaaaa gatgtgaatt cctcttcctc ttactattct
   126601 taatattgta aagttgactt tttagagtcg aaataaagtt aatttctttt ttgttttttt
   126661 tttcttggtt tgttttatta ttgtaaatgt atttatcaaa acaaaaattt cttgattcaa
   126721 gaactagttg tgtaggaatt ctggcaatat gaatgataca tagaaagata tcgatgtata
   126781 ttcttttaat taaaattttt ataaacaaat ctaatttata gattaatcga ttgcttcttc
   126841 tttttatttt aaatattttc caaaaaaatt ttgatgattt ttcttttcta ttcgaacttg
   126901 ttttgttaag actacttctt ttcttggcgt tgctattttt ttcttttgta agactctttg
   126961 ttttctttct gattgtgctt gttctatcag tcagattttt aatttttttt tctctcattg
   127021 aataatttgt attatctgta gatttaattt ttctaaacga gccgtgaatt ttctgattcc
   127081 taattataga atcttttttt ttgtcagttt cgccggattc atacgtcttt ctcaatctaa
   127141 agaattgagt tggatgtact tttaagagtt ctttttttat tttttttata aacacaaata
   127201 aaacgttttt gagaatcacc ctttttggtt cttttgaatc ttgtagaaaa ttttttgttc
   127261 tttcttttaa aacgcttaga aatcgaaaat gattattttt tgtttttcta attttttttt
   127321 tcagttcttt aaaaatagga ttaaaaaagg agggtttggg ggggacagaa ccaaagggaa
   127381 ggttagtttg cgtcccccaa gccgttaaaa aagaaaactt ttgttgttct ttctttagat
   127441 ctttataaga cgaaaaagag ggcctaaatt tggatctgtg ccaaggtttc aaataaaaag
   127501 gaaatactat ttttatctga ataccatctt gaaaccaatt tctgggaagt tcgagttctg
   127561 atacttgaac accattatag gtacatataa tatgcttttc tctattccac tcatcaaagt
   127621 cctcagtcca ctcagggggt tgagataata aaatacgccc aatattttta actattatca
   127681 atgaaggtaa taaaatatat tttctaaaaa tagattgaat tattaaaatt aaacttcttg
   127741 ttgcttgtgg atatggaaca aaatcccagg cttccgcgat ttttatccac gttttttcct
   127801 ttattttgtt ctcttcttct tccttttgtc tttttttttg ctcctcttta taatctttaa
   127861 attctgctcc tttacccatc caatttttaa aaaaaatttt catctgttcg gtaatattaa
   127921 aataaaaaag gggggctttt tttattctgt ccaaaaaaag gggggaatgt gcatttgctt
   127981 gaaacaattt tgaaataaca gttttacgcc tttgagcatg catagaacct ttgatgaatt
   128041 ctcgacgaaa atctgattct tctgaatagt ctctaataga gacccagttt ttgacacttg
   128101 tacgtttagt gggcctataa attattacac gatccctttt tcttgaacgt atatcataat
   128161 ccaatggtag gccttcatga gctgcgcccg acaggaattc caattcggta ataagtttgt
   128221 atgaccatct agggactttt ttactgattt cgtttattac aaatttttgt tttgtttttt
   128281 gaccattagg gctagttaga attgtattca ataaaaattt gtaaaatttg tctctttttt
   128341 ctgaaccaat ccttccttgt tctttttctg aaaataaaga gaggcccttc caatttaaac
   128401 tcgatcccga ttctctatca aatttactga ttaaagtaaa taaatgacga ttttccgttg
   128461 aaaaagtttt tttatcaaat cggtctattt tctgttcaac ctcttggtaa tcagtatcag
   128521 gaagaaggag actatgaatc ttattaattt ccattgtctc tatgaaattt tctaacgaaa
   128581 ttttatttat gattgaaggt gcaatttttt ttttgattgt tccccgatat aacccattca
   128641 aaatgggatc atacatttta ggcaagtaat attttctagt cttatcatta cacaatctag
   128701 tacttttttc gagtatatct agagaaaaaa atcccgtatc tagagcctca attctattta
   128761 aaaactcgtt gtttaagttg ttatttttgt gttggttagt ataaacccaa tgattgtaca
   128821 gttcatccga agagagtttt tctagtgtgg gcagggacat ccttctttgt atcatttctc
   128881 caaaagttga caagctaggc ggatacgtaa aagagattct ttcttttcca tcacttcggc
   128941 atgtataaaa aaaatattgt gacatttctt ttcttgcagc cctttcaaat ctattatttt
   129001 ttatgtatcg taatgggcga ttccatcgtt tataatcgaa aagaaaggtc agaagaggtt
   129061 tttcaaacca gaagaggcct ttataaactg ggctattgtt atagcgtgtc tctgtaaagt
   129121 ggaattcatc ctttgttttt tcctttccat tcactcggat ctcttccgtt tcatcgattt
   129181 tgtccggatc ttccttttct tccgaaaaaa gggaaggaga aggatcttct tcggtggatc
   129241 cctcttgttc ctgtttagtc cccttcgttt cggaagctgt ttctatttct acatctgttt
   129301 cttcctcact ttcccaccct tcttccgttt gtgggttcag tttcttagta aaaatgggtg
   129361 acggtattct gcctaaatag tagacacagg taataaataa gagaatacta aatattcgag
   129421 ccatagaatt tctcaattct gacttattag atcgaatgta cttattcgat ctaatagaat
   129481 tattttgccg tatccagact aatactaatc caacccattt catgaataaa atgtgaccaa
   129541 ttaaccaacc aacaaaactg cttgttacaa ataacatctt gttgttgcat cgaaacataa
   129601 aaatgttgac taatctggct agcattgaac ttggtaaaat gaaatggttg aataattgaa
   129661 aaatgagatt attcaggaat acgcattgaa tgctgagatt acgcattgaa tttctggtag
   129721 tagatccata atcaaaaaag tttgtgtgat tattccagaa gaaatgaaac aaaagatacg
   129781 gtagagctag tacagttatt gtatgaggtc tacccaatgc tagatgcaga ggcgcataat
   129841 agatcgatat gaacatcatg agctgtcccg taataaaacc tgttgttgct gataccttct
   129901 tctcggttcc ttcttccata acctgagctc ggagaaggaa gagataagag ggccctatgg
   129961 agaatgtggt cagaaatcca taatagagtc cgaccacaac gaccgaattg attatcttca
   130021 tgcataagga tactagatta cctactagaa aagatttaaa aatcatcaca aacctccctt
   130081 tttcttttct attgcaattt ctggattatt atatgatgat ttttgaactt tccatatata
   130141 gaaaagaaat agaaagagat agactagaaa cgacatctgt tatgtcaatg acaccaaagg
   130201 gatattaaat gaatggaatt gggatatgga tggaatataa tgaaatagag ccactttggg
   130261 gttccctatg aaatgaggca tggaaagggg ccactacgaa gaagttccgg gagttactaa
   130321 ggaagcttcg agctcatatt ggtcatgggt tgagaacggg aattgaactc tatgagatct
   130381 aatctctcgt tattcctcag tagctcagtg gtagagcggt cggctgttaa ctgactggtc
   130441 gtaggttcga atcctacctg gggagatttg attcattctg aattaaagaa ttcagaataa
   130501 aagaaagggg ctcgctttga ccgttaagag taggtaatcc cttccccgtc tttgtttcta
   130561 ttgcattcta tctcatcgta tcacatcctg ttctgcgaga ttttaaaatc accgtcaata
   130621 caatacctcg gcgtaggtcc gggataatcc tttgttccac agccctgggg atatttacaa
   130681 ctatccaatt aagaattctc agatggacta gtactagcag tgcatcaaag atgcagtcat
   130741 cgattctccc gagagtccac aattgccgtg agcaaacata ttaatgacga ggaacgcttt
   130801 tttgttaggc tactaatact tgtacttgct ctactattct ttgaggaaga gttacgggac
   130861 gtaaaacaaa aaatacgctg atgggggtcg agcatactat gtgtaatgaa aaggtttacg
   130921 ataaaaaaaa aaaaggccat tccatttcga caaaagaccc acacccaagt tccattatcc
   130981 cgatcatgat tttcctaccc ccagagggaa aggcacttcc cttttgggcc ggttgtgggc
   131041 gaggagggat tcgaaccccc gacaccgtgg ttcgtagcca cgtgctctaa tcctctgagc
   131101 tacaggcccc accccgtctc cactggatct gttcccggga gtaccctcaa aaaaaggaac
   131161 ctttcctctc cccagccatt tcgggttaag aagatgtgaa agcgccgttc tctctataag
   131221 aacggaacgg tgcgttccga ggtgtgaagt gggagaggag ggatgtcata attggggttt
   131281 tgaataagac gacctttttg atttctcatt tatttctttt tcatattgaa aaagaaataa
   131341 gaatgggagg tgttaagctt tttatcatcc tggcgtcgag ctatttttcc gcaggacctc
   131401 ccctacagta tcgtcaccgc agtagagttt aaccaccaag ttcgggatgg attggtgtgg
   131461 ttcctctacg cctaggacac cagaatatcg aaccatgaac gaagaaaggc atgagagaaa
   131521 agcatattgg ctagtgattg tgaggcccca attcttgatt ggaggggaca ccaaaggcct
   131581 ctgcccttcc atcccttggt tggataggta gagagggcag agcttttggt ttttttttca
   131641 tgttgtcaaa gagttgaaca atggtttttt cgtgttgtca aagagttaag caatgaaaat
   131701 agacggctag tgcctgaccc gaattgatcg ggtcatgtag gaacaaggtt caagtctacc
   131761 ggtctgttag gatgcctcag ctgcatacat cactgcactt ccacttgaca cctatcgtaa
   131821 tgataaacgg ctcgtctcgc cgtgaccttc tcttgaattc tcaaaacttc tgtcgctcca
   131881 tccccgcagg ggcagagaac ccgtcgctgt cttggctgtg ctaccggagg ctccggggaa
   131941 gtcggaatag gagagcactc atcttggggt gggcttacta cttagatgct ttcagcagtt
   132001 atccgctccg cacttggcta cccagcgttt accgtgggca cgataactgg tacaccagag
   132061 gtgcgtcctt cccggtcctc tcgtactagg gaaaggtcct ctcaatgctc taacgcccac
   132121 accggatatg gaccgaactg tctcacgacg ttctgaaccc agctcacgta ccgctttaat
   132181 gggcgaacag cccaaccctt ggaacatact acagccccag gtggcgaaga gccgacatcg
   132241 aggtgccaaa ccttcccgtc gatgtgagct cttggggaag atcagcctgt tatccctaga
   132301 gtaactttta tccgttgagc gacggccctt ccactcggca ccgtcggatc actaaggccg
   132361 actttcgtcc ctgctcgacg ggtgggtctt gcagtcaagc tcccttctgc ctttgcactc
   132421 gagggccaat ctccgtccgg cccgaggaaa cctttgcacg cctccgttac cttttgggag
   132481 gcctacgccc catagaaact gtctacctga gactgtccct tggcccgtag gtcctgacac
   132541 aaggttagaa ttctagctct tccagagtgg tatctcactg atggctcggg cccccccgga
   132601 aggaggcctt cttcgccttc cacctaagct gcgcaggaaa ggcccaaagc caatcccagg
   132661 gaacagtgaa gcttcatagg gtctttctgt ccaggtgcag gtagtccgca tcttcacaga
   132721 catgtctatt tcaccgagcc tctctccgag acagtgccca gatcgttacg cctttcgtgc
   132781 gggtcggaac ttacccgaca aggaatttcg ctaccttagg accgttatag ttacggccgc
   132841 cgttcaccgg ggcttcggtc gccggctccc ctgtcatcag gtcaccaact tccttgacct
   132901 tccggcactg ggcaggcgtc agcccccata catggtctta cgactttgcg gagacctgtg
   132961 tttttggtaa acagtcgccc gggcctggtc actgcgaccc cctttgtgag gaggcacccc
   133021 ttctcccgaa gttacggggc tattttgccg agttccttag agagagttgt ctcgcgcccc
   133081 taggtattct ctacctacct acctgtgtcg gtttcgggta caggtaccct tttgttgaag
   133141 gtcgttcgag cttttcctgg gagtatggca tgggttactt cagcgccgta gcgcctggta
   133201 ctcgaacatc ggctcgaggc attttctcta ccccttctta ccctgcaaag cagggtcacc
   133261 ttacgtcctt gaaccgataa ccatctttcg gctaacctag cctcctccgt ccctcgggac
   133321 caacaagggg tagtacagga atattcacct gttgtccatc gactacgcct ttcggcctga
   133381 tcttaggccc tgactcaccc tccgtggacg aaccttgcgg aggaaccctt aggttttcgg
   133441 ggcattggat tctcaccaat gtttgcgtta ctcaagccga cattctcgct tccgcttcgt
   133501 ccactaccgc tcgcgcgggt gcttccctct aaggcggaac gctcccctac cgatgtattt
   133561 ttacatccca cagcttcggc agatcgctta gccccgttca tcttcggcgc aagagcgctc
   133621 gatcagtgag ctattacgca ctctttcaag ggtggctgct tctaggcaaa cctcctggct
   133681 gtctctgcac ccctacctcc tttatcactg agcggtcatt taggggcctt agctggtgat
   133741 ccgggctgtt tccctctcga cgatgaagct tatcccccat cgtctcactg gtcgaccttg
   133801 acccctgtta ttttattttg aggtcatatc tagtattcag agtttgcctc gatttggtac
   133861 cgctctcgcg gcccgcaccg aaacagtgct ttacccctag atgtccagtc aactgctgcg
   133921 cctcaacgca tttcggggag aaccagctag ctctgggttc gagtggcatt tcacccctaa
   133981 ccacaactca tccgctgatt cttcaacatc agtcggttcg gacctccact tagtttcacc
   134041 caagcttcat cctggtcatg gatagatcac ccaggttcgg gtccataagc agtgacaatt
   134101 gccctatgaa gactcgcttt cgctacggct ccggtgggtt cccttaacca agccactgcc
   134161 tatgagtcgc cggctcattc ttcaacaggc acgcggtcag agccccgggc tcctcccact
   134221 gcttgggagc ttacggtttc atgttctatt tcactccccg atgggggttc ttttcaccct
   134281 tccctcacgg tactacttcg ctatcggtca cccaggagta tttagccttg caaggtggtc
   134341 cttgctgatt cacacgggat tccacgtgcc ccatgctact cgggtcagag cataagctag
   134401 tgatgctttc ggctactgga ctctcgccat ctagggtgca gtactccacc gcttcgccta
   134461 gcagcacgac gcttgtattg ctctcccaca accccgtttt cacggtttag gctgctccca
   134521 tttcgctcgc cgctactacg ggaatcgctt ttgctttctt ttcctctggc tactaagatg
   134581 tttcagttcg ccaggttgtc tcttgcctgc ccatggattc agcagcagtt tgaaaggttg
   134641 acctattcgg gaatctccgg atctatgctt attttcaact ccccgaagca tttcgtcgct
   134701 tactacgccc ttcctcgtct ctgggtgcct aggtatccac cgtaagcctt tcctcgtttg
   134761 aacctcgccc ttagctttaa ggctatgccg tcctaaggtg ctgctaaatg gatggatctt
   134821 atcaacgtcc atgaatgata aatcatagat cgaaccgccg aatcggaaaa attgggtact
   134881 attatatagc tttgtatcgg ctaagttcac gagttggaga taagcggact cgaaccgctg
   134941 acatccgccg cagggtaaac caccgcctct caggtccccc gactgattct accatagagg
   135001 ccaacgatag acaataactc ccccccgaac acagcttaca actttcatcg tactgtgctc
   135061 tccaaagagc aactcttctc aaaatctcac tcaaaaggtg ctgagttgga atcccattct
   135121 aactaaggat tcttgtggtt ccggaggatc cagctacagg agaaccggga acggagagcc
   135181 cccccctttc cgacgactct ttggtcttaa gaacgcaagt tttaagaatg agtgattgcc
   135241 cttctccgac ccttactgcc caacctgaga gcgaacagct aatgcgttcc acttattgat
   135301 tattgaacag ggttctatgg tcggtccgtg acccctggat gccgaaggcg tccttggggt
   135361 gatctcgtag ttcctacggg gtggagatga tggggtcggt ccatggattt tccttccttt
   135421 ttccgcattt cgctcaaagg gttgaaggga gatagtgcat caagctgttc gcaaggccaa
   135481 cttgatcctc ttccccagag atcccagatg agggaaccct aggagagccg ccgactccaa
   135541 ctaccgtcca tgtacgatcc atactggatc tgaccaactg cccatcctac ctcctctacg
   135601 ttcttgacag cccatctttg tctcagtaga gtctttcagt ggcatgtttc ggtcctcttc
   135661 cccattactt agaaaaagtg agccaccggt tcaggtacaa gatactatca ttaccgcctg
   135721 gacaattaga catccaaccc gtaatcgcaa cgacccaatt gcaagagcgg agctctacca
   135781 actgagctat atccccccga gccaagtgga gcatgcatga aggagtcaga tgcttcttct
   135841 attcttttcc ctggcgcagc tgggccatcc tggacttgaa ccagagacct cgcccgtgaa
   135901 gtaaatcatc gcacctacgg tccaaccaat tgggagagaa tcaatagatt ccttttcggg
   135961 agcgattcat ccttcccgaa cgcagcatac aactctccgt tgtactgcgc tctccaagtg
   136021 tgcttgttcc ccccttcttc cttaccatgg caagtctttg tgaaagaact ccgatgagaa
   136081 gaaaaaagaa ggcgttaaga ggccctcctg gcccaaccct agacactcta agatcctttt
   136141 tcaaacctgc tcccatttcg agtcaagaga tagataaata gacacatccc attgcaccga
   136201 tcgggggcgt tcgtagtgac tgagggggtc gaagaccaag aagtgattct atttatacca
   136261 agcattcttc ttacggctag atccaatctc ctggtccctg cggaaaggaa aaagaatttc
   136321 acgcttttcc tttcggtaag ggaggattag ggaaatccta ttgattgcag ctttctccag
   136381 acctccggga aaagcatgaa aaaaaaaaac ggctcgaatg gtacgatctc tccgtcaccc
   136441 cagaatgaaa ggggtgatct cgtagttctt ggtctgtgaa gatgcgttgt taggtgctcc
   136501 atttttttcc cattgaggcc gaacctaaac ctgtgctcga gagatagcgg tccatacact
   136561 gataagggat gtatggattc tcgagaagag aggagccatg gtggtccccc ccggaccgcc
   136621 cggatcccac gagtgaatcg aaagttggat ctacattgga tctcacctga atcgccccat
   136681 ctatcctcct gaggagaagt ttggtttcaa accccggttc gaacaggagg agtacgccat
   136741 gctaatgtgc cttggatgat ccacatctca gggtcaggcg ccgatgagca cattgaacta
   136801 tccatgtggc tgagagccct cacagcccag gcacaacgac gcaattatca ggggcgcgct
   136861 ctaccactga gctaatagcc cgtcgtgcga gcctcccgct gggggcccgc tatgccaaaa
   136921 gcgagagaaa ccccatccct ctctttcctt ttttcgcccc catatcgcca cacgggggga
   136981 catggggacg taaaaaaggg gatcctatca acttgttccg acctgggata ataagctcat
   137041 gagcttggtc ttacttcacc gtcgagaaac gaaagaagac ttccatctcc aagtttcact
   137101 cagacgtagc tcccttcttt ttgggtgtga agcagtgtca aaccaaaata cccaacaaac
   137161 attagctctc cctgaaaagg aggtgatcca gccgcacctt ccagtacggc taccttgtta
   137221 cgacttcact ccagtcacta gccctgcctt cggcatcccc ctccttgcgg ttaaggtaac
   137281 gacttcgggc atggccagct cccatagtgt gacgggcggt gtgtacaagg cccgggaacg
   137341 aattcaccgc cgtatggctg accggcgatt actagcgatt ccggcttcat gcaggcgagt
   137401 tgcagcctgc aatccgaact gaggacgggt ttttggagtt agctcaccct cgcgggatcg
   137461 cgaccctttg tcccggccat tgtagcacgt gtgtcgccca gggcataagg ggcatgatga
   137521 cttgacgtca tcctcacctt cctccggctt atcaccggca gtctgttcag ggttccaaac
   137581 taaatgatgg caactaaaca cgagggttgc gctcgttgcg ggacttaacc caacacctta
   137641 cggcacgagc tgacgacagc catgcaccac ctgtgtccgc gttcccgaag gcacccctct
   137701 ctttcaagag gattcgcggc atgtcaagcc ctggtaaggt tcttcgcttt gcatcgaatt
   137761 aaaccacatg ctccaccgct tgtgcgggcc cccgtcaatt cctttgagtt tcattcttgc
   137821 gaacgtactc cccaggcggg atacttaacg cgttagctac agcactgcac gggtcgatac
   137881 gcacagcgcc tagtatccat cgtttacggc taggactact ggggtatcta atcccattcg
   137941 ctcccctagc tttcgtctct cagtgtcagt gtcggcccag cagagtgctt tcgccgttgg
   138001 tgttctttcc gatctctacg catttcaccg ctccaccgga aattccctct gcccctaccg
   138061 tactccagct tggtagtttc caccgcctgt ccagggttga gccctgggat ttgacggcgg
   138121 acttaaaaag ccacctacag acgctttacg cccaatcatt ccggataacg cttgcatcct
   138181 ctgtattacc gcggctgctg gcacagagtt agccgatgct tattccccag ataccgtcat
   138241 tgcttcttct ccgggaaaag aagttcacga cccgtgggcc ttctacctcc acgcggcatt
   138301 gctccgtcag gctttcgccc attgcggaaa attccccact gctgcctccc gtaggagtct
   138361 gggccgtgtc tcagtcccag tgtggctgat catcctctcg gaccagctac tgatcatcgc
   138421 cttggtaagc tattgcctca ccaactagct aatcagacgc gagcccctcc tcgggcggat
   138481 tcctcctttt gctcctcagc ctacggggta ttagcagccg tttccagctg ttgttcccct
   138541 cccaagggca ggttcttacg cgttactcac ccgtccgcca ctggaaacac cacttcccgt
   138601 ccgacttgca tgtgttaagc atgccgccag cgttcatcct gagccaggat cgaactctcc
   138661 atgagattca tagttgcatt acttatagct tccttgttcg tagacaaagc ggattcggaa
   138721 ttgtctttca ttccaaggcc taacttgtat ccatgcgctt catattcgcc cggagttcgc
   138781 tcccagaaat atagccatcc ctgccccctc acgtcaatcc cacgagcctc ttatccattc
   138841 tcgttcaatc acggcggggg agcaaatcaa aacccaaaaa ctcacattgg gtttagggat
   138901 aatcaggctc gaactgatga cttccaccac gtcaaggtga cactctaccg ctgagttata
   138961 tcccttccct gcccccatcg agaaatagaa ctgactgatc ctaaggcaaa gggtcgagaa
   139021 actcaacgcc actattcttg aacaacttgg agccgggcct tcttttcgca ctattacgga
   139081 tataaaaatt atgagaaaag tcggattcag ttgtcaactg tccctatcgg aaataggatt
   139141 gactacggat tcgagccata gcacatggtt tcataaaacc gcacgatttt cccgatctaa
   139201 atcaagcagg ttttacatga agaaggtttg gctcagcatg ttctattcga tacgggtagg
   139261 agaagaaccc gacccggtat tattaaaaaa atagaggaag cagaaccaag tcaagatgat
   139321 acggatcaac cccttcttct tgcgccaaag atcttaacat ttctgaagga actggagttc
   139381 catctctttt ccatttccat tcaagagttc ttatgtgttt ccacgccccc ttgagacccc
   139441 gaaaaatgga caaattcctt ttcttaggaa catatacaag attcgtcaca aaaaggataa
   139501 cggtaacccc accattaact acttcattta tgaatttcat actaatagaa atacatgtcc
   139561 taccgagaca gaatttgtaa cttgctatcc tcctgcctag caggcaaaga tttacctccg
   139621 tggaaagaat gattcattcg gatcgacatg agagtccaac tacattgcat tgccagaatc
   139681 catgttgtat atttgaaaga ggttgacctc cttgcttctc tcacggtaca atcctcttcc
   139741 cgccgagccc cctttctcct cggtccacag atacaaaatg taagactggc gccaacagtt
   139801 catcacggaa gaaaagactc actaagccgg gatcactaac taatactaat cttatatata
   139861 tatatatata atattataaa ttataaaata ctaatataat agaaaagaac tgtgttttct
   139921 gtatactttc cccggttccg ttgctaccgc gggctttacg caatcgatcg gattctatag
   139981 atatcccttc aacacaacat aggtcatcga aaggatctcg gagacccacc aaagcacgaa
   140041 agccaggatc tttcataaaa tggattccta gtgcataacc gcatggataa gctcacacta
   140101 acccgtcaat ttgggatcca attcgagatt ttccttggga ggtatcggga aggaattgga
   140161 atgaaataat atcgattcat acagaagaaa aggttctcta ttgattcaaa cactgtacct
   140221 atgggatata ggaagaggaa aaaccgaaga tttcacatag tatttttgat cgaaaaagaa
   140281 atctgattta tttcgtaccc ttctctcaat gagaaaatgg gtcaaattag aaaggatcaa
   140341 acctatggga cttaaggaat gatataaaaa aagagaggga aaaataaaaa tattcaataa
   140401 aaaaaaaata aaataagtaa actaagtaaa tatagaagaa cccagattcc aaatgaacaa
   140461 attcaaactt gaaaaggatc tttctgattc tcgaagaatg aggggcaaag ggattgatcg
   140521 agaaagatct cttgttctta ttataagatc gtgattggat acgcatatgt ttggtaaaga
   140581 gaataatctt ctcctttgag tttgagaata atcaaaaaag gaaagtgttc aattggaaca
   140641 tgaaaacgtg actaaatcgg tcctagttac tctttgggac ggagtggaaa aagggagggg
   140701 attctcgaac gcgtaaaagg atccaatgac ttcgaaagaa ttgaacgagg agccgtatga
   140761 ggtgaaaatc tcatgtacgt ttctgtagag tggcagtaag ggtgacttat ctgtcaactt
   140821 ttccactatc acccccaaaa aaccaaactc tgccctacgg aaagttgcca gagtacgatt
   140881 aacctctgga tttgaaatca ctgcttatat acccggtatt ggccataatt cacaagaaca
   140941 ttctgtagtc ttagtaagag ggggaagggt taaggattta cctggtgtga gatatcacat
   141001 tgttcgagga accctagatg ctgtcggagt aaaggatcgt caacaagggc gttctagtgc
   141061 gttgtagatt cttatccaag acttgtatca tttgatgatg ccatgtgaat cgctagaaac
   141121 atgtgaagtg tatggctaac ccaataacga aagtttcgta aggggactgg agcaggctac
   141181 catgagacaa aagatactct ttctaaagag attcgattcg gaactcttat atgtccaagg
   141241 ttcaatattg aaataatttc agaggttttc cctgactttg tccgtgtcaa caaacaattc
   141301 gaaatacctc gactttttta gaacaggtcc gagtcaagta gcaatgattc gaagcacttc
   141361 tttttacact atttcggaaa cccaaggact aaatcgtatg gatatgtaaa atacaggatt
   141421 tccaatccta gcaggaaaag gagggaaacg gatactcaat ttaaagtgag taaacagaat
   141481 tccatactcg atttcataga tacatataga attctgcgga aagccgtatt cgatgaaagt
   141541 cgtatgtacg gcttggaggg agatctttca tatctttcga gatccaccct acaatatgga
   141601 gtaaaaaagc caaaataagt gattttagcc cttataaaaa aataaaacgg attcttgaac
   141661 ccccttcacg ctcatgtcac gtcgaggtac tgcagaagaa aaaactgcaa aatccgatcc
   141721 aatttatcgt aatcgattag ttaacatgtt ggttaaccgt attctgaaac acggaaaaaa
   141781 atcattggct tatcaaatta tctatcgagc cgtgaaaaag attcaacaaa agacagaaac
   141841 aaatccacta tctgttttac gtcaagcaat acgtggagta actcccgata tagcagtaaa
   141901 agcaagacgt gtaggtggat cgactcatca agttcccatt gaaataggat ccacacaagg
   141961 aaaagcactt gccattcgtt ggttattagc ggcatcccga aaacgtccgg gtcgaaatat
   142021 ggctttcaaa ttaagttccg aattagtgga tgctgccaaa gggagtggcg atgccatacg
   142081 caaaaaggaa gagactcata gaatggcaga ggcaaataga gcttttgcac attttcgtta
   142141 atccatgaac aggatctata cttctcgatc ggaaaagaat caagagaaaa agcaagaatc
   142201 ggaattgatc aatatatttc tcgaaacaaa cgaaaaggaa acgaaagatg aaacagaaat
   142261 catggatcaa ctaagccctc tcggggactt tcttaagaat aagaaagagg aacctcatgt
   142321 aaataccatg gaataaggtt tggtcctatt catggagatt ccgtaaatat tccattctaa
   142381 aaatggaaag ttcgaaacaa ttgggatttt ttttttgaaa ttggatgcag ttactaattc
   142441 atgatctggc atgtacagaa tgaaaacttc attctcgatt ctacgagaat ttttatgaaa
   142501 gcctttcatt tgcttctctt cgatggaagt ttgattttcc cagaatgtat cctaattttt
   142561 ggcctaattc ttcttctgat gatcgattca acctctgatc aaaaagatat accttggtta
   142621 tatttcatct cttcaacaag tttagtaatg agcataacgg ccctcttgtt ccgatggaga
   142681 gaagaacccg tgattagttt ttcgggaaat tttcaaacga acaatttcaa cgaaatcttt
   142741 caatttctta ttttactatg ttcaactcta tgtattcctc tatccgtaga gtacattgaa
   142801 tgtacagaaa tggctataac agagtttctc ttattcgtat taacagctac tctaggagga
   142861 atgtttttat gcggtgctaa cgatttaata actatctttg tagctccaga atgtttcagt
   142921 ttatgctcct acctattatc tggatatacc aagaaagatg tacggtctaa tgaggctact
   142981 atgaaatatt tactcatggg tggggcaagc tcttctattc tggttcatgg tttctcttgg
   143041 ctatatggtt catccggggg agagatcgag cttcaagaaa tagtgaatgg tctcatcaat
   143101 acacaaatgt ataactcccc aggaatttca attgcgctca tattcatcac tgtaggaatt
   143161 gggttcaagc tttccccagc cccttctcat caatggactc ctgacgtata cgaaggagtg
   143221 cggttcgttc gatacattcc tacctctcta tctatctctg agatgtttgg atttttcaaa
   143281 actccatgga catgcagaag agaaatgcta tccacactcg gaccaagaca gaactttgac
   143341 ttgttcaaat aacaattaag gcgaagcagg gtcaggaacg acgaatctct ttatgataaa
   143401 cagatccatt ttgcaagttc gttattacgg gtagttccta caaaggatcg gactaatgac
   143461 gtatacaata cttgaattct cggtgtagat gctacatagt tggttctcat ccttcagaga
   143521 ctacgagtat aataggagca tccgtcgaca aaaggatcac cctaagatga tcatctcatg
   143581 gctattgaga acgaatcaaa tcagatggtt ctatttctca atctttctga tttgctccta
   143641 cggaaccaag accgaaaaga ttgaaaaaca agtcattcac aaccactgat gaaggattcc
   143701 tcgaaaagtt aaggattagt aatctttttt agaaatcgaa tggattcggt cttatacata
   143761 cgcgagggaa ggtaatcaaa aaagaaagaa gatgggttct tctttctttt ttgatcactt
   143821 aggagccgtg tgagatgaaa gtctcatgca cggttttgaa tgagagaaat aagtgaggaa
   143881 tcctcttttc gactctgact ctcccactcc agtcgttgct tttctttctg ttacttcgaa
   143941 agtagctgct tcagcttcag ccactcgaat tttcgatatt cctttttatt tctcatcaaa
   144001 tgaatggcat cttcttctgg aaaccctagc tattcttagc atgatattgg ggaatctcat
   144061 tgctatgact caaacaagca tgaaacgtat gcttgcatat tcgtccatag gtcaaatcgg
   144121 atatgtaatt attggaataa ttgttggaga ctcaaatgat ggatatgcaa gcatgataac
   144181 ttatatgctg ttctatatct ccatgaatct aggaactttt gcttgcattg tattatttgg
   144241 tctacgtacc ggaactgata acattcgaga ttatgcagga ttatatacga aagatccttt
   144301 tttggctctc tctttagccc tatgtctctt atccctagga ggtcttcctc cgctagcagg
   144361 ttttttcgga aaactctatt tattctggtg tggatggcag gcaggcctat atttcttggt
   144421 tttaatagga ctccttacaa gcgttgtttc tatctactat tatctaaaaa taatcaagtt
   144481 attaatgact ggacgaaccc aagaaataac ccctcacgtg cgaaattata gaagatctcc
   144541 tttcagatca aacaattcca tcgaattgag tatgattgta tgtgtgatag catctactat
   144601 accaggaata tcaatgaacc caattattgc aattgctcag gatacccttt tttagcttct
   144661 agggtctatt tcttagttca agctccctct tactaactgg aatcaaagaa ttagtagatc
   144721 tgttccgccc aaaatgggaa tgggctaggg ttatgaactt ataatcatgg aatcgactcg
   144781 atcatcagat tctagattat aagttcattc cataccggac cagaccggaa tagggttata
   144841 tacattctca ttatgagaag gggtcatttg agcgtatcta aatagatact ctgtttccat
   144901 atggatccct gcgtcgttac attacattta ggattaggaa taggcgtagg aatcggacct
   144961 gctttttaca tatctctcgt tatttggaac ccattcacct ctttgggctt ctattgaatc
   145021 gagaaatggg tttgattgtg tccatctttt tgatagattg gatatctata taaggcattc
   145081 tacggataat tcaaatcgaa gcaattggat gtccaactcg ggcctatata acatgataac
   145141 aagaccgatc aatataaata ctccaccttt gtcatatatt ccatacatca cactagatag
   145201 atatcatatt catggaatac gattcacttt caagatgcct tggtggtgaa atggtagaca
   145261 cgcgagactc aaaatctcgt gctcaagagc gtggaggttc gagtcctctt caaggcataa
   145321 tattgagatt tgaataagtt cggcagcaga tcactaaatc ttggtgatct tctctatcta
   145381 atgaatgggg ggtctgctta aaaatcgtcc gccctgcacc ccccccccga gtatatgctt
   145441 caacaggaat cacacaaggg tagattagaa acctctggta aaatgcccgc ccgcaaccca
   145501 gcagataaag tacattacat agtcagtttt agggattggc gatttatcca ttcagtgact
   145561 tttggcactg gacgttccca aaatgggtac tgtcgggttg ggtgaattca ataatagacg
   145621 cctgttggca ttccagcctt ccttcgcttt cagggcctat ccgaaagaaa atccagtact
   145681 tcttttcttg gtcgtgaata tatgaactgg gtgttcgctg ttcaagaatt cttgtttagg
   145741 cagttcatac catccataca tagtgttttg atctaatatt tcaattcttc catgtttcag
   145801 cagtagccta ttgttccagg gagctaaggt ccaaaatatg gaagaaacag gcgtttccgc
   145861 gactctacca cccagtaaat tctgttccac ttaatccccc cctctttcat ggccacataa
   145921 ctttccggct aaggaatggg aaatctttct cctgttccat gaatccaatt ttcatttcat
   145981 ccgggaaaag ccatcttttt ctcaacaatg tctttgtcat ttgatccaat agcgttccgt
   146041 tagataggaa tagatttgat aaatactgat aactctcgga tagagtatta gaacggaaag
   146101 atccattaga taatgaacta gtggttctaa accatctctg gcgattaatc aacaattcaa
   146161 agtgcttttc ttgcgtcttc ttgataaacc agcgtttata tatagatgta ggaggatctg
   146221 tttgggaagt aagaagcccc tttgacatct cttcatctgc aaataattct cgatgtgaaa
   146281 acacagagac aaagggctga tctttgaata gtaaaaagag tggatctgca gggtcccaaa
   146341 tgaattggct tattcgaaaa aagccttgtt ctttggaaga tctatctcgt gtctggtact
   146401 gcatggttcc actctgcaag aactccgaat cattctcttg aagctcatcc tcttcatcat
   146461 aaaggatccg cttgccccga aatgacctgg accaataggg aaatcccaat tcattgggcc
   146521 tttcgataca atcaaataga atgccccaag ggtgccatat tctaggagcc caaactatgt
   146581 gattaaataa atcctcctct atctgttgcg ggtcgagggc cccttccccg agaaatctct
   146641 gatcaaggat tgaacaagat ccgttttgca tcatatctaa gggattcctt ggttcgggcc
   146701 gaagaagcaa tgtcactcga tcattatcaa actgactgca atctttttct gtccgcgagg
   146761 atcccaccag agcgccctct acttgtaata ggccatgaac tagatcagaa tcattctcaa
   146821 cgagtccata agaagtgatc ccattttttt catcgggtcc gggtagagac caaagatctt
   146881 gagcgaccga tccggcggaa caactcaaaa gataaagaag tatcgttaat ttcttcatgc
   146941 tagttccaag ttcgaagtac catttgtaca aaaaggaatc cccttcgtta catgatttct
   147001 tcttaatata gatagatata ggatctatgg ggcaattact tagaagtaca ttttgtgcta
   147061 cagcccttcc tatctgatag aaaaggatcc catgatcctg aaccgatctt acctgggatc
   147121 gcaaatccca agtttgtcta tgaaaagcgg atctaattgt attagtgtct ataattgatt
   147181 tcttctgtgt aatactaatc gacagggcct cattggtaag tgctacaaga tctcgtgcat
   147241 tggaacccat ggttatggac ccgaatccat tagtatggaa cattttcttt tccaagcgaa
   147301 atcccctagt atatgaaagg gtgaaaaagt gctttcgttg ttgtggaata agaagccttc
   147361 gtatcttaat gcacatattt aatttcttcg gagctattag agcgggatcc actttttggg
   147421 gaatatgagt cgaagcaata acaagaatat ttctagtgga acacctttca caatccctgg
   147481 agagatggtt cactaataga ccgagggata agtaattcga ctcattcaca tccagatcat
   147541 gaatgtttgg aatccatatt atgcaaggag acattgcttt tgctaattcg aattgaaggg
   147601 tgatataaaa tcggtctttt tccgacatca tatccatagt tagcagttcc agctccgtat
   147661 gaaggtcacg atcgatatcg tcactagcat caatatcctc actagcatca atatcctcac
   147721 tagcatcaat atcctcacta gcatcaatat cctcactaag attatccagg aacttgttca
   147781 gaaataccgt aatgaaagga acatgggagt ttgtcgctag gtatttgacc aaataggatc
   147841 gtccagttcc tatagaacct atcactaaaa tacccctaga gggggataag gctaagcgga
   147901 gcgaaaaggg ttttccatga gatgggaaat gaaaactatt agccccacac gaggtttgtg
   147961 aataagtgat tgtctgataa tgagcaagga atatccgtct ttctgctaaa caggatgtat
   148021 tgaactcata attcattaga tactttttat gaatgtcaac taagtatcgt aagtaaattg
   148081 ctcccggttg ttcaatcatt tgatagccag agtcattctt tgataaatga tcactatgag
   148141 tcagactcaa tagaatttga tcaatccttt tttctgtcgt taaggtggag aactgaacca
   148201 agaattctct ttcttcatca tcaatcgaat cactgtttgc gacccaggat tctattttat
   148261 catcaatcca atccccgttc acattttttc tttttcttat caatgaatag atctctttac
   148321 ttgtatgact tagatgtctc gtatttctcg aaaaagtgat tcgattgatg ggatttggta
   148381 tgatacttat tagatcgatg agattgatat tcaaatattt cttcttagaa cgtattgatt
   148441 tgaccccata agcggaatca ccacccaata gcatgttgcc gccagaagca gaaccccgta
   148501 tttcttctag agaatctcct aattgttcca gagcaactag aaagagattc tgtaaccaga
   148561 aagaattcgg ttcagatgta ggatacctat ccagaagttt tcgcaactca atcatagatg
   148621 atggaatcat caaagattgg accttttcaa actctgtctg taactcacta gaggcccggg
   148681 aaacaaagat aagatgtgta cgaacgagat atccagcaac aagaagaagg aaaaggattg
   148741 aatagaggaa ctcccgaaca tttggcgatc tcaggtgtgt cgatatcaat ggcgactcat
   148801 tatttcgatg aatcatttct tcggacagaa gaagattatg taaacactta ctcgaaatct
   148861 tacgtatcgg attccgttgt ggaagaccca attttttctg aagaattcga caggatatat
   148921 ctaatacatg cataatatca tgaaaaatgg atacaaattt ttgactgcta cttagtatcg
   148981 gcaatcggtg tatcggcaat aggtgtatcg gtaataggcc tgaaaaagta tctaaaaata
   149041 tccaatttag atatttgtgc cctgtcgaag taaggaacca tggtatatat gtttggaata
   149101 gattccattt tgagagagtt gaaaaagcac tatctcgttg aaaggttcta tacatctgcc
   149161 ctttctcaac gtatttcttt agaaaaagac tccggttttt cctcttttcg gatggtaaat
   149221 atttctcaga acatggagtg tgaatcaaac ccatgtttga attgaaattg agatactgat
   149281 gcgagttctt cccttctgaa tcagatagat tcagatctga aagaggttga caataagttc
   149341 tttcaaaatt gactatctgt ccctctgtta gaggtgttcc agaaatgtct gcgatcgagt
   149401 aaatagctct acgaacgaat ggatcggatc gacttggaaa atgggaagat ttgtacaagt
   149461 tatacgttcc gtcaccacca ccttgtggaa aatcgttagg tatgaatatg ttagataccc
   149521 gtgactcgat tggtgaaata gtatctctcc cccaaaaagc atgttttttt ttaccgacgc
   149581 acaaagaaaa aattttgttg tgaatgaaca agatattgag gaattgtcca tacgtaaaat
   149641 cataattatt gatacgggcc ttttccacat aaaaagggaa tcttttatta caatagaagc
   149701 agaagtgatg tggattattc aagaatcgaa gtcgatttgc tttataaaaa gaagatatca
   149761 atgaacttct atgaaatggt ttcacgggat tcagccaata gtcttgatcg tgaaatatcg
   149821 ttgagaaata ggaatccgtg ttagcaaagg atttcctacg attatttcta gtatggaatg
   149881 agtcaatcat ccactttggt atcttattga acaaaaacgg tgatattgtt cctccattga
   149941 tcaagaattt cgatttttgg gaagtatcat gatcatccaa taagaagggt ttcaattttt
   150001 tcaaatgaac gatttgaaga cctattgatt ctaacaactg attgcagagt tgatcattcg
   150061 gacctttcaa ttcatagatg tagatctcgg acctatgaat ggggatattc ccgaaactca
   150121 caaagaaaaa aggaagtgag ttagacaaaa agaaaagcaa cttggacaaa aaaagaagtg
   150181 acttggacaa aaagaaacga aatggcttag acaaatcttt tttgtcgata acctcagacc
   150241 aatcaatcga atattgatta atacgtaatc gatcgaacac tactcgaaaa cggctcttct
   150301 gctcagaaac gaaaaggtcc aaatgctcct ggaaattatt gctcccattg gaccatttgt
   150361 atctatatgc atcaggatcc cgattcatgg atctctcggt tcgagaaatc aaaataagag
   150421 gatcgaacca tctcttctga ctctttttca aattcgataa atgttggttg atcatatatt
   150481 tcattctagt tctatgattc agagtatcct ttcctatttg atccccttga attccatatt
   150541 cgaagttgcg atcggatcta ttcattaaaa agaatcgatt caatacattt cttatgtacc
   150601 tataggtgct atattggatt tgaatcagat ttcggatcaa tctatattga ttgactgcct
   150661 ccattaggtt gttgctagca aataccattt tttttggttt tggatcttcc aaatcatttc
   150721 cgcaggagat ccggacccat ttttttatga tccttcgata aaaagattca ttctcttcat
   150781 aaaaaaaagg aggtagagcc aataaagatt tttttttcga ttcatccctg gagttgaata
   150841 cctcattcaa gaattgtttt tgatccaatc cgtaggaatc aatagaaaag gcaaatccct
   150901 tatgatacac cagatccggc tcggttattg atagagtgaa taaatctgcc atttcttgaa
   150961 atctctcttc tgattcaaaa tcgtggtgta acgtgtatcc tcccatgttc cggtcatgga
   151021 atagatgaaa taaatcaaga aatgaatttt tgttcaagaa tgaaatctta ttggaactgt
   151081 ccatatccgg ttcatccttc ggaaccatat cacatcccgg atatgatgaa ataggatgaa
   151141 ttgagacggt attttgtaaa tacgtaatta tcttgaatat attaaccatt tctttatttt
   151201 ccgaccgcct cgaagggaca aaagaaagat cttgttgttt cttcaacaat ttctgatctc
   151261 tagtgtacct cttagtagga ttcgaaccca gatgaagttc tgaccatctg tcagagaaaa
   151321 aagaacgaac ggatcttgta ggattcccaa gaaattcttc gatttcttcc ggaagcagat
   151381 gattaatcac ctgcttctca cgttccgtga atagccggga cattgaggaa tatccagaaa
   151441 ggcttttcgg gaatcggtct gattctatct ctgttcgttc cgtttgaaga aaggaaggat
   151501 cccaaagaat cgatctttct tttagttgtt gaatctctct ttgattgatc aatgtgtgat
   151561 attccgaatc ctcattacta atggaatcca aaggatctct ggattgatca gaagatcctt
   151621 tcaattggct agaatccctc ttttttccga tccagttcct ccaccaccgc gaaccccagt
   151681 tagattcagg catgctacac tttttagtta ttggaagaac ccaagtactc tctttcggat
   151741 tcaggaaaca actctcagag atcttttttc cttttggaag atacaggagg gaaacaatca
   151801 acctattgat attggaagac ccaacggatt cttccaatgt atcatttctg ggtccaatgg
   151861 aattcatagg tataggaaga agccctatca aatagaaatt ttttctttcg accatatttc
   151921 gactgttaat acgatatata aggaccgcta ctacaaagag tattacaccc ttgatcgtga
   151981 aatatcgatt gcttgttgaa ccctgcgaat tgcgtgaaag taggatactc caaattcgga
   152041 ggtcaaaaag ttttataaaa tgttcttggt ggaaaaaaat gtgaatgaaa gatcccactg
   152101 aattgaattg ggtccatgaa tctaagaaat agtgagaatt cttgatctct ctcaatatct
   152161 ctctcaattc gaaaatccag aatttgaatt gatgtccttt cattgattcc tcctaaatta
   152221 cattgattta ttctaaagat ttcgtttcaa ttggaatttg gttattcacc atgtacgagg
   152281 atccccgcta agcatccatg gctgaatggt taaagcgccc aactcataat tggcgaattc
   152341 gtaggttcaa ttcctactgg atgcacgcca atgggaccct ccaataagtc tattggaatt
   152401 ggctctgtat caatggaatc tcatcatcca tacataacga attagtgtgg tatattcata
   152461 tcataataat aatatatgaa cagtaagaac tagcattctt attgagacta gaactcatag
   152521 ggaagaaaat atatttatgg atggaatcaa atatgcagta tttacagaca aaagtattcg
   152581 gttattgggg aaaaatcaat atacttctaa tgtcgaatca ggatcaacta ggacagaaat
   152641 aaagcattgg gtcgaactct tctttggtgt caaggtaata gctatgaata gtcatcgact
   152701 tccgggaaag ggtagaagaa tgggacctat tatgggacag acaatgcatt acagacgtat
   152761 gatcattacg cttcaaccgg gttattctat tccacctctt agaaagaaaa gaacttaaat
   152821 caaaatactt aatagcatgg cgatacattt atacaaaact tctaccccga gcacacccaa
   152881 tcgaaatgta gacagtcgag tgaaatccaa tccacgaaat aatttgatct atggacagca
   152941 tcgttgtggg aaaggtcgta atgccagagg aatcattacc gcaggacaag caatgacttc
   153001 ctccttcatt tcttcattct ttccatatac ctttcttcat tctttccata tacctatgaa
   153061 ccatatacct atgatttcac tctcctttgt tctctttttt cttttgactt tgacttcgtt
   153121 ggcagggcca gggcc
//
