# Supplementary material for: Comparative analysis of the complete plastomes of nine Pimpinella species (Apiaceae) from China
Source: PeerJ. 2023 Feb 28;11:e14773. doi: 10.7717/peerj.14773 (PMC9983424; doi:10.7717/peerj.14773)
Supplement: Supplemental Information 1 [file peerj-11-14773-s004.zip › 610 sequence data/Pimpinella_purpurea.gb]

LOCUS       Pimpinella_purpurea      165666 bp    DNA     circular UNA 21-APR-2022
DEFINITION  chloroplast complete genome.
ACCESSION   urn.local...13f-e53eohu
VERSION     urn.local...13f-e53eohu
KEYWORDS    .
SOURCE      Pimpinella purpurea (chloroplast Pimpinella purpurea)
  ORGANISM  Pimpinella purpurea
            Eukaryota; Viridiplantae; Streptophyta; Embryophyta; Tracheophyta;
            Spermatophyta; Magnoliophyta; eudicotyledons; Gunneridae;
            Pentapetalae; asterids; campanulids; Apiales; Apiaceae;
            Apioideae;Pimpinelleae; Pimpinella.
FEATURES             Location/Qualifiers
     source          1..165666
                     /organism="Pimpinella purpurea"
                     /organelle="plastid:chloroplast"
                     /mol_type="genomic DNA"
                     /modified_by="YY"
     tRNA            complement(12..86)
                     /gene="trnH-GUG"
                     /product="tRNA-His"
     gene            complement(12..86)
                     /gene="trnH-GUG"
     CDS             complement(471..1532)
                     /gene="psbA"
                     /codon_start=1
                     /transl_table=11
                     /product="photosystem II protein D1"
                     /protein_id="ABI32404.1"
     gene            complement(471..1532)
                     /gene="psbA"
     tRNA            join(complement(4311..4347),complement(1751..1785))
                     /gene="trnK-UUU"
                     /product="tRNA-Lys"
                     /modified_by="YY"
     gene            complement(1751..4347)
                     /gene="trnK-UUU"
     CDS             complement(2065..3591)
                     /gene="matK"
                     /codon_start=1
                     /transl_table=11
                     /product="maturase K"
                     /protein_id="ABI32405.1"
     gene            complement(2065..3591)
                     /gene="matK"
     exon            complement(5254..5450)
                     /gene="rps16"
                     /number=2
     CDS             join(complement(6321..6360),complement(5254..5450))
                     /gene="rps16"
                     /codon_start=1
                     /transl_table=11
                     /product="ribosomal protein S16"
                     /protein_id="ABI32406.1"
     gene            complement(5254..6360)
                     /gene="rps16"
     exon            complement(6321..6360)
                     /gene="rps16"
                     /number=1
     tRNA            complement(7708..7779)
                     /gene="trnQ-UUG"
                     /product="tRNA-Gln"
     gene            complement(7708..7779)
                     /gene="trnQ-UUG"
     CDS             8139..8324
                     /gene="psbK"
                     /codon_start=1
                     /transl_table=11
                     /product="photosystem II protein K"
                     /protein_id="ABI32407.1"
     gene            8139..8324
                     /gene="psbK"
     CDS             8732..8842
                     /gene="psbI"
                     /codon_start=1
                     /transl_table=11
                     /product="photosystem II protein I"
                     /protein_id="ABI32408.1"
     gene            8732..8842
                     /gene="psbI"
     tRNA            complement(8982..9069)
                     /gene="trnS-GCU"
                     /product="tRNA-Ser"
     gene            complement(8982..9069)
                     /gene="trnS-GCU"
     tRNA            join(9629..9651,10353..10400)
                     /gene="trnG-UCC"
                     /product="tRNA-Gly"
                     /modified_by="YY"
     gene            9629..10400
                     /gene="trnG-UCC"
                     /modified_by="YY"
     tRNA            10625..10696
                     /gene="trnR-UCU"
                     /product="tRNA-Arg"
     gene            10625..10696
                     /gene="trnR-UCU"
     CDS             complement(10818..12341)
                     /gene="atpA"
                     /codon_start=1
                     /transl_table=11
                     /product="ATP synthase CF1 alpha subunit"
                     /protein_id="ABI32409.1"
     gene            complement(10818..12341)
                     /gene="atpA"
     exon            complement(12396..12797)
                     /gene="atpF"
                     /number=2
     CDS             join(complement(13516..13659),complement(12396..12797))
                     /gene="atpF"
                     /codon_start=1
                     /transl_table=11
                     /product="ATP synthase CF0 subunit I"
                     /protein_id="ABI32410.1"
     gene            complement(12396..13659)
                     /gene="atpF"
     exon            complement(13516..13659)
                     /gene="atpF"
                     /number=1
     CDS             complement(14032..14277)
                     /gene="atpH"
                     /codon_start=1
                     /transl_table=11
                     /product="ATP synthase CF0 subunit III"
                     /protein_id="ABI32411.1"
     gene            complement(14032..14277)
                     /gene="atpH"
     CDS             complement(15421..16164)
                     /gene="atpI"
                     /codon_start=1
                     /transl_table=11
                     /product="ATP synthase CF0 subunit IV"
                     /protein_id="ABI32412.1"
     gene            complement(15421..16164)
                     /gene="atpI"
     CDS             complement(16425..17135)
                     /gene="rps2"
                     /codon_start=1
                     /transl_table=11
                     /product="ribosomal protein S2"
                     /protein_id="ABI32413.1"
     gene            complement(16425..17135)
                     /gene="rps2"
     CDS             complement(17356..21528)
                     /gene="rpoC2"
                     /codon_start=1
                     /transl_table=11
                     /product="RNA polymerase beta' subunit"
                     /protein_id="ABI32414.1"
     gene            complement(17356..21528)
                     /gene="rpoC2"
     exon            complement(21740..23347)
                     /gene="rpoC1"
                     /number=2
     CDS             join(complement(24131..24583),complement(21740..23347))
                     /gene="rpoC1"
                     /codon_start=1
                     /transl_table=11
                     /product="RNA polymerase beta"
                     /protein_id="ABI32415.1"
     gene            complement(21740..24583)
                     /gene="rpoC1"
     exon            complement(24131..24583)
                     /gene="rpoC1"
                     /number=1
     CDS             complement(24589..27801)
                     /gene="rpoB"
                     /codon_start=1
                     /transl_table=11
                     /product="RNA polymerase beta subunit"
     gene            complement(24589..27801)
                     /gene="rpoB"
     tRNA            29079..29149
                     /gene="trnC-GCA"
                     /product="tRNA-Cys"
     gene            29079..29149
                     /gene="trnC-GCA"
     CDS             29855..29944
                     /gene="petN"
                     /codon_start=1
                     /transl_table=11
                     /product="cytochrome b6/f complex subunit VIII"
                     /protein_id="ABI32417.1"
     gene            29855..29944
                     /gene="petN"
     CDS             complement(30650..30766)
                     /gene="psbM"
                     /codon_start=1
                     /transl_table=11
                     /product="photosystem II protein M"
                     /protein_id="ABI32418.1"
     gene            complement(30650..30766)
                     /gene="psbM"
     tRNA            complement(31472..31545)
                     /gene="trnD-GUC"
                     /product="tRNA-Asp"
     gene            complement(31472..31545)
                     /gene="trnD-GUC"
     tRNA            complement(31667..31750)
                     /gene="trnY-GUA"
                     /product="tRNA-Tyr"
     gene            complement(31667..31750)
                     /gene="trnY-GUA"
     tRNA            complement(31821..31893)
                     /gene="trnE-UUC"
                     /product="tRNA-Glu"
     gene            complement(31821..31893)
                     /gene="trnE-UUC"
     tRNA            32782..32853
                     /gene="trnT-GGU"
                     /product="tRNA-Thr"
     gene            32782..32853
                     /gene="trnT-GGU"
     CDS             34293..35354
                     /gene="psbD"
                     /codon_start=1
                     /transl_table=11
                     /product="photosystem II protein D2"
                     /protein_id="ABI32419.1"
     gene            34293..35354
                     /gene="psbD"
     CDS             35302..36723
                     /gene="psbC"
                     /codon_start=1
                     /transl_table=11
                     /product="photosystem II CP43 chlorophyll apoprotein"
                     /protein_id="ABI32420.1"
     gene            35302..36723
                     /gene="psbC"
     tRNA            complement(36947..37039)
                     /gene="trnS-UGA"
                     /product="tRNA-Ser"
     gene            complement(36947..37039)
                     /gene="trnS-UGA"
     CDS             37391..37579
                     /gene="psbZ"
                     /codon_start=1
                     /transl_table=11
                     /product="photosystem II protein Z"
                     /protein_id="ABI32421.1"
     gene            37391..37579
                     /gene="psbZ"
     tRNA            37874..37944
                     /gene="trnG-GCC"
                     /product="tRNA-Gly"
     gene            37874..37944
                     /gene="trnG-GCC"
     tRNA            complement(38075..38147)
                     /gene="trnfM-CAU"
                     /product="tRNA-Met"
     gene            complement(38075..38147)
                     /gene="trnfM-CAU"
     CDS             complement(38307..38609)
                     /gene="rps14"
                     /codon_start=1
                     /transl_table=11
                     /product="ribosomal protein S14"
                     /protein_id="ABI32422.1"
     gene            complement(38307..38609)
                     /gene="rps14"
     CDS             complement(38740..40944)
                     /gene="psaB"
                     /codon_start=1
                     /transl_table=11
                     /product="photosystem I P700 apoprotein A2"
                     /protein_id="ABI32423.1"
     gene            complement(38740..40944)
                     /gene="psaB"
     CDS             complement(40970..43225)
                     /gene="psaA"
                     /codon_start=1
                     /transl_table=11
                     /product="photosystem I P700 apoprotein A1"
                     /protein_id="ABI32424.1"
     gene            complement(40970..43225)
                     /gene="psaA"
     exon            complement(43944..44096)
                     /gene="ycf3"
                     /number=3
     CDS             join(complement(45840..45965),complement(44892..45119),
                     complement(43944..44096))
                     /gene="ycf3"
                     /codon_start=1
                     /transl_table=11
                     /product="photosystem I assembly protein ycf3"
                     /protein_id="ABI32425.1"
     gene            complement(43944..45965)
                     /gene="ycf3"
     exon            complement(44892..45119)
                     /gene="ycf3"
                     /number=2
     exon            complement(45840..45965)
                     /gene="ycf3"
                     /number=1
     tRNA            46835..46921
                     /gene="trnS-GGA"
                     /product="tRNA-Ser"
     gene            46835..46921
                     /gene="trnS-GGA"
     CDS             complement(47188..47793)
                     /gene="rps4"
                     /codon_start=1
                     /transl_table=11
                     /product="ribosomal protein S4"
                     /protein_id="ABI32426.1"
     gene            complement(47188..47793)
                     /gene="rps4"
     tRNA            complement(48173..48245)
                     /gene="trnT-UGU"
                     /product="tRNA-Thr"
     gene            complement(48173..48245)
                     /gene="trnT-UGU"
     tRNA            join(49018..49052,49569..49618)
                     /gene="trnL-UAA"
                     /product="tRNA-Leu"
                     /modified_by="YY"
     gene            49018..49618
                     /gene="trnL-UAA"
                     /modified_by="YY"
     tRNA            49990..50062
                     /gene="trnF-GAA"
                     /product="tRNA-Phe"
     gene            49990..50062
                     /gene="trnF-GAA"
     CDS             complement(50442..50918)
                     /gene="ndhJ"
                     /codon_start=1
                     /transl_table=11
                     /product="NADH-plastoquinone oxidoreductase subunit J"
                     /protein_id="ABI32427.1"
     gene            complement(50442..50918)
                     /gene="ndhJ"
     CDS             complement(51028..51705)
                     /gene="ndhK"
                     /transl_table=11
                     /product="NADH-plastoquinone oxidoreductase subunit K"
                     /protein_id="ABI32428.1"
     gene            complement(51028..51705)
                     /gene="ndhK"
     CDS             complement(51754..52116)
                     /gene="ndhC"
                     /codon_start=1
                     /transl_table=11
                     /product="NADH-plastoquinone oxidoreductase subunit 3"
                     /protein_id="ABI32429.1"
     gene            complement(51754..52116)
                     /gene="ndhC"
     tRNA            join(complement(52865..52899),complement(53475..53513))
                     /gene="trnV-UAC"
                     /product="tRNA-Val"
                     /modified_by="YY"
     gene            complement(52865..53513)
                     /gene="trnV-UAC"
                     /modified_by="YY"
     tRNA            53689..53761
                     /gene="trnM-CAU"
                     /product="tRNA-Met"
     gene            53689..53761
                     /gene="trnM-CAU"
     CDS             complement(53987..54388)
                     /gene="atpE"
                     /codon_start=1
                     /transl_table=11
                     /product="ATP synthase CF1 epsilon subunit"
                     /protein_id="ABI32430.1"
     gene            complement(53987..54388)
                     /gene="atpE"
     CDS             complement(54385..55878)
                     /gene="atpB"
                     /codon_start=1
                     /transl_table=11
                     /product="ATP synthase CF1 beta subunit"
                     /protein_id="ABI32431.1"
     gene            complement(54385..55878)
                     /gene="atpB"
     CDS             56651..58078
                     /gene="rbcL"
                     /codon_start=1
                     /transl_table=11
                     /product="ribulose-1,5-bisphosphate carboxylase/oxygenase
                     large subunit"
                     /protein_id="ABI32432.1"
     gene            56651..58078
                     /gene="rbcL"
     CDS             58727..60184
                     /gene="accD"
                     /codon_start=1
                     /transl_table=11
                     /product="acetyl-CoA carboxylase carboxyltransferase beta
                     subunit"
                     /protein_id="ABI32433.1"
     gene            58727..60184
                     /gene="accD"
     CDS             60899..61009
                     /gene="psaI"
                     /codon_start=1
                     /transl_table=11
                     /product="photosystem I subunit VIII"
                     /protein_id="ABI32434.1"
     gene            60899..61009
                     /gene="psaI"
     CDS             61414..61968
                     /gene="ycf4"
                     /codon_start=1
                     /transl_table=11
                     /product="photosystem I assembly protein ycf4"
                     /protein_id="ABI32435.1"
     gene            61414..61968
                     /gene="ycf4"
     CDS             62653..63342
                     /gene="cemA"
                     /codon_start=1
                     /transl_table=11
                     /product="envelope membrane protein"
                     /protein_id="ABI32436.1"
     gene            62653..63342
                     /gene="cemA"
     CDS             63567..64529
                     /gene="petA"
                     /codon_start=1
                     /transl_table=11
                     /product="cytochrome f"
                     /protein_id="ABI32437.1"
     gene            63567..64529
                     /gene="petA"
     CDS             complement(65509..65631)
                     /gene="psbJ"
                     /codon_start=1
                     /transl_table=11
                     /product="photosystem II protein J"
                     /protein_id="ABI32438.1"
     gene            complement(65509..65631)
                     /gene="psbJ"
     CDS             complement(65764..65880)
                     /gene="psbL"
                     /codon_start=1
                     /transl_table=11
                     /product="photosystem II protein L"
                     /protein_id="ABI32439.1"
     gene            complement(65764..65880)
                     /gene="psbL"
     CDS             complement(65903..66022)
                     /gene="psbF"
                     /codon_start=1
                     /transl_table=11
                     /product="photosystem II cytochrome b559 beta subunit"
                     /protein_id="ABI32440.1"
     gene            complement(65903..66022)
                     /gene="psbF"
     CDS             complement(66032..66283)
                     /gene="psbE"
                     /transl_table=11
                     /product="photosystem II cytochrome b559 alpha subunit"
                     /protein_id="ABI32441.1"
                     /modified_by="YY"
     gene            complement(66032..66283)
                     /gene="psbE"
                     /modified_by="YY"
     CDS             67307..67402
                     /gene="petL"
                     /codon_start=1
                     /transl_table=11
                     /product="cytochrome b6/f complex subunit VI"
                     /protein_id="ABI32442.1"
     gene            67307..67402
                     /gene="petL"
     CDS             67555..67668
                     /gene="petG"
                     /codon_start=1
                     /transl_table=11
                     /product="cytochrome b6/f complex subunit V"
                     /protein_id="ABI32443.1"
     gene            67555..67668
                     /gene="petG"
     tRNA            complement(67806..67879)
                     /gene="trnW-CCA"
                     /product="tRNA-Trp"
     gene            complement(67806..67879)
                     /gene="trnW-CCA"
     tRNA            complement(68072..68145)
                     /gene="trnP-UGG"
                     /product="tRNA-Pro"
     gene            complement(68072..68145)
                     /gene="trnP-UGG"
     CDS             68530..68658
                     /gene="psaJ"
                     /codon_start=1
                     /transl_table=11
                     /product="photosystem I subunit IX"
                     /protein_id="ABI32444.1"
     gene            68530..68658
                     /gene="psaJ"
     CDS             69123..69323
                     /gene="rpl33"
                     /codon_start=1
                     /transl_table=11
                     /product="ribosomal protein L33"
                     /protein_id="ABI32445.1"
     gene            69123..69323
                     /gene="rpl33"
     CDS             69562..69867
                     /gene="rps18"
                     /codon_start=1
                     /transl_table=11
                     /product="ribosomal protein S18"
                     /protein_id="ABI32446.1"
     gene            69562..69867
                     /gene="rps18"
     CDS             complement(70103..70489)
                     /gene="rpl20"
                     /codon_start=1
                     /transl_table=11
                     /product="ribosomal protein L20"
                     /protein_id="ABI32447.1"
     gene            complement(70103..70489)
                     /gene="rpl20"
     CDS             join(complement(71276..71389),142150..142381,
                     142918..142943)
                     /gene="rps12"
                     /trans_splicing
                     /codon_start=1
                     /transl_table=11
                     /product="ribosomal protein S12"
                     /protein_id="ABI32483.1"
     CDS             join(complement(71276..71389),complement(99058..99289),
                     complement(98496..98521))
                     /gene="rps12"
                     /trans_splicing
                     /codon_start=1
                     /transl_table=11
                     /product="ribosomal protein S12"
                     /protein_id="ABI32470.1"
     gene            join(complement(71276..71389),142150..142943)
                     /gene="rps12"
                     /trans_splicing
     gene            join(complement(71276..71389),complement(98496..99289))
                     /gene="rps12"
                     /trans_splicing
     exon            complement(71552..71782)
                     /gene="clpP"
                     /number=3
     CDS             join(complement(73484..73554),complement(72416..72707),
                     complement(71552..71782))
                     /gene="clpP"
                     /codon_start=1
                     /transl_table=11
                     /product="clp protease proteolytic subunit"
                     /protein_id="ABI32448.1"
     gene            complement(71552..73554)
                     /gene="clpP"
     exon            complement(72416..72707)
                     /gene="clpP"
                     /number=2
     exon            complement(73484..73554)
                     /gene="clpP"
                     /number=1
     CDS             74019..75545
                     /gene="psbB"
                     /codon_start=1
                     /transl_table=11
                     /product="photosystem II CP47 chlorophyll apoprotein"
                     /protein_id="ABI32449.1"
     gene            74019..75545
                     /gene="psbB"
     CDS             75747..75860
                     /gene="psbT"
                     /codon_start=1
                     /transl_table=11
                     /product="photosystem II protein T"
                     /protein_id="ABI32450.1"
     gene            75747..75860
                     /gene="psbT"
     CDS             complement(75942..76073)
                     /gene="psbN"
                     /codon_start=1
                     /transl_table=11
                     /product="photosystem II protein N"
                     /protein_id="ABI32451.1"
     gene            complement(75942..76073)
                     /gene="psbN"
     CDS             76176..76397
                     /gene="psbH"
                     /codon_start=1
                     /transl_table=11
                     /product="photosystem II phosphoprotein"
                     /protein_id="ABI32452.1"
                     /modified_by="YY"
     gene            76176..76397
                     /gene="psbH"
                     /modified_by="YY"
     exon            76484..76489
                     /gene="petB"
                     /number=1
     CDS             join(76484..76489,77218..77859)
                     /gene="petB"
                     /codon_start=1
                     /transl_table=11
                     /product="cytochrome b6"
                     /protein_id="ABI32453.1"
     gene            76484..77859
                     /gene="petB"
     exon            77218..77859
                     /gene="petB"
                     /number=2
     exon            78039..78046
                     /gene="petD"
                     /number=1
     CDS             join(78039..78046,78812..79286)
                     /gene="petD"
                     /codon_start=1
                     /transl_table=11
                     /product="cytochrome b6/f complex subunit IV"
                     /protein_id="ABI32454.1"
     gene            78039..79286
                     /gene="petD"
     exon            78812..79286
                     /gene="petD"
                     /number=2
     CDS             complement(79417..80478)
                     /gene="rpoA"
                     /codon_start=1
                     /transl_table=11
                     /product="RNA polymerase alpha subunit"
                     /protein_id="ABI32455.1"
     gene            complement(79417..80478)
                     /gene="rpoA"
     CDS             complement(80553..80969)
                     /gene="rps11"
                     /codon_start=1
                     /transl_table=11
                     /product="ribosomal protein S11"
                     /protein_id="ABI32456.1"
     gene            complement(80553..80969)
                     /gene="rps11"
     repeat_region   80942..111990
                     /Identical_Bases="31,049"
                     /Mismatched_Bases=0
                     /Frequency=2
                     /Percent_Identical="100%"
                     /annotation_group="Repeat 1"
                     /All_Locations="80,942+; 160,497-"
                     /label="Repeat 1"
     CDS             complement(81078..81191)
                     /gene="rpl36"
                     /codon_start=1
                     /transl_table=11
                     /product="ribosomal protein L36"
                     /protein_id="ABI32457.1"
     gene            complement(81078..81191)
                     /gene="rpl36"
     CDS             complement(81308..81541)
                     /gene="infA"
                     /codon_start=1
                     /transl_table=11
                     /product="translational initiation factor 1"
                     /protein_id="ABI32458.1"
     gene            complement(81308..81541)
                     /gene="infA"
     CDS             complement(81663..82067)
                     /gene="rps8"
                     /codon_start=1
                     /transl_table=11
                     /product="ribosomal protein S8"
                     /protein_id="ABI32459.1"
     gene            complement(81663..82067)
                     /gene="rps8"
     CDS             complement(82275..82643)
                     /gene="rpl14"
                     /codon_start=1
                     /transl_table=11
                     /product="ribosomal protein L14"
                     /protein_id="ABI32460.1"
     gene            complement(82275..82643)
                     /gene="rpl14"
     exon            complement(82783..83181)
                     /gene="rpl16"
                     /number=2
     CDS             join(complement(84129..84137),complement(82783..83181))
                     /gene="rpl16"
                     /codon_start=1
                     /transl_table=11
                     /product="ribosomal protein L16"
                     /protein_id="ABI32461.1"
     gene            complement(82783..84137)
                     /gene="rpl16"
     exon            complement(84129..84137)
                     /gene="rpl16"
                     /number=1
     CDS             complement(84296..84949)
                     /gene="rps3"
                     /transl_table=11
                     /product="ribosomal protein S3"
                     /protein_id="ABI32462.1"
     gene            complement(84296..84949)
                     /gene="rps3"
     CDS             complement(84934..85428)
                     /gene="rpl22"
                     /codon_start=1
                     /transl_table=11
                     /product="ribosomal protein L22"
                     /protein_id="ABI32463.1"
     gene            complement(84934..85428)
                     /gene="rpl22"
     CDS             complement(85496..85774)
                     /gene="rps19"
                     /codon_start=1
                     /transl_table=11
                     /product="ribosomal protein S19"
                     /protein_id="ABI32464.1"
     gene            complement(85496..85774)
                     /gene="rps19"
     exon            complement(85833..86267)
                     /gene="rpl2"
                     /number=2
     CDS             join(complement(86918..87308),complement(85833..86266))
                     /gene="rpl2"
                     /codon_start=1
                     /transl_table=11
                     /product="ribosomal protein L2"
                     /protein_id="ABI32465.1"
                     /modified_by="YY"
     gene            complement(85833..87308)
                     /gene="rpl2"
     exon            complement(86919..87308)
                     /gene="rpl2"
                     /number=1
     CDS             complement(87327..87608)
                     /gene="rpl23"
                     /codon_start=1
                     /transl_table=11
                     /product="ribosomal protein L23"
                     /protein_id="ABI32466.1"
     gene            complement(87327..87608)
                     /gene="rpl23"
     tRNA            complement(87774..87847)
                     /gene="trnI-CAU"
                     /product="tRNA-Ile"
     gene            complement(87774..87847)
                     /gene="trnI-CAU"
     CDS             87936..94217
                     /gene="ycf2"
                     /codon_start=1
                     /transl_table=11
                     /product="hypothetical protein RF2"
                     /protein_id="ABI32467.1"
     gene            87936..94217
                     /gene="ycf2"
     tRNA            complement(94812..94892)
                     /gene="trnL-CAA"
                     /product="tRNA-Leu"
     gene            complement(94812..94892)
                     /gene="trnL-CAA"
     exon            complement(95459..96214)
                     /gene="ndhB"
                     /number=2
     CDS             join(complement(96898..97674),complement(95459..96214))
                     /gene="ndhB"
                     /codon_start=1
                     /transl_table=11
                     /product="NADH-plastoquinone oxidoreductase subunit 2"
                     /protein_id="ABI32468.1"
     gene            complement(95459..97674)
                     /gene="ndhB"
     exon            complement(96898..97674)
                     /gene="ndhB"
                     /number=1
     CDS             complement(97973..98440)
                     /gene="rps7"
                     /codon_start=1
                     /transl_table=11
                     /product="ribosomal protein S7"
                     /protein_id="ABI32469.1"
     gene            complement(97973..98440)
                     /gene="rps7"
     tRNA            101146..101217
                     /gene="trnV-GAC"
                     /product="tRNA-Val"
     gene            101146..101217
                     /gene="trnV-GAC"
     rRNA            101454..102944
                     /product="16S ribosomal RNA"
                     /modified_by="YY"
                     /label="rrn16 rRNA"
     gene            101454..102944
                     /gene="rrn16"
                     /modified_by="YY"
     tRNA            join(103244..103280,104229..104263)
                     /gene="trnI-GAU"
                     /product="tRNA-Ile"
                     /modified_by="YY"
     gene            103244..104263
                     /gene="trnI-GAU"
                     /modified_by="YY"
     tRNA            join(104327..104364,105175..105209)
                     /created_by="YY"
                     /label="trnA-UGC"
     gene            104327..105209
                     /gene="trnA-UGC"
                     /modified_by="YY"
                     /label="trnA-UGC"
     rRNA            105362..108176
                     /product="23S ribosomal RNA"
                     /modified_by="YY"
                     /label="rrn23 rRNA"
     gene            105362..108176
                     /gene="rrn23"
                     /created_by="YY"
     rRNA            108275..108377
                     /product="4.5S ribosomal RNA"
                     /modified_by="YY"
                     /label="rrn4.5 rRNA"
     gene            108275..108377
                     /gene="rrn4.5"
                     /created_by="YY"
     rRNA            108634..108754
                     /product="5S ribosomal RNA"
                     /modified_by="YY"
                     /label="rrn5 rRNA"
     gene            108634..108754
                     /gene="rrn5"
                     /created_by="YY"
     tRNA            109006..109079
                     /gene="trnR-ACG"
                     /product="tRNA-Arg"
     gene            109006..109079
                     /gene="trnR-ACG"
     tRNA            complement(109675..109746)
                     /gene="trnN-GUU"
                     /product="tRNA-Asn"
     gene            complement(109675..109746)
                     /gene="trnN-GUU"
     gene            110074..111993
                     /gene="ycf1"
                     /note="hypothetical protein RF1"
                     /pseudo
     CDS             complement(111969..114215)
                     /gene="ndhF"
                     /codon_start=1
                     /transl_table=11
                     /product="NADH-plastoquinone oxidoreductase subunit 5"
                     /protein_id="ABI32471.1"
     gene            complement(111969..114215)
                     /gene="ndhF"
     CDS             115384..115548
                     /gene="rpl32"
                     /codon_start=1
                     /transl_table=11
                     /product="ribosomal protein L32"
                     /protein_id="ABI32472.1"
     gene            115384..115548
                     /gene="rpl32"
     tRNA            116234..116313
                     /gene="trnL-UAG"
                     /product="tRNA-Leu"
     gene            116234..116313
                     /gene="trnL-UAG"
     CDS             116401..117372
                     /gene="ccsA"
                     /codon_start=1
                     /transl_table=11
                     /product="cytochrome c heme attachment protein"
                     /protein_id="ABI32473.1"
     gene            116401..117372
                     /gene="ccsA"
     CDS             complement(117606..119108)
                     /gene="ndhD"
                     /codon_start=1
                     /transl_table=11
                     /product="NdhD"
                     /translation="MNFFPWLTIIVILPIFAGSVIFFLPHRGNRVIRWYTICICILEL
                     LLTTYAFCYHFQLDDPLIQLVEDFKWIIFFDFHWRLGIDGLSIGPILLTGFITTLATL
                     AAWPVTRDSRLFHFLMLAMYSGQIGLFASRDLLLFFIMWELELIPVYLLLSMWGGKKR
                     LYSATKFILYTAGGSVFLLMGVLGVGLYGSTEPTLNLATLVNQSYPAALEIILYIGFF
                     IAFAVKSPIIPLHTWLPDTHGEAHYSTCMLLAGILLKMGAYGLIRINMELLSHAHSIF
                     SPWLVIVGTIQIIYAASTSLGQRNLKKRIAYSSVSHMGFILIGIGSINDTGLNGAILQ
                     IVSHGFIGAALFFLAGTSYDRIRLVYLDEMGGIAIPMPKIFTMFSSFSMASLALPGMS
                     GFVAELIVFFGIITSQKYLLISKLGITFVMAIGMILTPIYSLSMLRQMFYGYKLFNAP
                     NSYVFDSGPRELFVSIAIFIPVIGIGMYPDFVLSLSVDKVEVLLSNFVYR"
                     /note="start ACG"
                     /exception="RNA editing"
                     /modified_by="YY"
     gene            complement(117606..119108)
                     /gene="ndhD"
     CDS             complement(119224..119469)
                     /gene="psaC"
                     /codon_start=1
                     /transl_table=11
                     /product="photosystem I subunit VII"
                     /protein_id="ABI32475.1"
     gene            complement(119224..119469)
                     /gene="psaC"
     CDS             complement(119737..120042)
                     /gene="ndhE"
                     /codon_start=1
                     /transl_table=11
                     /product="NADH-plastoquinone oxidoreductase subunit 4L"
                     /protein_id="ABI32476.1"
     gene            complement(119737..120042)
                     /gene="ndhE"
     CDS             complement(120268..120798)
                     /gene="ndhG"
                     /codon_start=1
                     /transl_table=11
                     /product="NADH-plastoquinone oxidoreductase subunit 6"
                     /protein_id="ABI32477.1"
     gene            complement(120268..120798)
                     /gene="ndhG"
     CDS             complement(121211..121714)
                     /gene="ndhI"
                     /codon_start=1
                     /transl_table=11
                     /product="NADH-plastoquinone oxidoreductase subunit I"
                     /protein_id="ABI32478.1"
     gene            complement(121211..121714)
                     /gene="ndhI"
     exon            complement(121808..122347)
                     /gene="ndhA"
                     /number=2
     CDS             join(complement(123418..123969),
                     complement(121808..122347))
                     /gene="ndhA"
                     /codon_start=1
                     /transl_table=11
                     /product="NADH-plastoquinone oxidoreductase subunit 1"
                     /protein_id="ABI32479.1"
     gene            complement(121808..123969)
                     /gene="ndhA"
     exon            complement(123418..123969)
                     /gene="ndhA"
                     /number=1
     CDS             complement(123971..125152)
                     /gene="ndhH"
                     /codon_start=1
                     /transl_table=11
                     /product="NADH-plastoquinone oxidoreductase subunit 7"
                     /protein_id="ABI32480.1"
     gene            complement(123971..125152)
                     /gene="ndhH"
     CDS             complement(125244..125516)
                     /gene="rps15"
                     /codon_start=1
                     /transl_table=11
                     /product="ribosomal protein S15"
                     /protein_id="ABI32481.1"
     gene            complement(125244..125516)
                     /gene="rps15"
     CDS             complement(125945..131365)
                     /gene="ycf1"
                     /codon_start=1
                     /transl_table=11
                     /product="hypothetical protein RF1"
                     /protein_id="ABI32482.1"
     gene            complement(125945..131365)
                     /gene="ycf1"
     repeat_region   complement(129449..160497)
                     /Identical_Bases="31,049"
                     /Mismatched_Bases=0
                     /Frequency=2
                     /Percent_Identical="100%"
                     /annotation_group="Repeat 1"
                     /All_Locations="80,942+; 160,497-"
                     /label="Repeat 1"
     tRNA            131693..131764
                     /gene="trnN-GUU"
                     /product="tRNA-Asn"
     gene            131693..131764
                     /gene="trnN-GUU"
     tRNA            complement(132360..132433)
                     /gene="trnR-ACG"
                     /product="tRNA-Arg"
     gene            complement(132360..132433)
                     /gene="trnR-ACG"
     rRNA            complement(132685..132805)
                     /product="5S ribosomal RNA"
                     /modified_by="YY"
                     /label="rrn5 rRNA"
     gene            complement(132685..132805)
                     /gene="rrn5"
                     /created_by="YY"
     rRNA            complement(133062..133164)
                     /product="4.5S ribosomal RNA"
                     /modified_by="YY"
                     /label="rrn4.5 rRNA"
     gene            complement(133062..133164)
                     /gene="rrn4.5"
                     /created_by="YY"
     rRNA            complement(133263..136077)
                     /product="23S ribosomal RNA"
                     /label="rrn23 rRNA"
     gene            complement(133263..136077)
                     /gene="rrn23"
                     /created_by="YY"
     tRNA            join(complement(137075..137112),
                     complement(136230..136264))
                     /gene="trnA-UGC"
                     /product="tRNA-Ala"
                     /modified_by="YY"
     gene            complement(136230..137112)
                     /gene="trnA-UGC"
                     /modified_by="YY"
     tRNA            join(complement(138159..138195),
                     complement(137176..137210))
                     /gene="trnI-GAU"
                     /product="tRNA-Ile"
                     /modified_by="YY"
     gene            complement(137176..138195)
                     /gene="trnI-GAU"
                     /modified_by="YY"
     rRNA            complement(138495..139985)
                     /product="16S ribosomal RNA"
                     /modified_by="YY"
                     /label="rrn16 rRNA"
     gene            complement(138495..139985)
                     /gene="rrn16"
                     /created_by="YY"
     tRNA            complement(140222..140293)
                     /gene="trnV-GAC"
                     /product="tRNA-Val"
     gene            complement(140222..140293)
                     /gene="trnV-GAC"
     CDS             142999..143466
                     /gene="rps7"
                     /codon_start=1
                     /transl_table=11
                     /product="ribosomal protein S7"
                     /protein_id="ABI32484.1"
     gene            142999..143466
                     /gene="rps7"
     exon            143765..144541
                     /gene="ndhB"
                     /number=1
     CDS             join(143765..144541,145225..145980)
                     /gene="ndhB"
                     /codon_start=1
                     /transl_table=11
                     /product="NADH-plastoquinone oxidoreductase subunit 2"
                     /protein_id="ABI32485.1"
     gene            143765..145980
                     /gene="ndhB"
     exon            145225..145980
                     /gene="ndhB"
                     /number=2
     tRNA            146547..146627
                     /gene="trnL-CAA"
                     /product="tRNA-Leu"
     gene            146547..146627
                     /gene="trnL-CAA"
     CDS             complement(147222..153503)
                     /gene="ycf2"
                     /codon_start=1
                     /transl_table=11
                     /product="hypothetical protein RF2"
                     /protein_id="ABI32486.1"
     gene            complement(147222..153503)
                     /gene="ycf2"
     tRNA            153592..153665
                     /gene="trnI-CAU"
                     /product="tRNA-Ile"
     gene            153592..153665
                     /gene="trnI-CAU"
     CDS             153831..154112
                     /gene="rpl23"
                     /codon_start=1
                     /transl_table=11
                     /product="ribosomal protein L23"
                     /protein_id="ABI32487.1"
     gene            153831..154112
                     /gene="rpl23"
     exon            154131..154521
                     /gene="rpl2"
                     /number=1
     CDS             join(154131..154521,155173..155606)
                     /gene="rpl2"
                     /codon_start=1
                     /transl_table=11
                     /product="ribosomal protein L2"
                     /protein_id="ABI32488.1"
     gene            154131..155606
                     /gene="rpl2"
     exon            155173..155606
                     /gene="rpl2"
                     /number=2
     CDS             155665..155943
                     /gene="rps19"
                     /annotator="Chloe, blatX; merged"
                     /product="ribosomal protein S19"
     gene            155665..155943
                     /gene="rps19"
                     /info="annotated by Chloe v0.1.0; blatX_hit
                     rps19_Stuberosum_GeSeq-SRS_v6, position 1 - 279, psl score
                     93.6, coverage 100.00%, match 93.55%; merged"
                     /annotator="Chloe, blatX; merged"
     CDS             156011..156505
                     /gene="rpl22"
                     /annotator="Chloe"
                     /product="ribosomal protein L22"
     gene            156011..156505
                     /gene="rpl22"
                     /info="annotated by Chloe v0.1.0"
                     /annotator="Chloe"
     CDS             156490..157143
                     /gene="rps3"
                     /annotator="Chloe"
                     /product="ribosomal protein S3"
     gene            156490..157143
                     /gene="rps3"
                     /info="annotated by Chloe v0.1.0"
                     /annotator="Chloe"
     exon            157302..157310
                     /gene="rpl16"
                     /number=1
                     /modified_by="YY"
                     /label="rpl16 exon1"
     CDS             join(157302..157310,158258..158656)
                     /gene="rpl16"
                     /annotator="Chloe"
                     /product="ribosomal protein L16"
     gene            157302..158656
                     /gene="rpl16"
                     /info="annotated by Chloe v0.1.0"
                     /annotator="Chloe"
     exon            158258..158656
                     /gene="rpl16"
                     /number=2
                     /label="rpl16 exon2"
     CDS             158796..159164
                     /gene="rpl14"
                     /annotator="Chloe, blatX; merged"
                     /product="ribosomal protein L14"
     gene            158796..159164
                     /gene="rpl14"
                     /info="annotated by Chloe v0.1.0; blatX_hit
                     rpl14_Slycopersicum_GeSeq-SRS_v6, position 1 - 369, psl
                     score 93.3, coverage 100.00%, match 93.22%; merged"
                     /annotator="Chloe, blatX; merged"
     CDS             159372..159776
                     /gene="rps8"
                     /annotator="Chloe, blatX; merged"
                     /product="ribosomal protein S8"
     gene            159372..159776
                     /gene="rps8"
                     /info="annotated by Chloe v0.1.0; blatX_hit
                     rps8_Abelladonna_GeSeq-SRS_v6, position 1 - 405, psl score
                     92.6, coverage 100.00%, match 92.59%; merged"
                     /annotator="Chloe, blatX; merged"
     CDS             159898..160131
                     /gene="infA"
                     /annotator="Chloe, blatX; merged"
                     /product="translational initiation factor 1"
     gene            159898..160131
                     /gene="infA"
                     /info="annotated by Chloe v0.1.0; blatX_hit
                     infA_Eguineensis_GeSeq-SRS_v6, position 1 - 234, psl score
                     92.4, coverage 100.00%, match 92.31%; merged"
                     /annotator="Chloe, blatX; merged"
     CDS             160248..160361
                     /gene="rpl36"
                     /annotator="Chloe, blatX; merged"
                     /product="ribosomal protein L36"
     gene            160248..160361
                     /gene="rpl36"
                     /info="annotated by Chloe v0.1.0; blatX_hit
                     rpl36_Nundulata_GeSeq-SRS_v6, position 1 - 114, psl score
                     96.5, coverage 100.00%, match 96.49%; merged"
                     /annotator="Chloe, blatX; merged"
ORIGIN      
        1 tttttttgat gggcgaacga cgggaattga acccgcgcat ggtggattca caatccactg
       61 ccttgatcca cttggctaca tccgcccccc cattttttta tttgaatttc aaaggattcc
      121 tttttgatca tattgatcat acaacattta tctaaaaaaa gtcttaaaat aaaaataagt
      181 aaaaaattac aacatttttt ttaataaatc cttcccaaaa taaaaatatt ggaaatattg
      241 ggaagaaggg atccaagttg tatagaatgc aagtatgata ttcaatcacg aacgagccca
      301 taaaaagaaa acatacgttt gtcaaaattt ttttaaacaa actaggtaaa tactactaaa
      361 aaaaaaaaat aaaaaaagga gcaataccgc cctcttgata gaacaagaaa gaggttattg
      421 ctcctttttt tatttttttt caaaaaactc gtatatacta agacccggtc ttacccattt
      481 gtagatggag cttcaacagc agctagatct agagggaagt tatgagcatt acgttcgtgc
      541 ataacttcca taccaaggtt agcgcggtta atgatatcag cccaagtatt aattacacgg
      601 ccttgactat caactacaga ttggttgaaa ttgaaaccgt ttaggttgaa agccatagtg
      661 ctgataccta aagcagtaaa ccagatacct actacaggcc aagcagctag gaagaagtgt
      721 aaagaacgag aattgttgaa actagcatat tggaagatca atcggccaaa ataaccatga
      781 gcggctacga tattataagt ttcttcctct tgcccgaatc tgtaaccttc attagcagat
      841 tcattttctg tggtttccct gatcaaacta gaggttacca aggaaccatg catagcacta
      901 aatagggaac cgccgaatac accagctacg cctaacatgt gaaatgggtg cataaggatg
      961 ttgtgctcag cctggaatac aatcatgaag ttgaaagtac cagagattcc tagaggcata
     1021 ccatcagaaa aacttccttg accaattggg tagatcaaga aaacagcagt agcagctgca
     1081 acaggagctg aatatgcaac agcaatccaa ggtcgcatac ccaggcggaa actaagctcc
     1141 cactcacgac ccatgtaaca agctacaccg agtaaaaagt gtagaacgat taattcataa
     1201 ggaccaccgt tgtataacca ttcatcaaca gacgccgctt cccagattgg ataaaagtgc
     1261 aaacctatag ctgcagaagt aggaataatg gcaccggaga taatattgtt gccataaagt
     1321 agagatccag aaacaggttc acgaatacca tcaatatcta ctggaggagc agcaatgaag
     1381 gcgataataa atacagaagt tgcggtcaat aaagtaggga tcatcaaaac accaaaccat
     1441 ccaatgtaaa gacggttttc ggtgctggtt atccagttac agaagcgacc ccataggctt
     1501 tcgctttcgc gtctctctaa aatagcagtc atggtaaaat cttggtttat ttaatcatca
     1561 gggactccca agcacacgaa ttttatataa ctatagaaaa ctgaaggctt gttattcaac
     1621 agtataacat aatttatatg tccttgtcaa ccaatattta tctagaccta tccaagtttt
     1681 tagaagtgta ttattgaaaa aaaatgaaaa aaaaaaaggg gaattctata tatatccctt
     1741 tttgtgtggg tgggttgccc gggattcgaa cccggaacta gtcggatgga gtagataatt
     1801 tccctgttaa ataggtaaaa acccctcccc aagccgtgct tgcatttttc attgcacacg
     1861 gctttcccta tgtatacatt taaaacccgg tttcttactt agaactttca aaagttgaat
     1921 actcggttga tttaaccctt actacatcct acatcctaca tcaacatttc agaaaaaaat
     1981 gactttttta gttatctctt cattatttat cttcattact tagattttta gtgacaattt
     2041 acatttacat gatttcctaa cgaatcattc atgactggcc aaatcattga tacaaataat
     2101 atccaaatac caaatacgcc ttctatataa cctctgcaaa gtgaaagaag ctcttggaaa
     2161 ggtcaaataa aggacttgct cttccgccgt aaagagttct tccaataacc ccgagcccga
     2221 tcttttcaaa aaagcacgta cagtactttt atgtttacga gccaaagttc tagcacaaga
     2281 aagtcgaagt atatacttta ttcgatacaa actctttttt tgtgaggatc cactataata
     2341 atgagaaaga tttctgcata tacgcccaaa tcggccaaca atatcagaat ctgataaatc
     2401 ggtccaaacc gccttactaa tagggtgccc caatacatta caaaatctcg ccttagccaa
     2461 tgatccaatc agaggaacaa ttggaacaat agtatcgaac ttattaatag gattatcaat
     2521 tataaatgca ttttctagca tttgactgcg taccgttgaa gggtttagcc gcgcacttga
     2581 tagatagccc agaagagcca gggaatgatt atataattgg tttatacaga tccgtcccgg
     2641 ccgagaccac aggtaaaaat gacatttcca taaattgaca aagtaatatg tccatttttt
     2701 catcaaaagg ggcgtccctt ttgaagcgag aattgatttt ccttgatacc taacataatg
     2761 catgaaagga tccttgaaca accatagatt gacctgaaag gccttagcaa aaacttctac
     2821 aagtacaaga tcaagatgtt ctagttttcc atagaaatag attcgttcaa aaagggttcc
     2881 agaagacgtt gagcataaat gagaagattg gttacggaga aagacgaaga gggattcgta
     2941 ttcacataga tgagagttat ataggacgaa gaaaaacctt tgatttcttt ttgaaaaaaa
     3001 agaactggct ttatttggag tattccaact acgatactcg tggagaaaga accgtaataa
     3061 atgtaaagaa gaagcgtctt ttacccagta gcgaagagtt tgaaccaata tttccagatg
     3121 ggctgggtag ggtattagta tctctaacac ataacttaaa tgtgaaaatt tgtcctctaa
     3181 aaaagggaat attgaatgaa ttgatcgtaa attattagat tttactattt ttttactttc
     3241 tatcgaagat aataatcgga gataaaatgg aatttctaca atgactgcaa acccttctga
     3301 tttcatttta aaattcaaat tattggtgcg tccaaaaaat atattttggt taaaatcatt
     3361 agcaaaaaga atcaaatgat tctgttcata ctgatacatt cgctctattg cacgtttcac
     3421 aattagtaag ctgaatttat tataacctgc attttccaac aaaacggatc tatttctatt
     3481 taaaccatga tcatgcgcaa gtgcataaat atactcctga aagataagtg gatataagaa
     3541 gtagtgttgt tgagatctat ttagcttaaa atatttttgg aattcctcca tttgaaattc
     3601 tagttgaact gacggtagag gattttgggg gttatcaatg aaacatagtg cgatacagtc
     3661 aaaacgaggt attctagtaa taaactaata gatacctcgg atacagggaa acttatcaac
     3721 agattctcta tcctctcttt tccatttaaa cgaataggtt tatgttcgtt ataggataac
     3781 aagacgctta gaaatccttt cttttttcaa cctaatcgct cttttgattt tggaattttt
     3841 ttatcaatat actgtttctt ctacacacgc atttacattc cataatggaa aatggcaata
     3901 gttaggattc attaaaaaag aaagaatcca ttcatgggat aatcccttcc cgtatcaggc
     3961 actaatacat ttttaacgtc taattagatc gggtaatcat tcaaattaag aacagaagct
     4021 cgttgctttt tctctataat caataaattg aagccattag ggctctatct ctatccattt
     4081 attcattcga cccaacttga aattgaattc attttgttcc gtttaaaaaa agaacacaac
     4141 ggtttgtacc gattcggaaa gaatgaaaca ttctcagaac tcttcgttga tacgacatgc
     4201 tattttttcc attcattccc tttcaggatc agtcgtggtc ttccaaactt taccgatggt
     4261 atggacgaat ccctcgcttc atccaaatgt gtaaaagatc ctagccgcac ttaaaagccg
     4321 agtactctac cgttgagtta gcaacccgaa tagaaaaagg ttatgtagat acaatcaaaa
     4381 taaaaaaaga ttagtcaaga caaccaaacc tttgaactaa gaaatcaaaa aagaaaaaaa
     4441 aaaaaacaca cacattttga aattgagtcg gaatatcaca tatcaaaaaa aatgaataga
     4501 tgagacaaaa atccaagaaa ttctccgata aaaaaaaaga aaaagataga taaatgtaaa
     4561 aatttataga ccacctctta gctcttatgt tatcgacttt tcaataaaaa cccctattct
     4621 tattatatct tagctcaaat atcttagctc aaattatatc aaagcgaatc caagtaaccc
     4681 catcatttga ataatgtaag gtaaaaatca aacctctagg acataaataa atttatctac
     4741 ttatcacgat gaattatatt tgttcgatac actgttgtca atataaatgt tgagaaaaga
     4801 atacaacgga aaaacaaaaa aaaattccat ttcaatacta ttcaaaaaag ggcttgtgtt
     4861 gaattggcac tacatagatg aaaagggttg aataaataag gaagaggtag aaaaaatacc
     4921 agatttcgat ttctttattc aatcaataat aagtaactag aataaaaaaa agagaattcc
     4981 ttggttatta cttattagta gagttccgac gaaaaccgac caattgaagg aactcccatt
     5041 tctatttata ggatcaagca actcaggttt tgtcgttcta gaacatgaga ttttatagaa
     5101 gcaatgaaaa atagatacga ttagaaccca aaaaggcaga aaaaatatat ataaaaattt
     5161 atatataata atataagaat tatttatata agaattacta tcactttcta tttatttatt
     5221 tccttaattg aattttgttt gattaggacc aagctactta aaaacctccg cctttttaaa
     5281 aatatcccga acagttcctg tgggctgagc gcccttttca aggaaatata gaatagcagg
     5341 aacgtttaaa taactttgat tctttatcgg atcataaaaa cccacgttcc gaagatctct
     5401 tccttctctt cgggatcgaa catcaattgc aacgattcga tagacggctc attgggatag
     5461 atctaaagac cccccctaga aacgtatagg aggttttctc ctcgtacggc tcgagaaaaa
     5521 atgatttgga gttttgtcta cgtatagaat tataattaat ggcaaaggag ttgataaaat
     5581 aaattagaat gggattttac tcatattttt atttttattc ctccttcctg aaaaagaaaa
     5641 aatcatttgt acccataact caagttggat aattctcaaa tagcttaaaa gaaaaaagta
     5701 tttaggcaat ttatttcatt ttttgaatag tctttaaccc cccttttgtt tgtctcattt
     5761 aaaatacaat ccatttggat tctttatctt tattatgatc tagtttttga gacaattgaa
     5821 aaaacagcgt ttccttgttc tgggatcctt tttctttgtt ttaaatcagt gggtttagac
     5881 attacttcgg tgcttcttaa tccttacaaa atggcagcaa catacccctt ttgttttgtg
     5941 atttatttct agcaaagaat catacaaaca cttgattccc cgcgatagac ttttaatcga
     6001 aagagttttt tcaattccaa caaattttcc ttttgaatta aaaacttgac cgaatcggat
     6061 cctttctatt tctatattga tgatagactt acgaagttgt tccaattaat tgattggtat
     6121 taaccctaga ttattgaccc ctgaaagatg aatccatact ttctacccga gctccatcat
     6181 gtactatatt cattacaacc taacaaaaag aaggattcta gtgaaaacag aacagatgtc
     6241 gggccaagag caccttcatt cttagaaaag atggcggatg taagaaaaat ccacaccgga
     6301 tcgtgtcctt caagtcgcac gttgctttct accacatcgt ttcaaacgaa gttttaccat
     6361 aacaaaacat tcctctaatt tggaacccgt atggaattga ttcaattatg gaatcatgaa
     6421 tagtcattgg ttccgtcgat acataaacat attaatctat accctttttt ttcttctata
     6481 caaagatggc aaaaagtttt ctgaagcaat cttagcaaga ccccgcctat tattgtatgt
     6541 tattgtatga atgcaacact ttacttttta ttaaaaaaac taatagaaat atagaaagaa
     6601 tacgaatatt aataaatgaa ttctttttta ctctgcatct taaagtgact caatatgacc
     6661 catttaccac ttctttgaat accaaagatt caactcaaaa gcaatcatta aaaattttta
     6721 taatagaaaa gtttcctatt tcgacatcat tatttgaata aagttttaca gtaaagacta
     6781 aaaatttgat catcataaaa aaaaaaaaga gagagagaga gggagaaata tctgtttctt
     6841 ttcgaattga actatcaacg atttaaagca gataaatgga ttgaacaaaa accccgtttt
     6901 tgtgtgagat ggataaaaaa gactgatata agagaagatt tgggtacttg ttcttgttct
     6961 ttcgattcga attttattaa taagatacct cccgttacta attaagaact atctatcccc
     7021 tgactctctg ggaatactca atcagaacaa aaaaaggatc cccttgggga agggggactc
     7081 tcgagggaca aagacaaaca agtccagatt aggcccttgc tcctaatttt ttagtttacc
     7141 ctaacccggt acttaatccc atttaattta atgtaataac ctccctcttg tttataatta
     7201 agagataatt aagagatcct aataatttgg ttaccctatt tccatttaag ttaaatttta
     7261 atggatagag aataagagat aggaaagaca tgctctttct tattgtgatt caaaataaaa
     7321 tgtatcgttg aaaattcaaa aagatatgag acgtaaggtt tttcttaaaa ttaagtagct
     7381 aacccccttc aatatgaagg gaatgaacat atgatgaaaa atacgccata ctttattaag
     7441 tttttaatta gttgaattaa aaaaaggggt gtgacccatg ttaccatcgt atcatcttga
     7501 tcacaaacaa atttatttag ttatatccgc atgccatttg cactcaattc agttagttcg
     7561 gtttgtgaaa aacaaaaata tgattcatag aagaatcatt caaaataata aaagaaacag
     7621 gaatgacatt ctatccaata ttaggcattt atacataata taatgttatt ttcaaaataa
     7681 acttttactc tgatacaatg tatatgcctg ggacgaaagg attcgaacct ccgaataccg
     7741 ggaccaaaac ccgttgcctt accacttggc cacgccccat ttatatttcc attctacacc
     7801 tctacaccaa taaagaataa tattagtatt gggtcttggt caattccagg gcaaatttat
     7861 ataaaaaatc tttatagaat agattagaat cttgctagga tttttacgcg tgtagatata
     7921 gaattcggcc gaatttattg atcattagat ataattcaat taagatattc tatgaaagta
     7981 tgatttcttc tattctcctt tgtttgagaa ttggagaatt tttgattggg tgggttcaaa
     8041 gaaaaagaag ggtttttgtc taccttactt tacttcattt ttccttatat cattaactca
     8101 atcaaaatgc aattatctcc aagaacaaaa tgtctgttat gcttaatatc tttagtttga
     8161 tctgtatctg tcttaattct tccttttatt cgagtagtct tttcttcgcc aaattgcccg
     8221 aggcctacgc ttttttgaat ccaatcgtag atcttatgcc agtcatacct ttgttctttt
     8281 ttctcttagc ctttgtttgg caagctgctg taagttttcg atgagatcct taatattatt
     8341 ctagaaaatt catgatttat tcgaaaaaaa ttataacaat ttataagatc aaaaaagtct
     8401 tacactatga acctttgatt caaaaattga aagtcttcgt tggatagctg ggagaaatac
     8461 aaacacggct caccccgtat tccccattct gcccttttga aagaccctaa taggattagg
     8521 ttaggatccc ccacaatatc taattggagg tatgaaataa atttttggta atgaaaggct
     8581 cttatgacaa ctgaatttga atttatgtga aattattttc tgtttctaga aagcacttca
     8641 tttattggtg tcaaaatatt tggtataaaa aaatggagga tctattctct tttctcattt
     8701 ttcaaaaaaa aaatatcttg gagattgtgt aatgcttact ctcaaacttt tcgtttacac
     8761 agtagtgata ttctttgttt ctctatttat ctttggattc ctatctaatg atccggggcg
     8821 taatcccgga cgtgaagaat aaaagggggg ttttcatttt tcttacttga ttttcaaatt
     8881 ttcttaggat tttttatcta ttccacatgt ttaactagga aacattaaaa aggattggcg
     8941 aaatttgaaa gataaatcaa atatcaggtc atcaacaaaa acggaaagag agggattcga
     9001 accctcggta cgaataactc gtacaacgga ttagcaatcc gccgctttag tccactcagc
     9061 catctctccc aatttaaaaa gataattact atgttacatt acacatgaaa taaggattga
     9121 gaaagtattt ctttctcttt ctttatctta tctatattat atctacaact tttattagca
     9181 attccagtta gttcaagtaa gggatcgaaa gattcaatag aaaaaaacag aaagaatacc
     9241 cctttgcttt gattttgttc gaaaaggtcc ttttttattc ctgtggcctg gcctggtaag
     9301 tacctagccg ggcctttttt tgttccaacg aatcctagct aaaacgggtt ctctaatttg
     9361 aaaaaaaggg gggttgctat taaagcaaca acaaaaagac gaaggactgt ttccattctt
     9421 attcttatta gataaaagaa tataacataa atacgtcatt tattattatt ctttcttact
     9481 tttttgaatt ttttaatccc cacgaaaaag ggcaacactc tcattttcat gattctttta
     9541 tgatcttgtc ttgattaccc caaattatcc ctgttcgaca aaaggccctt tggtatataa
     9601 tataattgta tataataatc gcattgtagc gggtatagtt tagtggtaaa agtgtgattc
     9661 gttttagtaa cccccttaaa tagttaaggg gtctttcggt ttgattcata ttccgataaa
     9721 aaactttatt tcttaaaagg atttaatcct ttacctctca atgacagatt cgaggaaaaa
     9781 tataaattct cgtgatttgt atccaaaggt cacttaaaaa tttttaaatt ggattatgaa
     9841 attgcgaaac ataattattc aattggatca agacttccaa ttgactgagt atgagtaaag
     9901 gatccatgga tggagataga aaagtatatt tctaatcgta actaaatctt ctaattttgt
     9961 ttttatttgt agaaaataaa ttgaagcaaa atagtatagc tattaaacga tgactttagt
    10021 ttactagagt tatcgacata ttattttagc tcggtggaaa caaaactttt tcctcaggat
    10081 cctttcaaat agaaatagag aacgaagtaa ctagaaaggt tgtcataatc atctttttat
    10141 agagggatca tctagaaagc gaatcttttt ttttgaatgt attcaaacaa agagctgaca
    10201 tagatgttat ggatagaatt ttttgtaatt tagttcgcat cttagatcta ggaatttttc
    10261 catcttccat aaaggagccg aatgaaacca aagtttcatg ttcggttttg aattagagac
    10321 gttaaaaatg ctgaatcgac gtcgactata acccctagcc ttccaagcta acgatgcggg
    10381 ttcgattccc gctacccgct atatctatat atcctctaaa ataaatagat tctttctata
    10441 tattatttat atgcatatat attatatata ctctaattat taatatttaa tattaattct
    10501 aatttatgca tcattgaata tagaatattt taaaaggatc tcaaaaaaat cctattcttt
    10561 tttttccaaa caacaaacaa aaaagaggta ggaagctcaa aatacgaaat aatctcaacg
    10621 aaaagcgtcc attgtctaat ggataggacg gaggtcttct aaacctttgg tataggttca
    10681 aatcctattg gacgcaattt tatttccata tatatatata ttttagattt cgatattaat
    10741 aattaagaaa gcctttttga aagacttgaa tgggagacgc tcaattatct ccttttttat
    10801 aacttttata aaaatcttta tgcttgttct tgaagtataa aacgttccgt ctgttcctga
    10861 atagcttctt tcaaaagggc ttctgcttcc tcggtgaatg tcttggtaga agatattatt
    10921 tcttgaaact gtggtttatt tgtttttagg taagtacgta actcaacaag aaatttcctt
    10981 acctgtccaa tttctaatga atcaagataa ccatttgttc cggtataaat agtcattatt
    11041 tgttcttcta ccgcaagagg ggcggattgg gattgtttaa gcaattcacg taatcgttga
    11101 cctcttgcca attgattctg agtagcttta tcaagatcag aagcaaattg tgcaaaggct
    11161 tctaattctg cgaattgcgc cagttccaat tttaatttgc cagcaacttg tttcatagct
    11221 ttaatttgag ctgcagagcc cactctggaa acggagatac ccacattaat agcaggtctt
    11281 attccagcat tgaatagatc ggcagataag aatatttgtc catcagtaat cgaaattaca
    11341 ttagtaggaa tataagctga aacatctccc gattgagttt caactattgg caaagcagtc
    11401 atacttcctt cacctaaaag agaacctaat ttagcagctc tttccaaaag gcgtgaatgc
    11461 aaataaaaaa catcccctgg ataagcttcg cgaccaggtg gtcttcgtaa tagaagagac
    11521 atttgtcgat aagcttgtgc ctgtttggag ggatcatcat aaattattaa agtgtgtcgt
    11581 ttgcggtaca taaaaaattc cgccagagca gcgcctgtat aaggagcgag atattgtaat
    11641 gtagcaggag aatctgccgt ttcagctacc acaatagtgt attccatcgc tcccctttcc
    11701 tggaaattag tcactacctg agccacagaa gatgcttttt gaccaatagc tacataaaca
    11761 catattacat tttggccttg ttggttgaga attgtatctg ttgctactgc tgttttaccg
    11821 gtttgtctgt ccccaataat taattctcgt tgaccacgtc ctataggtat catcgaatca
    11881 atagcaataa gccccgtttg aagaggctcg tagacggaac gtcgtgaaat aatacccgga
    11941 gcaggagatt caattaaccg atattcagaa gctgaaattt cacctctacc atcaataggt
    12001 ttagccaggg catttacaac acgacccaaa taggcctcac tcacgggtat ctgagcaatt
    12061 cttcctgttg cttttacaga acttccttct tgtatcagca aaccatcacc cattaataca
    12121 acaccaacat ttgttgattc caaattcaga gcaatgccta ctgtaccctc ttcaaattct
    12181 actaattcac ccgccattac ttcatcaaga ccatggatac gagcaatgcc gtcacctact
    12241 tgcagtacgg taccggtatt tacaatcttt acttctctat tatattgctc aatacgttca
    12301 cggataatct tactaatttc gtcggctcga atggttacca tgagtatttc ttacttcgtt
    12361 tttgaaaaaa aaaaataata cctagagtcg aaggactaat cggttattgc ccccaacatg
    12421 ccaatattgg cacgtatcgt acgtaaatgt aactcgttgt tcaaacaact actcagagtt
    12481 cctagagccc cttgtaaggc ttgttggaaa acccgttgtc ggacttgatt aattgccctt
    12541 tgttgttcaa aacgaatagt ttcgtttttg taattttcta gttgtttcaa agtcctagaa
    12601 atggaattaa taaaattcaa tttttctcgt tctatctcag agtatccatt gactcgaaac
    12661 tgatctgcct ccatttccac ttttcgtaag cgagtccggg ccttttccag ctgttcaacg
    12721 gctcccccac gcagttcttc tgaatttcga atagtattca agatcctctg ttttcgatta
    12781 tctaataaat cacttaatga aagtagattc tctttccatt cattttaaaa cttccatgat
    12841 cccttcccga accaaacatg aatctttcga ttcatttggc tctcacgctc aattacttat
    12901 gataaattcc catatctttt tttgaatgta atgagcctat cctctattct ctcttcatat
    12961 tccaaaataa aaatatcaaa accaatcact aatccaaaac caaaaaagcc ggaggactct
    13021 tctgaccaaa caaaaatatg taattgtcag caaagttgtt tctttttttt ttcaaatcca
    13081 aaaatcaaaa agggttttct tcctttatac acaatacata ggtcgtcgat tcagcattgg
    13141 ataaaagggg ggatttaatc ccaattttta taataagtgg tgttcaaatc attttatcca
    13201 tatgagtgtt ctatatcgat aaattattca ttttgaaagc atctctatat tactagtcat
    13261 atagtggtag aaagagtacc atgctacgtc tggacttcaa acgatttagc tttaaccata
    13321 gttaatggtc ccccattttt ggttgataga gaatcaaagt ggatttaaca acgaatcacg
    13381 aaatgctatg gttcttccat atgatttctt tattcagaag tcattcgtga gatcatgtac
    13441 ctctatttcc tagttataac ataaaaagta cagctggttg gatccaacct attcttgaaa
    13501 taaacaactc gcacacactc cctttccaaa aaaaaccaat accccaagca ctacacttag
    13561 atttattaga tttgttgcta aaatatcggt attaaacccg aaactcccgg cggacggcca
    13621 gtggcccaaa gaaacgaaag aatcggttac atttttcata tgatctcctc ttatagatag
    13681 actaaaaaaa agaacagagt tccttttgta tcgccctgcc cccctttttt atatataaat
    13741 tttactattt ctaaatcgag tcaaaaaaga ttctatttag aaatggcgaa ttaccccctt
    13801 tattgaaacc cttcctaaaa aacctaaaaa gggggttcct tggactacga acgggaagga
    13861 tgaaagcgag tgggtatgct aattactcat ccgcaaatca gcccttcccg tgggttattt
    13921 tctcaacgaa taagtaattc taggaatgaa atcttgatat aattcgaaaa agcaaatgac
    13981 aggttcaagg caataaaata tgcaaaaatt ttatttttct tatttataag attaaacaaa
    14041 aggattcgca aataaaagtg ctaatgctac aaccaggcca taaattgtta aagcttccat
    14101 aaaagctaga ctaagtaata aagtacctcg tatttttccc tccgcctcgg gctgtctcgc
    14161 gataccttct acagcttgac ccgcagcagt accttgacca actccaggtc caatagaagc
    14221 aagccctaca gccaatccag cagcaataac ggaagcggca gaaatcagtg gattcatgat
    14281 aagttcctca tacaaaaaaa agaaatggtt aatgatacag tcagccgatg aattctaact
    14341 taattattcc atcgctacaa ttcatccagt cgaagtcact acaaacttca aattgaagta
    14401 ataatcttat tcaaggatca aaactacttt acttcgatat ctctttttta gttcctatcg
    14461 acaaagtatt tgcgaatccg tacgactttc gtgcgtccat ttctttgttc cgaaccattc
    14521 tttgaattct tcgatctttt tcttgatttc atccgtttat tcattcaact cacagtccca
    14581 gaggatacgg aaggacttct gttggaatac ccatcgaaat ttatagtagt agggcaaatt
    14641 gaatatatct ctcgttcata tataactagt caatatctaa tatcacatat acatgtcttt
    14701 cttccataac gtaaacctac tcttcattca tcttagattc aatcggattc gagaatcatt
    14761 cgtcgaaaaa caagttgact tatagcgtag cagctattat tacatataat atacctagca
    14821 caaccttcct ctccgatccg aatcacccta ttttttctga atcccttttt tgtaaattct
    14881 tctttccctt cccctttctt tatcattatc ccgcatggat acaatctaaa tggacaaatt
    14941 gcttaggccg aatcattgga tagaaatatc attatttgat tgatctaagt tgacgcaatt
    15001 tattatttat gaaaatttta ttttgttcaa tcgctgaaga aaatcaactg aaaggggaat
    15061 cgttctatag agcatacccc cttttttact cacacgtcgt aaaccacaag aattcttatt
    15121 ccaattatga ttccgaatag gagatattcg gattggctga ccaacaatat aaaacgaata
    15181 tctattcagg agagaatggt atgatataag tggaccaacc ggtaatttta ggaaaaagat
    15241 cttttagatc tccttcccct ttttatttta caattctcta ctctaatatc tttggctatt
    15301 actctagatt gcatatagtg agttgtatat ttatatttca taatttgatt gattagattt
    15361 ttttgagctg cgcatacgtt gccttgggat aagctaaaaa aagaatcttt caaaaactag
    15421 tcaatgatgg ccctccatgg attcacctat ataagccgcg gctaaagttg caaaaatcag
    15481 agcttgaata ccacttgtaa ataatccaag gaacatgaca ggtataggaa ccactaaagg
    15541 tactaaagaa acaagaacaa caactactaa ttcatcagct aatatatttc cgaaaagtcg
    15601 aaaacttagt gataaaggct ttgtgaaatc ttctaagatg ttaatgggta aaaggattgg
    15661 ggtaggttga atatatttcc cgaaataacc taatcccctt ttggtaagac ccgcatagaa
    15721 atatgccact gacgtgagta aagccaaagc aacagtagta tttatatcat tcgtgggtgc
    15781 ggctaactcc ccatgaggta attgtatgat tttccaagga aaaagagctc ctgaccaatt
    15841 agaaacaaaa ataaatagaa acattgttcc aataaaagga acccaggggc catattcttc
    15901 tccaatttga gttttactca catctcgaat gaattcaagt acatattcga agaaattctg
    15961 actgccagtc ggaatggttt gtgggttccg aacagctaga gtagctgaac ctaataagat
    16021 agcaattaca acccaagaag taataagtac ttggccgtgg acttggaaac ctcctatttt
    16081 ccaatagaaa tgttggccta cttccacacc agaaatatcg tataacccat ttagtgtgtt
    16141 gatggaacag gatagaacat tcatattgcc ctctgaaaaa aataaagctt taaagaaaat
    16201 tattttgatt caaacgtctc tttctctacg tgactgcttg aatcctatat atatttataa
    16261 taccaattta attcttgaat accaacgaat cacataatat ccccagtttt ttatctcttt
    16321 ttgagattca aaaagaatat ttgagattca gaaatagtaa ctgattagat aactctatta
    16381 aatttctaaa gtaagttaag ttatttatct tattattata ttaatcacgg atttcttata
    16441 tagctagaac gcccttcaca aattgcgaat actaatttgt taagaattaa tcggattgaa
    16501 gatatagcgt catcgttggc tggaatcgaa atatctgcaa gatcagggtc acaatttgta
    16561 tcgattaaac aaattgttgg aattcccaaa gtgatacatt cttgaagggc cgtatattct
    16621 tcgtgttgat caacgatgat tacaatatct ggtaaccccg tcatatattt aatcccgccc
    16681 agatatgttt gcaagtgaga taattgtctt ttcaacaagg ccgcatctct tttcgtaaga
    16741 cgatggagtc tccctgtttt ttgttctgtt ctcaagtctc taaacttatg aagtctcgtt
    16801 tctgtagtgg accaattcgt taacataccg ccgagccatt ttttattaac ataatgacac
    16861 cgagccctta ttgcagccca tgctactagg tcagctgctt tatttttagt gccaataatt
    16921 aagaattgtt ttcccctact tgctgcatca aaaatcaaat cacaggcttc tgataaaaaa
    16981 cgagcggttc tagtaagatt tataatatga atacccttac gctttgcaga aatataaggg
    17041 gccattttag gattccattt cctagtacca tgtccaaaat gaactccggc cttcatcatc
    17101 tcttccaaat cgatgttcca atatcttttt gtcatttctc cccacacccc ctccttaaaa
    17161 aaaaaaaaaa aagagacgag ggtatcctaa aataaataat tgttccgatg gaaccttctc
    17221 ttcttcttct accgcaaatt cgccgtagat atacgaccta agccattaca ttatttcttt
    17281 atattcgtta ttagcatttt tactattact aaatgatgaa atcaaatgtt ttcaaataaa
    17341 aggcggaatc cgcttttagg aatcatttaa tcctatacct ataaatgatt gttctgatgt
    17401 atcatggaaa ttttttgaaa ggcaagaatc aaaaaatttt ctgtggtgga acaaaatatc
    17461 tctcatttcc ccctcaaata gattattatt tttggtttcc aacgaaatgt tgttatgttg
    17521 tctcgaagag tgcaccaatc cttcgaatcc ggtaccaacg ggtatcatcc cacccagaac
    17581 aacgttctct ttcaggcctt tcaaccaatc gatacgaccc cgcagagctg cttttgctaa
    17641 aactcgagca gtttcttgaa aactcgcttc ggatatgaaa ctttgagtat tcagagatgc
    17701 ttttgttatt cccaataaga tggctcggta acagatcgct tcttccaaag cacgcccaat
    17761 tcgttccgcc cgtaacaatc caattaattc tccgggtaaa aaaacattag acatcccatc
    17821 ttctgaaacc accacttttg atgttatttg acgtacaata atttctatat gtctattatg
    17881 gatctgcacc ccttgggatc gataaacctt ttggatctta ttaaccaaag agatacgact
    17941 ttgcactata gttagctcag caccaatcaa gaacccccaa ggaattccaa gaattcttgt
    18001 tatacattcg ttccaaccct caaccctctt ttcgagattc atcgatattg aatcaatcga
    18061 acgcacttct aacacctgtt ccacttttgg aaggccctgc gttatatcac cagatcgcga
    18121 tttttcatat ataaatgtaa ctaatgtatc tccttcgtaa aggatttccc cataatggcc
    18181 atgaacggtt gctcctgggg tggccaaata aggcttagcg gatcgtatta ctacagagtc
    18241 aacttgaaca attagaactt gacccgattt gaggtgtggt ccgtttttgg ctatacatac
    18301 attttcacaa ataaactgcc caagactcat tattgtagac gtctcttcac aataattgtg
    18361 ctgaagaaaa taccaattga aattgaatgg atttaaaata atgttactgc acgaatcata
    18421 attataaatt ttcccagttt catccattaa ataatattta agtacttgaa gggtctgttt
    18481 taagttatca agttgcaaat agttagttac caagatatga ttataagtta ttaaatggga
    18541 aaatgaataa aaattcgcaa tttgaagggc tgttcctaaa gggcccaaga aattcctaat
    18601 tggaattggg ggatcttttt taattgattc ttttatcaca ttgtgatatt ttacatcgtt
    18661 gaatggaccc attcgaaaac aattggagga tgacaaaatt atcaaagacg ggtattcctt
    18721 atttctattc aacaatgtat gaatagtacc ctggttttga ttaaaggatt ctttaatcat
    18781 tgcgttggaa tagtataaaa aactggaaga gaacggattg atattggtgc gatctgatcc
    18841 attctcagag atcaatccta aacccgaagg atcgttcctt tttgcggtat acgaaatagg
    18901 ggatttcact aagtctattt ttataaaatc tcgaatcaaa acatttatcc ttatttcaac
    18961 aaaggaagta cgggcctctt cgatataaga actttttttg tcttgagtac aatttaatac
    19021 taaacaagtc ctaactaatt gaatacttgt gtcataaatt tcccgaattg gtttgccatt
    19081 tccataaagg atataattga caactcgaag ttgcacatta tccatttcct gcaacagatc
    19141 cggggggaaa agtcttacta aatttatacc gtctgttatt tcatatgtga ctacaggtcg
    19201 aaccaaaaca aaatactttt tctttgtagg tgtgatccgt tggacataga tccagttttt
    19261 cctttttttg gattctttcg aatttgtttt tcccattcct ggtggtatca agacaccact
    19321 atgtagagat atcttatctg tctctccagg aaaatggata tctccagaaa atatttttag
    19381 ttcaattctt ttttttttta tctccactcg aaccaatccg cctactcggc ttcttgtagt
    19441 taaagctagt tgtgtatcta tcccaatcat actattgttc cgtaccatta tggaagaaga
    19501 tccgggtaag atatgcactt cctccggaat gaaaaagaat cgatccactt tcatttggta
    19561 ttttggccta aactccttga cccctcgata ctcaatcaaa tcctcttttt tggctattgg
    19621 atacacttct atagtgccat atttagtaat tcccgaactc tttcttctgt atcgaggatc
    19681 atcgaaaaaa gcaagaatac tatttctacg aaaaatatca tttatgggta tttcgatcga
    19741 gatacccgaa aagggcatta gttcgttctc gcgttcttga atcgattgga gtggaataat
    19801 gaatcttttt cttcgtctct ttgccaataa atcataatcg gggtggagaa tgatcggata
    19861 tgtgagatta caacgaacaa ttcgattaag ttctgaataa tcagggcgtt tttcttcttt
    19921 tttaccagaa aaatatgaac taaagaattt gtgtctcacc tgatcattag ttactgagag
    19981 gttataaata gatcttttct tgacagaaaa agaacgagcg tgcgtttgat cttgatcctt
    20041 gtggatcgaa agggagacta gatcagatct gcgcgtctct cctaataata tccataaatg
    20101 acttgttttt ggtaagagat gaacattccc atatgtaaat tcaggtgcat gatacacatc
    20161 ggtattccag tgcatttctc cttctgagtc agaataaata tgttttcgaa ccttctcttt
    20221 aaaatacaaa gtggatgttc ctgcgcgaat ctcagcaatc acttgttctg attctacata
    20281 ttgatcattt tgaactaaaa gaaaactttt gggtggaata ttaacattat gtagaatatc
    20341 ctcactttca atagttacat acaagtctat agaacataga aaagcaggat gcccatggcg
    20401 tgtacgtgtc ggatgaacca aatcctcatt gaattttatt tttccactag agggggctcg
    20461 tacatgttct gcagtacccc ctgtgaatac tccgccggta tgaaaggttc ttaatgttaa
    20521 ttgagtgccg ggttctccaa tagattgacc tgcaataata cccacagctt ctcccaattc
    20581 gaccaggtca ccgtgagtag gactccggcc ataacataat tgacagatcc aagatgtact
    20641 cctacaagta aagggagttc gaatatatat tggttgtgct cgaaaggtta tgaattgatt
    20701 gacaagtcca ctaccaatat cttgatttct agttgcaata catcgtggac ccatatatat
    20761 atcatccgct aatacacgac caattaatgt ttggataaaa atcttttccg gcatcatccc
    20821 gtttccaaga ctcacagaaa tacctcgagc ggtgccacaa tcttttcgac gtacaacaat
    20881 gtgttgaact acttcaacaa gtctgcgcgt tagatatcca gcatctgaag ttcgtacagc
    20941 agtatccaca actcccttac gggctccgta gcaagaaata atatattctg ttaaagagag
    21001 tccttcgcgt aaattgcttt gaatgggtaa atcaatcatt tgtccttggg gatccgacat
    21061 taatcctctc atacctacta attgatgtac ttgagacgca tttcctctag ctcctgaaaa
    21121 agacattata tggactggat taaaggggtc agtcatccta aaattaggat tcatttcttg
    21181 tcgcaaaaat tcacttgtag cataccatat ctcaacggat tgacgtaatt tttctaccgc
    21241 atgtacattc ccagaatggt ggtgtttttc caaaatgaaa ctttgttgct cagcatcttg
    21301 aactagccat ctcttcgatg ggattgttaa aagatcatca attcctaatg aaatggatgt
    21361 agcagtagct tgtttaaaac ccagagtctt tacttgatcc aggatgtgtg atgtatatgc
    21421 cattccgaag tgatctatta atctactaat aagtcgtttc atggcagttc cgtctatcac
    21481 tttattgtga aagaccagat tggcccgttc tgccataagt acctccatat tccgctgagt
    21541 agaatttgac aatgagtttg agcataagta cttctatatt ccgccgagta ggatttgaca
    21601 atgggtttga gtcggtgatt ggaaaacttc cttttctcga tcttaattcg cgtagaaatt
    21661 ccggaattcc cgtcctagtt gaatcggaga gacaaaaatt ataactggta tcatagaatt
    21721 acttagctta cggaccatat caacaacagg cctgacaaaa cccctgtata gcttcttcga
    21781 tttctcgata aatcaaaata tgaccaacag tagttcgaat atatatagaa agaatctctt
    21841 tttttatact tcttactatt agatattgcc cataaatatc ataataggta cccaaagatt
    21901 catagtgaac ttcgatagga gcttctcttg cagcaataac gcgttgatct agccgccacc
    21961 ggagccacaa agggctatct aaattgattc gtttctgccg ataagctcca attgcatcat
    22021 aggaattaca aaaaaaaggt tctttttctt tcgtatactt atagttattc tcataaattc
    22081 ttttattttg atagtttctg tgattagatg gattatacct atttacacaa atacctcgac
    22141 gattcccgct cgttaagaca tagagtccaa taagcatatc ttgagttggt acggaaatag
    22201 gatccccaat cgccggagat aaaaggttaa tatgggaaaa cataagtaaa cgtgcttccg
    22261 cttgagcctc aaaagataaa ggaacatgaa cagccatttg atctccgtca aagtctgcat
    22321 tgaatccttt acgaactaat ggatgtaaac aaatagcacg accctccact aaaacaggct
    22381 ggaatgcctg tacgcctaat ctatgcagag taggtgctct atttagcaat acaggatgcc
    22441 cccgcataac ttcccgaagt atttcccata caatcggttt tttttcccga attttactct
    22501 tagcaacccc tatattcgaa gcaaggtgtt gtctaattag actacgaatt acaaatgtct
    22561 ggaaaagctc tattgctatt tcgcggggca acccgcattg atgtaatgaa agtgaggggc
    22621 ccacgacaat gacggaacgc cctgaataat cgactcgttt gccaagcaga gtctcgcgaa
    22681 atcttccctc tttgccttca attacatctg aaaatgattt gtaaacctta ttatggccgt
    22741 ccctcatcgg ttgtccacgg attccattat caagaagtgt atccacggct tcttgtacca
    22801 atttctcctg acacattact aattctcctg gcgtagatct acttgttgtt aataggtcgg
    22861 taagagtatt gttccgatag ataactcttc tatagagttc attaatatcc gagctcatta
    22921 gtttaccccc gtctatctga atgatcggtc ttaactcagg aggaagaaca ggtaatagac
    22981 acaaaaccat ccattctggg tctatatttg ttcgaataaa atgcttagct aattccatac
    23041 gtctaaccaa aaaatccttt cgtcttccaa cttttcgatc ttcccactca tttcctgtgg
    23101 gaccgtcttc ccccaactct ttccattcta ccaatgaaga atctataata atccgtaaat
    23161 ccagatcggc taattgttct cggacagcac ctgctccagt agagatctct cgatttcgaa
    23221 atgtatcgaa gccttgggta gtaaaaaaaa gtgggatgct gtatttccag gattggattt
    23281 catattcgaa caaacctcgt aatcgtaaga aagtaggttt tttagctatg ggcctagcaa
    23341 aagaaaaatt gggataggat cctctatagg atctcccccc ccccccaaaa aaaaccggac
    23401 gtgaaaattt cctttcatcc ggctcaagta ggtacatcaa aaaaagataa agataaggag
    23461 ttcgaacttt taaattatag aacccccccc aaaaaaaaaa aagatctact ctttactcaa
    23521 gtttccagca aagaccaagg aagatttcct taattacggc ttcctttata tttatatttt
    23581 tttgaattct ttattcaatt ataaataaaa tgttaaatta ttgagtagtc tactcccccc
    23641 gaatgatgaa tcccgtaatt cttaaattct taattttaat taaagtgagt accttggaat
    23701 tcataaggga tttacttgtc tatgtaccgt tctgttcaat cttttaggtc ccgacttcac
    23761 ctcgacggtt atgccacgat gccctttaaa gtctatatgc gatggataga ctactgtaac
    23821 catgacatat ttgctatttc cttaattatt taatttattt ctaaaagaaa agagcaggtt
    23881 aattccacaa aagaaaaagt tttttttacg aggtataact aaaaatgcct atttttttgt
    23941 tacgaaagcg accatagatc aattccccct gttatttggg agtattgaat acaccctaaa
    24001 ttctgagctt catgttactt ctcctaagct aagctacatg tcaggtccaa ggcatcccga
    24061 ttggagtgaa tgggatgaca gagtttcatt ccgaatcatc tgtaaaatca gaatttcgat
    24121 caaatcacac atcgcagtat actaggcctt ctaattcttt aaggggttta tctaaaagat
    24181 tcgcaatata actaggaaga cgtttcaaat accacacgtg ggttactggg catgcgagtt
    24241 tgatgtagcc catttgatat cttcgtatcc gagaatcaac aaactcgact ccgcattgtt
    24301 cacaaaattt ccggtctttt tttttatctc cgattactcg ataatttcca caagcacaaa
    24361 ttccactttt tataggccca aaaattcttt cacaaaataa tccatctttt tcgggtttat
    24421 tggttttgta atgaaaagta taaggttttg tcacctctcc aactctctct ccattaggga
    24481 gtattttatt ggcccaagta cttatttgtt gaggagaaac tgatccaatt cggagttgtt
    24541 gatgtttata ctgatcaatc atagaagaaa agttgtgatt cattccgatt aagcttccct
    24601 ccctttaatc tggaaattct tctcagatac aaagaaatga ttcagttcca gagccaaaga
    24661 tcgtagttct cgaacgagca gtcgaaaaga ttctggagca tcctgaggat tcggtattgc
    24721 tcctccaatg atagtagtac caagtacttc ctggcgagct ctaatatgat ccgatttata
    24781 agtaagcatc tcttgtaaaa tataagcaac accaaatccc tctagagccc aaacctccat
    24841 ctctcctacc cgttgtccgc cttgcttggc ccttcctcta aggggttgtt gtgtaacaag
    24901 cgcataatgt ccgctggacc gtccatggac tttatcatca acttgatgaa ttaatttcaa
    24961 gatataaggc tttcctatta taacaggttg ttcaaaagga tcccccgttc ttccatcaaa
    25021 tattctgctt tttcccggat actcgggttc aaatacccat ggagtagccg tttgcttact
    25081 ggcttgatat aattcagaaa acactaattt tctcgaagct tcttgttcat atctctcatc
    25141 aaaaggggct attcgataat gtctgtctag gagacccccc gctaacccga gtgaacattc
    25201 aaatatctgt cctacattca ttcgtgaggg tactcctaat gggttgaaga ccatatcaac
    25261 aggtcttcca tcttgcaaat aaggcatatc ttgtctaggt aaaatttttg aaatgatacc
    25321 cttatttcca tgtcttccag ctactttatc gcctacctta atttcacgtt tctgtgaaat
    25381 atatacacga atcatttctg gattataact agaacctccc cttttctgga tccatctcac
    25441 atcaataact cgacccctac cgcctatagg tagttttaga caagtttctt ttgaagtaga
    25501 tacctgaatg ccaagtatgg ctcgtaacaa tctatcctcc ggggcatacg acgattcttt
    25561 caccatttgg ggcgttaatt tacctactaa aatctcaccc gtctctaccc aagatcccag
    25621 cattacaatt ccgtttttgt ctaaattgcg gagtaaatta gcttctaaat gcggtatttc
    25681 cttagtgact ctttcggggc cttggcttgt cacatgagtt tgaatttcat attttcgtat
    25741 gtgaaaagaa gtataaatat cttcataaac caagcgctcg ctaatgagca ctgcatcttc
    25801 agaattgtaa ccttcccacg gcatataagc tactaatacg tttttcccca aagcgagttc
    25861 gccaccaact gtagcggcgc catacgctaa aatttgtccc tttttaatgt atttaccccc
    25921 ctgaacctgg ggtttttgat gcatacaagt atttttgttg gaacgttgat acataactaa
    25981 tggaatgttt aaagtatctc cattacccga taaaaggatc ttgtcggtat cggtataaat
    26041 gacctttcct tcgtgctcgg ctatagcaag aacccctgaa tctagagccg cctggcgttc
    26101 caacccagtt ccaacaatac atttctcgag tcgagaaaga ggaattgctt gacgttgcat
    26161 attcgaactc attaaagccc gattcgcatc attatgctcg ataaagggaa tgagagaagc
    26221 tccaatagaa aaatattgga aggaaaaaat acttcgaaga tgaacctgtt cccatgcaat
    26281 agtcaggaat tcttgacgat atcgagctgg aacaacctgt tcttcctgaa gaccctgatt
    26341 caaggccaaa ggatttcccg ccgctaccat atagtattca tctttacctg gtgataaata
    26401 aagcatccgt gccccttttg atctctgaga aatctcataa aatgggctct ctagagatcc
    26461 ccaacgacca atcttcgcat gaattgctaa agatccaata agtccgacat ttattccttc
    26521 agacgtgtca attgggcaaa tacgcccata atgactagga tggatatctc gtattcgaaa
    26581 actagcagtt cgccctgtca atcctccagg gcccaaataa ctcaattttc tcccatgaac
    26641 tatttgtgtc aatggattag ttcgatccaa aacttgagat aatgggtgta aaccgaaaaa
    26701 agattcataa gtagttgtta atggggttga agttaccaaa ttatgaggag ccggtatcaa
    26761 tttatgccta agtgctccac atatagttcc tcgaatcaca ttttctaaac gaaccagagc
    26821 caatcctaat tgatcttgta taagatctgc tacagaacga atacgtttat ttttcaaatg
    26881 attcatatcg tcaagtgtac ccattccaaa tttcattcca atcaaatgat ccgcggctgc
    26941 caatatatct cgcggtaaca aaaatgtatt gttctgggat atatcaaggt gcagtctccg
    27001 attcatattt cgtcgaccaa cctttcctaa ttcacatttt tgttgaaaga atttcttttg
    27061 taattcctta cataaggatt cagaaaatac cggatccccg cctacacaag caaattgttg
    27121 gtaaaactcc aaaatggcat tttcttttga ccctattttt tttttttcct tatcagtcag
    27181 aaaagacaaa aatatttcag gatagcaaac attctctaga atttctctta gattcgaacc
    27241 catagctgat gatagaacta gaatagatat tttttgtttc ctactcacac gagcccatat
    27301 ccttgctttt ctatcaatct ctaattctaa tcttcctccc caatccgata ttatggtgcc
    27361 ggtatacacc gaaattccat tatggtccaa ttctgaccgg taataaatac cggggctttg
    27421 caatatttga ttgatcacaa ttctatatat tccatttact atagaagttc ccagagaatt
    27481 cattagagga atgtttccaa taaaaatagt ttgttcttgc atatccctac tggttttcca
    27541 aatgagtccc gcggatatat ataattcaga agaatatgtg agtgattcat acacagcatc
    27601 tctttctttt atcaacggtt ctactaattg atatgtttcc acaaataatt gaaattcaat
    27661 ttcttgatcg gtatcttcaa tttttggaaa cttataaagt tcttccgtca agccctgatc
    27721 cacgaaccta caaaatcctt caaattgtat ctgattaaag ccaggtattg tagacattcc
    27781 ctcatttcca tctcggagca tttttcattt cccatttata aaataaaaaa aatcccatta
    27841 ttcgctcatt cttcatggaa tcatatagat gatctagtaa tgatggaatt tttattctgt
    27901 ttactgaatc acatgaaatt gaacccaact ccatatctgg aatagaatgt atgaaatacg
    27961 tatgaactat gaacggggga ataaataaaa ttttatactc aaattggaat ttgagaaaca
    28021 gatacaaatg taaagaaatt gataaaacat ttctagaaac agaattccgc tacttaggct
    28081 tacgaagtta tggaattttg tatagaatat caaaatagat tcaatttcta ccattattat
    28141 gatattacat attgcaatct gcttgaatac cagaaaaatc aatggattcg gcatttgatc
    28201 ttttcgataa gataaaaaaa cataaaactc agaaacaaga gagtatagag tcgatttttt
    28261 agtacttaaa cacgtttata gattccatta ttcaacaaag aaaaagattc acagagaaaa
    28321 gaggtgtttt acctatagaa tttttagcat acgctgagga ttgtgaagtg tataagaggg
    28381 ggtttattta ttaaacagat acaggcagat atagatatta gatatatcta tctatatata
    28441 agtcttcccc ttatattgcc cttctatttt tattccatga aaatgaaaat ttgaaacacg
    28501 aaattttgat gagaattccc tataggcaac atatataaat aagaagataa gataaccaat
    28561 tagatatata aataagaaga taagttagat atctgtgtaa caatttctgt tctggggttt
    28621 acatatactc atatatattg ttataattga aatggagaaa ttgaaaataa aaaatactga
    28681 ataaacaccg attagttatg tatcattttt tattttcttg tgtcattagg aaaacacaat
    28741 ttgatattaa aatccaagac tcattcacga attcgcagcc aggagtcaat agttaatggt
    28801 tcaaatcaac ttgttttttt gtgactaaaa atccacattt tactttttca atataaaagt
    28861 gaggggaagt ttttaggcat tgtgtttgtg ggttttgaga tactatacaa tcaatcgaag
    28921 cagtggatca aatccaagca aaaagaggaa agggctcttc ttttcggaaa agaattaata
    28981 aaaacaggct tcaagataca agtacaaaaa aagaggttca gtaatccata atccaacctt
    29041 aagcaggaaa attttcatct ctttttttgt attattttgg cgatatggcc gagtggtaag
    29101 gcgggggact gcaaatcctt tttccccagt tcaaatccgg gtgtcgcctg atcaataaaa
    29161 ggctcgaaat cccttattct gttctgttga tatataactc acctaatttt tcccctgcag
    29221 cataaacgga ttgtgcattc ggtctggggg ttttctaaaa aattgtagta actctttgca
    29281 tctaggatta aaaagattct aatggtggtc taatggtgga agggctatca tgacttccag
    29341 atccccctct attctactac taatgtactg gctgagtctt gaattccgtt ggatagacag
    29401 atacgaaatc taattaaatt agcagtttag ttgtgtaaag accagaagag ccttatatac
    29461 ttaaatatac ttaaatatac ttaataatag ttactgtata tatatatata cagactcacg
    29521 agaatttatg agtgttcaca ttcaatatta gactgaatgg agaatagaat tatcttctat
    29581 agagataaaa acgggcgaaa agaataggcc ttattattca ttattcctat atgttccatt
    29641 agtaacattc ccttaagacg tcattgccta ttatttgact tgtgtttagt ctttcccaat
    29701 tagaagtcgt ataggaattt agtagaagtt attgggatta gttcatcaac agtggtcggt
    29761 cagagtccct ttttgactct gcgccgttga ttccactatt attaatgagc aataatggaa
    29821 taattccttc atagagatag gggacataag tcacatggat atagtaagtc tcgcttgggc
    29881 tgctttaatg gtagtcttta ctttttccct ttcactcgta gtatggggaa gaagtggact
    29941 ctagaggtac tacgaattga ctgaggaatc aaaccgtatc aattgtttta tagaccgttc
    30001 tgcaacatgt tttgaattat ttaaaaaata tcttcattta ggacttacat tggattctag
    30061 tggagtaatt tattttatga ctaaaattat ttcaatcaaa gacatatttc aaggattccc
    30121 atatttgtat ctcgaaagca aagggataca gatagttgga atgctagaaa aatacgactc
    30181 tttaatagat gccgataatg ctttttcctt cgttgattct ttcgatagat cacgagactc
    30241 agattgcaaa taataagaaa tctagaaatt agaactagaa agtaagacaa gacaattatt
    30301 taatattgat caaaaaaaga tgtataaaaa aagataattg gttctatgta aattccatag
    30361 attatcttga tatttacata tatcaagatc atattgtaga ttgatcgaca cgaagcccct
    30421 gtctttatta taaagtaaaa ctttatacac tacactaaca ctaataaata gtatggtaag
    30481 aaagaaatat atatttcttt cttactatac tcttacgata ctatagtgat ctgatagaat
    30541 actgtcgatt ctagtccgtt catttcattt aagacgccaa attggagtca ttttcctttt
    30601 tttattcaat ctttgataag aactcagaag tcaatttcat tcaaattaat taatcctttt
    30661 tattttgatt ttgactttct gtttttacat aaatgataag cagaaaagca gtaggaacta
    30721 gaatgaacaa tgcagtagca ataaatgcaa gaatatttac ttccataatc tcatcttttt
    30781 tttacttcac aataactcgg gatttaatcc catagagatg ataaatcttt cgcctgtaaa
    30841 ttcaatgaat tatctctcaa tgatcttgaa tcggatcaat atcatgaata acaatatctg
    30901 agccatcaaa tcaattcgtc gtcgcgaatt gaatagtata acataggaag atcttttatc
    30961 catactgaat ccaaaatagg attcccgatc caatcaaaaa ttacttttga atgaaagatc
    31021 ttttttcaac ttcacattag aagttgaggt tacacaaaca aaaccggagt cagaagggga
    31081 tactttttaa gttggaaaag tattctatca agggaattct gttaaattaa ttttgtattg
    31141 tacaagaaag gaattccatt tttgtatgtg cgcttgagaa acatagagta cagagtcctc
    31201 tattccatcg aaaaagcaga ttcagtatct cttggaatac tgactatagt gcttccatca
    31261 attgtacaaa tctacatatg tctttctact accaaccagt actagttgaa ttagttgaag
    31321 taacgaaaac ccccctattt ctttttgttt gatgagaaag gcgaaacgaa aggggaaaga
    31381 aaaaagaacc cccccggggg aatgaaattt ttattctggt tcccctgttg atagaaaaag
    31441 gaaagattat tgatgtactt attgaatctg tcgggactga cggggctcga acccgcagct
    31501 tccgccttga cagggcggtg ctctgaccaa ttgaactaca atcccaggga aataagaaga
    31561 agggatctag cagaaatttt gattcttttt tattcttatt cctccgtatc gggtatttct
    31621 gaaggacagg ggggttatac catctcatgg tatattggcg aattgttggg ccgagctgga
    31681 tttgaaccag cgtagacata ttgccaacga atttacagtc cgtccccatt aaccgctcgg
    31741 gcatcgaccc agacccaaga agagaccatt cggggtttat tggtaataca tgatataata
    31801 aacttccctt tgtagtaccc tacccccagg ggaagtcgaa tccccgttgc ctccttgaaa
    31861 gagagatgtc ctaaaccact agacgatggg ggcatatttg cccaacgtcg tccatcgttg
    31921 ctcattgtaa gaataggttc ttaaaattgt caataaagcc gaccaatatg attagatcca
    31981 aggaatcttt ccgtttttca tcatttaaaa tgaaaatttt atacaaattt ttgattcata
    32041 attcatattt attttatgaa tcattcattc gattcgctat tgtatataca atatacaaaa
    32101 tttatattaa aacattattc tattttattt ttattagaat aagaaaataa gaatatttcc
    32161 tagaatttat tattttctat tattaataga aatagaatag ctataataaa ttaataaaag
    32221 gaaaaggact atgaattcat attaataaaa atatatatag atatatagaa ataatacgga
    32281 agataggatt ctttcaggga ggcggttggc acgtcagaaa ataaaaaggg gggactccca
    32341 ctacggaaat taacaaacaa aaaataagag aagagggatc aagaagttat cgaaaaattt
    32401 ttatattcct ataagaattt agttcaggga caagtagaat atattcatca catgcttcga
    32461 tgaaatttat tgaatctata tctatggcga atagataggt gtacatgtat caatcaaacg
    32521 aatttcgttt tgatgagtac catttacatt tcattcaata aaagaaaatc aattaggatc
    32581 ggttttgaaa caattcattg atagacttga tagataaatc aattttatta ttattcaaga
    32641 ataagccact agccgctaca aaggtactgc atggacttat ggtatatata cttaagtata
    32701 ttataatata aatataatat aaatatgtac atgttgctat tttatccata gagtgactga
    32761 ttcaggaatt gaatcaaacg ggccctttta actcagcggt agagtaatgc cgtggtaagg
    32821 cgtaagtcat cggttcaaat ccggtaaggg gctttgactt tttcataaaa ctacagccgt
    32881 agtattcata tttgaagcaa gaatggaagg gttttaaata aaacaaacaa agtaaaaagt
    32941 aatccgctgt ataataaaat aataggttat catcctactg aattagaatt tattagagta
    33001 taggagttta gtgaataggt agaaagttga acattccgtt tgttcattaa attctaattc
    33061 agtaggatga taagtcgtct ttggaatcac caaacttttc cttttttccg ttttgctaat
    33121 caaatgcatt gtaaagatta gaaatcaaca aaagaaaaaa taagtggacc tggcccattg
    33181 aatcatgact atatccgcta ttctgatatt aaaattcgat agattagaga caaaattgga
    33241 acaagttaac ccccctttct tttttatttt cgtttttttg ggttccgcaa gaatttgtcg
    33301 atatttccaa ttcaatctta ttgttcctag atattccata ggaagaaata gttatttcgt
    33361 tcctccacag ataaactttt attccaagtc acaacataag agcctttctt tgattagaga
    33421 cagagccctt ctttgattag agactttgat ctttatcaag gttcatttct attctatcta
    33481 tataagattt ataataagat ttatctatta gatgtatatc tatcagatcg cagcttcatg
    33541 taccaaacat ttacatatta ctgtatccga tatttttgtt ccgacagcgt cgtggagaat
    33601 gtatgcgtga aaaatacttt catttccagt atcctattta ttttattttt ttcatattgt
    33661 attaaattta aggaaaaata ggaaattcca tctttttata attctaacag aaaagctaga
    33721 aaaaattaca aattattttt tcttgcttcg acccgtggaa agatatactc tggagttttc
    33781 tatttttcgt aaggtaaggg gagatataac aaagaagaca cgacactcaa agtaaaaaaa
    33841 ataaggatgc tgtagtagtt tagtctacat agaaattaga agaatttaga aaggtatttt
    33901 ttattaatct gacgaacagg atctaagaat aaattgagtt gatggaataa gaaaggggga
    33961 ggtctgagga tcaactggta gcgagagaga ggattgcttt ttccttgaac agttatttcg
    34021 aaaaattaat ctagcggatt gatgagccat aaaaaggcaa ttcatggttc agattcttag
    34081 taagaataaa agaaagaagg aataatcaaa ttaagttcgt gtatttacct aggtgaattt
    34141 atgggacaat aaagtatttt tatcttcgaa acccattgaa agggggagtt tacgataaat
    34201 caaatcatac agaaatgatg gaatcggcga acaccccgaa aatgctatga ggtgttcgga
    34261 aatggtcgaa gtagttgaat aggaggatta ctatgactat agcccttggg aaatttacca
    34321 aagacgaaaa agatttattt gatattatgg atgactggtt acggagggac cgtttcgttt
    34381 ttgtaggatg gtccggtcta ttgctcttcc cttgtgccta tttcgcttta ggaggttggt
    34441 tcacaggtac aacctttgta acttcatggt atacccatgg attggccagt tcctatttgg
    34501 aaggctgcaa tttcttaact gccgcagttt ctactcctgc taatagttta gcacattctt
    34561 tgttgttact atggggtcct gaagcacaag gggattttac tcgttggtgt caattgggcg
    34621 gtctgtggac ttttgttgct ctccatggtg ctttcggact aataggtttc atgttacgtc
    34681 aattcgaact tgctcgatct gttcaattgc gaccttataa tgcaatcgcg ttctctggtc
    34741 caattgctgt ttttgtttct gtattcctga tttatccact agggcaatct ggctggttct
    34801 ttgcgcctag ttttggtgta gcagctatat ttcgattcat cctctttttt caaggatttc
    34861 ataattggac gttaaaccca tttcatatga tgggagttgc gggggtattg ggcgctgctt
    34921 tgctatgcgc tattcatggt gctactgtag aaaatacttt atttgaagat ggtgatggtg
    34981 caaatacatt ccgtgctttt aacccaactc aagctgaaga aacttattca atggtcaccg
    35041 cgaatcgctt ttggtcccaa atctttgggg ttgctttttc caataaacgt tggttacatt
    35101 tctttatgtt atttgtacca gtaaccggtt tatggatgag tgctcttgga gtagttggtc
    35161 tggccctgaa cctccgtgcc tatgacttcg tttctcagga aattcgcgcg gcggaagatc
    35221 ctgaatttga gactttctac accaaaaata ttctattaaa cgaaggtatt cgtgcttgga
    35281 tggcagctca agatcagcct catgaaaacc ttatattccc tgaggaggtt ctaccccgtg
    35341 gaaacgctct ttaatggaac tttagcttta tctggtcgtg accaagaaac caccggtttc
    35401 gcttggtggg ccgggaatgc ccggcttatc aatttatccg gtaaactact aggggctcat
    35461 gtagcccatg ccggattaat cgtattctgg gccggaggaa tgaacctatt tgaagtggct
    35521 catttcgtac cagagaagcc tatgtatgaa caaggattaa ttttacttcc ccacctagct
    35581 actctaggtt ggggagtagg tcctggtggg gaagttatag acacctttcc atattttgta
    35641 tctggagtac ttcatttaat ttcttctgca gtattgggct ttggtggtat ttatcatgca
    35701 cttctaggac ccgagacgct tgaagaatct tttccattct tcggttatgt atggaaagat
    35761 agaaataaaa tgaccacaat tttaggtatt cacttaatct tgttaggtat aggtgctttc
    35821 cttctagtat tcaaggctct ttattttggt ggtgtatatg atacctgggc tccgggaggg
    35881 ggagatgtaa gaaaaattac caacttgacc cttaacccaa gtattatatt tggttattta
    35941 ctaaaatcgc cctttggagg ggaaggatgg attgttagtg tagacgattt ggaagatata
    36001 atcggaggac atgtatggtt aggttccatt tgtatacttg gtggaatctg gcatatctta
    36061 accaaaccct tcgcgtgggc tcgacgcgca cttgtatggt ctggagaggc ttacttatct
    36121 tatagtttag cggctttatc cgtctttggt ttcattgctt gttgttttgt ctggttcaac
    36181 aataccgcct atcctagcga gttttacgga cccaccggac cagaagcttc ccaagctcaa
    36241 gcatttactt ttctagttag agaccaacgt ctgggggcta acgtgggctc cgcccaagga
    36301 cctaccggtt taggtaaata tttaatgcgt tctcccaccg gagaagtcat ttttggagga
    36361 gaaactatgc gtttttggga tctacgtgcc ccttggttag aacctctaag gggtccaaat
    36421 gggttggact tgagtaggct gaaaaaagac atacaacctt ggcaagaacg gcgctctgca
    36481 gaatatatga ctcatgcccc tttaggttct ttaaattccg tgggtggtgt agctaccgag
    36541 atcaatgcag tcaattatgt ctctcctaga agttggttag ctacttctca ttttgttcta
    36601 ggattcttct tgttcgtagg tcatttgtgg cacgcgggaa gggctcgtgc agctgcagcg
    36661 gggtttgaaa aaggaattga tcgtgatttt gaacctgttc tttccatgac ccctcttaat
    36721 tgattaatta atagatttat tgagacagga gatccaatgt ttgaagtata aatgactttg
    36781 attctatcat acatattgga atcaggtcat actttttaaa agtcattttt tcactcattt
    36841 atctctaatc tttttttatg gcttggctag gcgggatagc cgagccacta ctctttcgtt
    36901 atggccctgt cccggcaaaa ccaataaaac aaaaaataga ttcaaaagga gagagaggga
    36961 ttcgaaccct cgatagttct ttgttgaaga ctatgccggt tttcaagacc ggagctatca
    37021 accactcggc catctctccg aaagatggtt tttattttat tcctccgaat agaacatggc
    37081 tatatgagtg gatataacac tactatctgt agaaagatct cgggtgtgaa tcccccggtc
    37141 gatctatcat cctatacata ggaagtatga tccagcatgc ccatttgttt gtgaaaaaaa
    37201 ttaaattctc ccccccactt cgtgtacgaa ttaaatggta ttaattaata aaaaggggta
    37261 gtaataagtc atataaaatc aatagattta tagatttatg gtataatccc tctatgatgt
    37321 aattttagta caattttttt agggattaaa tggtatagtt catttgttga tagcttggag
    37381 gattaaaagc atgactcttg ctttccaatt ggctgttttt gcattaattg ccacttcatc
    37441 aatcttatta attggcgtac ctgttgtatt tgcttctcct gatggttggt caagtaacaa
    37501 aaatgtttta ttttctggta catcattatg gattggatta gtctttttgg tgggtatcct
    37561 taattctctc atctcttgaa cctattcgtt tcagatccaa aatagaaatg acccccccga
    37621 attcttctcg gtggtgagat acaataaaat tcaatataag tccccaaaat aaaaaaatgc
    37681 aaataaagaa aacaaaaaaa aattagaggg ggggtcacac ttcttgttct tgaatttgaa
    37741 tgaaaaaaaa ttaaaattaa taaactaatt gaactcaccc taaagagagt ctgtagtctg
    37801 gcactgcaca aacaggatcc gggtgtatat atgatatatg tgtggacatg ttgtgtataa
    37861 agaacgagaa aatgcggata tggtcgaatg gtaaaatttc tctttgccaa ggagaagacg
    37921 cgggttcgat tcccgctatc cgcctaagat ggagtaattt tttcatatga taaaaagata
    37981 aagaaaggat tcgctataga gttggccata atataatagt gtagtgatgc catccacccc
    38041 ttattttcct cccatcccaa aacaaaaaaa gatattgcgg agacgggatt tgaacccgtg
    38101 acctcaaggt tatgagcctt gcgagctacc aaactgctct accccgcgct gaagagaaga
    38161 attgaaaact aatagacaaa caagaattga atgcgccccc taccctatct gtacaaatag
    38221 aatagcccat ttatacagaa aggtaaaggg gctttatatg atcatcgatc atagaaatga
    38281 aatgaggaga tattttattt taacccttac caactggatc ttgtcgcccc tggcaataaa
    38341 catgcgtgaa ccatttcacg aagtatgtgt ccagacagtc caaagtctcg atagttagct
    38401 ctcggccttc cggtcgaaaa acaacgtcga tgaaggcgtg taggtgcact attccgcggc
    38461 ggagattgta actttccata aatttcccat ttgtcgctta aggacagaac tttccttatt
    38521 tctttttttg aggatcgacg aatcgaatga tatttctgtt ccaatttttg cctcttcttc
    38581 tccctctgaa tcaaaccttt tcttgccata atggttcagt tcctattagt atccataata
    38641 caagtcgaat cctagatgta gaaatataaa atataagaag gcggacccct tctccatcga
    38701 aagaaatgag attatcccaa atacaagaca ttaaaaaaat taaccaaatt tgcctgatgt
    38761 agaggcaatc aagaaagctg cataagtgaa tatataacct acagaaaagt gggctaatcc
    38821 aaccaatcgt gcttgcacaa tggaaagggc caccggttta tctctccaac gaatcaaatt
    38881 ggccaaaggt gtgcgttcat gagcccatgc taaagtttca atcaattctt gccaatagcc
    38941 acgccaggaa attaagaaca taaatccagt agcccaaacg agatgtccaa ataagaacat
    39001 ccacgcccag accgataaac tattcatacc aaaagggtta tatccattga taagctgtga
    39061 agagtttaac cataaataat ctcttaacca gcccatcaaa taagtggaag attcattaaa
    39121 ctgcgaaacg ttaccctgcc ataatgtgat atgcttccaa tgccaataaa aagtaaccca
    39181 tccaatagta tttaacatcc aaaaaactgc caaataaaat gcgtcccaag ccgaaatatc
    39241 acaagtaccg ccccgtcccg ggccgtcgca cggaaaacta taaccgaaat cttttttatc
    39301 tggcattaat ttggaaccac gtgcatctag agcacccttt actaagatca atgtagttgt
    39361 atgtaaaccc agagcaatag catgatgaac taaaaagtct ccggggccta ttgttaagaa
    39421 tagtgaatta ctagtctcat taacagcatt taaccaaccg ggcaaccata tgcttcgacc
    39481 cgcattgaat gccggtccgt ttgttgaaga taaaagtaca tcaaaaccat atgaagtttt
    39541 accatgagcg gattgtatcc attgagcaaa tataggttcg atcaagattt gtttctccgg
    39601 agtaccaaag gcaagcataa catcattatg aacataaagt cccaaggtat ggaaccccag
    39661 aaagaggcta gcccaactta aatgagatat gatagcttct ttatgttcta acattcttgc
    39721 taatacatta tcctcattct gttccggact gtaatctcta atgaaaaata tagctccatg
    39781 agcaaaagct cctgtcatga tgaatcctgc gatgtattgg tgatgagtat ataacgcagc
    39841 ttgagtagta aagtcttgtg ctatgaatgc ataggcgggt aaagagtaca tgtgttgagc
    39901 taccaaggaa gtaataaccc ctaaagaggc tagagcaagg cctaattgaa aatgaaggga
    39961 attattgatt gtgtcataaa gacccttatg cccacgtccc aatcgccccc ccggaggaat
    40021 atgtgcatct aaaagatctt tcatactgtg tccaataccg aagttggttc tatacatatg
    40081 accggcaacg agaaaaataa atgcaatagc taaatgatga tgagccatat cagtcagcca
    40141 taaactttgc gtttgtggat gaaatccccc gagaagggtt agaatggcag ttcctgctcc
    40201 ttgggaggta ccaaataaat gactacttga gtcggggttt tgagcataaa gattccactg
    40261 gcctgtaaaa agtgggccta acccttgggg gtgtggtaat acatctaaga aattattcca
    40321 tcgaacgtac tcccctctgg atgcaggaat agccacatgt actaaatgcc ctgtccaagc
    40381 taaggaactt acgccgaaga gtcctgacaa atgatgattg agacgagatt cggcattttt
    40441 gaaccacgaa acgctcggtt tccatttcgg ttgtaggtgt aaccaacctg ctattaatga
    40501 tagggcagaa agaaataata gaaaaatagc tccagtataa aggtcttcat tagtgcgtaa
    40561 accaattgta taccaccact gataaacacc agaataagcg atattcactg ggccaagagc
    40621 accccctcga gtaaaagctt ctacagccgg ttgaccaaaa tgaggatccc aaattgcatg
    40681 agcaataggt cttacatgta aagggtcctg tacccatgac tcaaaatttc cttgccaagc
    40741 tacatgaaac agatttccgg aagtccacag aaaaattatt gctaattgac cgaagtgaga
    40801 agcaaaaata ttctgataaa gacgttcctc agtaatatca tcatgactct cgaagtcatg
    40861 tgcggtagca ataccaaacc aaatacgacg agtagtgggg tcctgagcta agccttggct
    40921 aaaccttgga aatcttaatg ccataatgcc tttcaaatcc tcctagccat tatcctactg
    40981 caataattct tgctaagaag aacgcccatg ttgtggcaat tccacccaga aggtaatggg
    41041 ttactcctac agcacgtcct tgtacaatgc ttaaggctct cggctgagta gcaggagcaa
    41101 cttttaattt attatgagcc caaacgatgg attcaataag ttcttgccaa taaccacgtc
    41161 cactgaatag aaacattaaa ctaaaggccc atacaaaatg agcacctagg aagaaaagcc
    41221 catatgcaga taatgaagaa ccataagatt gaattacctg ggatgcctgt gcccataaga
    41281 aatcgcggag ccatccatta atagtaatgg aactctgcgc aaagtttcct cccgtgatat
    41341 gagttactac cccttgatca cttatacttc cccaaacatc tgactgcatt ttccaactga
    41401 aatggaatat aactaccgaa attgcattat acatccagaa tagtcctaag aagacatgat
    41461 cccaagccga gacttgacac gtcccccctc ttccaggccc gtcacaagga aaacgaaaac
    41521 caagatttgc tttatccggt attaaacggg aactacgagc aaatagaaca cccttcagaa
    41581 gtattaatac cgtcacatga atcgtaaatg catgaatgtg atgtaccaaa aaatctgcag
    41641 ttcctaatgg aataggtaac aaagccactt taccacccac tgctactaaa tcaccgcctc
    41701 cccaccaagt taaactggtg cttgttgttg caccaggagc cgttgcaccg ggtgctaaag
    41761 catgggtgtt ttgtatccat tgagcaaaga caggttgtaa ttggatagcg gtatccgaaa
    41821 acatatcttg aggacgcccc aaagcgctca tggtatcatt atgaatatac aaaccaaaac
    41881 tgtgaaagcc tagaaatata catgcccagt tgagatgtga tatgattgca tcgcgatgcc
    41941 taaggacacg atctaataga tcattgtatc gagtagtagg atcatagtct cttaccataa
    42001 aaatggctgc atgcgcagca gcgccaacta tgagaaatcc accaatccac atgtgatgtg
    42061 tgaacaatga cagttgtgta ccatagtcag tagctagata cggataaggg ggcatagaat
    42121 acatatggtg agctacaaca atggttaaag agcctaacat agctaggtta agagataatt
    42181 gagcatgcca tgatgttgtt aggatctcat ataagccttt atggccctga cccgtaaatg
    42241 gacctttatg agcttctaaa atatctttta ggccatgacc aatgccccag ttggtcttat
    42301 acatatgacc tgctatcagg aaaagaattg caatagctaa atgatggtgt gcgatatcgg
    42361 tcaaccacag acccccagtt actggatcta atcctccacg aaaagtaaga aagtctgaat
    42421 attttgacca attcaaggtg aaaaagggag ttgctccctc agcaaaactg ggataaagtt
    42481 gagccaaaag atcccgattc aagataaatt catgaggaag tggtatctct ttaggatcta
    42541 ctccagcgtt tagaaattgg ttaatcggta aagatacatg tacttgatgc cccgcccaag
    42601 agagagaccc cagtcctagt agccccgcta aatggtgatt caacatagat tctacatctt
    42661 gaaaccaagc caattttgga gcagctttgt gataatgaaa ccaaccagca aaaagcatta
    42721 acgctgcaaa gatcaatgca ccaattgcgg tacaatagag ttgcaattca ctagttattc
    42781 cagatgctcg ccaaatctga aaaaaaccag aggttatttg tattcctcgg aagcccccac
    42841 ccacatcacc attcaatatc tcttggccca ctattggcca aaccacctgg gcgctcggcc
    42901 caatgtgagt cggatcactt agccatgctt cataattaga aaaacgagca ccatggaaat
    42961 acataccact cagccaaaga aagatgatgg agagttggcc gaaatgggca ctaaagactt
    43021 ttcgagagat ctcctccaaa tcactggtat ggctatcgaa atcatgagca tcggcatgta
    43081 ggttccagat ccaagtggta gtgtcagggc ctttagctag tgttcttgag aaatgacccg
    43141 gtctggccca ttcctcgaaa gaagttttta tgtgatccct atctaccaaa atttttactt
    43201 ctggttccgg cgaacgaata atcattgagt cctcctcttt ccggacaaca catacaaaga
    43261 gacctgccaa cagtaaaaaa attagtgaat ctttaagaga tatttatata atgagtttgt
    43321 ttctcttcta tttttctatc tcccatttat ttattttcgt cagttatcag ttattcacta
    43381 gagctattat gatctggaag tcgatccggg gcaagtgttc ggatctatta tgacatagac
    43441 atgaggcgct caacggacct ttttaatatt ctaaaactct ttcagggctt tggattaatg
    43501 caaaaacatc tttttgtgta acctactgta tattcatatt catatctcaa ttataagttc
    43561 ttagatggaa ctgctttatg ttttatatag aacatattta atctattaat ctattccaaa
    43621 tcgcccgagc agctattagc cattactaag agatatcccg agatatctat ttagtgattc
    43681 gaaggtctct tttattagtt ttaaaagaaa gacaagagcg aagtctattt tgtactctat
    43741 ctgtgtatcc tttatcccga cgaaataccc agacgaaata taacagaagg gatataatga
    43801 aattcttcaa ttggttcttc ccagaggaac ggtccttttt attatttgac tgatgaggcc
    43861 aacaaaaaat taattctaac aaaaaaatag atctatataa atcctaaata agaaataaga
    43921 aatcaaataa aaggtgtctt cttttattcg aaacgcctcg tgatcttcaa ccaattatgc
    43981 gcttcaatat aattaccagg agtaagcgct atagcttgtt tccaatactc agcggcttga
    44041 tcgaaccaag cctccgcaat ttcagaatct ccctgtcgaa tggcttgttc tccccggtcg
    44101 gaataggcga gtcaattcct tcccttagaa ccgtacttga gagtttctta cctcatacgg
    44161 ctcagcagtc aattcttttg gtataccatt tcatttaatc taccatatct aacaaaacaa
    44221 gatttttcat agatctatct ggttttaagg ggttaaccaa aagaagttaa tgacatgagt
    44281 tttaaactta aatcttaaat ttggattaag aacctgtttt agttttatct tttctcccac
    44341 cttccgaaga atcaagcata ggcatttatc cctatcccta atcgttataa ttttctgaaa
    44401 ggtaactatc tcggtttcat atctaaattt atttagataa tatataatat atattatata
    44461 gaattttata tagaattttt gaaaaagact ttcattcata agaaaaagga cttactatct
    44521 ttgggatctg atcctacacc gctgctcaat accttagtgg atcaactcta ttacataagt
    44581 tgattcctaa tgcttatctc acatcatggc attagtaagc agttattatt gtctcggccc
    44641 aaaacctcgc taattgatct ttacgatgct tgctctatca attagattct ttatccatag
    44701 aataaaacag ctaggcatat ctctttcttc actttaaatt tcaacttcta tgaagtttct
    44761 ttctttgcta cagctgataa aaatcgttgt tttagacgat tcatatgtag aaagcccctt
    44821 ttgtttctag tatttactag cggatttaat ccctctttcc ttttttcttt ctatagtgga
    44881 gatagtcgca cgtaatgaca gatcacagcc atattattaa aagcttgtgg taagaacgga
    44941 tttcgctcta gcgctcgaaa ataatattcc agagctttcg tatgttctcc gttacttgtg
    45001 tggataagtc cgatgttata gagtatataa cttcgatcat agggatcaat ttctagtcgc
    45061 atagcttcat aataattctg taaagcttcc gcataatttc cttcggattg agctgacatc
    45121 cgttacggtc gtcattcaat tcaaagaatc tccgttccag aaccgtacat gagattttca
    45181 tctcatacgg ctcctctttt atgtgcataa tgaaaataaa acagggaatc aaaaaagagg
    45241 aaaatattat cattatgaac tgagcagggc tagtgttttt acaagaaatc tctagccaac
    45301 cttactgcga gagatctttt cttaagatca aacgtgttga tactagatag aaaatataac
    45361 tccaacaatt tatttgttct aaacgcctca taatttccag gaattagtca cttcaacagc
    45421 cttcgatggt tatacaggta tccaaaatac aaacgagacg gatgtttgtt gtcccgacca
    45481 ttcttgttag ttacgatcct tatcaggatc gggatacttt ataacaaagt tttcgtgttg
    45541 ttgattccta ggtgtagtgc ttcttcccct atgtggccta ttggtactgg tggagtaggg
    45601 ttgacctgta aatacagaac ctataggtgt agcctttcgc tcaatactag agtcgacaat
    45661 taaaccatag catccgaggt tgcattaatg ggggatacac gacagaagga attgttctat
    45721 ttccaaactt taccttcaac aagcgtagat ttttttttca aaatttttat ttctatcccg
    45781 atcccaaatc ctgcggcttt ctcgtaagat tgagagcaat aaaaaaagaa tcaaatcgca
    45841 ccatctctgt aataggtaaa tgcctctttt tctcctgaag ttgtcggaat tattcgtaat
    45901 aagatattgg ctacaattga aaaggtctta tcaataaaat ttccatttat ccgcgatcta
    45961 ggcataggta gcaatccatt ctataattat tctcattacc tctcgtggta aaccgatccc
    46021 acaaagaaaa taattgtaca gtacgaaata acataaaaaa agattcatta agaaaagggg
    46081 acctgtattt tttattcaaa ttgttccttt ttgacaggaa tcgaaaaaaa caaataaaga
    46141 aatattggag tacgcttcga tttcatctta atgtaaatgg agtagtatac caacaaaaga
    46201 aagtattcca atttcattga agttacagat tctaataacg aaaatttttt tatttaattc
    46261 tcatccaaag aagaaaaagg atcgaataac cattctgcga tgtaaaaacc cgattgtttt
    46321 gtcataggac actatacaat caaccctatg atagaatttt tctgaatatt taatatttat
    46381 aatagatctt ttataataga tcttataggg tagggtttgt tgttcagaga gaactctaaa
    46441 actggactgg aaaggaattt gagaattatt aagatatgga atcatagtct aaatagaatc
    46501 gtgatctaaa gagatccatt aatcgaagtg caaaaaatag acccatcaat cagccgattc
    46561 gttctaattt agtgattgcc tccggtaccg gtataaaata acagaaaaag aggcgaatgt
    46621 tggttttgca aacatgaata gaatgtttct aacagttttt tcatattttc tatttattta
    46681 tccgcagaac ctcaaaagaa agatctttct tttactttga tgaaaattga tctatttttc
    46741 tagttagaat tagaattgat tggtcgttcc tatgcaacaa tctactagga atggctcgct
    46801 attcactcgg tttttgggtc ataatcatga tgtaggagag atggccgagt ggttgaaggc
    46861 gtagcattgg aactgctatg taggcttttg tttaccgagg gttcgaatcc ctctctttcc
    46921 gtaccttcat ctaattcaca gatcttacta accaaaagag tcaaatagca ctagataaaa
    46981 ttctattcca acgcagtggc acggaaaata ctgaaaggaa aagagtagac aaggaatgaa
    47041 aacctccctc tcgttctatg atacctaaat ggataaaaat ccggatcaaa cccttattat
    47101 ttatcttaac cttaggttaa tttacttcga cgaaagggat cgaaattgtc cgaacccctg
    47161 tgatttttta ttttcttttc gttaggttta ggtctgacgc gaataatatt ctacgactag
    47221 caattcattt attttcaaac cgacccattt actatttatt atttgattta ctaatccttt
    47281 atattggaat ggttgaagag tcaaatgttt tggcaattcg tcctgagagg atgaatcgaa
    47341 agaattttga atcagagctc tagagttttg ttcatccctc gccgtaataa tatctcgggg
    47401 tttgcagcga taacttggta tatttactat acgaccattg actaaaatat gtctatggtt
    47461 aactaattga cgggctccgg gaatagtcgg agccataccc aatcgaaaaa ggatgttatc
    47521 caagcgcatt tcaagtaatt ggagtaaaac ctgacctgtt gaccccttgg ctttgccggc
    47581 gatacgaaca tatttaagta attgtcgttc tgtaagacca taatgaaaac gcaacttttg
    47641 tttttcttct agacgaatac gatattgaga ttttttcccg gaacgtgatt ggtttctaag
    47701 atcacttccg gccccaggcc ttttattagt tagtcccggt aaagctccca ggcggcgtat
    47761 ttttttgaaa cgaggtcccc ggtaacgcga cataaagact ccttattctt atttatattg
    47821 aattcttatt gatgaaattt cattttacag aataaaccta aactaaaact gaactaaatg
    47881 ataaatgaag cgaagtttgc ggaagtagtg tacttgtact ctaaagaata attagatgaa
    47941 tgggacaaat atccagaccc ttctattcta tatataatcc agacctttct attatatata
    48001 tatatatata ttctatatag ataaaaaaac agataaaagg ggattctttt catgacatgg
    48061 ttggaagttc ctataagata aaaaatatat tttcactaaa atattctttg atttcagatt
    48121 tcaaagtaac attctcaatc atgtaaaaac tcgaagaaaa taaatagaga aaagccggct
    48181 atcggaatcg aaccgatgac catcgcatta caaatgcgat gctctaacct ctgagctaag
    48241 caggctcaca taatcgaaat tatacccgca tagggattca ctaaactatt gtcatcttag
    48301 agctattaat taatattttt agcgattcat attttcatat tagctagtta taattataat
    48361 aatgaatatg aatatagaaa aaatatacta aatatagaat tatatagaat tgaaaggaaa
    48421 tattcaatac tcatacttac catagaatat aaccgattaa tctatcgata tataatttcg
    48481 atttattttt ctcacatcac aattatatag cacaagtttc tagtatagct atagcattta
    48541 atattaaaaa atattagatt cgatagattt ttagattaaa tcgttttcgt ttttgctttc
    48601 aaatgatatt tgaaagtctt tttattacac ttctccattt tattccatat catatatatt
    48661 tctatttcta aatggaattt ctaaataatg agacattctt gcgctctgat tcgtaaagat
    48721 ggaagcccag acgaaaaaaa gaatcgaccg ttcaagtatt ccaaattgca tgggaaaaac
    48781 gagcagaaga gagacatata tacgtggtat atatctatct atattgaatt gtggatacag
    48841 aaatgataga atcgtttctg attggaccaa atacgagtac gggtttccta tagaagatga
    48901 aagaatatag ccaagaaatc aaagaggaga aaaacttttt cgagatagga agtagaaatg
    48961 aaataaaaaa gagaacgaca tctcaataaa aatgagatcc taatctcaaa aaaagggggg
    49021 gatatggcga aattggtaga cgctgcggac ttaattggat tgagccttgg tatggaaacc
    49081 tactaagtga taactttcaa attcagagaa accctggaat taataaaaat gggcaatcct
    49141 gagccaaatc ctgttttcca aaaacaaaca aaggcccaga aggtgaaaaa ggataggtgc
    49201 agagactcaa tggaagctgt tctaacaaat ggagttataa caaatggaat tgactgtgtt
    49261 acattggtag aggaatcctt ccgttgaaac ttccgaaaag atgaaggata tacgtatata
    49321 catacgtata cgtactgaaa tactctatca aatgattaat gacgacctga atctgtattt
    49381 ttttatgaaa aacggaaaaa ttgttgtgaa tcgattccat attgaagaaa gaatcgaata
    49441 ttcattgatc aaagtattca ccacacagtc tgatagttct tttgcagaac taattaatcg
    49501 gacgagaata aagatagagt cccattctac atgtcaatac cggcaacaat taaatttata
    49561 gtaagaggaa aatccgttga ctttaaaaat catgagggtt caagtccctc tatccccaaa
    49621 aagcccatct gactccttaa ctatttatct tatccttttt tttcgttagt agttcaaaat
    49681 acgttatact tcttatacac cctactcttt tacaaacgga tccgagagaa aaatttgtct
    49741 cttatgataa gtcttgtgat atatgataca tgtacaaatg accatctttg accaaagact
    49801 ccccatttga acgagtcatg gtcgatatta ttatttatta ttcatactaa aactgacaaa
    49861 atcttccttt ttttgaagat ccaataaatt ctagcacctg gataagactt tgtaataccc
    49921 tttgaattga catagaccta agttatctag taaaatgagg atgcgatatc gggaatggga
    49981 atgggaatgg tcgggatagc tcagctggta gagcagagga ctgaaaatcc tcgtgtcacc
    50041 agttcaaatc tggttcctgg cacatgatta atttttataa gtctcttttc tacaaattac
    50101 ttaatataaa tcgacatata tattcattaa tagtttagat cagattacat atgtttatcc
    50161 gcctcggtct ttagagaaat accccatcta ttttataatt ttatagatgg gtaaataatt
    50221 ttttatacaa agtacgtaac aaaaataaat tatatttttg attctttttt tctctctcgt
    50281 tcaaaaagaa agttaatacc tcatacgcat atacatattc gaaaggttaa attagttgtt
    50341 agcctatcca taatacaaac gagacttcaa ttactctgtt taatctaaaa cagaaccttg
    50401 aatcgctgga attgtagaag taaagataag tttctttttt ttcaatgagc atcttgtatt
    50461 tcataaaaat tgggagcaat ataatcctta cgtaaaggcc atcctatcca actttcaggc
    50521 attaagatgc gtttcaaacg cggatgatta tcataagata ttcccaacat atcataagat
    50581 tcccgttctt gaaaatccac acttttccaa acccagaaaa cagacggaat tcgaggattc
    50641 ttcctcggag aaaatacttt tatgcatacc tcttctggtt gatccacgcc atactctatt
    50701 ctcgtaagat gatacacact agctaacagt ccacccggtg ctacatcata ggcacattgg
    50761 gagcgtagat aattgtaacc atatatatat aaaatgacag caatggaatg ccaatcctcg
    50821 ggttttattt gtaaagtctc tattccttgg taatcaaagc ccaaagatct atgaattagt
    50881 ccgtgcttga ctaaccaagc agacaaacga ccctgcattt ttttatctct cccgcattgt
    50941 tttgttattt gtataagtat tttgcattga cgatgaaatt tttgcagatt gacccactac
    51001 tagtttttct gtacaaagaa atcttgtcta attcactaat tcgtgggaag agactgaact
    51061 tttgtattta aaaaatgttt cggtagggat ctctgaagta gatggcggtt gataaaggaa
    51121 cccccgatca taatttccag tatgaatact acgcccaacc tgaaatttgt gattggttgt
    51181 aaaacaccga ttctcccgtc gaaacttaat tctatcttca tagctttctc gagaaatttt
    51241 cttacgaagt tttgttatag catctataac tgcttccggt ttcggtggac aacctggcaa
    51301 ataaacatct acaggaatta gcttatcgac tccccgaaca gtactataag aatcagtact
    51361 gaacatcccc cctgaaattg tacatgctcc catagcaata acatattttg gttcgggcat
    51421 ttgctcatat aatctcacca aagagggagc cattttcatt gttactgttc cggctgttaa
    51481 aataaggtcc gcttgtctag gacttgatct tgggactagt ccataacgat caaagtcgaa
    51541 tcgtgagcct attagtgaag caaattcaat gaagcaacaa ctggtaccat agagaagcgg
    51601 ccataaacta gaaagtcttg accaatttga aagatcgttt gatgtagttg aaataactga
    51661 attttgggtt gttcgatcaa gtaagggaaa ctcgatggaa ttcataactg tctcaatatt
    51721 cttttttctt tttattgtct gaatgtttag gagctaagac cattccaatg ccccttttcg
    51781 ccatgcataa actaaaccaa caattaagat aagcacgaaa attaaagctt ctacaaatac
    51841 agatacacct aatacatcga aactcattgc ccatggataa agaaaaaccg tttcaacatc
    51901 aaaaacaaca aaaaccagag caaacatata ataacggatt ctaaattgta accaagcgtt
    51961 gcccattggt tctatacccg attcataact agaaagtttc tcaggccctt tgttaatcgg
    52021 ggctaaaact ccggaaatga aaaatgccaa aataggaata agacttgata ttattagaaa
    52081 tgcccaaaaa atatcatatt cgtaaagcag aaacatagac gcactcctat gaacgtgaaa
    52141 aatataccgg attggtcgac tcgacttgaa attgtcaagt cattcacaac cgtttagtca
    52201 aaaaaaaaaa aagaattttt ttgatcgaac tttctattct agtttccttt gtttactgcg
    52261 tgacatggct cctttcaata ttcatcgact gaaatcctat ttccattaca cgtatttaaa
    52321 tttgatttag ttatagttag tataactaac tattgttatt atacaaattc tcttgttttc
    52381 gtcttaccta ggattctctc gaaagaaaag gaattctaaa tagaactaaa attctcattt
    52441 tagtttagaa tttagaattc gattttttaa ctggactcgc gtcattattt tgacttcaaa
    52501 aactcactag gattggattg gatataccaa agagagggag aatatcacta acttcctgat
    52561 tgtggacagg aaaggaggaa aattcatatg gaattcacct ccgaagatta atgaataaag
    52621 taggtttgtt tttgtttatc cacacgattg gataaatatc gattgagccc attaaaatga
    52681 attgaattta aatgtgtttt tgctttcatt tttatgttcg gctttaaaag atactcgtga
    52741 gcgggcttat aggaataatt caggaatacc tttttgatga aaaaaccggt cggttacaag
    52801 caacaaacta gaatggggaa attccaatta tacaattttt ttgtattttc attttttagg
    52861 gctctagggc tatacggact cgaaccgtag actttctcgg taaaacagat caaacttttt
    52921 atgatcaaaa tgatctgaac tgtttcaaag acccaacatg cgttttttgt gcattgggct
    52981 ctttcattaa ctgatagaaa tatcaggcag tccgccatat ttttttgata gaaaaatagg
    53041 agatggctcc atgtgctctg agtcattatt tgaattctga tccaggaaca ctaccaaagt
    53101 gtttcaaagg ggttttatat tgacgtaggt ctgcctctct ggcctagctt aacctaagtt
    53161 agatgaagcc tctatcgctc tgcttaaaaa taaaatctga aacttcatac accttaaagt
    53221 ccattagggc gaaaagatct ttttttgagg tccttatact cattatgcct agcattgaat
    53281 agacatttac cttatcaata tctcaaatca acgatggggc gggcctgctt ggcacctaaa
    53341 aaggggcaag actgaacccc ttgtcaggct attgttctct tgttccctca aagttatgga
    53401 gtaagacacc gatttctcaa caagatcaat tcttttgatt gcatgatgga cccccttgaa
    53461 aaacattggc gcacgtgtaa acgaggtgct ctacctaact gagctatagc ccttagtgct
    53521 tgtaatacct attttattat gtagataatt tcttgtcaag atgaatattc cacgatcaaa
    53581 gatcatagtt atttgatctg tttgcgtggt attgcttatt aagtaatatg agatttataa
    53641 tccgtcaatg ggatgggtcc catttggttt tctttgtgat tataaatggc ctacttaact
    53701 cagtggttag agtattgctt tcatacggcg ggagtcattg gttcaaatcc aatagtaggt
    53761 agaacttatt agatcccacc gactccggtc tctaataagt ttttatatcc ctcttctttt
    53821 attgatattt atatttattt agtttgtatc ttttctattt ctttttttgt tggatcaaaa
    53881 tagaattacg cctgatttga ttctgtcgag tgaatacaat caaataaaaa aatagaatgt
    53941 ataaaccaaa cttcttttga ttattcggac acaccccacc cactagttac gaaatcgcat
    54001 tgatcgtctc gactcgtgtc ctagctcgtc ggagagctag atttgcctca attttttgtc
    54061 tctttccttc agcttttctt aaattagctt ctgctatttc aagagcttgc tgggcttctt
    54121 gtgaattgat gtcactactt ttctccgcat catttactaa aacagtgatc tcgttattac
    54181 ctattctagc aaaaccgccc atcagagcca tcgttaacca ttggccgtca agacttattt
    54241 tcaaaatact tatatcgacg gctgtagcaa cagaggcgtg atttggtaat acgccaattt
    54301 gaccactatt agtagataaa acaatttcgt tcacttttga attccaaacg gttcgattag
    54361 gggtcagtac acaaagattt aaggtcattt tttcgaattg ctctccattt ctaagttcat
    54421 agccttcgcg gtagcctcat cgatgttacc taccaaataa aaggcctgtt caggaagacc
    54481 atctaattct ccggaaagga tcaaccgaaa ccctctaatt gtttctgcta aaccgacata
    54541 ttttcctgga gaaccagtaa aaacttctgc tacgaaaaag ggttgtgata agaaacgctc
    54601 aatttttcgc gctcttgcta cggttaagcg atcctcttcg gataattcgt ccaacccaag
    54661 gatagctata atgtcctgaa gttctttgta acgttgtaaa gtttgcttaa ccctttgggc
    54721 agtttcataa tgttcctcgc caacaatccg gggttggagc atagttgacg ttgaatctaa
    54781 aggatctact gctggataga tgcctttggc ggctaatcct cttgatagta cagtagtagc
    54841 atccaaatgt gcaaatgtcg tagcaggagc agggtcggtc aaatcgtctg caggtacata
    54901 aactgcttga atagaagtta tggacccctc tttggtcgaa gtaattcttt cttgtaacgt
    54961 acccatttcg gtactaaggg tgggttgata acccacagcg gaaggcattc tacccaataa
    55021 ggcggatact tcagatcctg cttggacgaa acggaagata ttgtcgataa atagaagtac
    55081 gtcttgttca ttaacatctc gaaaatattc agccattgtg agggcagtca aaccaactct
    55141 catacgagct cccggcggtt cattcatctg accgtaaact agagccactt tagattctgc
    55201 aatattttct tcattaatca ccccagattc tttcatttcc atgtaaagat catttccttc
    55261 acgagtacgt tcacctactc cgccaaatac agatacacct ccatgagctt tggcaatatt
    55321 gttaatcaat tccataatga ggactgtttt acccactcca gcccccccga atagtccgat
    55381 ttttcctcca cgacgataag gggctaaaag atctactact ttaattccgg tttcaaaaat
    55441 agataatttt gtatctaact gtataaaggc gggtgcagat ctatgaatag gagatgttgt
    55501 gcgagtatct acaggcccta aattatcaac gggctctcca agtacgttga aaattcgtcc
    55561 aagagtcgtt ccaccgaccg gaacacttag aggagctccc gtatcaatca cttccattcc
    55621 tctcgttaga ccatctgtag cactcatagc cacagcccta actcgattgt ttcctagtaa
    55681 ttgctgtacc tcacaagtca cattaatttg ttgaccggca ggatctcgac cctgaactac
    55741 cagagcgtta taaatattag gcatcttgcc cggtggaaaa gatacatcta gtaccggacc
    55801 aatgatttgg gttatattcc cgaggttttt ttcaagtgtg gaaaccccag aactagaagc
    55861 agtaggattt attctcataa taaatatata tatataaata ataataaata aagtaaaata
    55921 gaatgatcga attcaaaaag aaatgtccga tagcaagttg atcagttaat tcaataagaa
    55981 aaataagaaa tgggagttag cacgcgattt cgttggtacc ctccaaccga atccaattca
    56041 attgtttact tattcaatga gtgaatttta aagctcaacc tacccgtttt caaaatctca
    56101 agtataagaa tcttgagaaa gtcttttatt tgtctatcat tatagaccag cccatctata
    56161 ttatctatgg gactcgaacc cgaactctat ttacgattca ttttttctat ctcatcggct
    56221 attcttattt cctatttcat catatcgatt tatgtctaac ctctatgatt ttgatctttt
    56281 catttttata tcttttacta gacgaattcc gtagattttt atatctagga tttacatata
    56341 caacatagac cactgtaaag agggaattta ttattattca agttatattt aagtagttca
    56401 attcaaaaaa gtaaaaaaaa aaataagaat tgggttgcgc catatatatg aaagagtata
    56461 caataatgat gtatttgacg aatcaaatac catggtctaa taataaagca ttttgattag
    56521 ttgataatat tagtatttat tggtagtttt ttgaaagatt cctgtaaaaa gtttcattaa
    56581 cgcctaattc atgtcgagta gaccttgttg ttgtgagact tcttaattca tgagttgtag
    56641 ggagggattt atgtcaccac aaacagagac taaagcaggt gttggattca aagctggggt
    56701 taaggattac aaattgactt attatactcc tgactatgaa accaaagata ctgatatctt
    56761 ggcagcattc cgagtaactc ctcaacctgg agttccaccc gaagaagcgg gggccgcggt
    56821 agctgccgaa tcttctactg gtacatggac cactgtgtgg accgatggac ttaccagcct
    56881 tgatcgttac aaagggcgct gctacgaaat cgagccggtt gctggagaag aaaatcaata
    56941 tatcgcttat gtagcttacc cactagacct ttttgaagaa ggttctgtta ctaacatgtt
    57001 tacttccatt gtaggtaatg tttttgggtt caaagccctg cgcgctctac gtctggaaga
    57061 tctgcgaatc cccgttgctt atgttaaaac tttccaagga ccgcctcatg gcatccaagt
    57121 cgagagagat aaattgaaca agtatggtcg tcccctgttg ggatgtacta ttaaacctaa
    57181 attggggtta tccgctaaaa actacggtag agcggtttat gaatgtctcc gcggtggact
    57241 tgattttacc aaagacgatg agaatgtgaa ctcccaacca tttatgcgtt ggagagatcg
    57301 tttcttattt tgtgccgaag caatttataa agcacaggct gaaactggtg aaatcaaagg
    57361 gcattacttg aatgctactg cgggtacatg tgaagaaatg atgaaaaggg ctatatttgc
    57421 cagagaattg ggagttccta tcgtaatgca tgattactta acagggggat tcactgcaaa
    57481 tactagctta gcccattatt gccgagataa tggcctactt cttcacatcc accgcgcaat
    57541 gcatgcagtt attgatagac agaagaatca tggtatacac tttcgtgtac tagctaaagc
    57601 gttacgtatg tctggtggag atcatattca ctccggaacc gtagtaggta aacttgaagg
    57661 ggaaagagac atcactctgg gatttgtcga tttgctgcgt gatgatttca ttgaaaaaga
    57721 ccgaagtcgc ggtatttatt tcactcaaga ttgggtctct ctacctggtg ttctgcccgt
    57781 ggcttcaggg ggtattcacg tctggcatat gcctgctctg accgagatct ttggggatga
    57841 ttccgtacta cagtttggtg gaggaacttt aggacacccc tggggaaatg cacccggtgc
    57901 cgtagctaat cgagtagctc tagaagcatg tgtacaagct cgtaatgagg gacgtgatct
    57961 tgctagtgaa ggtaatgaaa ttatccgtga agctactaaa tggagccccg aactagctgc
    58021 tgcttgtgaa gtatggaagg agatcaaatt tgaatttcaa gcaatggata ctttgtaatc
    58081 cactaattct aattaccgtt cgttctctta attgaattgc aattaaactc ggcccaatct
    58141 tttactaaaa ggattgagcc gaaaacaaat aacttataac ttattgcata tatttttatt
    58201 ttagatagat acagactttt ctcgatatag aagatagaag aatatacaaa atctaagact
    58261 aaacaattca aatgtttcta ttggtgtgtt ggatccacaa ttaattcgat ggatccttag
    58321 gattggtata ttattttatt tttatatcct gaatttttct ggatcgagcc aagtatcaca
    58381 actctttata cccatcctat atattgtcct ttttgttccg tgttggaata gaaacttatt
    58441 acttttttat tagttagtta ttaaaagtta ttaaacgaga ttttacaaaa aaaaaatttc
    58501 atatatagtg aagtgctaat ctggattccc acaaaaaatc cttttttcaa tactcacact
    58561 ccttattagt tattagatta gttaataatc ttattgattg gatttatatg tttattctga
    58621 caggaaaaag atattcaaat aaattattaa attatttttc atcgaatgac tattcatcta
    58681 ttgtattttc atgcaaagca aatcaaatag ggggcaagaa aactctatgg aaagatggtg
    58741 gttcgattca atactgttta agaaagagtt cgaacgtggg tgtggtctaa gtaaatcaac
    58801 gggcggtctt ggtcctattg aaaataccag tgaaagtgaa gatccggata gaaatgatat
    58861 gaagaaaaat aatcatagtt ggggtggtcg tgacaattct agttacagca atgttgatta
    58921 tttattcggc gtcaaggaca ttgggaattt catctatgat gaaacttttt tagttatgga
    58981 taggaatggg aacagttatt ccatatattt tgattttgaa aatcatattt tcgagattga
    59041 tagtggtcat ttttttcaga gtgaactaga aagttctttt tctagttatt ggaattttag
    59101 ttatctaaat aatggatcta agaatgacga tactcacgat gatcattaca tgtatgatac
    59161 tcaatatagt tggaataatc acattaatag ttgtattgac atttatcttg agtctcaaat
    59221 ctttattgat acttacattg taagtagtag tgacaattac agtaacagtt acatttctag
    59281 ttccgtttgt ggtgaaagta aggggtccga tataagtacc agcacgaatg gtagcactat
    59341 actagaaagt tccaatgatc tggatgtaac tcaaaaatac agacatttat gggttcaatg
    59401 tgaaaattgt tatggattaa attataagaa aattttaaaa tcaaaaatga atctttgtga
    59461 acaatgtgga tatcatttga aaatgagtag ttcagataga atcgaacttt cgatcgatcc
    59521 ggatacttgg gatgctatgg atgaagacat ggtttctttg gatcccattg aatttcattc
    59581 ggaagaggaa ccttataaag atcgtatcga ttcttatcaa cgaaagacag gattaactga
    59641 agccgttcaa acaggcatag gtcaattaaa cggtattccc atagcacttg gggttatgga
    59701 ttttcagttt atggggggta gtatgggatc cgtggttggg gaaaaaataa cccgtttgat
    59761 tgagtacgct actaacaaat ttctccctct tattatagta tgtgcttcgg ggggggcgcg
    59821 tatgcaagag ggaagtttga gtttaatgca aatggctaaa atatcttctg ctttatatga
    59881 ttatcaatca aataaaaagt tattctatgt accaattctt acatctccta ctacaggggg
    59941 ggtgactgct agttttggta tgttgggaga tattattatt gccgaaccca atgcctatat
    60001 tgcatttgcg ggtaaaagag taattgaaca aacattgaat aaaacagtac ctgaaggttc
    60061 acagtcggct gaatatttat tccagaaggg cttattcgat ctaatcgtac cacgtaatcc
    60121 tttaaaaagt gttctgagtg agttatttca gctccactct ttctttcccg tgaatcaaaa
    60181 ttaaatagag cattaagctc cttttttatt tgtagcaaac aagtagttag tttatcagaa
    60241 tccaagtaaa atgaatatga gtggggtttc tttgttgaca taagatctaa attgtaaaaa
    60301 gaatcaaaag ttgcgaataa ctctttttta tctatattct tgattactaa ttcagttatc
    60361 agttaagagg cctctatcaa caagaaagaa gagtgaattc ttattttcgt taaattagta
    60421 aaatttaaaa tttttgttct acgtcttacg tatgtatata tataaatata taatccaaat
    60481 atataattct agaatctaga aactatagat atatatatta tattatatat ggttttgtac
    60541 ctttatatat ctctcgagaa tcctatttta ttttgactaa gaatcccctt tttggatcga
    60601 attctaacac gaatctttcg ataatttgta agaagctttt tctttattaa atgattagaa
    60661 gacaggagca aaagacgaag aaaataaaaa agaataaagg cgagtatcct acaatatctt
    60721 ttacatatct ttcatgtaga aatgtagaaa gaaatgtaga aagatgaata agtccattct
    60781 atactcactt agatatatac ttagatctat actaattaaa atttgaattt aattgattga
    60841 ttgaatttaa taattaatat actaacaggt acaaatagta aattgaggta tcctttatat
    60901 gacaactttc aactttccct ctgttttggt gcctttagta ggcttagtat ttccggcaat
    60961 ggcaatggct tctttatttc ttcatgttca aaaaaacaag actgtttaga tctgatgggc
    61021 ccaactctca tccatttttt tttcaaaacc aagacttgga tcataacgca gatatccatt
    61081 tagtggaata aagtataaca tgcggcgctt ccgtcgaaca taaagaaggg gctcttaggc
    61141 ctgtagaaag atgatatggg ggtaaataaa ttctatctat ttgaaaaaaa tatcaggatc
    61201 gccggatggc tgaactgtaa agtcggtgta tctatatgta tatcgatggg atcatacgaa
    61261 gggtatgttt ttattttaga tctaactaat ttgataaatt actcttaaag gttcacatca
    61321 aactagtact agttgatgag agttacttcg gaaacaaaaa gagtaaagtc tggggtattc
    61381 tctcaattcc aataaaacga aaccagatca agtatgagtt gtcgatcaga acatatatgg
    61441 atacaaccta taacggggtc gcggaaaaca agtaatttct gctgggccat tatccttttt
    61501 ttaggttcat tgggattctt attggttgga acttccagtt atcttggaag aaacttgata
    61561 tctttatttc cgtctcagca aatccttttt tttccacaag ggattgtgat gtctttctat
    61621 gggatcgcgg gtctctttat tagctcctat ttgtggtgca caatttcgtg gaatgtaggg
    61681 ggtggttatg atcgatttga tagaaaagaa ggaatggtgt gtatttttcg ttggggattc
    61741 cctggaaaaa atcgtcgcat cttcgttcga ttccttataa aggatattca gtccgtcaga
    61801 atagaagtta aagagggtat ttattctcgc cgtgtccttt atatggacat cagaggccag
    61861 ggggccattc ccttgactcg tactgatgag aatgttactc cacgggaaat cgaacaaaaa
    61921 gctgccgaat tggcctattt cttgcgtgta ccgattgaag tattttgaga aatgcgctga
    61981 gagaatgaat gctttctcag caggaaggaa aaactaaaaa atcccccctt tctataccat
    62041 aacttaactg aagtttcttc ataacgctca ttctagtcaa agaagacgta tacgtaacgt
    62101 aacaaccaca aaacaaaact atttttgtag tcttttattt ttgtagtctt ttatgtgtat
    62161 ggaaatctac acagcttaat tcaataacaa aaacaaaata agtaacaaat ccaaaaaatg
    62221 gattcatctt ttctatttta tatcaaagca tttggaaata cataaatttt tttgaatcca
    62281 atatttgttg gaattgacag tttagattct gatatatcct atttttttaa aattatttat
    62341 tttttgtaaa ttgaggtttc tttttatact ttcttttgtg ttccttaatg accaaacatc
    62401 ttctatttta atgataacta gtcaatttct gtattgtttt tccactcctt tttgatcagc
    62461 acaatatttc ttatattatt caaaaatttc cctccatttt tttattccgg actctgagta
    62521 gtcagtgaaa tttttgaata atataggttc gatactttgt aatagaacta actcatgcac
    62581 gagaaaaata ttggatcgtg tagaatcaac taatgaagtc ggttcattaa aaattcataa
    62641 acgaaatgaa aaatggcaaa aaagaaagca ttcactcctc ttttctatct tgcatctata
    62701 gtatttttgc cctggtggat ttctctctca tttaataaaa gcctggaatc ttgggttact
    62761 tattggtgga atactaggca atctgaaatt tttttgaatg atatccaaga aaagaatatt
    62821 ctagaaaaat tcatagaatt ggaggaaatc cttctcttgg aggaaatgat caaggaatac
    62881 tcggagacac atctacaaaa ccttcgtata ggaatccaca aagaaacgtt ccaattaatc
    62941 aagatacaca acgaggatcg tatccatacg attttgcacc tctcgacaaa tataatctgt
    63001 ttcgttattc taagcggtta ttctattttt ggtaatgaag aacttgttat tcttaactcc
    63061 tgggctcagg aattcctata taacttaagt gacacaataa aagctttttc gattctttta
    63121 ttaacagatt tatgtatcgg attccattcg ccccatggtt gggagctaat gattggcttt
    63181 gtctacaaag attttggatt ttctcataat gatcaaatta tatctggtct tgtttctact
    63241 tttccggtaa ttctagatac tctatttaaa ttttggattt ttcgttattt aaatcgtgtt
    63301 tctccgtcac ttgtagtgat ttatcattca atgaatgatt aaaaaaggat ctactaatat
    63361 taatccaatt caattctaac gtttcttact ttgtagtgta cataagcaaa gcatggacta
    63421 cccatcccaa agatatatat taaatattaa ttaatattat ttattccagt aaaattattc
    63481 cagtaaatag cagaatcgcg gatagggaac taggttagcg acctaccaaa tttattgtag
    63541 acatttttgg gctcaatggt tggaccatgc aaaatagaaa gactttttct tggataaagg
    63601 aacaaattac tcgatccatt tcagtatcgc tcatgatata tatcataact cggccagcca
    63661 tttcaagtgc atatcccgtt tttgcacagc agggttatga aaatccacga gaagcgactg
    63721 gccgtattgt atgtgccaat tgccatttag ctaataagcc cgtggatatt gaagttccac
    63781 aaacggtact cccggatact gtatttgaag cagttgttcg aatcccttat gatatgcaag
    63841 taaaacaagt tcttgctaat ggtaaaaagg gtcctttgaa tgtaggggct gttcttattt
    63901 taccggaggg ttttgaatta gctcctgccg atcggatttc ccccgagatg aaagaaaaga
    63961 taggcaatct gtcttttcag atctatcgcc ccaataaaaa aaatattctt gtgataggtc
    64021 ccgttcccgg tcagaaatat agtgaaatca cctttcctat cctttccccg gaccccgcta
    64081 ctaagaaaga ggttcacttc ttaaaatatc ctatatacgt aggcggaaac aggggaaggg
    64141 gtcagattta tcccgacggg agcaaaagta acaatacggt ttataatgct acatcagcag
    64201 gtatagtagg taaaataata cgaaaagaaa aagggggtta cgaaataacc atagcggatg
    64261 catcggatgg acgtcaagtg gttgatatta tccctccagg gccagaactt cttgtttcag
    64321 aaggcgaatc tatcaaattg gatcaaccgt tgacgagtaa tcctaatgtg ggcggatttg
    64381 gtcagggaga tgcagaaata gtacttcaag atcccttacg tgtccaaggc cttttgttct
    64441 tcttggcatc tgttattttg gcacaaatat ttttggttct taaaaagaaa cagttcgaga
    64501 aggttcaatt gtcagaaatg aatttctaga ctcgcggatt tatcgacatt gaattgagct
    64561 cataacttaa aaacttaaaa agaacaaaat tctttttgac gactatctat gataaaaaag
    64621 gacactatga aaagcctttt gcttttttat actcgttttc tacttttcta cgaggtgccg
    64681 gaaattcctt gtaccgcatt cctagtcata gtatgtagat tgtgaggaag attgtttgac
    64741 tcttttttga atccaaattg gggtggtatg attatgttac tattatcaca tttcaatgtc
    64801 ataaaatgca tcaatagtgt tttctattct aattgaatga aattagacta tatactagac
    64861 ataagtaagc ggggaataga acggataaaa acggataaat gcgtggaaca aaaaattcta
    64921 ggggcgatta ttcatcttca tagtcttcga cacaagaaag ggaattttcc acacctcttt
    64981 cttgtgtcga aagaaaaaaa agattcttga tcctgttcgt caaagattac tagtctaagt
    65041 tttgagtttt tcaagatata tcagaacttt tttagatttt cgatatatta cttagatatt
    65101 acttagatat atacataata atataatata tatataatat taattattaa taatagaaaa
    65161 tagaatggtg ggcaaacaaa agagagggag gttttttgag taaatagaac ttcttcaata
    65221 aacttataaa aatttccact tttgatgaga tactaaaaaa atactaaggt tttattatta
    65281 tttgaggatt tgaggatctt tttaaatata cagaaatata tagtatgtca tctaggaaat
    65341 cgagtgattt cttctttctt ctaactttaa aagtatcgat ttagacgaaa aaatattcta
    65401 actcttaaga actcaacggg attcccttct ttgtatgatt tgagggggag gtcccgttga
    65461 gttcttacgc cctcgtggct aaaatttaca actcaattca tctgattact acagagatga
    65521 acccaatcca gaatatgaac cataaaagaa aatacctatt aaacctatca caagaatacc
    65581 cgctacagta cctattatcc aaagaggaat ccttccagta gtatcagcca tttaccccac
    65641 ttccctccac atttcatcaa gtggtcatgc tagagacata aacagtcatg gataattatg
    65701 agatgagagc cttccgaatg gactaagaga gagtgcctag aattattatt ctcctttgtt
    65761 ttcttaattg aagaaataat tggaaaataa aacagcaagt acaaaaatga gtaataaccc
    65821 ccagtagagg ctggtacgat tcaattcaac attttgttcg ttcgggtttg attgtgtcat
    65881 agctctataa ttcggattag gtttatcgtt ggatgaactg cattgctgat attgacccca
    65941 aaaaagaaac ggtaggtaca gctaggccgt gaacagccaa ccatcgcact gtaaaaattg
    66001 gataggttcg atctatggtc attggggcct cctaaaaaga tctactaaat tcatcgagtt
    66061 gttccaaagg atcaaaacgg ccagttatta atggaattcc ttgtcggttc tctgtgaaat
    66121 actcgtttgg ccgagggctt ccaaacacat cgtacgctaa accggtactg acgaataacc
    66181 aacccgcaat gaatagggaa ggtatagtaa tgctatgaat gacccagtag cgaatactgg
    66241 taataatatc agcaaaagaa cgttctcctg tgcttccaga catgccgagc tccacatatt
    66301 cttgtacagt caaaggggga tcgattccgt aaaagattag atcagtcaat ttccatttac
    66361 taaaactaaa tctttgtgag atcgtcaata ttgtaccgag ggcgtcttta gagtataccg
    66421 aatcagtata gctatccttc ttctgacaca gcaacgcact ttcaatcatt atcgacgaaa
    66481 ggaagtactc aaaaaaggct ttcttacttt acttggtgct tatcagtgta caacgatgcc
    66541 ccattcaata taaaattctg caaaatagta tatttctctc cattattagt ttcggggtag
    66601 aaccaattcg tagttgtaga agcggttgtt gttggaatcc ttttttcatc attttaagga
    66661 attggctggt cgtccagtaa caagtaagat aagaaagagt agtaaatcgt attcgatgaa
    66721 agaaaagaat aaaaaaattg taaccaaccc ttttgatgca tatattgttg tattagatcg
    66781 agatcaaaag attctttctt gacctaacta caagaacgag attttataat agaatacgga
    66841 acgataaaat gtagaacgta aaaaataaaa gataatagaa attactaacc tagttggacc
    66901 aaaataaaga ttttattttt tcgagtgatt gcgtgataac ttttttcttc tcagtcattc
    66961 aagatattaa gtgaatgaac ctattacgga atctaatgag ttaaactgaa agtaattttt
    67021 ttttaatatt ttattttaat ataaggttta tgttggctct aaaatataaa taggatccga
    67081 gacaataaaa aaagttttct tctattcttt catattatac gcctgtcact ttatatttgt
    67141 tagtaccgtc tataatgata gatgaatcaa aaactttaaa tttaaattac tctttcaatt
    67201 ggtatttttg cttatctcct attttggaaa aaggaaactt aggtaagtgc ttttttataa
    67261 acatatgtat aatgtataaa aagaacatat ttcatttagc tccttcatgc ctactataac
    67321 tagttatttt ggttttctac tagcggcttt aacggtaacc tcagctctat ttattggtct
    67381 gagcaagata cgacttatct gaaattagta tttgaaatgc acaatttaga aaaagaaatc
    67441 tttcgatagg attccgtata aatttacaat tcttggtcat tgagattcat ggtaattcgg
    67501 attaatattt aggtatatat attacctcct ttttctcttt taaaataaat taaaatgatt
    67561 gaagtttttc tatttggaat cgtgttaggt ctaattcctg ttactttggc tggattattc
    67621 gtaactgcat atttacaata taggcgtggt gatcaatcgg acctttgatt aattactatc
    67681 tctttttttg attgacctcc tactttcttt aatacaaggg aggtccaatt tagattgcgg
    67741 ttcaagttag ttaagccttt tcagtctaat ttgatctaat gatctaagaa aaataaggac
    67801 gaaatcacgc tctgtaggat ttgaacctac gacatcgggt tttggagacc cgcgttctac
    67861 cgaactgaac taagagcgct ttcttatcag aagaagagaa gactttaaag acactttttt
    67921 taaccccaat acgtctttga atgaacgatt ctatatttat tataaatata ttctaaatat
    67981 atagatatag attatatatt tattatatat atgttcaatt tgaatcgatc tcaattaatc
    68041 cctcgttact gctcaacgga gaagtaatag gtagggatga caggatttga acctgtgaca
    68101 ttttgtaccc aaaacaaacg cgctaccaag ctgcgctaca tccctccaat tggtctacag
    68161 tgtcattgta tagaattcct atcttgtttt ccacatcttt atctttattt cctccattga
    68221 tatatagaat atatatgggc atttcgtctt tttggtccca tttaacatat aataatagta
    68281 atagtaatat atagtaaaag gcttatatac gtatgaaata cggaacctgt cgtaaaaata
    68341 aatgagtagt tttcggtaat gctcgggaag aaggggacgc tttttatgtt ttaagaaaaa
    68401 aattttattc accggatatc cgtgtacaag gttcttaact gcatatgcat ctgagcatat
    68461 atgtatatgt attaccattt tagattacaa taaaatatat tacaataaaa aaaggaagga
    68521 gatttttcaa tgcgagatct aaaaacatat ctttccgtgg caccagtatt aagtactcta
    68581 tggttcgggt ctttagcagg tctattgata gagattaatc gttttttccc agatgcgttg
    68641 acattccctt ttttttgatt ctagttattg acacggtacc aaataacgaa gattctagat
    68701 acaattaaat atttgtgact aatccttcgc gccctttttc tcttttttcc ttttagaata
    68761 agagggagga aagagaaaaa aataaaaggt ggattcaaca gcttcgagac ttgggtttag
    68821 gtttgaatta aataaatttt ttaaattcaa aaaggggtgg aggtagaata aacaaggtgg
    68881 ggtctagata taggacaaga ctcttataca aggtacttaa atgtaaactt aaatgtaaat
    68941 gaaatactgt gatttgaaat aaagtttata aatcattcta ttttttttag tatattgatt
    69001 gcagcgaaat ttttcataat tggatttcaa gttagtaact tctatttttt ccttcctttc
    69061 ttcttcttcg ttttggatcg aaaatagaag agtcgcgtaa atcaaaaatc caaagggggt
    69121 tcatggccaa ggggaaagat gtccgaataa cggttatttt ggaatgtaca tgttgtgttc
    69181 gaaacggtgt taataaggta tcaacgggta tttccagata tattactgaa aagaatcgtc
    69241 acaacacgcc taatcgattg gaattgataa aattctgtcc attttgttac aaacatacga
    69301 ttcatgggga gataaagaaa tagatcgaat cgagcacatg tatataaccc ttcgaaggaa
    69361 ggggaaaaaa ggacattcta tataaaacat agttaatagt taaatataat ataatagtta
    69421 aataaaatta tatattatta acataattaa atataaacaa aaacataatt aaatacaaac
    69481 aaaccaaatc ctatttattc taattcattt tagatccgat cgaaatagga ttttcgggat
    69541 aaggaataaa ctaaacaaac catggataaa tccaagcgac cttttcttaa atccaagcga
    69601 tcttttcgta ggcgtttgcc cccgatccaa tcgggggatc gaattgatta tagaaacatg
    69661 agtttaatta gtcgatttat tagcgaacaa ggaaaaatat tatctagacg ggtgaataga
    69721 ttgaccttga aacaacaacg attaattact attgctataa aacaagctcg tattttatct
    69781 ttgttacctt ttcttaataa tgagaaacag tttgaaagaa ccgagtcgac cgccagaact
    69841 gcgggtcttc gagccagaaa taaataggct tactctttct tcacttgaat aaaaattcaa
    69901 atccgaactc aaacgcagat tgatgttttg ttcaaaaaat atgaaaaatg cagatttaat
    69961 tatcgtgtcg taagaaaaaa aaggaatcgg gtaagaataa atcttttttt tttttgagtg
    70021 tgttcattca tttttactaa ttttttagca tattcatttt gactctaccc tcccggagtt
    70081 cattctccgg ggaaaactac gtttaaatta ttccggtgga ttctttccaa tctacttctt
    70141 ttatgatctc attcgaaatc atataaagac attttttatt tgatatagct atttgtgcaa
    70201 gtattttacg attaagaagc acctgtttct tatataggtc gtgtattaat ctactataac
    70261 tataggatac ccctatttca cgaattactg cgtttattcg agtgatccac aaacggcgaa
    70321 aatttctctt ttgcttatcc ctatcccgat gagacgaaac caaagctctt attttctgtt
    70381 gagtaattgt tcgagtaagt cttgaatgag cccctcgaaa gcttgatgca aataaacgaa
    70441 tttttgttct acgtctccga gctatatttc cccgtctaat tctggtcatt gaataaatga
    70501 aactttgacg aataactaat agatttcctt tctttcagtt attctttttc cctttcctag
    70561 tctattaata acaaagcttt tttccaatgt ataaactaaa aattcaaatg gctttggcta
    70621 ctataacctt cccgaccact atttttcttt tttctaggca tttcacttcg aaataataaa
    70681 ttttatttta ctagttttat tttactaggt atcaaaatag gataaataaa aaatagaaat
    70741 ggataaagaa atagcggctt ccttcgtttc tatgattact tcttaaacgg tgaggttttc
    70801 tctatacacc ggagccttta cttcatttaa tcaatgttat tggtaacttg tatagttcac
    70861 attctttggc tctacccatg aattatccag taataggtct ttcacgatta gatctactta
    70921 cacagtaacg gtatttaatt atgaaagttg gctgggtagc taaccctttt agtccgttct
    70981 tgcaagaggg ggcctaagtt ttctgttttt aagtaagatt tcctccgctt aatggataac
    71041 catttgctac caatggagaa ttgcttctca tcttaaattg agatgattgg atttgcacca
    71101 atggaaacca taaatttcat acacaataga atggatggat tctctttttt tttagatact
    71161 gaattgaatg gacttctttt tctattctat cctattcgcc ggtactgatc attgatacta
    71221 gaaaaagttt tctttctttt attttatcgc agctcatgat ctgaacgagt cgcacataca
    71281 ccctagtaca tgttcctcga cgctgagggc atccccgaag cgcgggggat tttgtgacat
    71341 ttctaattgg ctgtcttgta tttctaataa gttgtttaat agttggcatg ttgaagcata
    71401 tcatataaat aatgggctgg tttagatcga tcctaacctg atgattttga atgatttgaa
    71461 ttacttctat ttaattttct agtaaattca gcaaaaatat aaaataggaa atcgaggatt
    71521 tacgcgaaat aaatagaaat tcgggctatt ttcacccaac caccgctaca agatcaacaa
    71581 ttccataagc ttgggcttct gttgctgaca taaaaacatc tctttccatg tcttccgaaa
    71641 caacccataa gggtttgtcc gttctttgta cataaaccct tgtgagggtt tcacgcagtt
    71701 tgagcagctc ttccgcttcc aggataaatt ctcccgtttg ggcctcataa aaagaactag
    71761 caggttgatg aatcattacc ctgatggtat aacaaaaggg ggttcctcta ttttgcatgc
    71821 tgaatagaaa agaaagataa agaataaaaa gaaaaaaaga cataattgaa caaccgtacg
    71881 ggcatctttt atgcattgca tacggctcta taataaaatt gacctttacc ttccatcaaa
    71941 gaaaaaaaat agggtctatc agacccagct cggtaaatga tcaaattacc acccttcctt
    72001 tcgtaggagt tcaaaaatac tatgatggtt ccgttgcttt atatatatat ttttattttt
    72061 tattattata ttaaaatata ttatttggtt tgtctgtgtt tcagcaatcc caaagttgct
    72121 ttttgtaaaa taaggaaaaa atattttatt ttcgaactct ttcagaacat aattaagccc
    72181 cccgtgtgaa aataaaaaag tttgtgacgc tgaacgggaa tccccaatat aaaaaatagg
    72241 aaatcccttt tatctcatac tactctctcg atacataatc aaatgttttg aaaaaacaat
    72301 aaaaattttt tattttgata tcgaattcaa agtgccatgc tattattact taatattcat
    72361 acggcgaagg catagtctta tttttttctc ttaaataaaa acctcattgg cgccaagcgt
    72421 gagggaatgc tagacgtttg gtaatttctc ctccggccaa gataaaagat cccattgaag
    72481 cggctaatcc catgcatatt gtctgtacat ctggtcgcac aaattgcatt gtatcataaa
    72541 tagccactcc agggataacc catccgccag gagagtttat aaacaaatat agatctttgg
    72601 tatcattctc gatactgaga tataccataa gaccaataag ttgattcgag atctcgctat
    72661 caacctcctg tcctaaaaaa agtaatcttt ctcgataaag tcggttgatt agggtaaaat
    72721 tatatccctt acgaaccgta caggcgcctt ttggtgcata cggttcaaca aaaaaaaaga
    72781 atcaatgtgc agattccaat cctctttttt catattcgta gaaggctctt tctgacttct
    72841 aacgaaagga cttttcttcg atttttcaaa aagacaggtt tttgctcctt ttcgtataat
    72901 atccttgtaa tagaaaaaga aaaaaaagaa gtcactaaac ttatcgaatt aacttctcat
    72961 tgatatattg tttcatcgag atccaatcca aatcacaatg tcattttctt gttcctgaat
    73021 gggccctgtt aatcttttta ggtttatgct ctaccccggg taaagatccg cccgatttcg
    73081 atttgtacat ataggacaaa tgcttccatt accatttctt tttgttatga cttccccctt
    73141 tttcaatttt tatgccttcc tacaaaaatt taaagtttga gatggcttct ctttacaaaa
    73201 agaaactgtt tatgatacaa atagtaatcg tagatctatt tccaattggg ctttttctaa
    73261 acggagcctg gatacttaag ttttttagtt ccattaagct aaccataaat tattctaatt
    73321 gataatagta atctgaattc cccccaaaaa tggatctaat tgcacttcac gctccaaatt
    73381 tttgatgatt caattaatat ttcttgggcg aaacagagga tatctcgatc gggggagaga
    73441 acggggaaat cccgtatgac ccaatatatc tgacaagtcg cactatacgt caacccagga
    73501 tgcatcttcc tctccaggac ttcgaaaggg cacttttgga acaccaatag gcatgaaatg
    73561 aaagaaaaaa gaactaagta ctatatttca ctttgatgtg gaaacgtaat aatagaatga
    73621 acgggtttat gttttttttt tagaatattg tcctttatcg tattttatcc atatattata
    73681 aaaattcata ttcataaaga aatacggaat gaataagaaa aaattcttac gaataggccc
    73741 ttctaattat taattatgaa gaagtatgga cacattcgct catagaaaaa cggtatcaac
    73801 cccccattgc gtattggtac ttatcgagta tagaataaat ctgcttctct ttgttcctac
    73861 gaacgaaatt attccattat taccaacaga atagaacaaa tattaaccct tgctcttaaa
    73921 ccatcccctg aacaggggag gtccataaca tagtcatagt cttttccaat gcaataaagt
    73981 tacgtagtgt ctttttattt gatctaaggg gtatttccat gggtttgcct tggtatcgtg
    74041 ttcataccgt tgtattgaat gatcccggtc ggttgctttc tgtccatata atgcatacag
    74101 ctctggttgc tggttgggcg ggttcgatgg ctctatatga attagcagtt tttgatccct
    74161 ctgaccctgt tcttgatcca atgtggagac agggtatgtt cgttataccc ttcatgactc
    74221 gtttaggaat aaccaattcg tggggcggtt ggagtatcac agggggggct acaccgaatc
    74281 cgggtatttg gagttacgaa ggtgtggccg gggcacatat tgtgttttct ggcttgtgct
    74341 tcttggcagc tatctggcac tgggtgtatt gggatctaga aatcttttgt gatgaacgta
    74401 caggaaaacc ttctttagat ttacccaaga tctttggaat tcatttattt ctcgcggggg
    74461 tggcttgctt tggttttggt gcatttcatg taacaggctt gtatggtcct ggaatatggg
    74521 tgtccgatcc ttatggacta acgggaaaag tacaatctgt aaatccagcg tggggcgtgg
    74581 aaggttttga tccttttgtt ccgggaggaa tagcttctca tcatattgca gcaggtacat
    74641 tgggcatatt ggcgggtcta ttccatctta gcgtccgccc gccccaacgt ctatacaaag
    74701 ggctacgtat gggcaatatt gaaactgtcc tttccagtag tattgcggct gtcttttttg
    74761 cagcttttgt tgttgccgga actatgtggt atggttcagc aactaccccg atcgaattat
    74821 ttgggcctac tcgttatcaa tgggatcagg ggtacttcca gcaagagata tatcgaagag
    74881 ttagtgctgg actagccgaa aatcaaagtt tatcagaagc ttggtctaaa attcctgaaa
    74941 aattagcttt ttatgattac atcggcaata atccggcaaa agggggatta ttcagggcgg
    75001 gttcaatgga taatggggat ggaatcgcgg ttggatggtt aggacatcct atctttagag
    75061 ataaagaagg gcgtgaactt tttgtacgtc gtatgcctac cttttttgaa accttcccgg
    75121 tcgtgttggt agatggcgac ggaattgtta gagccgatgt tccttttcga agggcagaat
    75181 cgaaatatag tgtcgaacaa gtaggtgtaa ctgttgagtt ctacggtggc gaactcaacg
    75241 gagtcagtta tagtgatcct gctactgtga aaaaatatgc cagacgcgcc caattgggtg
    75301 aaatttttga attagatcgt gctactttga aatccgatgg tgtttttcgt agcagcccaa
    75361 ggggttggtt tacttttgga catgcttctt ttgctttgct cttcttcttt ggacatattt
    75421 ggcatggtgc tagaaccctg tttagagatg tttttgccgg tattgaccca gatttggatg
    75481 ctcaagtaga atttggagca ttccaaaaac ttggggatcc tactacaaga agacagacag
    75541 tctgatacac cattgctttt gtgtctttcg attgtatttt tctttgtgtg atttgatctt
    75601 tctttccttt ctagatctat aggggtacca gagaaatctt gattttaatc gctgtttttt
    75661 tgactcttgc tctttttagg aggatgatca caaataaaaa taaacaacag gtatggaagc
    75721 tataattgta aaccacgatc gaatccatgg aagcattagt ttatacgttc ctcttagtct
    75781 cgactctagg tataattttt ttcgctatct tttttagaga accgcctaaa gttccaacta
    75841 aaaagtcaag ttccaactaa aaagaaaaaa gatgaaatta tttttcatta tctcaattga
    75901 agtaatgagt cccccaaata ttgggggact cattacttca actagtcccc atgttcctcg
    75961 aacggatctc ttagttgttg agagggttgc ccaaaagcgg tatataaggc gtacccggta
    76021 aaacttacaa gtaaaccaga tataaagatg gcgactaggg ttgctgtttc cattattata
    76081 aaatttcaag accacaacgg atctattata agatcgttta tttacaacgg aatggtatac
    76141 aaagtcaaca gctctcaatg aatacaatag gatttatggc tacacaaact gttgagaacg
    76201 gttctagatc tcgtccaaaa ccaactactg taggtaattt attgaaacca ctgaattcgg
    76261 aatatggtaa agtagctcct gggtggggaa cggctccttt gatgggtgtc gcaatggccc
    76321 tatttgcaat atttctatct attattttgg agatttataa ttcttccgtt ttattggatg
    76381 gaatttcaat gaattagatc tataagaacc tcaaggtcct agtttttcaa ttccattttg
    76441 gcagttcgac cgcgaaattt ctttttttat gtatttctgg aatatgagtg tgtgacttgt
    76501 tataattgat cctattaata cagagaacgg gtctgtcatc ttgatttgat agaggtggtt
    76561 ctacttcgtc ggatatttgg tctagtatct ggaacacgga atatatgaaa tagattaaga
    76621 actatttaaa ctatgattcc tacttaatat tcagacctcg tggccggact ccaaatttca
    76681 aataattaaa atttgtaaat cgaaagaaag gtttgtcttt tcgtcaaacc cttctttcga
    76741 tttatagtca ttatatctat tcgtgatcta ttcgtgaaat aagtgatgat ccaagggttc
    76801 ttactcatag aatccttggg cttaggttag aatttttatt gaatcatcgt ggttctagta
    76861 ggaatctgat gttttaatcg attcataggg tcttaacaag agaattccta tcaatatttt
    76921 atacaaaaaa gtaaagaaaa aatagggaaa aagaggattc aggaggcccg taaggatcaa
    76981 gataaaaacg actgagccaa cttgatattt tggtattatc tccataaaga aaagatttcg
    77041 gatttttctc gtctcccctc gtatcttcag agaagattga attagggatt aagaaaagaa
    77101 gtttaaaact ttctattaca tatccgttcc aactagtatt tgggtgtttt gcttgagctg
    77161 tacgagatga aagtctcata tacggttctc ggggggggga gtcccgccta tctcaataaa
    77221 gtctatgatt ggtttgaaga acgtctcgag attcaggcga ttgcggatga tataactagt
    77281 aaatacgttc cccctcatgt caacatattt tattgtctgg gaggcattac gcttacttgt
    77341 tttttagtac aagtggctac ggggtttgct atgacttttt actatcgtcc aaccgttacg
    77401 gacgcctttg cttcggttca atacataatg actgaagcta attttggttg gttaatccga
    77461 tcggttcatc gatggtcggc aagtatgatg gttctaatga tgatcttgca tgtatttcgg
    77521 gtgtatctca ccggtggatt taaaaaacct cgcgaattaa cttgggttac aggtgtggtt
    77581 ctggctgtat tgactgcatc ttttggtgta actggttatt ccttacctcg ggaccaaatt
    77641 ggttattggg cagtgaaaat tgtaacaggt gtacccgaag ctattcctgt aatagggtcg
    77701 cctttggtag aattattgcg tggaagtgct agtgtgggac aatccacttt gactcgtttt
    77761 tatagtttac acacttttgt attgccgctt cttactgccg tatttatgtt aatgcacttt
    77821 ttaatgatac gtaaacaagg catttctggt cctttataga gaagatatat catagatatt
    77881 tgtaatccat cctttatcac tggggggaag aaaaataata ttttattgct acaagtatgg
    77941 attattgaaa aaaataagac atgtatttgg atatttccct tgaacactgc aatattttta
    78001 atagagttga agggaatttt ccgaagagaa aatggattat gggagtgtgt gacttgaact
    78061 attgattggt ctgtgcagat atatgccttt atctatctgc cgcattacat tggaattcac
    78121 aattaaatgt gtctttgctc caaccaccgc ataagttcca tacagaggat aggctggttc
    78181 gcttaaagaa aatcttttct atgatcaaat ccgaatcatg tcgtacatga actggctccg
    78241 taagatccaa tagaataagt gaactagaga aaccataatc tttattatgg tttctctagt
    78301 tcacttatgt aaaattgaat aggaatagta tggaaatgca atcatttcct ctgcattgac
    78361 atgatctatg atactatcgg agtgaaacaa gggatctaaa gaagaacgag gctaggctat
    78421 attagtaaca agtaaaccct ttgtgtgtct gtgtgtgtct gtaaaaagtt tcccaatatt
    78481 tttatttggg gataaacatc aatcgtaagg tctgagacaa cccagaaagc acttgatcat
    78541 attacgatca actttgtata agcctacttg ggtattgagt atttacttgt aagaacttta
    78601 ttctttgcac tggatagttg caactccgta aaaaatccag taatatgttt cttacaaaaa
    78661 accattcata tatatgtgtg gatttagata acatatagat cttttatgga ttcagatttg
    78721 gttctttttt tcttgctcga gccggatgat gaaaaattat catgtccggt tccttcgggg
    78781 gatggatcta taagaattca cctatccaaa taacaaaaaa acctgacttg aacgatcctg
    78841 tattaagagc taaattggct aaaggtatgg gtcataatta ttacggagag cccgcctggc
    78901 ccaacgatct tttatatatt tttccagtag taattctagg gactattgca tgtaacgtag
    78961 gtttagcggt tctagaacca tcaatgattg gtgaaccggc agatccattt gcaaccccct
    79021 tggaaatatt acccgaatgg tatttttttc ccgtatttca aatacttcgt acagtaccca
    79081 ataaattatt gggtgttctt ttaatggttt cagtacctgc gggattatta acagtacctt
    79141 ttttagagaa tgttaataaa ttccaaaatc catttcgtcg tccagtagcg acaaccgttt
    79201 ttttgattgg taccgcagtg gccctttggt taggtattgg tgcaacatta cctattgata
    79261 aatccctcac tttaggtctt ttttaatttt taaatttagt caattgtaaa attaaaatat
    79321 cacgacctgt gtatctaggg aataatcgct tcaaacaaag tgaattgtcc ctagatacac
    79381 atctattatt catattattc aatttaattg gggaatctac cccgattccg aatctatgaa
    79441 ttgtgctaaa gattcaaaac ccactttcgg gtttttcggt aaatcaattg cgaaatgctt
    79501 ttctagaatg cccaatatct gttttacatc gtttatgtga aaatgttcaa ttttcataag
    79561 gtcttcttgg ctgttattca aaaggtccaa taatgtatat atattggacc ttataaggca
    79621 attatagatc ctgggaggta gttctgattg gtcaataaaa attgatttca atgctatttt
    79681 ttttttgttt tttcttagtt tatccaattt atcatgaaag gtaaaagggg gtaaaggaac
    79741 cgtgtgttga ttgtccacta aatgtaagtt ttcttcttcc gtatgtaaaa aaggaataaa
    79801 taaatcaatc aaattgcggg aggcttcatg aagtgcttct ttaggagtta aacttccatt
    79861 tgtccatatt tcaagaaaga gtatttcttg tttatcattc ccgttcccat aagaatgaat
    79921 actatgattc gcgtttcgaa caggcatgaa tacagcatct ataggataac ttccgtcttg
    79981 aaagttgtta tttggcgttt ttataagata tccacgattc ctctctattt gtaatccaat
    80041 acacaattca atgggttccg tcaagctagc tatatgctgt gtattgtcaa cgacttctac
    80101 ataaggcggt aagatgatat cttgagcagt tacatatcca ggacccctga cataaataga
    80161 cgcgttacaa gttccatata gattacttct caatacaatt tctttcaaat tcattaaaat
    80221 atcatgtatc gattcttgaa tacctactag ggtagaatac tcgtgtggta ttttatcaaa
    80281 ttttgcacgc gtgatacatg ttccttctat ttctccaagc aaagctctgc gcatcgcaat
    80341 gcctattgtg tcagcttgac ctttcataag tggagacaga ataaagcgtc cataataaag
    80401 acgcttattg tctgcttttg attcaacaca cttccactgc agtgtccgag tagatactgt
    80461 tactttctct cgaaccataa taatattatt tgatcaaatc attgaattat ttttttctct
    80521 tgtttatctt gaaatctctt caatttttat ttctacacac gtcgtttttt cggaggtcta
    80581 cagccattat gtggcatagg ggttacatcc cgcacaaaag ttaatagtat accacttctg
    80641 cgaatagcgc gtaatgccgc gtctcttccg agaccaggtc cttttatcat gacttctgct
    80701 cgttgcatac cttgatccac cactgtacga atagcgtttc ctgctgcggt ttgagcagca
    80761 aagggcgtcc ctcttcttgt acccttgaat ccacaagtac cggcagagga ccaagaaacc
    80821 actcgacccc gtacatctgt aacagtcaca atagtattat tgaaacttgc ttgaacatga
    80881 ataaccccct ttggtattct ccgtgtattt ttacgtaaac caatacgtcc attcttacgc
    80941 gaaccaattc tcggtatagc ttttgccata ttttttcatc ccataaatat gagtcagaga
    81001 tatatggata tatccatttc gtgtcaaaaa ggatcccccc ttttttactt ttacatcagg
    81061 tgttttaaca agtctgatta tccttgtctt tgtttatgtc ttgggttgga acaaattact
    81121 ataatccgtc cccgcctacg gattagtcga catttttcac aaattttacg aacagaagct
    81181 cttattttca tatttggcat tcctcatttt aattcttaat ctactttttg gaagaaaata
    81241 ggtttcttgc aatttttcat ctcgagtcat attcccacga aagaaatgtt gaagttgata
    81301 aaaacaccta atctttcgaa tccttattgc gaagtcgata aattatacgt cctctggttg
    81361 aatcataacg acttacttca atttttactc tatcgcctgg tagtatccgt ataaaactac
    81421 gtcggatctt tcctgaaaca taacctagaa ttatatcttg attatctaag cgaatccgga
    81481 acataccgtt gggaagggat tcagtaatta aaccctcatg aatccatttt tgttctttca
    81541 ttccaggtaa agcctccttg aagtatcaac tgatggagta ggaacgatat tagacaaccc
    81601 gccccttttc tttttgtttt cacaaataag aagtttcgga cccaattcgt atattagaag
    81661 gattaccata tataacacaa aacttctcca ccaattcgtt ctagtcgagc ctctcggtct
    81721 gtcattatac ctcgagaagt agaaataatt acaattccca tcccacctaa aattctagga
    81781 attcgttggt aattcgaata gattcgtaga ccaggccgac tgattcgttt taaatttaaa
    81841 aaatttctat aaggcctttt cctattcctt ctatgccgta gggttaaaac caaaaaatct
    81901 tttttggttt cttgatgttt tctcacgttt tcgataaaac cttctcgtaa aagtatttta
    81961 acaatatttt cagtgatatt agtagatgct attcgaacca ccctttttct atccatatca
    82021 gcgtttcgta tagaggttat tatgtcagca atagtatccc tacccatggt gaattaaaat
    82081 tcttggtgct ccccaatttt gatataatca acatgttttt cttgtttttt acttatttgt
    82141 ttatgaattg aaattaaagg catatgcatg agacacaatc tactataaat tctgaatata
    82201 tttcttaatc tctttctttc aaatacctta ctataacata accatatggt ggtcttatct
    82261 tattttaaaa gaccttacaa tacctccgga gctaatgaaa ctattttagt aaaatttaac
    82321 tgtctcaatt cccgggcaat tgcaccaaaa actcgagttc ctttggggtt tccttcttgg
    82381 tcaatgacaa ccgcagcatt gtcatcatat cgtattatca taccgttatc acgtttgagt
    82441 tctttacaag tacgtacaat tacagctctg accacctctg atcttgctag gggcatattt
    82501 ggcactgctt ctttgatcac agcaacaata acgtcaccga tatgagcata tcgacgattg
    82561 ctagctccta tgattcgaat acacatcaat tctcgagccc cgctgttatc cgctacattc
    82621 aaaagggtct gaggtttaat catatcagtt ttttagaata tattctttca atgcaaagca
    82681 aagagtgaag aaaaaaaaaa aagaaatatt gtttgtccaa agaaagaaac cggcacccgt
    82741 ggttgttttt ttatccccaa gacccttttc ttttgattct ttttatcccg aaataataaa
    82801 ttgagttcgt ataggcattt tggacgatgc tattgaaatc gcccttctgg ctatattttc
    82861 tgttactcca cccatttcat aaagtattcg acctggttta acaacagcta cccaatattc
    82921 aggggatcct ttccccgaac ccatacgtgt ttctgcgggt cttactgtaa ccggtttgtc
    82981 tggaaatata cgtacccata tttttccacc gcggcgtgca tttcgtgtca ttgctcgtcg
    83041 acctgcttct atttgtctag acgtgatcca agcaggttca agtgcctgaa gagcatattt
    83101 accgaaagaa atatgattac ctcgataaga tattcccttc attcttcctc tatgttgttt
    83161 acgaaatctg gttcttttgg ggttatagtt gatggttggt tctgaattcc atctctacta
    83221 cagaactgga catgagagtt tcttctcatc cagctcctcg cgaataataa aattttcaaa
    83281 ttgtctatta ttcatttgta tatcttgttt ttttagccaa ctaaacatat taatatttct
    83341 attttaaatt tttaaatatc gtattttttt atgttataac gaatcttttt tttttgtttt
    83401 gctttttatc ctattgtatt gaccaaaaat tatcaattca agaaaataaa gttttcacgg
    83461 gcgaatattt actcttttcg gtgctatttc agttgtaggg ttaactcatg acttttcttt
    83521 tcccaataaa tgaaggaatt agtctctggt ttgtttcgcc atcccgatca atgagtctgt
    83581 tgtcaataga tttggattca caggttccat cgttcccatc gcttcttact taatggttag
    83641 gtctgatttc tacaatggag ctcataatgc aattttttgt taagccaatt ttattaatct
    83701 ttattagctc gaagctctta tttttttttt gttctatgaa cagattcatt ttctttttta
    83761 tgaatccata ttgattaatg ctttattaca ctgctttttt atgagatgac tcataaacct
    83821 tacatattgg atggaatttt atatcgctgg ttttgtttgt ttctcccctt ctttcaccct
    83881 tccatttatc cacatctttc ttcttcgctt cacaacttag aatcagattt atttttcttt
    83941 tgtttatgca aaaaagattt cagttgctac agtgatatga ccgatatatc atatcttgac
    84001 tggttctttg gatccagata atgtgaagtg atgagttggt tattagttct atagttattt
    84061 gtttatacaa agaggctggt cttttttttt ttctttaacc ctaaccctaa aaaaccaacg
    84121 agtcgcacac taagcatagc aattattttc aaagggtcga tctaattttt attcaacctt
    84181 atagaattag aattgttcat tttggtttta ttttgattga acagaaaagg ggaacgaatt
    84241 tctatttttt tgttccatcg ctggatcgac gggaaagaca agtaaaggtt tattattacc
    84301 cgtctataaa tatccaaatt tttatgccta aaaccccata gatagttcga actgtataag
    84361 aacaataatc aattttagct cgaatggttt ggaggggaac cctgccctct ctgatccatt
    84421 cgacacgcgc aatttctttt ccgtcgatac gccctgaaat ttgtacttga attccttttg
    84481 tatctgcttg ttcagttaat tcaatagcct ttttcattgc ttttcgaaaa gaaactctat
    84541 tctttaattg gccggctata aattctgcaa gaatattagg gcttccgtag ggttttgcaa
    84601 ttcttgtgat agtaatgtta agttttcggt tgacacaatt aaattctttt tgtagattca
    84661 tctgcaattc ttcgattcct cgtggtcgat tttctattaa taactttggg aatcccatat
    84721 agataatgac ctggatcaga tcgattcgtt tttgaatctc tatacgtgca actccctcga
    84781 cgccagagga aattttccta tttttttgta cataattctt aataaaatct cttatttttt
    84841 gatcttcttg tagaccttcg gaataatttt ttggttgtgt aaaccaaatg gaatgatgac
    84901 tttgggttgt accaagtctg aaaccgagtg gatttatttt ttgtcccata cccccccatt
    84961 actatacata tcatgatatg ccatagctgt atacttattt tttgatttaa gtttttttga
    85021 ccatctgaaa gagtctagaa agtctacctc tagatattca tctaaggata tatctttcac
    85081 tacaatagtt atatggcaag taggtctttt tatcgtaaaa ctacgccctc gagctcgagg
    85141 ttttaatttc tttgtggtag taccctcgct tacttgagct ttactaataa ctaaattgga
    85201 ttcgttggaa tccatattgt aattagcatt tgctgctgca gagtaaacca atttcaaaat
    85261 gggataacat gcgcgataag gcatgagttc tagtatcata agtgtttctt cgtaggaccg
    85321 tccacgaatt tgatcaacca ctcttctcgc tttgtgagca gacatagata tatgttgacc
    85381 taaagcgtat acttctgttt ttatcttctt taacttcttc tttaacataa atataaaatt
    85441 gcctcctact aataaatgat aagcatatat atatcttttt ttttaccttc ctttcttaac
    85501 gacgagatct attatcgctt tttgcgtgtc ctcggaaatt aaaagtaggt gcaaattctc
    85561 ccaatttgtg gcctaccata cgatcggtta tataaatagg taaatgttcc tttccattat
    85621 ggatagcaat ggtatggccg atcattgtgg gtataatggt agatgcccga gaccaagtta
    85681 ttattatttc tttttctgct tttgtgttaa gcttatcaat ttttcttaat aaacgatttg
    85741 ctacaaaagg attttttttt agtgaacgtg tcacagctta ctcctatttt tttttttttg
    85801 taaagacgaa gaaataaatt agattttctc tcctatttac tacggcgacg aagaatcaaa
    85861 ttatcactat atttattcct ttttctactt cttctcccaa gtgcaggata accccaaggg
    85921 gttgtgggtt tttttctccc aattggggcc ctcccttcac cacccccatg tggatggtct
    85981 acagggttca taactactcc tcttactaca ggacgcttac ctagccaacg cttagatccg
    86041 gctctaccca aacttttctg gttcacccca acattcccca cttgtccgac cgttgctgag
    86101 cagtttttgg atatcaaacg gacctcccca gaaggtaatt ttaatgtggc cgatttcccc
    86161 tcttttgcaa tcagtttcgc tacagcaccc gctgctctag ctaattgtcc accccttcca
    86221 cgtgtgattt ctatgttatg tatggccgtg cctaagggca tatcggttga agtagattct
    86281 tctttttgat caatcaaaac cccttcccaa actgtacaag cttcttccaa agcatacggc
    86341 tttctggatg tagatgatat ctatacagat ggatcttata tatcctacaa tgaagtacca
    86401 catgggtgga tatccaaatc tgccgaatca ctcatgttat gatcttctac atcctaggtc
    86461 ttcccgttcc gtcatctggc ttatgttctt catgtagcat tcagaccgaa tgactctatg
    86521 aaattacgtt gatacttcca catattatgg gtaacgtagg agacatctct attttccccc
    86581 agggaatctt tagaattacc actgcttagc tttcaatttg cctctgacca tcaaatgaaa
    86641 tgtgaataac ccgtcctctt cttttttaaa gaagaagcgc ttccggttct gtcggtgctt
    86701 gaaacaactt tgtcttctcc atattactat atctctagag tcaataattt tatatgagga
    86761 actactgaac tcaatcactt gctgccgtta ctcttcagtt ttctgttgag gtctatcctg
    86821 tagaggtact caaattggat cagtgatcga tttctaggtt tcgtcgtaaa cctaattggt
    86881 tacttccaat tacgtaaatc aatagttcaa accgcactca aaggtagggc atttcccatt
    86941 tttataggaa cttctgtacc agaaacaatg gtatctccaa ttatagcccc tctgggatgt
    87001 aaaatatatc tcttctcacc atccccatag tgtatgagac aaatgtatgc atttcgatta
    87061 gggtcgtatt ctatggttac gattctacca tatatgtctt tttcattccg tcgaaaatct
    87121 attttacggt atagacgctt atgacctccc cctctatgcc ctgcggtaat gattcctctg
    87181 gcattacgac ctttcccaca acgatgctgt ccatagatca aattatttcg tggattggat
    87241 ttcactcgac tgtctacggt tcgattgcgt gtgctcgggg tagaagtttt gtataaatgt
    87301 atcgccatgc tattaagtat tttgatttaa gttcttttct ttctaagagg tggaatagaa
    87361 taacccggtt gaagcgtaat gatcatacgt ctgtaatgca ttgtctgtcc cataataggt
    87421 cccattcttc taccctttcc cggaagtcga tgactattca tagctattac cttgacacca
    87481 aagaagagtt cgacccaatg ctttatttct gtcctagttg atcctgattc gacattagaa
    87541 gtatattgat ttttccccaa taaccgaata cttttgtctg taaatactgc atatttgatt
    87601 ccatccataa atctattttc ttccctatga gttctagtct caataagaat gctagttctt
    87661 actgttcata tattatgata tgaatatacc acactaattc gttatgtatg gatgatgaga
    87721 ttccattgat acagagccaa ttccaataga ctaattggag ggtcccattg gcgtgcatcc
    87781 agtaggaatt gaacctacga attcgccaat tatgagttgg gcgctttaac cattcagcca
    87841 tggatgctta gcggggatcc tcgtacatgg tgaataacca aattccaatt gaaacgaaat
    87901 ctttagaata aatcaatgca atttaggagg aatcaatgaa aggacatcaa ttcaaattct
    87961 ggattttcga attgagagag atattgagag agatcaagaa ttctcactat ttcttagatt
    88021 catggaccca attcaattca gtgggatctt tcattcacat ttttttccac caagaacatt
    88081 ttataaaact ttttgacccc cgaatttgga gtatcctact ttcacgcaat tcacagggtt
    88141 caacaagcaa tcgatatttc acgatcaagg gtgtaatact ctttgtagta gcggtcctta
    88201 tatatcgtat taacagtcga aatatggtcg aaagaaaaaa tttctatttg gtagggcttc
    88261 ttcctatacc tatgaattcc attggaccca gaaatgatac attggaagaa tccgttgggt
    88321 cttccaatat caataggttg attgtttccc tcctgtatct tccaaaagga aaaaagatct
    88381 ctgagagttg tttcctgaat ccgaaagaga gtacttgggt tctcccaata actaaaaagt
    88441 gtagcatgcc tgaatctaac tggggttcgc ggtggtggag gaattgggtc ggaaaaaaga
    88501 gggattatag ccaattgaaa ggatcttctg atcaatccag agatcctttg gattccatta
    88561 gtaatgagga ttcggaatat cacacattga tcaatcaaag agagattcaa caactaaaag
    88621 aaagatcgat tctttgggat ccttcctttc ttcaaacgga acgaacagag atagaatcag
    88681 accgattccc gaaaagcctt tctggatatt cctcaatgtc ccggctattc acggaacgtg
    88741 agaagcagat gattaatcat ctgcttccgg aagaaatcga agaatttctt gggaatccta
    88801 caagatccgt tcgttctttt ttctctgaca gatggtcaga acttcatctg ggttcgaatc
    88861 ctactgagag gtccactaga gatcataaat tgttgaagaa acaacaagat ctttcttttg
    88921 tcccttcgag gcggtcggaa aagaaagaaa tggttaatat attcaagata attacgtatt
    88981 tacaaaatac cgtctcaatt catcctattt catcatatcc gggatgtgat atggttccga
    89041 aggatgaacc ggatatggac agttccaata agatttcatt cttgaacaaa aatccatttc
    89101 ttgatttatt tcatctattc catgaccgga acaggggagg atacacgtta caccacgatt
    89161 ttgaatcaga agagagattt caagaaatgg cagatttatt cactctatca ataaccgagc
    89221 cggatctggt gtatcataag ggatttgcct tttctattga ttcctacgga ttggatcaaa
    89281 aacaattctt gaatgaggta ttcaactcca gggatgaatc aaaaaaaaaa tctttattgg
    89341 ctctacctcc tattttttat gaagagaatg aatcttttta tcgaaggatc ataaaaaaat
    89401 gggtccggat ctcctgcgga aatgatttgg aagatccaaa aacaaaaaaa agggtatttg
    89461 ctagcaacaa cataatggag gcagtcaatc aatatagatt gatccgaaat ctgattcaaa
    89521 tccaatatag cacctatagg tacataagaa atgtattgaa tcgattcttt ttaatgaata
    89581 gatccgatcg caacttcgaa tatggaattc aaagggatca aataggaaag gatactctga
    89641 atcatagaac tagaatgaaa tatacgatca accgacattt atcgaatttg aaaaagagtc
    89701 agaagagatg gttcgatcct cttattttga tttctcgaac cgagagatcc atgaatcgga
    89761 atcctgatgc atatagatac aaatggtcca atgggagcaa gaatttccag gaacatttgg
    89821 accattgcgt ttctgagcag aagggcggtt ttcgagtagt gttcgatcga ttacgtatta
    89881 atcaatattc gattgattgg tctgaggtta tcgacaaaaa aggtttgtct aagcgatttc
    89941 gtttcttttt gtccaagttg cttttctttt tgtctaactc acttcctttt ttctttgtga
    90001 gtttcgggaa tatccccatt cataggtccg agatctacat ctatgaattg aaaggtccga
    90061 atgatcaact ctgcaatcag ttgttagaat caataggtct tcaaatcgtt cattttaaaa
    90121 aatggaaacc cttcttattg gatgatcatg atacttccca aaaatcgaaa ttcttgatca
    90181 atggaggaac aatatcacca tttttgttca ataagatacc aaagtggatg attgactcat
    90241 tccatactag aaataatcgt aggaaatcct ttgctaacac ggattcctat ttctcaacga
    90301 tatttcacga tcaagacaat tggctgaatc ccgtgaaacc atttcataga agttcattga
    90361 tatcttcttt ttataaagca aatcgacttc gattcttgaa taatccacat cacttctgct
    90421 tctattgtaa taaaagattc cttttttatg tggaaaaggc ctgtatcaat aattatgatt
    90481 ttacgtatgg acaattcctc aatatcttgt tcattcacaa caaaattttt tctttgcgcg
    90541 tcggtaaaaa aaaacatgct ttttggggga gagatactat ttcaccaatc gagtcacggg
    90601 tatctaacat attcatacct aacgattttc cacaaggtgg tggtgacgaa acgtataact
    90661 tgtacaaatc ttcccatttt ccaagtcgat ccgatccatt cgttcgtaga gctatttact
    90721 cgatcgcaga catttctgga acacctctaa cagagggaca gatagtcaat tttgaaagaa
    90781 cttattgtca acctctttca gatctgaatc tatctgattc agaagggaag aactcgcatc
    90841 agtatctcaa tttcaattca aacatgggtt tgattcacac tccatgttct gagaaatatt
    90901 taccatccga aaagaggaaa aaacggagtc tttttctaaa gaaatacgtt gagaaagggc
    90961 agatgtatag aacctttcaa cgagatagtg ctttttcaac tctctcaaaa tggaatctat
    91021 tccaaacata tataccatgg ttccttactt cgacagggca caaatatata aattggatat
    91081 ttttagatac tttttcaggc ctattgccga tacaccgatt gccgatacta agtagcagtc
    91141 aaaaatttgt atccattttt catgatatta tgcatgtatt agatatatcc tggcgaattc
    91201 ttcagaaaaa gttgggtctt ccacaacgga atccgatacg taagatttcg agtaagtgtt
    91261 tacataatct tcttctgtcc gaagaaatga ttcatcgaaa taatgagtcg ccattgatat
    91321 cgacacacct gagatcgcca aatgttcggg agttcctcta ttcaatcctt ttccttcttc
    91381 ttgttgctgg atatctcgtt cgtacacatc ttatctttgt ttcccgggcc tctagtgagt
    91441 tacagacaga gtttgaaaag gtcaaatctt tgatgattcc atcatctatg attgagttgc
    91501 gaaaacttct ggataggtat cccacatctg aaccgaattc tttctggtta aagaatctct
    91561 ttctagttgc tctggaacaa ttaggagatt ctctagaaga aatacggggt tctgcttctg
    91621 gcggcaacat gctattgggt ggtgatcccg cttatggggt caaatcaata cgttctaaga
    91681 agaaatattt gaatatcaat ctcatcgatc tcataagtat cataccaaat cccatcaatc
    91741 gaatcacttt ttcgagaaat acgagacatc taagtcatac aagtaaagag atctattcat
    91801 tgataagaaa aagaaaaaat gtgaacgggg attggattga tgataaaata gaatcctggg
    91861 tcgcaaacag tgattcgatt gatgatgaag aaagagaatt cttggttcag ttctccacct
    91921 taacgacaga aaaaaggatt gatcaaattc tattgagtct gactcatagt gatcatttat
    91981 caaagaatga ctctggctat caaatgattg aacaaccggg agcaatttac ttacgatact
    92041 tagttgacat tcataaaaag tatctaatga attatgagtt caatacatcc tgtttagcag
    92101 aaagacggtt attccttgct cattatcaga caatcactta ttcacaaacc tcgtgtgggg
    92161 ctaatagttt tcatttccca tctcatggaa aacccttttc gctccgctta gccttatccc
    92221 cctctagggg tattttagtg ataggttcta taggaactgg acgatcctat ttggtcaaat
    92281 acctagcgac aaactcctat gttcctttca ttacggtatt tctgaacaag ttcctggata
    92341 acaagcctaa tcttagtgat gatattgatg ctagtgagga tattgatgct agtgaggata
    92401 ttgatgctag tgacgatatc gatcgtgacc ttcatacgga gctggaactg ctaactatgg
    92461 atatgatgtt ggaaaaagac cgattttcta tcacccttca attcgaatta gcaaaagcaa
    92521 tgtctccttg cataatatgg attccaaaca ttcatgatct ggatgtgaat gagtcgaatt
    92581 acttctccct cggtctatta gtgaaccatc tctccaggga ttgtgaaaga tgttccacta
    92641 gaaatattct tgttattgct tcgactcata ttccccaaaa agtggatccc gctctaatag
    92701 ctccgaataa attaaatacg tgcattaaga tacgagggct tcttattcca caacaacgaa
    92761 agcacttttt taccctttca tatactaggg gatttcgctt ggaaaagaaa atgttccata
    92821 ctaatggatt cgggtccata accatgggtt ccaatgcacg agatcttgta gcacttacca
    92881 atgaggccct gtcgattagt attacacaga agaaatcaat tatagacact aatacaatta
    92941 gatccgcttt tcatagacaa acttgggatt tgcgatccca ggtaagatcg gttcaggatc
    93001 atgggatcct tttctatcag ataggaaggg ctgtagcaca aaatgtactt ctaagtaatt
    93061 gccccataga tcctatatct atctatatta agaagaaatc atgtaacgaa ggggattcct
    93121 atttgtacaa atggtacttc gaacttggaa cgagcatgaa gaaattaacg atacttcttt
    93181 atcttttgag ttgttccgcc ggatcggtcg ctcaagatct ttggtctcta cccggacccg
    93241 atgaaagaaa tgggatcact tcttatggac tcgttgagaa tgattctgat ctagttcatg
    93301 gcctattaca agtagaaggc gctctggtgg gatcctcgcg gacagaaaaa gattgcagtc
    93361 agtttgataa tgatcgagtg acattgcttc ttcggcccga accaaggaat cccttagata
    93421 tgatgcaaaa cggatcttgt tctatccttg atcagagatt tctctatgaa aaaaaagaat
    93481 cggggtttga agaaggggaa ggggccctcg acccgcaaca gatagaggag gatttattta
    93541 atcacatagt ttgggctcct agaatatggt acccttgggg cattctattt gattgtatcg
    93601 aaaggcccaa tgaattggga tttccctatt ggtccaggtc atttcggggc aagcggatcc
    93661 tttatgatga agaggatgag cttcaagaga atgattcgga gttcttgcag agtggaacca
    93721 tgcagtacca gacacgagat agatcttcca aagaacaagg cttttttcga ataagccaat
    93781 tcatttggga ccctgcagat ccactctttt tcctattcaa agatcagtcc tttgtctctg
    93841 tgttttcaca tcgagaatta tttgcagatg aagagatgtc aaaggggctt cttacttccc
    93901 aaacagatcc tcctacatct atatataaac gctggtttat caagaagacg caagaaaagc
    93961 acttcgaatt gttgattaat cgccagagat ggtttagaac cactagttca ttatctaatg
    94021 gatctttccg ttctaatact ctatccgaga gttatcagta tttatcaaat ctattcctat
    94081 ctaacggaac gctattggat caaatgacaa agacattgtt gagaaaaaga tggcttttcc
    94141 cggatgaaat taaaattgga ttcatggaac aggagaaaga tttcccattc cttagccgga
    94201 aaggtatgtg gccatgaaag agggattaag tggaacagaa ttttgactgg gtggtagagt
    94261 cgcggaaacg cttgtttctt ccatattttg gaccttagct ccatggaaca ataggctact
    94321 gctgaaacac ggaagaattg aaatattaga tcaaaacact gtgtatggat ggtatgaact
    94381 gcctaaacaa gaattcttga acagcgaaca accagttcat atattcacga ccaagaaaag
    94441 aagtactgga ttttctttcg gataggccct gaaagcgaag gaaggctgga atgccaacag
    94501 gcgtctatta ttgaattcac ccgacccgac agtacccatt ttgggaatgt ccagtgccaa
    94561 agtcactgaa tgggtaaatc gccaatccct aaaacggact atgtaatgta ctttaatctg
    94621 ctgaggtacg ggcgggcatt ttaccagagg tttctaatct acccttgtgt gattcctgtt
    94681 gaagcatata ctcggggggg tgggtgcagg gcggacgatt tttaagcaga ccccccattc
    94741 attagataga gaagatcacc aagatttagt gatccgctgc cgaacttatt caatgagcat
    94801 tctcaatatt atgccttgaa gaggactcga acctccacgc tctttagcac gagattttga
    94861 gtctcgcgtg tctaccattt caccaccaag gcatcttgaa agtgaatcgt attacatgaa
    94921 tatgatatct atctagtgtg atgtatggaa tatatgacaa aggtggagta tttctattga
    94981 tcggtcatgt tatataggcc cgagttggac atccaattgc ttcgatttga attatccgta
    95041 gaatgcctta tccaatctat caaaaagatg gacacaatca aacccatttc tcgattcaat
    95101 agaagcccaa agaggtgaat agggttccaa ataacgagag atatgtaaaa agcaggtccg
    95161 attactacgc ctattcctaa tcctaaatgt aatgtaacga cgtagggatc catatgtaaa
    95221 cagagtatct atttagatac gctcaaatga ccccttctca taatgagaat gtatataacc
    95281 ctattccggt ctggtccggt atggaatgaa cttataatca tggaatcgac tcgatcatca
    95341 gattctagat tataagttca taaccctagc ccattcccat tttgggcgga acagatctac
    95401 taattctttg attccagtta gtaagaggga tcttgaacta agaaatagac cctagaagct
    95461 aaaaaagggt atcctgagca attgcaataa tcgggttcat tgatattcct ggtatagtag
    95521 atgctatcac acatacaatc atactcaatt cgatggaatt gtttgatctg aaaggagatc
    95581 ttctataatt tcgcacgtga ggggttattt cttgggttcg tccagtcatt aataacttga
    95641 ttatttttag ataatagtag atagaaacaa cgcttgtaag gagtcctatt aaaaccaaga
    95701 aatataggcc tgcctgccat ccacaccaga ataaatagag ttttccgaaa aaacctgcta
    95761 gtggaggaag acctcctagg gataagagac atagggctaa agagagagcc aaaaaaggat
    95821 ctttcgtata taatcctgca taatctcgaa tgttatcagt tccggtacgt agaccaaata
    95881 atacaatgca agcaaaagtt cctagattca tggagatata gaacagcata taagttatca
    95941 tgcttgcata tccatcattt gagtctccaa caattattcc aataattaca tatccgattt
    96001 gacctatgga cgaatatgca agcatacgtt tcatgcttgt ttgagtcata gcaatgagat
    96061 tccccaatat catgctaaga atagctaggg tttccagaag aagatgccat tcatttgatg
    96121 agaaataaaa aggaatatcg aaaattcgag tggctgaagc tgaagcagct actttcgaag
    96181 taacagaaag aaaagcaacg actggagtgg gagagtcaga gtcgaaaaga ggattcctca
    96241 cttctttctc tcattcaaaa ccgtgcatga gactttcatc tcacacggct cctaagtgat
    96301 caaaaaagaa agaagatggg ttcttctttc ttttttgatt accttccctc gcgtatgtat
    96361 aagaccgaat ccattcgatt tctaaaaaag attactaatc cttaactttt cgaggaatcc
    96421 ttcatcagtg gttgtgaatg acttgttttt tcaatctttt cggtcttggt tccgtaggag
    96481 caaatcagaa agattgagaa atagaaccat ctgatttgat tcgttctcaa tagccatgag
    96541 atgatcatct tagggtgatc cttttgtcga cggatgctcc tattatactc gtagtctctg
    96601 aaggatgaga accaactatg tagcatctac accgagaatt caagtattgt atacgtcatt
    96661 agtccgatcc tttgtaggaa ctacccgtaa taacgaactt gcaaaatgga tctgtttatc
    96721 ataaagagat tcgtcgttcc tgaccctgct ttgccttaat tgttatttga acaagtcaaa
    96781 gttctgtctt ggtccgagtg tggatagcat ttctcttctg catgtccatg gagttttgaa
    96841 aaatccaaac atctcagaga tagatagaga ggtaggaatt tatcgaacga accgcactcc
    96901 ttcgtatacg tcaggagtcc attgatgaga aggggctggg gaaagcttga acccaattcc
    96961 tacagtgatg aatatgagcg caattgaaat tcctggggag ttatacattt gtgtattgat
    97021 aagaccattc actatttctt gaagctcgat ctctcccccg gatgaaccat atagccaaga
    97081 gaaaccatga accagaatag aagagcttgc cccacccatg agtaaatatt tcatagtagc
    97141 ctcattagac cgtacatctt tcttggtata tccagataat aggtaggagc ataaactgaa
    97201 acattctgga gctacaaaga tagttattaa atcgttagca ccgcataaaa acattcctcc
    97261 tagagtagct gttaatacga ataagagaaa ctctgttata gccatttctg tacattcaat
    97321 gtactctacg gatagaggaa tacatagagt tgaacatagt aaaataagaa attgaaagat
    97381 ttcgttgaaa ttgttcgttt gaaaatttcc cgaaaaacta atcacgggtt cttctctcca
    97441 tcggaacaag agggccgtta tgctcattac taaacttgtt gaagagatga aatataacca
    97501 aggtatatct ttttgatcag aggttgaatc gatcatcaga agaagaatta ggccaaaaat
    97561 taggatacat tctgggaaaa tcaaacttcc atcgaagaga agcaaatgaa aggctttcat
    97621 aaaaattctc gtagaatcga gaatgaagtt ttcattctgt acatgccaga tcatgaatta
    97681 gtaactgcat ccaatttcca aaaaaaatcc caactgtttc gaactttcca tttttagaat
    97741 ggaatattta cggaatctcc atgaatagga ccaaacctta ttccatggta tttacatgag
    97801 gttcctcttt cttattctta agaaagtccc cgagagggct tagttgatcc acgatttctg
    97861 tttcatcttt cgtttccttt tcgtttgttt cgagaaatat atcgatcaat tccgattctt
    97921 tctttttctc ttgattcttt tccgatcgag aagtatagat cctgttcatg gattaacgaa
    97981 aatgtgcaaa agctctattt gcctctgcca ttctatgagt ctcttccttt ttgcgtatgg
    98041 catcgccact ccctttggca gcatccacta attcggaact taatttgaaa gccatatttc
    98101 gacccggacg ttttcgggat gccgccaata accaacgaat ggcaagtgct tttccttgtg
    98161 tggatcctat ttcaatggga acttgatgag tcgatccacc tacacgtctt gcttttactg
    98221 ctatatcggg agttactcca cgtattgctt gacgtaaaac agatagtgga tttgtttctg
    98281 tcttttgttg aatctttttc acggctcgat agataatttg ataagccaat gatttttttc
    98341 cgtgtttcag aatacggtta accaacatgt taactaatcg attacgataa attggatcgg
    98401 attttgcagt tttttcttct gcagtacctc gacgtgacat gagcgtgaag ggggttcaag
    98461 aatccgtttt ctttttttat aagggctaaa atcacttatt ttggcttttt tactccatat
    98521 tgtagggtgg atctcgaaag atatgaaaga tctccctcca agccgtacat acgactttca
    98581 ccgaatacgg ctttccgcag aattctatat gtatctatga aatcgagtat ggaattctgt
    98641 ttactcactt taaattgagt atccgtttcc ctccttttcc tgctaggatt ggaaatcctg
    98701 tattttacat atccatacga ttgagtcctt gggtttccga aatagtgtaa aaagaagtgc
    98761 ttcgaatcat tgctacttga ctcggacctg ttctaaaaaa gtcgaggtat ttcgaattgt
    98821 ttgttgacac ggacaaagtc agggaaaacc tctgaaatta tttcaatatt gaaccttgga
    98881 catataagag ttccgaatcg aatctcttta gaaagaagat cttttgtctc atggtagcct
    98941 gctccagtcc ccttacgaaa ctttcgttat tgggttagcc atacacttca catgtttcta
    99001 gcgattcaca tggcatcatc aaatgataca agtcttggat aagaatctac aacgcactag
    99061 aacgcccttg ttgacgatcc tttactccga cagcatctag ggttcctcga acaatgtgat
    99121 atctcacacc gggtaaatcc ttaacccttc cccctcttac taagactaca gaatgttctt
    99181 gtgaattatg gccaataccg ggtatataag cagtgatttc aaatccagag gttaatcgta
    99241 ctctggcaac tttacgtagg gcagagtttg gttttttggg ggtgatagtg gaaaagttga
    99301 cagataagtc acccttactg ccactctaca gaaacgtaca tgagattttc acctcatacg
    99361 gctcctcgtt caattctttc gaagtcattg gatccttttc cgcgttcgag aatccccccc
    99421 ctttttccac tccgtcccga agagtaacta ggaccaattt agtcacgttt tcatgttcca
    99481 attgaacact ttcctttttt gattattctc aaactcaaag gagaagatta ttctctttac
    99541 caaacatatg cgtatccgat cacgatctta taataagaac aagagatctt tctcgatcaa
    99601 tccctttgcc cctcattctt cgagaatcag aaagatcctt ttcaggtttg aatttgttca
    99661 tttggaatct gggttcttct atatttactt agtttactta ttttcttttt tttttattga
    99721 atattttttc ctctcttttt ttatatcatt ccttaagtcc cataggtttg atcctttaga
    99781 atttgaccca ttttctcatt gagcgaaggg tacgaaataa atcagatttc tttttcgatc
    99841 aaaaatacta tgtgaaatct tcggtttttt cctcttccta tatcccatag gtacagtgtt
    99901 tgaatcaata gagaaccctt tcttctgtat gaatcgatat tattccattc caattccttc
    99961 ccgatacctc ccaaggaaaa tctcgaattg gatcccaaat tgacgggtta gtgtgagctt
   100021 atccatgcgg ttatgcacta ggaatccatt ttctgaaaga tcctggcttt cgtgctttgg
   100081 tgggtctccg agatcctttt gatgacctat gttgtgttga agggatatct atagaatccg
   100141 atcgattgcg taaagcccgc ggtagcaacg gaaccgggga aagtatacag aaaacacagt
   100201 tcttttctat tatattagta ttttatttta tattatataa gattagtatt agttagtgat
   100261 cccggcttag tgagtccttt cttccgtgat gaactgttgg cgccagtctt acattttgta
   100321 tctgtggacc gaggagaagg ggggctcggc gggaagaggg ttgtaccgtg agagaagcaa
   100381 ggaggtcaac ctctttcaaa tatacaacat ggattctggc aatgcaatgt agttggactc
   100441 tcatgtcgat ccgaatgaat cattctttcc acggaggtaa atctttgcct gctaggcagg
   100501 aggatagcaa gttacaaatt ctgtctcggt aggacatgta tttctattac tatgaaattc
   100561 ataaatgaag tagttaatgg tggggttacc gttatccttt ttgtgacgaa tcttgtatat
   100621 gttcctaaga aaagtaattt gtccattttt cggggtctca agggggcgtg gaaacacata
   100681 agaactcttg aatggaaatg gaaaagagat ggaactccag ttccttcaga aatggtaaga
   100741 tctttggcgc aagaagaagg ggttgatccg tatcatcttg acttggttct gcttcctcta
   100801 tttttttaat aataccgggt cgggttcttc tcctacccgt atcgacttct cctacccgta
   100861 tcgaatagaa catgctgagc caaaccttct tcatgtaaaa cctgcttgat ttagatcggg
   100921 aaaatcgtgc ggttttatga aaccatgtgc tatggctcga atccgtagtc aatcctattt
   100981 ccgataggga aagttgacaa ctgaatccga cttttcccag aatttttata tccgtaatag
   101041 tgcgaaaaga aggcccggct ccaagttgtt caagaatagt ggcgttgagt ttctcgaccc
   101101 tttgccttag gattagtcag ttctatttct cgatgggggc agggaaggga tataactcag
   101161 cggtagagtg tcaccttgac gtggtggaag tcatcagttc gagcctgatt atccctaaac
   101221 ccaatgtgag tttttcgatt ttgatttgct cccccgccgt gattgaacga gaatggataa
   101281 gaggctcgtg ggattgacgt gagggggcag ggatggctat atttctggga gcgaactccg
   101341 ggcgaatatg aagcgcatgg atacaagtta ggccttggaa tgaaagacaa ttccgaatcc
   101401 gctttgtcta cgaagtctac gaacaaggaa gctataagta atgcaactat gaatctcatg
   101461 gagagttcga tcctggctca ggatgaacgc tggcggcatg cttaacacat gcaagtcgga
   101521 cgggaagtgg tgtttccagt ggcggacggg tgagtaacgc gtaagaacct gcccttggga
   101581 ggggaacaac agctggaaac ggctgctaat accccgtagg ctgaggagca aaaggaggaa
   101641 tccgcccgag gaggggctcg cgtctgatta gctagttggt gaggcaatag cttaccaagg
   101701 cgatgatcag tagctggtcc gagaggatga tcagccacac tgggactgag acacggccca
   101761 gactcctacg ggaggcagca gtggggaatt ttccgcaatg ggcgaaagcc tgacggagca
   101821 atgccgcgtg gaggtagaag gcccacgggt cgtgaacttc ttttcccgga gaagaagcaa
   101881 tgacggtatc tggggaataa gcatcggcta actctgtgcc agcagccgcg gtaatacaga
   101941 ggatgcaagc gttatccgga atgattgggc gtaaagcgtc tgtaggtggc tttttaagtc
   102001 cgccgtcaaa tcccagggct caaccctgga caggcggtgg aaactaccaa gctggagtac
   102061 ggtaggggca gagggaattt ccggtggagc ggtgaaatgc gtagagatcg gaaagaacac
   102121 caacggcgaa agcactctgc tgggccgaca ctgacactga gagacgaaag ctaggggagc
   102181 gaatgggatt agatacccca gtagtcctag ccgtaaacga tggatactag gcgctgtgcg
   102241 tatcgacccg tgcagtgctg tagctaacgc gttaagtatc ccgcctgggg agtacgttcg
   102301 caagaatgaa actcaaagga attgacgggg gcccgcacaa gcggtggagc atgtggttta
   102361 attcgatgca aagcgaagaa ccttaccagg gcttgacatg ccgcgaatcc tcttgaaaga
   102421 gaggggtgcc ttcgggaacg cggacacagg tggtgcatgg ctgtcgtcag ctcgtgccgt
   102481 aaggtgttgg gttaagtccc gcaacgagcg caaccctcgt gtttagttgc catcattgag
   102541 tttggaaccc tgaacagact gccggtgata agccggagga aggtgaggat gacgtcaagt
   102601 catcatgccc cttatgccct gggcgacaca cgtgctacaa tggccgggac aaagggtcgc
   102661 gatcccgcga gggtgagcta actccaaaaa cccgtcctca gttcggattg caggctgcaa
   102721 ctcgcctgca tgaagccgga atcgctagta atcgccggtc agccatacgg cggtgaattc
   102781 gttcccgggc cttgtacaca ccgcccgtca cactatggga gctggccatg cccgaagtcg
   102841 ttaccttaac cgcaaggagg gggatgccga aggcagggct agtgactgga gtgaagtcgt
   102901 aacaaggtag ccgtactgga aggtgcggct ggatcacctc cttttcaggg agagctaatg
   102961 tttgttgggt attttggttt gacactgctt cacacccaaa aagaagggag ctacgtctga
   103021 gtgaaacttg gagatggaag tcttctttcg tttctcgacg gtgaagtaag accaagctca
   103081 tgagcttatt atcccaggtc ggaacaagtt gataggatcc ccttttttac gtccccatgt
   103141 ccccccgtgt ggcgatatga gggcgaaaaa aggaaagaga gggatggggt ttctctcgct
   103201 tttggcatag catagcgggc ccccagcggg aggctcgcac gacgggctat tagctcagtg
   103261 gtagagcgcg cccctgataa ttgcgtcgtt gtgcctgggc tgtgagggct ctcagccaca
   103321 tggatagttc aatgtgctca tcggcgcctg accctgagat gtggatcatc caaggcacat
   103381 tagcatggcg tactcctcct gttcgaaccg gggtttgaaa ccaaacttct cctcaggagg
   103441 ataggtgggg cgattcaggt gagatccaat gtagatccaa ctttcgattc actcgtggga
   103501 tccgggcggt ccggggggga ccaccatggc tcctctcttc tcgagaatcc atacatccct
   103561 tatcagtgta tggacagcta tctctcgagc acaggtttag gttcggcctc aatgggaaaa
   103621 taaaatggag cacctaacaa cgcatcttca cagaccaaga actacgagat cacccctttc
   103681 attctggggt gacggaggga tcgtaccatt cgagccgttt ttttttcatg cttttcccgg
   103741 aggtctggag aaagctgcaa tcaataggat ttccctaatc ctcccttacc gaaaggaaga
   103801 gcgtgaaatt ctttttcctt tccgcaggga ccaggagatt ggatctagcc gtaagaagaa
   103861 tgcttggtat aaataactca cttcttggtc ttcgaccccc tcagtcacta cgaacgcccc
   103921 cgatcggtgc aatgggatgt gtctatttat ctatctcttg actcgaaatg ggagcaggtt
   103981 tgaaaaagga tcttagagtg tctagggttg ggccaggagg gtctcttaac gccttctttt
   104041 ttcttctcat cggagttctt tcacaaagac ttgccatggt aagtaagaag gggggaacaa
   104101 gcacacttgg agagcgcagt acaacggaga gttgtatgct gcgttcggga aggatgaatc
   104161 gctcccgaaa aggaatctat tgattctctc ccaattggtt ggaccgtagg tgcgatgatt
   104221 tacttcacgg gcgaggtctc tggttcaagt ccaggatggc ccagctgcgc cagggaaaag
   104281 aatagaagaa gcatctgact ccttcatgca tgctccactt ggctcggggg atatagctca
   104341 gttggtagag ctccgctctt gcaattgggt cgttgcgatt acgggttgga tgtctaattg
   104401 tccaggcggt aatgatagta tcttgtacct gaaccggtgg ctcacttttt ctaagtaatg
   104461 gggaagagga ccgaaacatg ccactgaaag actctactga gacaaagatg ggctgtcaag
   104521 aacgtagagg aggtaggatg ggcagttggt cagatccagt atggatcgta catggacggt
   104581 agttggagtc ggcggctctc ctagggttcc ctcatctggg atctctgggg aagaggatca
   104641 agttggcctt gcgaacagct tgatgcacta tctcccttca accctttgag cgaaatgcgg
   104701 aaaaaggaag gaaaatccat ggaccgaccc catcatctcc accccgtagg aactacgaga
   104761 tcaccccaag gacgccttcg gcatccaggg gtcacggacc gaccatagaa ccctgttcaa
   104821 taatcaataa gtggaacgca ttagctgttc gctctcaggt tgggcagtaa gggtcggaga
   104881 agggcaatca ctcattctta aaacttgcgt tcttaagacc aaagagtcgt cggaaagggg
   104941 gggggctctc cgttcccggt tctcctgtag ctggatcctc cggaaccaca agaatcctta
   105001 gttagaatgg gattccaact cagcaccttt tgagtgagat tttgagaaga gttgctcttt
   105061 ggagagcaca gtacgatgaa agttgtaagc tgtgtttggg ggggagttat tgtctatcgt
   105121 tggcctctat ggtagaatca gtcgggggac ctgagaggcg gtggtttacc ctgcggcgga
   105181 tgtcagcggt tcgagtccgc ttatctccaa ctcgtgaact tagccgatac aaagctatat
   105241 gatagtaccc aatttttccg attcggcggt tcgatctatg atttatcatt catggacgtt
   105301 gataagatcc atccatttag cagcacctta ggatggcata gccttaaagt taagggcgag
   105361 gttcaaacga ggaaaggctt acggtggata cctaggcacc cagagacgag gaagggcgta
   105421 gtaagcgacg aaatgcttcg gggagttgaa aataagcata gatccggaga ttcccgaata
   105481 ggtcaacctt tcaaactgct gctgaatcca tgggcaggca agagacaacc tggcgaactg
   105541 aaacatctta gtagccagag gaaaagaaag caaaagcgat tcccgtagta gcggcgagcg
   105601 aaatgggagc agcctaaacc gtgaaaacgg ggttgtggga gagcaataca agcgtcgtgc
   105661 tgctaggcga agcggtggag tactgcaccc tagatggcga gagtccagta gccgaaagca
   105721 tcactagctt acgctctgac ccgagtagca cggggcacgt ggaatcccgt gtgaatcagc
   105781 aaggaccacc ttgcaaggct aaatactcct gggtgaccga tagcgaagta gtaccgtgag
   105841 ggaagggtga aaagaacccc catcggggag tgaaatagaa catgaaaccg taagctccca
   105901 agcagtggga ggagcccggg gctctgaccg cgtgcctgtt gaagaatgag ccggcgactc
   105961 ataggcagtg gcttggttaa gggaacccac cggagccgta gcgaaagcga gtcttcatag
   106021 ggcaattgtc actgcttatg gacccgaacc tgggtgatct atccatgacc aggatgaagc
   106081 ttgggtgaaa ctaagtggag gtccgaaccg actgatgttg aagaatcagc ggatgagttg
   106141 tggttagggg tgaaatgcca ctcgaaccca gagctagctg gttctccccg aaatgcgttg
   106201 aggcgcagca gttgactgga catctagggg taaagcactg tttcggtgcg ggccgcgaga
   106261 gcggtaccaa atcgaggcaa actctgaata ctagatatga cctcaaaata aaataacagg
   106321 ggtcaaggtc ggccagtgag acgatggggg ataagcttca tcgtcgagag ggaaacagcc
   106381 cggatcacca gctaaggccc ctaaatgacc gctcagtgat aaaggaggta ggggtgcaga
   106441 gacagccagg aggtttgcct agaagcagcc acccttgaaa gagtgcgtaa tagctcactg
   106501 atcgagcgct cttgcgccga agatgaacgg ggctaagcga tctgccgaag ctgtgggatg
   106561 taaaaataca tcggtagggg agcgttccgc cttagaggga agcacccgcg cgagcggtag
   106621 tggacgaagc ggaagcgaga atgtcggctt gagtaacgca aacattggtg agaatccaat
   106681 gccccgaaaa cctaagggtt cctccgcaag gttcgtccac ggagggtgag tcagggccta
   106741 agatcaggcc gaaaggcgta gttgatggac aacaggtgaa tattcctgta ctaccccttg
   106801 ttggtcccga gggacggagg aggctaggtt agccgaaaga tggttatcgg ttcaaggacg
   106861 taaggtgacc ctgctttttc agggtaagaa ggggtagaga aaatgcctcg agccaatgtt
   106921 cgagtaccag gcgctacggc gctgaagtaa cccatgccat actcccagga aaagctcgaa
   106981 cgaccttcaa caaaagggta cctgtacccg aaaccgacac aggtaggtag gtagagaata
   107041 cctaggggcg cgagacaact ctctctaagg aactcggcaa aatagccccg taacttcggg
   107101 agaaggggtg cctcctcaca aagggggtcg cagtgaccag gcccgggcga ctgtttacca
   107161 aaaacacagg tctccgcaaa gtcgtaagac catgtatggg ggctgacgcc tgcccagtgc
   107221 cggaaggtca aggaagttgg tgacctgatg acaggggagc cggcgaccga agccccggtg
   107281 aacggcggcc gtaactataa cggtcctaag gtagcgaaat tccttgtcgg gtaagttccg
   107341 acccgcacga aaggcgtaac gatctgggca ctgtctcgga gagaggctcg gtgaaataga
   107401 catgtctgtg aagatgcgga ctacctgcac ctggacagaa agaccctatg aagcttcact
   107461 gttccctggg attggctttg ggcctttcct gcgcagctta ggtggaaggc gaagaaggcc
   107521 tccttccggg ggggcccgag ccatcagtga gataccactc tggaagagct agaattctaa
   107581 ccttgtgtca ggacctacgg gccaagggac agtctcaggt agacagtttc tatggggcgt
   107641 aggcctccca aaaggtaacg gaggcgtgca aaggtttcct cgggccggac ggagattggc
   107701 cctcgagtgc aaaggcagaa gggagcttga ctgcaagacc cacccgtcga gcagggacga
   107761 aagtcggcct tagtgatccg acggtgccga gtggaagggc cgtcgctcaa cggataaaag
   107821 ttactctagg gataacaggc tgatcttccc caagagctca catcgacggg aaggtttggc
   107881 acctcgatgt cggctcttcg ccacctgggg ctgtagtatg ttccaagggt tgggctgttc
   107941 gcccattaaa gcggtacgtg agctgggttc agaacgtcgt gagacagttc ggtccatatc
   108001 cggtgtgggc gttagagcat tgagaggacc tttccctagt acgagaggac cgggaaggac
   108061 gcacctctgg tgtaccagtt atcgtgccca cggtaaacgc tgggtagcca agtgcggagc
   108121 ggataactgc tgaaagcatc taagtagtaa gcccacccca agatgagtgc tctcctattc
   108181 cgacttcccc ggagcctccg gtagcacagc caagacagcg acgggttctc tgcccctgcg
   108241 gggatggagc gacagaagtt ttgagaattc aagagaaggt cacggcgaga cgagccgttt
   108301 atcattacga taggtgtcaa gtggaagtgc agtgatgtat gcagctgagg catcctaaca
   108361 gaccggtaga cttgaacctt gttcctacat gacccgatca attcgatcag gcactcgccg
   108421 tctattttca ttgttcaact ctttgacaac acgaaaaaac cattgttcaa ctctttgaca
   108481 acatgaaaaa accaaaagct ctgccctctc tacctatcca accaagggat ggaagggcag
   108541 aggcctttgg tgtcccctcc agtcaagaat tggggcctca caatcactag ccaatctgct
   108601 tttctctcat gcctttcttc gttcatggtt cgatattctg gtgtcctagg cgtagaggaa
   108661 ccacaccaat ccatcccgaa cttggtggtt aaactctact gcggtgacga tactgtaggg
   108721 gaggtcctgc ggaaaaatag ctcgacgcca ggatgataaa aagcttaaca cctcccattc
   108781 ttatttcttt ttcaatatga aaaagaaata aatgagaaat caaaaggtcg tcttattcaa
   108841 aaccccaatt atgacatccc ttctctccca cttcacaccc cggaacgcac cgttccgttc
   108901 ttatagagag aaaggcgctt tcacatcttc ttaacccgaa atggctgggg agaggaaagg
   108961 tttgagggta ctactcccgg gaacagatcc agtggagacg gggtggggcc tgtagctcag
   109021 aggattagag cacgtggcta cgaaccacgg tgtcgggggt tcgaatccct cctcgcccac
   109081 aaccggccca aaagggaagt gcctttccct ctgggggtag gaaaatcatg atcgggataa
   109141 tggaacttgg gtgtgggtct tttgtcgaaa tggaatggcc tttttttttt atttatcgta
   109201 aacttttttc attacacata gtatgctcga cccccatcag cgtatttttt gttttacgtc
   109261 ccgtaactct tcctcaacct ggctggggca gaatagtaga gcaagtacaa gtattaacaa
   109321 gtattagtag cctaacaaaa aagcgttcct cgtcattaat atgtttgctc acggcaattg
   109381 tggcctctcg ggagaattga tgactgcatc tttgatgcac tgctggtact agtccatctg
   109441 agaattctta attggatagt tgtaaatagc cccagggcta tggaacaaag gattatcccg
   109501 gacctacgcc gaggtattgt attgacggtg attttaaaat ctcgcagaac aggatgtgat
   109561 acgatgagat agaatgcaat agaaacaaag acggggaagg tattacctac tcttaacggt
   109621 caaagcgagc ccttttcttt tattctgaat tctttaattc agaatgaatc aaatctcccc
   109681 aggtaggatt cgaacctacg accagtcagt taacagccga ccgctctacc actgagctac
   109741 tgaggaacaa cgagagatta gatatcatag agttcaattc ccgttctcaa cccatgacca
   109801 atatgagctc gaagcttcct tcgtaactcc cggaacttct tcgtagtggc ccctttccat
   109861 gcctcatttc atagggaacc ccaaagtggc tctatttcat tatattccat ccatatccca
   109921 attccattca tttaatatcc ctttggtgtc attgacataa cagatgtcgt ttctagtcta
   109981 tctctttcta tttcttttct atatatggaa agttcaaaaa tcatcatata ataatccaga
   110041 aattgcaata gaaaagaaaa agggaggttt gtgatgattt tgaaatcttt tctactaggt
   110101 aatctagtat ccttatgcat gaagataatc aattcggtcg ttgtggtcgg actctattat
   110161 ggatttctga ccacattctc catagggccc tcttatctct tccttctccg agctcgggtt
   110221 atggaagaag gagaagaagg aaccgagaag aaggtatcag caacaacagg ttttattacg
   110281 ggacagctca tgatgttcat atcgatctat tatgcgcctc tgcatctagc attgggtaga
   110341 cctcatacaa taactgtact agctctaccg tatcttttgt ttcatttctt ctggaataat
   110401 cacaaaaact tttttgatta tggatctact accagaaatt caatgcgtaa tctcagcatt
   110461 caatgcgtat tcctgaataa tctcattttt caattattca accatttcat tttaccaagt
   110521 tcaatgctag ccagattagt caacatttct atgtttcgat gcaacaacaa gatgttattt
   110581 gtaacaagca gttttgttgg ttggttaatt ggtcacattt tattcatgaa atgggttgga
   110641 ttggtattag tctggatacg gcaaaataat tctattagat cgaatgtact tattcgatct
   110701 aataagtcag aattgagaaa ttctatggct cgaatattta gtattctctt atttattacc
   110761 tgtgtctact atttaggcag aataccgtca cccattttta ctaagaaact gaacccacaa
   110821 acggaagaag ggtgggaaag tgaggaagaa acggatgtag aaatagaaac agcttccgaa
   110881 acgaagggga ctaaacagga acaagaggga tccaccgaag aagatccttc tccttccctt
   110941 ttttcggaag aaaaggagga tccggacaaa atcgatgaaa cgggagagat ccgagtgaat
   111001 ggaaaggaaa aaacaaagga tgaattccac tttacagaga cacgctataa caacagccca
   111061 gtttataaag gcctcttctg gtttgaaaaa cctcttctga cctttctttt cgattataaa
   111121 cgacggaatc gcccattacg atacataaaa aataatagat ttgaaaggac tgcaagaaaa
   111181 gaaatgtcac aatatttttt ttatacatgc cgaagtgatg gaaaagaaag aatctctttt
   111241 acgtatccgc ctagcttgtc aacttttgga gaaatgatac aaagaaggat gtccctgccc
   111301 acactagaaa aactctcttc ggatgaactg tacaatcatt gggtttatac taaccaacac
   111361 aaaaataaca acttaaacaa cgagttttta aatagaattg aggctctaga tacgggattt
   111421 ttttctctag atatactcga aaaaagtact agattgtgta atgaaaagac tagaaaagat
   111481 tacttgccta aaatgtatga tcccattttg aatgggttat atcggggaac aatcaaaaac
   111541 aaaatttcgt tagaaaattt catagagaca atggaaatta ataagattca tagtatcctt
   111601 cttcctgata ctgattacca agagtttgaa cagaaaatag accgatttga taaaaaaact
   111661 ttttcaacgg aaaatcgtca tttatttact ttaatcagta aatttgatag agaatcggga
   111721 tcgagtttaa attggaaggg cctctcttta ttttcagaaa aagaacaagg aggggttggt
   111781 tcagaaaaaa gagccaaatt ttacaaattt ttattgaata caattctaac tagccctaat
   111841 ggtcaaaaaa caaaacaaaa atttgtaata aaagaaatca gtaaaaaagt ccctcgatgg
   111901 tcatacaaac ttattaccga gttggaattc ctgtcgggcg cagctcacga aggcctaccg
   111961 ttggattatc agatacgttc aagaaaaagg tagtaaatta ataaaaaagt tgatacaaaa
   112021 aagaaataca agaaaagata agaagagatg cgcccgccac ctatagattt gataccttcg
   112081 cctacaaaga aactgaaaac accaactcca ttagtaattc catcaattac tcgtctatca
   112141 aaaaaagaag ttaacttagc caatcctctt attcccccaa taaagaatct tgcataaaaa
   112201 gcatctatgt aaccacgatt atatgaccaa tcatatatac catttattat tttgtccaaa
   112261 agaattcttt taggaccagt tttaacaaaa tagttaatta aatcccaatt ttgaaaagat
   112321 gaataaacag gtttatataa aaagaaggct ataaatattc caaaaagagc tatactaact
   112381 gaagaaagag catctttcaa aaattcatac caatctattg aattattcaa atttttatgt
   112441 aaaaggttta tagctggagt taaccatttt gataatatgt ccaaatatgc tccttcttga
   112501 ttgaaaggaa ttcctaggga tccaacaaac aacgtaaata gaaccaatac aagtatagga
   112561 aataacatag tattatctga ttcataagga tacgaaaaaa aattcttatt tacaaaacgg
   112621 gtaatagtaa taaagggttg tgtgatgttt cttgcattct gatcaattcg atacgttttt
   112681 tttgaaaaaa aagaagcaat ctcatgattt ttaattgtta ataacgttaa taaacgaaaa
   112741 cttttgttaa ttattttcga atcttcttta ccccatagag atattgaaca gaagggggta
   112801 ttttttttgc cactgtaatt tttaaaatga acgtttaaat gtccttcaaa ggtaagtaaa
   112861 tagattcgaa acatataaaa tgcggttaat cccgctgtaa accaagctat tattgctaaa
   112921 attggtgaat acaaccaagt atcgttaaga atttcatctt tggaccaaaa acaagcaaaa
   112981 ggcggaatac cacaaagaga aagtgtacct aataaaaaag caattttggt aattgggaca
   113041 tgctttgtta aaccccccat aaaaaccata ttctgacttt tatttggaga atatccaaca
   113101 agagtttcca ttgaatgaat aacggatcca gatactaaaa acaataatgc tttcgaataa
   113161 gcatgagtaa tcaaatgaaa taaagcactt cgataagacc ccatacctag agctaacatc
   113221 atataaccca attgagacat tgtggaatag gctaaacctc tcttaatatc tttttgagca
   113281 agggcaaaag tagctccgaa taatattgtt attactccta ccaaagagat gaaattcatt
   113341 atgtgaggga tgactatgaa aagaggaaaa agccgagcta caagaaaaat gcccgcggct
   113401 accatagtag cagcatgtat aagagccgaa ataggagtag gtccctccat ggcatctggt
   113461 aaccatacat gaagggggaa ttgtgcagat ttagcaaccg caccggcaaa taatagaacg
   113521 gcacacaaag taacaaataa aaaattgact tcattatgat tattagaaat aaagttattg
   113581 aatattttga ataaatctcg aaattcgaaa ctccctgtta tccaataaaa acctaaaatt
   113641 cctaataata aaccaaaatc cccaacacgg ttagttacaa atgccttttg gcaagcattt
   113701 gccgcagcgg gccgtgtgaa ccaaaaccct attaatagat atgaacacat tccgaccaat
   113761 tcccaaaaaa tataaatttg tatcaaatta gaactagtaa ctaatcctaa catagaagta
   113821 ctgaaaaaac tcatataagc gaaaaatctc aaatatcctt gatcataaga catataatta
   113881 tcactataaa taagaaccag aattccaata gtagtgatta atattgacat aatagaagta
   113941 agtgggtcta tcaagtaacc taattctaaa gaaaaatcat tattgatgat ccaagaccat
   114001 acatattgat agatagaact gccgtttatt tgctgaatag acagattgat cgaaaaaatc
   114061 atgactatac ttaacaaaaa aacactttga aaagcccaca tacggcgaag actttttgtt
   114121 gccgacggaa aaagaagaag tcccgctcct attaacacag gaactggaag tggaaggaaa
   114181 ggtattatcc acgcatattg atatgtctgt tccataaaaa aggtttttta ttcttaatta
   114241 attgtttccg ttttaccgga tcctaccccc tttcaatttc aaaacaaaag gggtcaataa
   114301 aaaaaatcaa gagatgtact aacttaaaga taattttcag attttctata ttcttactta
   114361 ttctgagtat ttccaaaata cttcaaatat taaaataaag aagttacaat tgggcaaatg
   114421 atatgaccaa cttgctcata aaagcgatat taactaagat tttcttaaaa taacgaaaat
   114481 ttaaattttc attattatta gattattaga tgactttata ttcataaagt tcataaagta
   114541 aggatgattc tgatatgaat cgatatgaat cataggattc actaagttaa aaaatttgta
   114601 ctaatctcgc tttttagtta gtttgttcca aatcattatc attaactagt ttcattatga
   114661 aactgattga ttattttcca tttcaataaa aaacatttat aggaaacgct ataatatcta
   114721 acattttata taagttatat aattgatttt tctatttatc aaaagggggt aaaatcaaat
   114781 taataaaaaa aaatcactaa gatttctttt accaaaccat gtatctttta acagattaat
   114841 tactttaatg attagtttga ttttaattta aaaatggaat ttgggagtat tctttcctca
   114901 agtttgacca attaatagaa aaaattaaag ttttcataag gtaatgggtt cttaaatccc
   114961 tcggtgtttt ttattctgta taaatgacat gtagaaaaaa aatggataga gctcaaagag
   115021 gaaggttttt tttagattat ttgtctcacc aaattaaatt tctatagtac aacagcggat
   115081 tctatagaaa tagatgttga atcataaaga acaacaaata aagataaaga tacgaatcaa
   115141 taaaacgagt ctttcttacg aatattctat gtatatagaa aagctttttg ttgaaaaaaa
   115201 attaaatgct atttttatag taagattttg tatgattttc gcataccttt tatctatatt
   115261 tttttgtttt ctgaagataa tataatatta tctagagaat aattagataa tgaatagatt
   115321 ctttttgacc agtagatgtc tttcacatcc aactataaca acgagtaacc tcttaatttt
   115381 taaatggcag ttccaaaaaa acgtacttct atatcaaaaa agcgtattcg taaaaatatt
   115441 tggaagggga aaggatactg ggcagcctta aaagcgttgt cattagggaa atctctttct
   115501 accggaaact caaaaagttt ttttgtgcga caaacaaata agtcataaaa taaaacattg
   115561 gaataacctg aatcaaaaaa aaggcccatt taattcgtaa tagcaaatta acaaacctgt
   115621 tgtttgtggc taatcgatat taactataaa tcgcttcgct gataggatat aggatatata
   115681 tatataaaat aataatatat aataagaatt cttcggttta gggggtggtt agtaaattct
   115741 aaaaaactct tgaaaaaaga ataaagacaa gatacaaggc tggagccctg ttttagtttt
   115801 tagtatattt tcttgttttg ggggggaggt ggggagtctt ttttccccat caacctattt
   115861 gtcacaatta caataatcga agtttttcta tatatatata aagataaaga gaaatatata
   115921 aaaaagaagg gtaactaaaa gatatttagt taaaattaat acatcgttgg aactaattta
   115981 tttattcttt tattttttaa attttttatg taactttctg acttcttatt tctctgaatt
   116041 aatcaataac taataactag ggggtcgaac tttgtagttt caagagttcg atatcccaaa
   116101 ataatgaacc ttcaaattcc tatttgaata aagttttatt cattcgtttt aatctttatt
   116161 aaaaatattt cattgagttg actccttaaa tctcgacgat tgactatgaa taggctatta
   116221 tgaattcgaa caagccgcta tggtgaaatc ggtagacacg ctgctcttag gaagcagtgc
   116281 tagagcatct cggttcgagt ccgagtggcg gcagaccttc ttcgaaaata gatacaatgg
   116341 attctaaaat gaattcaatt cctgatttat atttaaggat tcctcctttt taaaaatttt
   116401 atgatatttt caactttaga gcatatatta actcatattt ccttttcgat cgtttccatt
   116461 gtaattacaa ttcatttgat aactttatta atcgatgaaa tcataaaact aaatgattcg
   116521 tcagaaaagg gaatgatagc tactttttta tgtataaccg tattattagt cactcgttgg
   116581 atttattcag ggcatttccc actaagtgat ttatatgaat cattaatctt tctttcatgg
   116641 agtttatcag ttattcatat agttccatat ttcaaaaaaa ataaaagcca tttaagtaca
   116701 ataactacgt caagtgttat ttttacccaa ggctttgcta cttcaggtct tttaactgaa
   116761 atacatcaat ccgcaatatt agtacccgct ctccaatccg agtggttaat aatgcacgta
   116821 agtatgatga tattgggcta tgcagctctt ttatgtggat cattattatc agtagcactt
   116881 ctggtcctta catttcgaaa aaaaatgaat cctttttgta agaggaatcg tttattgaaa
   116941 ttaaacgagg cgttttcctt tggtgaaata caatacataa atgaaagaaa caatatttta
   117001 ggaaatgctt cttttttttc tgctaacaat tattacaggt cccaattgat tcaacagttg
   117061 gattattgga gttatcgtgt gattagtcta ggttttctat ttttaaccat aggtattctt
   117121 tcaggagcag tatgggctaa tgaagcatgg gggtcctact ggaattggga cccaaaggaa
   117181 acttgggcat ttattacttg gatcatattt gcggtttatt tacatactcg aaccaataga
   117241 aatttacagg ttgaaaattc cgcaattgta gcgtctatgg gctttattat aatttggata
   117301 tgctattttg gggtcaatct attaggaata gggctacata gttatggttc atttacgtta
   117361 acgtctaatt gaattcaaga aaggttctta ccaatataaa aatataataa aaatataaaa
   117421 agaatacgtt gtttgtatat aaaaataaat atgaaccagt gagaaccatg tgaatcaagt
   117481 agtgcgggga ttcgcatggt tctcacaaag accaaacata tcgggtgaat tttctttttt
   117541 taacttaaaa gaggaaaagg tattcttttt ttcattatcc aaatcctagg atttttttat
   117601 aaaaactatc tataaacaaa attagataaa agaacctcga ccttgtccac tgatagggaa
   117661 agaacaaaat cagggtacat accaatacct attacgggta taaagataga gatcgaaaca
   117721 aataactccc gcggtccaga atcaaaaaca tacgagtttg gagcattaaa tagcttgtat
   117781 ccatagaaca tctggcgtaa catagataat gaataaatag gagttaatat catcccaatt
   117841 gccattacaa aagtaattcc tagttttgat attaaaagat atttttggct ggtaatgatt
   117901 ccaaaaaaaa ctattaattc tgcaacaaaa ccgctcatac ccggtaatgc aagagaagcc
   117961 attgaaaagc tgctgaacat cgtgaatgtt tttggcattg gaatagctat tccgcccatt
   118021 tcgtcgagat aaacaagacg tattctatca taactcgttc ctgccaagaa aaaaagcgca
   118081 gcaccaataa atccatgaga gactatttgt aaaatggctc cattgagtcc cgtatcggtt
   118141 atagaaccaa ttcctataag tatgaaaccc atatgagata cagaggaata ggctattctt
   118201 ttttttaaat tacgttggcc aggagatgtt gaagctgcat agattatttg tattgtgcct
   118261 actatcacca accacggaga aaatatagaa tgggcatggg ataataattc catattaatc
   118321 cgaatcaatc catacgctcc catttttaat aagattccgg ctaaaagcat acaagtactg
   118381 taatgtgctt ctccatgggt atctggtaac catgtatgta ggggtataat cggcgatttg
   118441 acagcaaaag caataaaaaa tccaatatag aatattattt ccaaggccgc aggatatgac
   118501 tgattaacta atgttgcaaa atttaatgtc ggttcagtag aaccatataa accaataccc
   118561 agaactccca ttaagagaaa agcggaacct cccgccgtat ataaaataaa ttttgtagcc
   118621 gagtaaagac gtttctttcc cccccacatg gataaaagta gataaaccgg aattaattct
   118681 aactcccaca tgatgaaaaa aagtaaaagg tcccgagaag aaaatgatcc tatttgccca
   118741 ctgtacattg ctaacatcaa gaaatggaat aatcgagaat ctcgagtaac cggccaagcc
   118801 gctaaagtag ctaaagtagt gatgaacccc gttagtaata tgggtcctat agaaagtcca
   118861 tctattccta atctccaatg gaaatcaaaa aaattgatcc atttatagtc ctcgactagt
   118921 tggattaatg gatcatccaa ttgaaactga taacagaatg cataggtcgt tagaaggagt
   118981 tctaaaatac atatacatat agtataccac cgaatgactc tatttcctct atggggaaga
   119041 aagaaaatta cggaacctgc gaatattggc aaaattacaa ttattgttaa ccaaggaaaa
   119101 aaattcgtgg taaagacaag atacacttgg accagaaaaa cccgtgctca aaataacata
   119161 tatttttcga gcacggtcga taaaaaaaat caaatggatt cgagtagagt tttctggaac
   119221 atatcaataa gctagaccca tactacgagt tgtttcatgc cataaagaaa cccgaacgct
   119281 taagaaatcg gttggacagg cggattcaca tctcttacaa ccaacacaat cttccgttct
   119341 tggagcagaa gcaatttgtt tagctttaca tccgtcccaa ggtatcattt ctaatacgtc
   119401 ggtggggcag gctcggacac attgagtgca ccctatacat gtatcataaa tctttactga
   119461 atgtgacatt ggatctatat atttttgaat gtcagaaatt ttcgatatag taaacttata
   119521 aatgaatggt atatttatat actagacgaa tcaatgaatt atcagaaaat ttttaatcta
   119581 cttcttcagt ggctcatgag agagggctaa aatactttga tttcttatgt ttgtgtaaac
   119641 atgattaaac ctcacgtagc agacatgctg attttaattt atttatcttt atgaatagaa
   119701 tttatgaata taatctttga atttatatga ttaatactac ttattcaaca aattagattg
   119761 attgatccga gttgatttta tgttacgata aattgatgaa acaatagcta gtccaatagc
   119821 tgcttcagcg gctgcaatag ctataacaaa aattgagaaa atggatcctt ttaattgaca
   119881 actatcgaaa aaatcggaaa atgttacaaa atttatatta actgcgttca aaataagttc
   119941 aagacacata agggccctaa ccatatttcg actcgtaatc aatccataaa gaccaacaga
   120001 aaataaatag gcactcaaaa caagtacatg ttcgagcatc attaaaaaac tccttatcaa
   120061 tctcgattca tttcaatatg aacaaaaatt caaccaattt gattgaatag aagataacaa
   120121 atacagaaca aaataatata ttggtaatag atcgaactaa aagatttcta tttgatatat
   120181 taattcaaaa agaatggaag ggaaattaat gtgataaccc cgaacaaagt ttgatttgaa
   120241 ttccgagttc gaaagattta ttattgatta ttgacgagct agggcaatcg cacctattaa
   120301 cgcaaccaaa agaattattg aaatgagttc aaatggaaga aaaaaatctg ttgataaatg
   120361 aatcccaatc tgttgactat tacttatcaa atcttgctct aaaatctggt ttgattttgt
   120421 agtccaaata atcccgtacc atgacgtatc tggaatagta gtaattagtg aaacaaaaat
   120481 acttgtacaa accatcgacg taaccccatc cccaacggtc caaagatgaa aatctttgta
   120541 atattcggaa ccgttcatga acatcacagc aaaaatgatt aaaacattta tggcccctac
   120601 gtaaataaga agctgcgcag cagctacaaa atgggagttc gacagaatat agaataagga
   120661 tgtacaaaca agaaccaatc ccaatgaaaa ggcagaataa attggattgg ggagtaatac
   120721 cactcccaga cctcctaata taagacccga tcctagaaag actaaaagaa aatcatgtat
   120781 tggtccaggt aaatccatta ttatatatat ataaatagag aaataaatca aaatatttca
   120841 taactttaat tgacctggcc aggaaaaaag aagttatttt atcatacttc ttcattatta
   120901 attcatttaa ttcattatta attaaatttg aacagatgtg gatgtggatt gatctagata
   120961 tagttattgc acatatttca ttctttatcc gaaagagtat ttttaaatca tcatcatcat
   121021 ttattaaatt tattaaaaat tatatattat taatattaat ttattaattt aaaataaaat
   121081 ccaaatttta ccacgattct caccaacaaa caaaaccaat caatagtttg gagttggggt
   121141 tattcaccaa gcaagagcct cattctttta cataaaaacg gagtcttatt aattgggagt
   121201 tgttcttgaa tcaagttttt tttatttcag gcaaattcaa aattgttcga gtcgtgtaat
   121261 cgttaattat tgacattggt aaacgcccca aagaaatttg attataattc aattcgtgac
   121321 gatcatatgt agaaagttca tattcttcag tcattgataa acaatttgtt ggacaatact
   121381 caacgcaatt accacaaaat atacagattc caaaatcaat actgtaatta agcaatcgtt
   121441 tctttctaat atccgtttcc aatttccaat ctataacagg tagatctata ggacatacac
   121501 gaacacatac ttcacaagca atgcatttat caaattcaaa gtggattcgg ccgcggaaac
   121561 gctcccatgt aatcaatttt tcgtagggat attgaatagt tacaggtaaa cgactcgcat
   121621 gtgataaggt aatcatgaaa ccttgaccga tgtaccttgc agctcgtact gtttgttgac
   121681 cataattcat gaactcagtt accatagaga acatatcgtg aatatctata aaaaatttta
   121741 tgcttgtttt gtttctttct cttgttcttg tttgagacaa gtcgtgaaaa tagaatatcg
   121801 tattctttta cagtgaaaga agttgggaag aagttgttaa taatagattg ccaagagata
   121861 tgggtaaaag aaatttccat ccaagattta atagttggtc cattcttagc cttggtaaag
   121921 tccatcttgt tgtgatagca atgaataaga acaaataagt tttagctaat gtaataaaga
   121981 taccaattat tgttccaaag aacctacccg ctttatttat ttcaaaaaaa tcaggaacgg
   122041 gtatgtacgg aagagaaaga ttccaacccc ccaagtaaag aaccgttaga aataatgaag
   122101 aaactagtaa attcagatac gaagcaacgt aaaataaacc aaattttata cctgaatatt
   122161 cggtttgata acctgctacc aactcttctt ctgcttctgg taaatcaaaa ggtaatcttt
   122221 cacactcggc taaggacgaa attataaaaa cgataaaccc tataggttga cgccacaaat
   122281 tccaccccca aaaaccatat tttgactgcg cttcaactat atcaactgta cttgaactgt
   122341 tagataatta tagtcgacga taacattact gttcgcaacg ctattacaga accgtacatg
   122401 agattttcac ctcatacggc tcctcgaagg tcacaaataa atctaagacc cgtttgctat
   122461 tatttatctt gatatgtttg taggatagaa tccaaaccta tcgtaaggtc cccaattaga
   122521 caatggaatt ctgtctgcta tatattcttt tttattataa agtgcttctg aattgatctt
   122581 atcttttaaa aattttaaac tttttgttga gtaataactt aacctttgaa taaaaagttt
   122641 cttgttgaaa tctcaataaa tatttcaacc tagcattttt gattacgaaa aaaattatac
   122701 atttcgttag ttcacgaaac attacaagaa ttctatctct ctaaaaagga aaaaagacct
   122761 ttttgtagtg caattaaatt ctttcgattt tattttttcg ttcctattct cctttctcag
   122821 aaaaagggac tttaaacaaa gcaaagtaaa ggattacttc gttcttgata gttatttact
   122881 taatcggtgg ataggaacat actctggatc ggaatcttcg gtagtactcc ttcatcattt
   122941 ctaccaacat aaagccccaa ttagaatcct ttttatgcta tgcagtatgc acagaaaata
   123001 acttacataa tctctattac gaatcctttg tgtaccttgg tgttcctaac tatccactct
   123061 ttttggtcaa aaagaccccg ttcgttaggg taatacatgt atgttaatag ctagtaaaat
   123121 ccctggacag ttgctccttt tgaacccgct tcaagtcatg atgattaatc actcaatctt
   123181 ggggtaaata gtatataatg cttatgttta ctttcactta actcttgtac ataggaaatg
   123241 aggctgaatc tttttactgc aaaataagaa gctgtttttt tcactcatat aactatctgg
   123301 tttagttcat caacccgaat gatgaataaa aaataaaaat atatatattc aactcataaa
   123361 atttccttac tagaaaaaaa taaatagagg aaattttatg tcttaacgaa tcacacgtag
   123421 agatattgat aacacacata gagttaatgg tatttcataa ctaattgatt gagcagcagc
   123481 ccgtaaacca cctaaaaagg aatatttatt atttgatcca taacctgaca taagaaggcc
   123541 cacgggagca atacttgaaa tggcaatcca taaaaaaaca ccaatactta aatcggctag
   123601 aacaaggtga tagccaaaag gaattactaa ataacttagt agaattggtg tgactgctat
   123661 ggatggtccg atactgaata aacgagtatc tcctcttgat ggaagaagat tttctttgaa
   123721 aagtaatttt gtaccatctg ctaaagcttg aagaattccc aaaggcccgg cgtattcggg
   123781 gccaatacgt tgttgtatcc ccgcagatat ttttctttct aaccaaacaa tcactagtac
   123841 acctattgtg attcctaata caggagtaaa aatagggaca agcatccata tgatctcata
   123901 tacctctttt aaggattcca atctaaaaaa agaattgata gcttgtactt ctgttgtatc
   123961 tattatcatt ttaacgatca acttctccca taatgatatc tatgctacct agtattgtca
   124021 taatatcagc caatttcatt cttttaacta attgaggaag ggtttgcaaa ttgataaaac
   124081 ccggcggtct aattttccat ctccaaggaa aaacaccctt atctcctatc agaaaaattc
   124141 ctaattctcc ttttggggct tcgactctca tataaagttc ttgctttgac aattcaaaag
   124201 taggagaggg ttttttactg ataaatcgat agtcaaaatc attccattcg ggatccccta
   124261 ctttatcaaa gcgccggatt tctaaattct catagggccc ccccggaatt ccttctaaag
   124321 cctgttgaat aatttttatt gattctgtca tttcactgat tcgtactaaa taacgagcta
   124381 acgaatctcc ttctttttgc cattgaactc cccaatcaaa ttcatcgtaa gactcataat
   124441 gatcaacctt ccgaagatcc cattgtattc cggaagctcg tagcattggt cctgataaac
   124501 cccaatttat tgcctcctct ccgccaataa tgcctactcc ctcaactcgc tctaaaaaaa
   124561 caggattccg tgtaataagc ctttgatatt cagtaactcc tgttaaaaaa taatcacaaa
   124621 aatccaaaca tttatctatc cagccatgag gtaaatcagc agcgactcct ccgatacgaa
   124681 aataattatg catcattcgc ataccggtgg cagcttcgaa taggtcatat atcaattctc
   124741 tttctcgaaa aatatagaag aagggggttt gcgcgccaat atctgccata aaagggccaa
   124801 gccataacaa atgcgaagct atacgactta actctaacat aatgactctg atatagctgg
   124861 cccttttagg cacttgaata ttgcctaact gctctggtgc atttacagtt attgcttcgg
   124921 tgaacatagt agctaaataa tcccaacgtg ttacataagg taaatattgt ataattgttc
   124981 ggttttccgc aattttttcc atccctctgt gtaaataacc caatatcggt tcacagtcaa
   125041 taacatcttc accatctaga gtaacaatga gtcgaagaac accgtgcatt gatgggtgct
   125101 gaggacccat attgactacc ataaggtcat ttcgtgtagc tggtgcagtc ataggttttt
   125161 tcccgattca ttcttccatg aattgctgaa agcgaaaaga agttcatcaa aatttaagcg
   125221 aaaattcaaa acgactcttc aaattaatga ttttttgttt ctcgaatctc caaccggccg
   125281 attaattctt tataacgtac tctatttttt tttgacaaat aggcgagcag ccgttgacgt
   125341 tttcctagaa ttttacgcag gcctctctga gataaatagt cttttttgtg caattccaaa
   125401 tgtgaagtaa gtctccgtat cctattggtg aaactcacta cttgaaattc aacagacccc
   125461 ttgttgtctt cgttttcctc tttcaaaata attacactga atggattttt tatcataaaa
   125521 aagctcctcc taccttttaa tttacatata catattttat tttatcgatc agtaataata
   125581 atatcagtca ttttaatgta gtatttagta tacacaagaa tttaaattta tttacggact
   125641 tccgatttta ttaatcaaaa ttttcatttg atttggacag ggataaaaag ggggatggta
   125701 catttttaca ctcacaacgt cgaataattt agacctccat tttaattagg aagagtccgt
   125761 agattcgttt atttttattt tatagatttt atccaaacaa attgatacgt cattgactta
   125821 gtattaaagt attaaataaa atatcatcta tattagactg agacgtaaga cagggcatat
   125881 gtgcatctgt ttgcttttct atatggtaca aaatatatag gaaaaatgta ccatcaacct
   125941 atttttaatt gtgtggatat attcttaaca tactaaaacg gcttccatta ttggtattaa
   126001 accaatatcg attcatacaa gctaagtctt ctaatcgata attaggccaa agaaataact
   126061 ttaatttaat taattcgttt ttatctctat caagatgttt actttgatcc aaaaaggtat
   126121 tcccaccttt tatgttcttc ttgttacaaa atactcgatt tctatccaca ctatttatat
   126181 tctttgaatt gaaagaaatt agaattctca attctctacg acgtctagac gagaaaatat
   126241 tttcaggaac aagaaaatca taatgttttt tgtctatctt tcgaattagt ctttgatatc
   126301 ttgggataga ttcatctaat ttatttttat cgatatatct ttcttctcga tatctttgag
   126361 gagtttggta cttactctta tgaaccaacg agatacctat ggtttgatac ataataaagt
   126421 atccgtcgtt ttttacagac aaacgaatgg gctcgataaa aaatatcccc cttttattca
   126481 attctatagg agtcaatttt ttccgaatca ccattatatc caaatttatt tctttccttt
   126541 gaatagacga tatagtagta tctcttgtat ttatcagtcc aagcaagtaa caatatatct
   126601 tgatattatc gatcattctt tcagttaaat tcggaattaa accatcgtct attatccatt
   126661 gaaaaagcaa atagtgtttc cgtaagaaaa tcatttctga tctcatctta ttccggatct
   126721 tgtattgttt tttcatttta ccttggtttt gtgcatatga tctaaggcct cttcggcctg
   126781 cgggttcttt ttcttcttga tttcgattca ttaatctttt ttcattcgat agtataaaaa
   126841 aattccattt ttgcttttca ttgatgtttt tattaaaaag aagtaatttg cttggtataa
   126901 tccatggttt gattttgtat acattataaa gtggcacaaa ttctgggaaa aacggaagtt
   126961 tcagattcgt cgatattggg tttaggattt cttcattcat ttccatccaa tcaaaaaaaa
   127021 gtttcttttc attgatcgta tttttttcta aatcttgatg aatcgtcaga taaaaaagat
   127081 cgtttttatc cattttctca attttttggt aattcttact tccaatctta gtatttatat
   127141 tactgttata atccattttg gtccaggcct taatatctat tttttgtctt agaaaaaaat
   127201 tgagaattgt ccaatcaaaa tattttctat ctgcattttt ttgcatatac acaatttcta
   127261 gataattatt gatagtaatt tcctccgggc tttcaaagaa attttgttta taattgttgt
   127321 aattaaaagt aatcttttgg ttgttattta attctgatgg tgatccataa ataatatatg
   127381 aggacttctt catttcagaa ttaatattaa tagatttata tgataaaaga tcatatatat
   127441 agtatttttg aaaattatct ttttggtttg gtaacggata tactttaaaa tccttttgtt
   127501 ttttgtgata aagtaatcgg tctttttcat acgaattaca ttttgttaaa tccttatttt
   127561 gggtcatacc accctcagtg attgtagttc gccatttttg tggtattaat ccagaccatc
   127621 taatctgaga taaattgtat tgataatgac ctcttaacca gtttttccat tgattcattt
   127681 cggaacttgt aagttttgta tgtcttaatt cggaatgaaa tattccttgt gttacaaaag
   127741 aattttttat tgcagtctta agaaaaaagg gggttccatg atagtcaaga atagatctta
   127801 gcttatacaa attaataact cgggtttgtg ataatttata aaatacatat gcttgtgata
   127861 ttgaggataa gttcaaaaaa agatgtgaat tcttcttact attattaata ttgtaaagtg
   127921 cactttttag agtcgaaata aagttaattt cttttttgtt ttttatttct ttgtttgttt
   127981 tattattgta aatgtattta tcaaaacaaa aatttctcga ttcaagaacg agttgtgtag
   128041 taattctggc aatatgaatg atacatagaa agatatcaat gtatattctt ttaatgaaaa
   128101 tttttataaa aaaatataat ttatagatta atcgagtact tcttcttttt atttttaata
   128161 tttgccaact attttttgat gattttactt ttccattata acttgttttg ttaggactac
   128221 ttcttttcgt ggcgttactt tttttttctt ttgtaagact ctttgttttc tttgtgattg
   128281 tgtttgttct atccgccaga tttttaattt ttttttctct cagtgaataa tttgtattat
   128341 ctgtagattt aatttttcta aacgagtcgt gaattatctg attcctgatt atataatctt
   128401 tttttttgtt agtttcgccg gattcataca cctttctcaa tataaataat tgagttggct
   128461 gtacttttaa gagttctttt tttattcttt ttataaacat aaataaaacg tttttgctaa
   128521 cctccccttt tggttctttt gagtcttgta gaaaattttt tgttctttct tttaaaactc
   128581 ctaggacttg aaaatgatta ttttttgttt tgcgaatttt tttttttagt tctttaaaaa
   128641 taggcttaaa aaaggaaggt ttttggggga cagaaccaaa gggaaggttt gtttgtgttc
   128701 cccaagccgt taaaaagcaa aacttctgtt gttctttctt taaattttta taagaagaaa
   128761 aagagggcct cgacctagat ctgtgccaag gtttcaaata gaaaggaaat actattttta
   128821 tctgaatacc ctctttaaac caatttatgg gaagttcgag ttctgataat tgaacaccat
   128881 tataggtaca tataatatgc ttttctctat tccactcatc gaaatcctca gcccactcgg
   128941 gaggttggga taataatata cgcccaatat ttttaactat tatcaatgga ggtaatagaa
   129001 tatattttct aaaaatagat tgaattatta aaatgaaact tcttgttgct tgtggatatg
   129061 gaatgaaatc ccaggcttcc gcgattttta tccacggttt ttcctttttt ttgttctctt
   129121 cttcttcctt ttgttttttt ttttgttctt ctgtataatc tttaaattct gttcctttac
   129181 ccatccaatg tctaaaaata aatttcatct gttcaggtat attaaaagaa aaaagagggg
   129241 atttttttat tctgtccaaa aaaagggggg agtgcacatt tgcttgaaac aattttgaaa
   129301 tgacagtttt acgtctttga gcacgcatag aaccttttat gaattctcga cgaaaatctg
   129361 attcttccga atattctcta atagacaccc agtttttgac acttgctttg cgactacgtt
   129421 tagcaggcct ataaattatt acacgatccc tttttcttga acgtatctga taatccaacg
   129481 gtaggccttc gtgagctgcg cccgacagga attccaactc ggtaataagt ttgtatgacc
   129541 atcgagggac ttttttactg atttctttta ttacaaattt ttgttttgtt ttttgaccat
   129601 tagggctagt tagaattgta ttcaataaaa atttgtaaaa tttggctctt ttttctgaac
   129661 caacccctcc ttgttctttt tctgaaaata aagagaggcc cttccaattt aaactcgatc
   129721 ccgattctct atcaaattta ctgattaaag taaataaatg acgattttcc gttgaaaaag
   129781 tttttttatc aaatcggtct attttctgtt caaactcttg gtaatcagta tcaggaagaa
   129841 ggatactatg aatcttatta atttccattg tctctatgaa attttctaac gaaattttgt
   129901 ttttgattgt tccccgatat aacccattca aaatgggatc atacatttta ggcaagtaat
   129961 cttttctagt cttttcatta cacaatctag tacttttttc gagtatatct agagaaaaaa
   130021 atcccgtatc tagagcctca attctattta aaaactcgtt gtttaagttg ttatttttgt
   130081 gttggttagt ataaacccaa tgattgtaca gttcatccga agagagtttt tctagtgtgg
   130141 gcagggacat ccttctttgt atcatttctc caaaagttga caagctaggc ggatacgtaa
   130201 aagagattct ttcttttcca tcacttcggc atgtataaaa aaaatattgt gacatttctt
   130261 ttcttgcagt cctttcaaat ctattatttt ttatgtatcg taatgggcga ttccgtcgtt
   130321 tataatcgaa aagaaaggtc agaagaggtt tttcaaacca gaagaggcct ttataaactg
   130381 ggctgttgtt atagcgtgtc tctgtaaagt ggaattcatc ctttgttttt tcctttccat
   130441 tcactcggat ctctcccgtt tcatcgattt tgtccggatc ctccttttct tccgaaaaaa
   130501 gggaaggaga aggatcttct tcggtggatc cctcttgttc ctgtttagtc cccttcgttt
   130561 cggaagctgt ttctatttct acatccgttt cttcctcact ttcccaccct tcttccgttt
   130621 gtgggttcag tttcttagta aaaatgggtg acggtattct gcctaaatag tagacacagg
   130681 taataaataa gagaatacta aatattcgag ccatagaatt tctcaattct gacttattag
   130741 atcgaataag tacattcgat ctaatagaat tattttgccg tatccagact aataccaatc
   130801 caacccattt catgaataaa atgtgaccaa ttaaccaacc aacaaaactg cttgttacaa
   130861 ataacatctt gttgttgcat cgaaacatag aaatgttgac taatctggct agcattgaac
   130921 ttggtaaaat gaaatggttg aataattgaa aaatgagatt attcaggaat acgcattgaa
   130981 tgctgagatt acgcattgaa tttctggtag tagatccata atcaaaaaag tttttgtgat
   131041 tattccagaa gaaatgaaac aaaagatacg gtagagctag tacagttatt gtatgaggtc
   131101 tacccaatgc tagatgcaga ggcgcataat agatcgatat gaacatcatg agctgtcccg
   131161 taataaaacc tgttgttgct gataccttct tctcggttcc ttcttctcct tcttccataa
   131221 cccgagctcg gagaaggaag agataagagg gccctatgga gaatgtggtc agaaatccat
   131281 aatagagtcc gaccacaacg accgaattga ttatcttcat gcataaggat actagattac
   131341 ctagtagaaa agatttcaaa atcatcacaa acctcccttt ttcttttcta ttgcaatttc
   131401 tggattatta tatgatgatt tttgaacttt ccatatatag aaaagaaata gaaagagata
   131461 gactagaaac gacatctgtt atgtcaatga caccaaaggg atattaaatg aatggaattg
   131521 ggatatggat ggaatataat gaaatagagc cactttgggg ttccctatga aatgaggcat
   131581 ggaaaggggc cactacgaag aagttccggg agttacgaag gaagcttcga gctcatattg
   131641 gtcatgggtt gagaacggga attgaactct atgatatcta atctctcgtt gttcctcagt
   131701 agctcagtgg tagagcggtc ggctgttaac tgactggtcg taggttcgaa tcctacctgg
   131761 ggagatttga ttcattctga attaaagaat tcagaataaa agaaaagggc tcgctttgac
   131821 cgttaagagt aggtaatacc ttccccgtct ttgtttctat tgcattctat ctcatcgtat
   131881 cacatcctgt tctgcgagat tttaaaatca ccgtcaatac aatacctcgg cgtaggtccg
   131941 ggataatcct ttgttccata gccctggggc tatttacaac tatccaatta agaattctca
   132001 gatggactag taccagcagt gcatcaaaga tgcagtcatc aattctcccg agaggccaca
   132061 attgccgtga gcaaacatat taatgacgag gaacgctttt ttgttaggct actaatactt
   132121 gttaatactt gtacttgctc tactattctg ccccagccag gttgaggaag agttacggga
   132181 cgtaaaacaa aaaatacgct gatgggggtc gagcatacta tgtgtaatga aaaaagttta
   132241 cgataaataa aaaaaaaagg ccattccatt tcgacaaaag acccacaccc aagttccatt
   132301 atcccgatca tgattttcct acccccagag ggaaaggcac ttcccttttg ggccggttgt
   132361 gggcgaggag ggattcgaac ccccgacacc gtggttcgta gccacgtgct ctaatcctct
   132421 gagctacagg ccccaccccg tctccactgg atctgttccc gggagtagta ccctcaaacc
   132481 tttcctctcc ccagccattt cgggttaaga agatgtgaaa gcgcctttct ctctataaga
   132541 acggaacggt gcgttccggg gtgtgaagtg ggagagaagg gatgtcataa ttggggtttt
   132601 gaataagacg accttttgat ttctcattta tttctttttc atattgaaaa agaaataaga
   132661 atgggaggtg ttaagctttt tatcatcctg gcgtcgagct atttttccgc aggacctccc
   132721 ctacagtatc gtcaccgcag tagagtttaa ccaccaagtt cgggatggat tggtgtggtt
   132781 cctctacgcc taggacacca gaatatcgaa ccatgaacga agaaaggcat gagagaaaag
   132841 cagattggct agtgattgtg aggccccaat tcttgactgg aggggacacc aaaggcctct
   132901 gcccttccat cccttggttg gataggtaga gagggcagag cttttggttt tttcatgttg
   132961 tcaaagagtt gaacaatggt tttttcgtgt tgtcaaagag ttgaacaatg aaaatagacg
   133021 gcgagtgcct gatcgaattg atcgggtcat gtaggaacaa ggttcaagtc taccggtctg
   133081 ttaggatgcc tcagctgcat acatcactgc acttccactt gacacctatc gtaatgataa
   133141 acggctcgtc tcgccgtgac cttctcttga attctcaaaa cttctgtcgc tccatccccg
   133201 caggggcaga gaacccgtcg ctgtcttggc tgtgctaccg gaggctccgg ggaagtcgga
   133261 ataggagagc actcatcttg gggtgggctt actacttaga tgctttcagc agttatccgc
   133321 tccgcacttg gctacccagc gtttaccgtg ggcacgataa ctggtacacc agaggtgcgt
   133381 ccttcccggt cctctcgtac tagggaaagg tcctctcaat gctctaacgc ccacaccgga
   133441 tatggaccga actgtctcac gacgttctga acccagctca cgtaccgctt taatgggcga
   133501 acagcccaac ccttggaaca tactacagcc ccaggtggcg aagagccgac atcgaggtgc
   133561 caaaccttcc cgtcgatgtg agctcttggg gaagatcagc ctgttatccc tagagtaact
   133621 tttatccgtt gagcgacggc ccttccactc ggcaccgtcg gatcactaag gccgactttc
   133681 gtccctgctc gacgggtggg tcttgcagtc aagctccctt ctgcctttgc actcgagggc
   133741 caatctccgt ccggcccgag gaaacctttg cacgcctccg ttaccttttg ggaggcctac
   133801 gccccataga aactgtctac ctgagactgt cccttggccc gtaggtcctg acacaaggtt
   133861 agaattctag ctcttccaga gtggtatctc actgatggct cgggcccccc cggaaggagg
   133921 ccttcttcgc cttccaccta agctgcgcag gaaaggccca aagccaatcc cagggaacag
   133981 tgaagcttca tagggtcttt ctgtccaggt gcaggtagtc cgcatcttca cagacatgtc
   134041 tatttcaccg agcctctctc cgagacagtg cccagatcgt tacgcctttc gtgcgggtcg
   134101 gaacttaccc gacaaggaat ttcgctacct taggaccgtt atagttacgg ccgccgttca
   134161 ccggggcttc ggtcgccggc tcccctgtca tcaggtcacc aacttccttg accttccggc
   134221 actgggcagg cgtcagcccc catacatggt cttacgactt tgcggagacc tgtgtttttg
   134281 gtaaacagtc gcccgggcct ggtcactgcg accccctttg tgaggaggca ccccttctcc
   134341 cgaagttacg gggctatttt gccgagttcc ttagagagag ttgtctcgcg cccctaggta
   134401 ttctctacct acctacctgt gtcggtttcg ggtacaggta cccttttgtt gaaggtcgtt
   134461 cgagcttttc ctgggagtat ggcatgggtt acttcagcgc cgtagcgcct ggtactcgaa
   134521 cattggctcg aggcattttc tctacccctt cttaccctga aaaagcaggg tcaccttacg
   134581 tccttgaacc gataaccatc tttcggctaa cctagcctcc tccgtccctc gggaccaaca
   134641 aggggtagta caggaatatt cacctgttgt ccatcaacta cgcctttcgg cctgatctta
   134701 ggccctgact caccctccgt ggacgaacct tgcggaggaa cccttaggtt ttcggggcat
   134761 tggattctca ccaatgtttg cgttactcaa gccgacattc tcgcttccgc ttcgtccact
   134821 accgctcgcg cgggtgcttc cctctaaggc ggaacgctcc cctaccgatg tatttttaca
   134881 tcccacagct tcggcagatc gcttagcccc gttcatcttc ggcgcaagag cgctcgatca
   134941 gtgagctatt acgcactctt tcaagggtgg ctgcttctag gcaaacctcc tggctgtctc
   135001 tgcaccccta cctcctttat cactgagcgg tcatttaggg gccttagctg gtgatccggg
   135061 ctgtttccct ctcgacgatg aagcttatcc cccatcgtct cactggccga ccttgacccc
   135121 tgttatttta ttttgaggtc atatctagta ttcagagttt gcctcgattt ggtaccgctc
   135181 tcgcggcccg caccgaaaca gtgctttacc cctagatgtc cagtcaactg ctgcgcctca
   135241 acgcatttcg gggagaacca gctagctctg ggttcgagtg gcatttcacc cctaaccaca
   135301 actcatccgc tgattcttca acatcagtcg gttcggacct ccacttagtt tcacccaagc
   135361 ttcatcctgg tcatggatag atcacccagg ttcgggtcca taagcagtga caattgccct
   135421 atgaagactc gctttcgcta cggctccggt gggttccctt aaccaagcca ctgcctatga
   135481 gtcgccggct cattcttcaa caggcacgcg gtcagagccc cgggctcctc ccactgcttg
   135541 ggagcttacg gtttcatgtt ctatttcact ccccgatggg ggttcttttc acccttccct
   135601 cacggtacta cttcgctatc ggtcacccag gagtatttag ccttgcaagg tggtccttgc
   135661 tgattcacac gggattccac gtgccccgtg ctactcgggt cagagcgtaa gctagtgatg
   135721 ctttcggcta ctggactctc gccatctagg gtgcagtact ccaccgcttc gcctagcagc
   135781 acgacgcttg tattgctctc ccacaacccc gttttcacgg tttaggctgc tcccatttcg
   135841 ctcgccgcta ctacgggaat cgcttttgct ttcttttcct ctggctacta agatgtttca
   135901 gttcgccagg ttgtctcttg cctgcccatg gattcagcag cagtttgaaa ggttgaccta
   135961 ttcgggaatc tccggatcta tgcttatttt caactccccg aagcatttcg tcgcttacta
   136021 cgcccttcct cgtctctggg tgcctaggta tccaccgtaa gcctttcctc gtttgaacct
   136081 cgcccttaac tttaaggcta tgccatccta aggtgctgct aaatggatgg atcttatcaa
   136141 cgtccatgaa tgataaatca tagatcgaac cgccgaatcg gaaaaattgg gtactatcat
   136201 atagctttgt atcggctaag ttcacgagtt ggagataagc ggactcgaac cgctgacatc
   136261 cgccgcaggg taaaccaccg cctctcaggt cccccgactg attctaccat agaggccaac
   136321 gatagacaat aactcccccc caaacacagc ttacaacttt catcgtactg tgctctccaa
   136381 agagcaactc ttctcaaaat ctcactcaaa aggtgctgag ttggaatccc attctaacta
   136441 aggattcttg tggttccgga ggatccagct acaggagaac cgggaacgga gagccccccc
   136501 cctttccgac gactctttgg tcttaagaac gcaagtttta agaatgagtg attgcccttc
   136561 tccgaccctt actgcccaac ctgagagcga acagctaatg cgttccactt attgattatt
   136621 gaacagggtt ctatggtcgg tccgtgaccc ctggatgccg aaggcgtcct tggggtgatc
   136681 tcgtagttcc tacggggtgg agatgatggg gtcggtccat ggattttcct tcctttttcc
   136741 gcatttcgct caaagggttg aagggagata gtgcatcaag ctgttcgcaa ggccaacttg
   136801 atcctcttcc ccagagatcc cagatgaggg aaccctagga gagccgccga ctccaactac
   136861 cgtccatgta cgatccatac tggatctgac caactgccca tcctacctcc tctacgttct
   136921 tgacagccca tctttgtctc agtagagtct ttcagtggca tgtttcggtc ctcttcccca
   136981 ttacttagaa aaagtgagcc accggttcag gtacaagata ctatcattac cgcctggaca
   137041 attagacatc caacccgtaa tcgcaacgac ccaattgcaa gagcggagct ctaccaactg
   137101 agctatatcc cccgagccaa gtggagcatg catgaaggag tcagatgctt cttctattct
   137161 tttccctggc gcagctgggc catcctggac ttgaaccaga gacctcgccc gtgaagtaaa
   137221 tcatcgcacc tacggtccaa ccaattggga gagaatcaat agattccttt tcgggagcga
   137281 ttcatccttc ccgaacgcag catacaactc tccgttgtac tgcgctctcc aagtgtgctt
   137341 gttcccccct tcttacttac catggcaagt ctttgtgaaa gaactccgat gagaagaaaa
   137401 aagaaggcgt taagagaccc tcctggccca accctagaca ctctaagatc ctttttcaaa
   137461 cctgctccca tttcgagtca agagatagat aaatagacac atcccattgc accgatcggg
   137521 ggcgttcgta gtgactgagg gggtcgaaga ccaagaagtg agttatttat accaagcatt
   137581 cttcttacgg ctagatccaa tctcctggtc cctgcggaaa ggaaaaagaa tttcacgctc
   137641 ttcctttcgg taagggagga ttagggaaat cctattgatt gcagctttct ccagacctcc
   137701 gggaaaagca tgaaaaaaaa acggctcgaa tggtacgatc cctccgtcac cccagaatga
   137761 aaggggtgat ctcgtagttc ttggtctgtg aagatgcgtt gttaggtgct ccattttatt
   137821 ttcccattga ggccgaacct aaacctgtgc tcgagagata gctgtccata cactgataag
   137881 ggatgtatgg attctcgaga agagaggagc catggtggtc ccccccggac cgcccggatc
   137941 ccacgagtga atcgaaagtt ggatctacat tggatctcac ctgaatcgcc ccacctatcc
   138001 tcctgaggag aagtttggtt tcaaaccccg gttcgaacag gaggagtacg ccatgctaat
   138061 gtgccttgga tgatccacat ctcagggtca ggcgccgatg agcacattga actatccatg
   138121 tggctgagag ccctcacagc ccaggcacaa cgacgcaatt atcaggggcg cgctctacca
   138181 ctgagctaat agcccgtcgt gcgagcctcc cgctgggggc ccgctatgct atgccaaaag
   138241 cgagagaaac cccatccctc tctttccttt tttcgccctc atatcgccac acggggggac
   138301 atggggacgt aaaaaagggg atcctatcaa cttgttccga cctgggataa taagctcatg
   138361 agcttggtct tacttcaccg tcgagaaacg aaagaagact tccatctcca agtttcactc
   138421 agacgtagct cccttctttt tgggtgtgaa gcagtgtcaa accaaaatac ccaacaaaca
   138481 ttagctctcc ctgaaaagga ggtgatccag ccgcaccttc cagtacggct accttgttac
   138541 gacttcactc cagtcactag ccctgccttc ggcatccccc tccttgcggt taaggtaacg
   138601 acttcgggca tggccagctc ccatagtgtg acgggcggtg tgtacaaggc ccgggaacga
   138661 attcaccgcc gtatggctga ccggcgatta ctagcgattc cggcttcatg caggcgagtt
   138721 gcagcctgca atccgaactg aggacgggtt tttggagtta gctcaccctc gcgggatcgc
   138781 gaccctttgt cccggccatt gtagcacgtg tgtcgcccag ggcataaggg gcatgatgac
   138841 ttgacgtcat cctcaccttc ctccggctta tcaccggcag tctgttcagg gttccaaact
   138901 caatgatggc aactaaacac gagggttgcg ctcgttgcgg gacttaaccc aacaccttac
   138961 ggcacgagct gacgacagcc atgcaccacc tgtgtccgcg ttcccgaagg cacccctctc
   139021 tttcaagagg attcgcggca tgtcaagccc tggtaaggtt cttcgctttg catcgaatta
   139081 aaccacatgc tccaccgctt gtgcgggccc ccgtcaattc ctttgagttt cattcttgcg
   139141 aacgtactcc ccaggcggga tacttaacgc gttagctaca gcactgcacg ggtcgatacg
   139201 cacagcgcct agtatccatc gtttacggct aggactactg gggtatctaa tcccattcgc
   139261 tcccctagct ttcgtctctc agtgtcagtg tcggcccagc agagtgcttt cgccgttggt
   139321 gttctttccg atctctacgc atttcaccgc tccaccggaa attccctctg cccctaccgt
   139381 actccagctt ggtagtttcc accgcctgtc cagggttgag ccctgggatt tgacggcgga
   139441 cttaaaaagc cacctacaga cgctttacgc ccaatcattc cggataacgc ttgcatcctc
   139501 tgtattaccg cggctgctgg cacagagtta gccgatgctt attccccaga taccgtcatt
   139561 gcttcttctc cgggaaaaga agttcacgac ccgtgggcct tctacctcca cgcggcattg
   139621 ctccgtcagg ctttcgccca ttgcggaaaa ttccccactg ctgcctcccg taggagtctg
   139681 ggccgtgtct cagtcccagt gtggctgatc atcctctcgg accagctact gatcatcgcc
   139741 ttggtaagct attgcctcac caactagcta atcagacgcg agcccctcct cgggcggatt
   139801 cctccttttg ctcctcagcc tacggggtat tagcagccgt ttccagctgt tgttcccctc
   139861 ccaagggcag gttcttacgc gttactcacc cgtccgccac tggaaacacc acttcccgtc
   139921 cgacttgcat gtgttaagca tgccgccagc gttcatcctg agccaggatc gaactctcca
   139981 tgagattcat agttgcatta cttatagctt ccttgttcgt agacttcgta gacaaagcgg
   140041 attcggaatt gtctttcatt ccaaggccta acttgtatcc atgcgcttca tattcgcccg
   140101 gagttcgctc ccagaaatat agccatccct gccccctcac gtcaatccca cgagcctctt
   140161 atccattctc gttcaatcac ggcgggggag caaatcaaaa tcgaaaaact cacattgggt
   140221 ttagggataa tcaggctcga actgatgact tccaccacgt caaggtgaca ctctaccgct
   140281 gagttatatc ccttccctgc ccccatcgag aaatagaact gactaatcct aaggcaaagg
   140341 gtcgagaaac tcaacgccac tattcttgaa caacttggag ccgggccttc ttttcgcact
   140401 attacggata taaaaattct gggaaaagtc ggattcagtt gtcaactttc cctatcggaa
   140461 ataggattga ctacggattc gagccatagc acatggtttc ataaaaccgc acgattttcc
   140521 cgatctaaat caagcaggtt ttacatgaag aaggtttggc tcagcatgtt ctattcgata
   140581 cgggtaggag aagtcgatac gggtaggaga agaacccgac ccggtattat taaaaaaata
   140641 gaggaagcag aaccaagtca agatgatacg gatcaacccc ttcttcttgc gccaaagatc
   140701 ttaccatttc tgaaggaact ggagttccat ctcttttcca tttccattca agagttctta
   140761 tgtgtttcca cgcccccttg agaccccgaa aaatggacaa attacttttc ttaggaacat
   140821 atacaagatt cgtcacaaaa aggataacgg taaccccacc attaactact tcatttatga
   140881 atttcatagt aatagaaata catgtcctac cgagacagaa tttgtaactt gctatcctcc
   140941 tgcctagcag gcaaagattt acctccgtgg aaagaatgat tcattcggat cgacatgaga
   141001 gtccaactac attgcattgc cagaatccat gttgtatatt tgaaagaggt tgacctcctt
   141061 gcttctctca cggtacaacc ctcttcccgc cgagcccccc ttctcctcgg tccacagata
   141121 caaaatgtaa gactggcgcc aacagttcat cacggaagaa aggactcact aagccgggat
   141181 cactaactaa tactaatctt atataatata aaataaaata ctaatataat agaaaagaac
   141241 tgtgttttct gtatactttc cccggttccg ttgctaccgc gggctttacg caatcgatcg
   141301 gattctatag atatcccttc aacacaacat aggtcatcaa aaggatctcg gagacccacc
   141361 aaagcacgaa agccaggatc tttcagaaaa tggattccta gtgcataacc gcatggataa
   141421 gctcacacta acccgtcaat ttgggatcca attcgagatt ttccttggga ggtatcggga
   141481 aggaattgga atggaataat atcgattcat acagaagaaa gggttctcta ttgattcaaa
   141541 cactgtacct atgggatata ggaagaggaa aaaaccgaag atttcacata gtatttttga
   141601 tcgaaaaaga aatctgattt atttcgtacc cttcgctcaa tgagaaaatg ggtcaaattc
   141661 taaaggatca aacctatggg acttaaggaa tgatataaaa aaagagagga aaaaatattc
   141721 aataaaaaaa aaagaaaata agtaaactaa gtaaatatag aagaacccag attccaaatg
   141781 aacaaattca aacctgaaaa ggatctttct gattctcgaa gaatgagggg caaagggatt
   141841 gatcgagaaa gatctcttgt tcttattata agatcgtgat cggatacgca tatgtttggt
   141901 aaagagaata atcttctcct ttgagtttga gaataatcaa aaaaggaaag tgttcaattg
   141961 gaacatgaaa acgtgactaa attggtccta gttactcttc gggacggagt ggaaaaaggg
   142021 gggggattct cgaacgcgga aaaggatcca atgacttcga aagaattgaa cgaggagccg
   142081 tatgaggtga aaatctcatg tacgtttctg tagagtggca gtaagggtga cttatctgtc
   142141 aacttttcca ctatcacccc caaaaaacca aactctgccc tacgtaaagt tgccagagta
   142201 cgattaacct ctggatttga aatcactgct tatatacccg gtattggcca taattcacaa
   142261 gaacattctg tagtcttagt aagaggggga agggttaagg atttacccgg tgtgagatat
   142321 cacattgttc gaggaaccct agatgctgtc ggagtaaagg atcgtcaaca agggcgttct
   142381 agtgcgttgt agattcttat ccaagacttg tatcatttga tgatgccatg tgaatcgcta
   142441 gaaacatgtg aagtgtatgg ctaacccaat aacgaaagtt tcgtaagggg actggagcag
   142501 gctaccatga gacaaaagat cttctttcta aagagattcg attcggaact cttatatgtc
   142561 caaggttcaa tattgaaata atttcagagg ttttccctga ctttgtccgt gtcaacaaac
   142621 aattcgaaat acctcgactt ttttagaaca ggtccgagtc aagtagcaat gattcgaagc
   142681 acttcttttt acactatttc ggaaacccaa ggactcaatc gtatggatat gtaaaataca
   142741 ggatttccaa tcctagcagg aaaaggaggg aaacggatac tcaatttaaa gtgagtaaac
   142801 agaattccat actcgatttc atagatacat atagaattct gcggaaagcc gtattcggtg
   142861 aaagtcgtat gtacggcttg gagggagatc tttcatatct ttcgagatcc accctacaat
   142921 atggagtaaa aaagccaaaa taagtgattt tagcccttat aaaaaaagaa aacggattct
   142981 tgaaccccct tcacgctcat gtcacgtcga ggtactgcag aagaaaaaac tgcaaaatcc
   143041 gatccaattt atcgtaatcg attagttaac atgttggtta accgtattct gaaacacgga
   143101 aaaaaatcat tggcttatca aattatctat cgagccgtga aaaagattca acaaaagaca
   143161 gaaacaaatc cactatctgt tttacgtcaa gcaatacgtg gagtaactcc cgatatagca
   143221 gtaaaagcaa gacgtgtagg tggatcgact catcaagttc ccattgaaat aggatccaca
   143281 caaggaaaag cacttgccat tcgttggtta ttggcggcat cccgaaaacg tccgggtcga
   143341 aatatggctt tcaaattaag ttccgaatta gtggatgctg ccaaagggag tggcgatgcc
   143401 atacgcaaaa aggaagagac tcatagaatg gcagaggcaa atagagcttt tgcacatttt
   143461 cgttaatcca tgaacaggat ctatacttct cgatcggaaa agaatcaaga gaaaaagaaa
   143521 gaatcggaat tgatcgatat atttctcgaa acaaacgaaa aggaaacgaa agatgaaaca
   143581 gaaatcgtgg atcaactaag ccctctcggg gactttctta agaataagaa agaggaacct
   143641 catgtaaata ccatggaata aggtttggtc ctattcatgg agattccgta aatattccat
   143701 tctaaaaatg gaaagttcga aacagttggg attttttttg gaaattggat gcagttacta
   143761 attcatgatc tggcatgtac agaatgaaaa cttcattctc gattctacga gaatttttat
   143821 gaaagccttt catttgcttc tcttcgatgg aagtttgatt ttcccagaat gtatcctaat
   143881 ttttggccta attcttcttc tgatgatcga ttcaacctct gatcaaaaag atataccttg
   143941 gttatatttc atctcttcaa caagtttagt aatgagcata acggccctct tgttccgatg
   144001 gagagaagaa cccgtgatta gtttttcggg aaattttcaa acgaacaatt tcaacgaaat
   144061 ctttcaattt cttattttac tatgttcaac tctatgtatt cctctatccg tagagtacat
   144121 tgaatgtaca gaaatggcta taacagagtt tctcttattc gtattaacag ctactctagg
   144181 aggaatgttt ttatgcggtg ctaacgattt aataactatc tttgtagctc cagaatgttt
   144241 cagtttatgc tcctacctat tatctggata taccaagaaa gatgtacggt ctaatgaggc
   144301 tactatgaaa tatttactca tgggtggggc aagctcttct attctggttc atggtttctc
   144361 ttggctatat ggttcatccg ggggagagat cgagcttcaa gaaatagtga atggtcttat
   144421 caatacacaa atgtataact ccccaggaat ttcaattgcg ctcatattca tcactgtagg
   144481 aattgggttc aagctttccc cagccccttc tcatcaatgg actcctgacg tatacgaagg
   144541 agtgcggttc gttcgataaa ttcctacctc tctatctatc tctgagatgt ttggattttt
   144601 caaaactcca tggacatgca gaagagaaat gctatccaca ctcggaccaa gacagaactt
   144661 tgacttgttc aaataacaat taaggcaaag cagggtcagg aacgacgaat ctctttatga
   144721 taaacagatc cattttgcaa gttcgttatt acgggtagtt cctacaaagg atcggactaa
   144781 tgacgtatac aatacttgaa ttctcggtgt agatgctaca tagttggttc tcatccttca
   144841 gagactacga gtataatagg agcatccgtc gacaaaagga tcaccctaag atgatcatct
   144901 catggctatt gagaacgaat caaatcagat ggttctattt ctcaatcttt ctgatttgct
   144961 cctacggaac caagaccgaa aagattgaaa aaacaagtca ttcacaacca ctgatgaagg
   145021 attcctcgaa aagttaagga ttagtaatct tttttagaaa tcgaatggat tcggtcttat
   145081 acatacgcga gggaaggtaa tcaaaaaaga aagaagaacc catcttcttt cttttttgat
   145141 cacttaggag ccgtgtgaga tgaaagtctc atgcacggtt ttgaatgaga gaaagaagtg
   145201 aggaatcctc ttttcgactc tgactctccc actccagtcg ttgcttttct ttctgttact
   145261 tcgaaagtag ctgcttcagc ttcagccact cgaattttcg atattccttt ttatttctca
   145321 tcaaatgaat ggcatcttct tctggaaacc ctagctattc ttagcatgat attggggaat
   145381 ctcattgcta tgactcaaac aagcatgaaa cgtatgcttg catattcgtc cataggtcaa
   145441 atcggatatg taattattgg aataattgtt ggagactcaa atgatggata tgcaagcatg
   145501 ataacttata tgctgttcta tatctccatg aatctaggaa cttttgcttg cattgtatta
   145561 tttggtctac gtaccggaac tgataacatt cgagattatg caggattata tacgaaagat
   145621 ccttttttgg ctctctcttt agccctatgt ctcttatccc taggaggtct tcctccacta
   145681 gcaggttttt tcggaaaact ctatttattc tggtgtggat ggcaggcagg cctatatttc
   145741 ttggttttaa taggactcct tacaagcgtt gtttctatct actattatct aaaaataatc
   145801 aagttattaa tgactggacg aacccaagaa ataacccctc acgtgcgaaa ttatagaaga
   145861 tctcctttca gatcaaacaa ttccatcgaa ttgagtatga ttgtatgtgt gatagcatct
   145921 actataccag gaatatcaat gaacccgatt attgcaattg ctcaggatac ccttttttag
   145981 cttctagggt ctatttctta gttcaagatc cctcttacta actggaatca aagaattagt
   146041 agatctgttc cgcccaaaat gggaatgggc tagggttatg aacttataat ctagaatctg
   146101 atgatcgagt cgattccatg attataagtt cattccatac cggaccagac cggaataggg
   146161 ttatatacat tctcattatg agaaggggtc atttgagcgt atctaaatag atactctgtt
   146221 tacatatgga tccctacgtc gttacattac atttaggatt aggaataggc gtagtaatcg
   146281 gacctgcttt ttacatatct ctcgttattt ggaaccctat tcacctcttt gggcttctat
   146341 tgaatcgaga aatgggtttg attgtgtcca tctttttgat agattggata aggcattcta
   146401 cggataattc aaatcgaagc aattggatgt ccaactcggg cctatataac atgaccgatc
   146461 aatagaaata ctccaccttt gtcatatatt ccatacatca cactagatag atatcatatt
   146521 catgtaatac gattcacttt caagatgcct tggtggtgaa atggtagaca cgcgagactc
   146581 aaaatctcgt gctaaagagc gtggaggttc gagtcctctt caaggcataa tattgagaat
   146641 gctcattgaa taagttcggc agcggatcac taaatcttgg tgatcttctc tatctaatga
   146701 atggggggtc tgcttaaaaa tcgtccgccc tgcacccacc cccccgagta tatgcttcaa
   146761 caggaatcac acaagggtag attagaaacc tctggtaaaa tgcccgcccg tacctcagca
   146821 gattaaagta cattacatag tccgttttag ggattggcga tttacccatt cagtgacttt
   146881 ggcactggac attcccaaaa tgggtactgt cgggtcgggt gaattcaata atagacgcct
   146941 gttggcattc cagccttcct tcgctttcag ggcctatccg aaagaaaatc cagtacttct
   147001 tttcttggtc gtgaatatat gaactggttg ttcgctgttc aagaattctt gtttaggcag
   147061 ttcataccat ccatacacag tgttttgatc taatatttca attcttccgt gtttcagcag
   147121 tagcctattg ttccatggag ctaaggtcca aaatatggaa gaaacaagcg tttccgcgac
   147181 tctaccaccc agtcaaaatt ctgttccact taatccctct ttcatggcca catacctttc
   147241 cggctaagga atgggaaatc tttctcctgt tccatgaatc caattttaat ttcatccggg
   147301 aaaagccatc tttttctcaa caatgtcttt gtcatttgat ccaatagcgt tccgttagat
   147361 aggaatagat ttgataaata ctgataactc tcggatagag tattagaacg gaaagatcca
   147421 ttagataatg aactagtggt tctaaaccat ctctggcgat taatcaacaa ttcgaagtgc
   147481 ttttcttgcg tcttcttgat aaaccagcgt ttatatatag atgtaggagg atctgtttgg
   147541 gaagtaagaa gcccctttga catctcttca tctgcaaata attctcgatg tgaaaacaca
   147601 gagacaaagg actgatcttt gaataggaaa aagagtggat ctgcagggtc ccaaatgaat
   147661 tggcttattc gaaaaaagcc ttgttctttg gaagatctat ctcgtgtctg gtactgcatg
   147721 gttccactct gcaagaactc cgaatcattc tcttgaagct catcctcttc atcataaagg
   147781 atccgcttgc cccgaaatga cctggaccaa tagggaaatc ccaattcatt gggcctttcg
   147841 atacaatcaa atagaatgcc ccaagggtac catattctag gagcccaaac tatgtgatta
   147901 aataaatcct cctctatctg ttgcgggtcg agggcccctt ccccttcttc aaaccccgat
   147961 tctttttttt catagagaaa tctctgatca aggatagaac aagatccgtt ttgcatcata
   148021 tctaagggat tccttggttc gggccgaaga agcaatgtca ctcgatcatt atcaaactga
   148081 ctgcaatctt tttctgtccg cgaggatccc accagagcgc cttctacttg taataggcca
   148141 tgaactagat cagaatcatt ctcaacgagt ccataagaag tgatcccatt tctttcatcg
   148201 ggtccgggta gagaccaaag atcttgagcg accgatccgg cggaacaact caaaagataa
   148261 agaagtatcg ttaatttctt catgctcgtt ccaagttcga agtaccattt gtacaaatag
   148321 gaatcccctt cgttacatga tttcttctta atatagatag atataggatc tatggggcaa
   148381 ttacttagaa gtacattttg tgctacagcc cttcctatct gatagaaaag gatcccatga
   148441 tcctgaaccg atcttacctg ggatcgcaaa tcccaagttt gtctatgaaa agcggatcta
   148501 attgtattag tgtctataat tgatttcttc tgtgtaatac taatcgacag ggcctcattg
   148561 gtaagtgcta caagatctcg tgcattggaa cccatggtta tggacccgaa tccattagta
   148621 tggaacattt tcttttccaa gcgaaatccc ctagtatatg aaagggtaaa aaagtgcttt
   148681 cgttgttgtg gaataagaag ccctcgtatc ttaatgcacg tatttaattt attcggagct
   148741 attagagcgg gatccacttt ttggggaata tgagtcgaag caataacaag aatatttcta
   148801 gtggaacatc tttcacaatc cctggagaga tggttcacta atagaccgag ggagaagtaa
   148861 ttcgactcat tcacatccag atcatgaatg tttggaatcc atattatgca aggagacatt
   148921 gcttttgcta attcgaattg aagggtgata gaaaatcggt ctttttccaa catcatatcc
   148981 atagttagca gttccagctc cgtatgaagg tcacgatcga tatcgtcact agcatcaata
   149041 tcctcactag catcaatatc ctcactagca tcaatatcat cactaagatt aggcttgtta
   149101 tccaggaact tgttcagaaa taccgtaatg aaaggaacat aggagtttgt cgctaggtat
   149161 ttgaccaaat aggatcgtcc agttcctata gaacctatca ctaaaatacc cctagagggg
   149221 gataaggcta agcggagcga aaagggtttt ccatgagatg ggaaatgaaa actattagcc
   149281 ccacacgagg tttgtgaata agtgattgtc tgataatgag caaggaataa ccgtctttct
   149341 gctaaacagg atgtattgaa ctcataattc attagatact ttttatgaat gtcaactaag
   149401 tatcgtaagt aaattgctcc cggttgttca atcatttgat agccagagtc attctttgat
   149461 aaatgatcac tatgagtcag actcaataga atttgatcaa tccttttttc tgtcgttaag
   149521 gtggagaact gaaccaagaa ttctctttct tcatcatcaa tcgaatcact gtttgcgacc
   149581 caggattcta ttttatcatc aatccaatcc ccgttcacat tttttctttt tcttatcaat
   149641 gaatagatct ctttacttgt atgacttaga tgtctcgtat ttctcgaaaa agtgattcga
   149701 ttgatgggat ttggtatgat acttatgaga tcgatgagat tgatattcaa atatttcttc
   149761 ttagaacgta ttgatttgac cccataagcg ggatcaccac ccaatagcat gttgccgcca
   149821 gaagcagaac cccgtatttc ttctagagaa tctcctaatt gttccagagc aactagaaag
   149881 agattcttta accagaaaga attcggttca gatgtgggat acctatccag aagttttcgc
   149941 aactcaatca tagatgatgg aatcatcaaa gatttgacct tttcaaactc tgtctgtaac
   150001 tcactagagg cccgggaaac aaagataaga tgtgtacgaa cgagatatcc agcaacaaga
   150061 agaaggaaaa ggattgaata gaggaactcc cgaacatttg gcgatctcag gtgtgtcgat
   150121 atcaatggcg actcattatt tcgatgaatc atttcttcgg acagaagaag attatgtaaa
   150181 cacttactcg aaatcttacg tatcggattc cgttgtggaa gacccaactt tttctgaaga
   150241 attcgccagg atatatctaa tacatgcata atatcatgaa aaatggatac aaatttttga
   150301 ctgctactta gtatcggcaa tcggtgtatc ggcaataggc ctgaaaaagt atctaaaaat
   150361 atccaattta tatatttgtg ccctgtcgaa gtaaggaacc atggtatata tgtttggaat
   150421 agattccatt ttgagagagt tgaaaaagca ctatctcgtt gaaaggttct atacatctgc
   150481 cctttctcaa cgtatttctt tagaaaaaga ctccgttttt tcctcttttc ggatggtaaa
   150541 tatttctcag aacatggagt gtgaatcaaa cccatgtttg aattgaaatt gagatactga
   150601 tgcgagttct tcccttctga atcagataga ttcagatctg aaagaggttg acaataagtt
   150661 ctttcaaaat tgactatctg tccctctgtt agaggtgttc cagaaatgtc tgcgatcgag
   150721 taaatagctc tacgaacgaa tggatcggat cgacttggaa aatgggaaga tttgtacaag
   150781 ttatacgttt cgtcaccacc accttgtgga aaatcgttag gtatgaatat gttagatacc
   150841 cgtgactcga ttggtgaaat agtatctctc ccccaaaaag catgtttttt tttaccgacg
   150901 cgcaaagaaa aaattttgtt gtgaatgaac aagatattga ggaattgtcc atacgtaaaa
   150961 tcataattat tgatacaggc cttttccaca taaaaaagga atcttttatt acaatagaag
   151021 cagaagtgat gtggattatt caagaatcga agtcgatttg ctttataaaa agaagatatc
   151081 aatgaacttc tatgaaatgg tttcacggga ttcagccaat tgtcttgatc gtgaaatatc
   151141 gttgagaaat aggaatccgt gttagcaaag gatttcctac gattatttct agtatggaat
   151201 gagtcaatca tccactttgg tatcttattg aacaaaaatg gtgatattgt tcctccattg
   151261 atcaagaatt tcgatttttg ggaagtatca tgatcatcca ataagaaggg tttccatttt
   151321 ttaaaatgaa cgatttgaag acctattgat tctaacaact gattgcagag ttgatcattc
   151381 ggacctttca attcatagat gtagatctcg gacctatgaa tggggatatt cccgaaactc
   151441 acaaagaaaa aaggaagtga gttagacaaa aagaaaagca acttggacaa aaagaaacga
   151501 aatcgcttag acaaaccttt tttgtcgata acctcagacc aatcaatcga atattgatta
   151561 atacgtaatc gatcgaacac tactcgaaaa ccgcccttct gctcagaaac gcaatggtcc
   151621 aaatgttcct ggaaattctt gctcccattg gaccatttgt atctatatgc atcaggattc
   151681 cgattcatgg atctctcggt tcgagaaatc aaaataagag gatcgaacca tctcttctga
   151741 ctctttttca aattcgataa atgtcggttg atcgtatatt tcattctagt tctatgattc
   151801 agagtatcct ttcctatttg atccctttga attccatatt cgaagttgcg atcggatcta
   151861 ttcattaaaa agaatcgatt caatacattt cttatgtacc tataggtgct atattggatt
   151921 tgaatcagat ttcggatcaa tctatattga ttgactgcct ccattatgtt gttgctagca
   151981 aatacccttt tttttgtttt tggatcttcc aaatcatttc cgcaggagat ccggacccat
   152041 ttttttatga tccttcgata aaaagattca ttctcttcat aaaaaatagg aggtagagcc
   152101 aataaagatt ttttttttga ttcatccctg gagttgaata cctcattcaa gaattgtttt
   152161 tgatccaatc cgtaggaatc aatagaaaag gcaaatccct tatgatacac cagatccggc
   152221 tcggttattg atagagtgaa taaatctgcc atttcttgaa atctctcttc tgattcaaaa
   152281 tcgtggtgta acgtgtatcc tcccctgttc cggtcatgga atagatgaaa taaatcaaga
   152341 aatggatttt tgttcaagaa tgaaatctta ttggaactgt ccatatccgg ttcatccttc
   152401 ggaaccatat cacatcccgg atatgatgaa ataggatgaa ttgagacggt attttgtaaa
   152461 tacgtaatta tcttgaatat attaaccatt tctttctttt ccgaccgcct cgaagggaca
   152521 aaagaaagat cttgttgttt cttcaacaat ttatgatctc tagtggacct ctcagtagga
   152581 ttcgaaccca gatgaagttc tgaccatctg tcagagaaaa aagaacgaac ggatcttgta
   152641 ggattcccaa gaaattcttc gatttcttcc ggaagcagat gattaatcat ctgcttctca
   152701 cgttccgtga atagccggga cattgaggaa tatccagaaa ggcttttcgg gaatcggtct
   152761 gattctatct ctgttcgttc cgtttgaaga aaggaaggat cccaaagaat cgatctttct
   152821 tttagttgtt gaatctctct ttgattgatc aatgtgtgat attccgaatc ctcattacta
   152881 atggaatcca aaggatctct ggattgatca gaagatcctt tcaattggct ataatccctc
   152941 ttttttccga cccaattcct ccaccaccgc gaaccccagt tagattcagg catgctacac
   153001 tttttagtta ttgggagaac ccaagtactc tctttcggat tcaggaaaca actctcagag
   153061 atcttttttc cttttggaag atacaggagg gaaacaatca acctattgat attggaagac
   153121 ccaacggatt cttccaatgt atcatttctg ggtccaatgg aattcatagg tataggaaga
   153181 agccctacca aatagaaatt ttttctttcg accatatttc gactgttaat acgatatata
   153241 aggaccgcta ctacaaagag tattacaccc ttgatcgtga aatatcgatt gcttgttgaa
   153301 ccctgtgaat tgcgtgaaag taggatactc caaattcggg ggtcaaaaag ttttataaaa
   153361 tgttcttggt ggaaaaaaat gtgaatgaaa gatcccactg aattgaattg ggtccatgaa
   153421 tctaagaaat agtgagaatt cttgatctct ctcaatatct ctctcaattc gaaaatccag
   153481 aatttgaatt gatgtccttt cattgattcc tcctaaattg cattgattta ttctaaagat
   153541 ttcgtttcaa ttggaatttg gttattcacc atgtacgagg atccccgcta agcatccatg
   153601 gctgaatggt taaagcgccc aactcataat tggcgaattc gtaggttcaa ttcctactgg
   153661 atgcacgcca atgggaccct ccaattagtc tattggaatt ggctctgtat caatggaatc
   153721 tcatcatcca tacataacga attagtgtgg tatattcata tcataatata tgaacagtaa
   153781 gaactagcat tcttattgag actagaactc atagggaaga aaatagattt atggatggaa
   153841 tcaaatatgc agtatttaca gacaaaagta ttcggttatt ggggaaaaat caatatactt
   153901 ctaatgtcga atcaggatca actaggacag aaataaagca ttgggtcgaa ctcttctttg
   153961 gtgtcaaggt aatagctatg aatagtcatc gacttccggg aaagggtaga agaatgggac
   154021 ctattatggg acagacaatg cattacagac gtatgatcat tacgcttcaa ccgggttatt
   154081 ctattccacc tcttagaaag aaaagaactt aaatcaaaat acttaatagc atggcgatac
   154141 atttatacaa aacttctacc ccgagcacac gcaatcgaac cgtagacagt cgagtgaaat
   154201 ccaatccacg aaataatttg atctatggac agcatcgttg tgggaaaggt cgtaatgcca
   154261 gaggaatcat taccgcaggg catagagggg gaggtcataa gcgtctatac cgtaaaatag
   154321 attttcgacg gaatgaaaaa gacatatatg gtagaatcgt aaccatagaa tacgacccta
   154381 atcgaaatgc atacatttgt ctcatacact atggggatgg tgagaagaga tatattttac
   154441 atcccagagg ggctataatt ggagatacca ttgtttctgg tacagaagtt cctataaaaa
   154501 tgggaaatgc cctacctttg agtgcggttt gaactattga tttacgtaat tggaagtaac
   154561 caattaggtt tacgacgaaa cctagaaatc gatcactgat ccaatttgag tacctctaca
   154621 ggatagacct caacagaaaa ctgaagagta acggcagcaa gtgattgagt tcagtagttc
   154681 ctcatataaa attattgact ctagagatat agtaatatgg agaagacaaa gttgtttcaa
   154741 gcaccgacag aaccggaagc gcttcttctt taaaaaagaa gaggacgggt tattcacatt
   154801 tcatttgatg gtcagaggca aattgaaagc taagcagtgg taattctaaa gattccctgg
   154861 gggaaaatag agatgtctcc tacgttaccc ataatatgtg gaagtatcaa cgtaatttca
   154921 tagagtcatt cggtctgaat gctacatgaa gaacataagc cagatgacgg aacgggaaga
   154981 cctaggatgt agaagatcat aacatgagtg attcggcaga tttggatatc cacccatgtg
   155041 gtacttcatt gtaggatata taagatccat ctgtatagat atcatctaca tccagaaagc
   155101 cgtatgcttt ggaagaagct tgtacagttt gggaaggggt tttgattgat caaaaagaag
   155161 aatctacttc aaccgatatg cccttaggca cggccataca taacatagaa atcacacgtg
   155221 gaaggggtgg acaattagct agagcagcgg gtgctgtagc gaaactgatt gcaaaagagg
   155281 ggaaatcggc cacattaaaa ttaccttctg gggaggtccg tttgatatcc aaaaactgct
   155341 cagcaacggt cggacaagtg gggaatgttg gggtgaacca gaaaagtttg ggtagagccg
   155401 gatctaagcg ttggctaggt aagcgtcctg tagtaagagg agtagttatg aaccctgtag
   155461 accatccaca tgggggtggt gaagggaggg ccccaattgg gagaaaaaaa cccacaaccc
   155521 cttggggtta tcctgcactt gggagaagaa gtagaaaaag gaataaatat agtgataatt
   155581 tgattcttcg tcgccgtagt aaataggaga gaaaatctaa tttatttctt cgtctttaca
   155641 aaaaaaaaaa aataggagta agctgtgaca cgttcactaa aaaaaaatcc ttttgtagca
   155701 aatcgtttat taagaaaaat tgataagctt aacacaaaag cagaaaaaga aataataata
   155761 acttggtctc gggcatctac cattataccc acaatgatcg gccataccat tgctatccat
   155821 aatggaaagg aacatttacc tatttatata accgatcgta tggtaggcca caaattggga
   155881 gaatttgcac ctacttttaa tttccgagga cacgcaaaaa gcgataatag atctcgtcgt
   155941 taagaaagga aggtaaaaaa aaagatatat atatgcttat catttattag taggaggcaa
   156001 ttttatattt atgttaaaga agaagttaaa gaagataaaa acagaagtat acgctttagg
   156061 tcaacatata tctatgtctg ctcacaaagc gagaagagtg gttgatcaaa ttcgtggacg
   156121 gtcctacgaa gaaacactta tgatactaga actcatgcct tatcgcgcat gttatcccat
   156181 tttgaaattg gtttactctg cagcagcaaa tgctaattac aatatggatt ccaacgaatc
   156241 caatttagtt attagtaaag ctcaagtaag cgagggtact accacaaaga aattaaaacc
   156301 tcgagctcga gggcgtagtt ttacgataaa aagacctact tgccatataa ctattgtagt
   156361 gaaagatata tccttagatg aatatctaga ggtagacttt ctagactctt tcagatggtc
   156421 aaaaaaactt aaatcaaaaa ataagtatac agctatggca tatcatgata tgtatagtaa
   156481 tgggggggta tgggacaaaa aataaatcca ctcggtttca gacttggtac aacccaaagt
   156541 catcattcca tttggtttac acaaccaaaa aattattccg aaggtctaca agaagatcaa
   156601 aaaataagag attttattaa gaattatgta caaaaaaata ggaaaatttc ctctggcgtc
   156661 gagggagttg cacgtataga gattcaaaaa cgaatcgatc tgatccaggt cattatctat
   156721 atgggattcc caaagttatt aatagaaaat cgaccacgag gaatcgaaga attgcagatg
   156781 aatctacaaa aagaatttaa ttgtgtcaac cgaaaactta acattactat cacaagaatt
   156841 gcaaaaccct acggaagccc taatattctt gcagaattta tagccggcca attaaagaat
   156901 agagtttctt ttcgaaaagc aatgaaaaag gctattgaat taactgaaca agcagataca
   156961 aaaggaattc aagtacaaat ttcagggcgt atcgacggaa aagaaattgc gcgtgtcgaa
   157021 tggatcagag agggcagggt tcccctccaa accattcgag ctaaaattga ttattgttct
   157081 tatacagttc gaactatcta tggggtttta ggcataaaaa tttggatatt tatagacggg
   157141 taataataaa cctttacttg tctttcccgt cgatccagcg atggaacaaa aaaatagaaa
   157201 ttcgttcccc ttttctgttc aatcaaaata aaaccaaaat gaacaattct aattctataa
   157261 ggttgaataa aaattagatc gaccctttga aaataattgc tatgcttagt gtgcgactcg
   157321 ttggtttttt agggttaggg ttaaagaaaa aaaaaaagac cagcctcttt gtataaacaa
   157381 ataactatag aactaataac caactcatca cttcacatta tctggatcca aagaaccagt
   157441 caagatatga tatatcggtc atatcactgt agcaactgaa atcttttttg cataaacaaa
   157501 agaaaaataa atctgattct aagttgtgaa gcgaagaaga aagatgtgga taaatggaag
   157561 ggtgaaagaa ggggagaaac aaacaaaacc agcgatataa aattccatcc aatatgtaag
   157621 gtttatgagt catctcataa aaaagcagtg taataaagca ttaatcaata tggattcata
   157681 aaaaagaaaa tgaatctgtt catagaacaa aaaaaaaata agagcttcga gctaataaag
   157741 attaataaaa ttggcttaac aaaaaattgc attatgagct ccattgtaga aatcagacct
   157801 aaccattaag taagaagcga tgggaacgat ggaacctgtg aatccaaatc tattgacaac
   157861 agactcattg atcgggatgg cgaaacaaac cagagactaa ttccttcatt tattgggaaa
   157921 agaaaagtca tgagttaacc ctacaactga aatagcaccg aaaagagtaa atattcgccc
   157981 gtgaaaactt tattttcttg aattgataat ttttggtcaa tacaatagga taaaaagcaa
   158041 aacaaaaaaa aaagattcgt tataacataa aaaaatacga tatttaaaaa tttaaaatag
   158101 aaatattaat atgtttagtt ggctaaaaaa acaagatata caaatgaata atagacaatt
   158161 tgaaaatttt attattcgcg aggagctgga tgagaagaaa ctctcatgtc cagttctgta
   158221 gtagagatgg aattcagaac caaccatcaa ctataacccc aaaagaacca gatttcgtaa
   158281 acaacataga ggaagaatga agggaatatc ttatcgaggt aatcatattt ctttcggtaa
   158341 atatgctctt caggcacttg aacctgcttg gatcacgtct agacaaatag aagcaggtcg
   158401 acgagcaatg acacgaaatg cacgccgcgg tggaaaaata tgggtacgta tatttccaga
   158461 caaaccggtt acagtaagac ccgcagaaac acgtatgggt tcggggaaag gatcccctga
   158521 atattgggta gctgttgtta aaccaggtcg aatactttat gaaatgggtg gagtaacaga
   158581 aaatatagcc agaagggcga tttcaatagc atcgtccaaa atgcctatac gaactcaatt
   158641 tattatttcg ggataaaaag aatcaaaaga aaagggtctt ggggataaaa aaacaaccac
   158701 gggtgccggt ttctttcttt ggacaaacaa tatttctttt ttttttttct tcactctttg
   158761 ctttgcattg aaagaatata ttctaaaaaa ctgatatgat taaacctcag acccttttga
   158821 atgtagcgga taacagcggg gctcgagaat tgatgtgtat tcgaatcata ggagctagca
   158881 atcgtcgata tgctcatatc ggtgacgtta ttgttgctgt gatcaaagaa gcagtgccaa
   158941 atatgcccct agcaagatca gaggtggtca gagctgtaat tgtacgtact tgtaaagaac
   159001 tcaaacgtga taacggtatg ataatacgat atgatgacaa tgctgcggtt gtcattgacc
   159061 aagaaggaaa ccccaaagga actcgagttt ttggtgcaat tgcccgggaa ttgagacagt
   159121 taaattttac taaaatagtt tcattagctc cggaggtatt gtaaggtctt ttaaaataag
   159181 ataagaccac catatggtta tgttatagta aggtatttga aagaaagaga ttaagaaata
   159241 tattcagaat ttatagtaga ttgtgtctca tgcatatgcc tttaatttca attcataaac
   159301 aaataagtaa aaaacaagaa aaacatgttg attatatcaa aattggggag caccaagaat
   159361 tttaattcac catgggtagg gatactattg ctgacataat aacctctata cgaaacgctg
   159421 atatggatag aaaaagggtg gttcgaatag catctactaa tatcactgaa aatattgtta
   159481 aaatactttt acgagaaggt tttatcgaaa acgtgagaaa acatcaagaa accaaaaaag
   159541 attttttggt tttaacccta cggcatagaa ggaataggaa aaggccttat agaaattttt
   159601 taaatttaaa acgaatcagt cggcctggtc tacgaatcta ttcgaattac caacgaattc
   159661 ctagaatttt aggtgggatg ggaattgtaa ttatttctac ttctcgaggt ataatgacag
   159721 accgagaggc tcgactagaa cgaattggtg gagaagtttt gtgttatata tggtaatcct
   159781 tctaatatac gaattgggtc cgaaacttct tatttgtgaa aacaaaaaga aaaggggcgg
   159841 gttgtctaat atcgttccta ctccatcagt tgatacttca aggaggcttt acctggaatg
   159901 aaagaacaaa aatggattca tgagggttta attactgaat cccttcccaa cggtatgttc
   159961 cggattcgct tagataatca agatataatt ctaggttatg tttcaggaaa gatccgacgt
   160021 agttttatac ggatactacc aggcgataga gtaaaaattg aagtaagtcg ttatgattca
   160081 accagaggac gtataattta tcgacttcgc aataaggatt cgaaagatta ggtgttttta
   160141 tcaacttcaa catttctttc gtgggaatat gactcgagat gaaaaattgc aagaaaccta
   160201 ttttcttcca aaaagtagat taagaattaa aatgaggaat gccaaatatg aaaataagag
   160261 cttctgttcg taaaatttgt gaaaaatgtc gactaatccg taggcgggga cggattatag
   160321 taatttgttc caacccaaga cataaacaaa gacaaggata atcagacttg ttaaaacacc
   160381 tgatgtaaaa gtaaaaaagg ggggatcctt tttgacacga aatggatata tccatatatc
   160441 tctgactcat atttatggga tgaaaaaata tggcaaaagc tataccgaga attggtttca
   160501 ataatactat tgtgactgtt acagatgtac ggggtcgatc gggcttaata atcaaattct
   160561 tagtattatt agtaatgatg ctcctattca ggctgggtcg ggagaggtct tcttaccttt
   160621 atacgaatga gctgctgaaa gcggcagctc aattctgttc cacagtgggt ggagaaacgg
   160681 ctgggactgg gggcagaggg ggttcacctc caggtgaacc tatctttcct atattctctc
   160741 aaaaccaggg tgatgaagat acgagatcac ccgatatttg gtcagatctt attcctatcc
   160801 tacaactgcc ccggatctcg atagaggttg ggccttccac ttttctacct acagacccag
   160861 tatctcattc caacgcctcg gagaccaaag agggttccgc aggagaagcg gaggaggcgg
   160921 cagggtacag gcgcatccga gaatggaaac cagattatgc tcgttttcgg ccgagcaagc
   160981 ctacgccttc ttttgataaa gcggatcttc ttcttcggcc gaacaagcct acgcccgctt
   161041 ttgataaagc ggatcttctt cttcggccga acaagcctac gcccgctttt gataaagcgg
   161101 atcttcttct tcggccgaac aagcctacgc cttcttttga ttcttttgat aaagcagatc
   161161 attctcttat gaatgaatcg aagaagaaga tattaaggat cttaagaaag cggctttcca
   161221 aggaggagtt cggctttccc gtcaaagcaa gcggggagaa atgggaggcc gcagtggtca
   161281 agctccacga gggaaagagc cctatggatt gggcaaataa cgggaaagcc ctagataaag
   161341 aagggaaagg gtgccttttc tttcagcaat tgctggagga gttccaaagg ttgccgcttt
   161401 gccaaaaaaa aaggaagcga tgacttgtag ctaggggtga agggccaacc aagatcggat
   161461 atagctggtt ttccgcgaaa tctatttcag tagagcatat gatgtcgatg gcccgaggta
   161521 gaatgggctg gagtggccca tttcgcctta ccaaccccag ggaaactccg aatacaggcc
   161581 tagatcgttt gtacagacag acttttttgg tgctaagatc caaagtcgag agggaaacag
   161641 cccagatcat acgctaaggt ccccaagcaa tcacttggtg gaaaaggaag tgatcgagcg
   161701 atgacaacca ggaagtgggc ttggaagcag ccatcctttg aagaaagcgt aatagctcac
   161761 tggtctagct ccatggcacc gaaaatgtat cagggctcaa gtgattcacc gaagcgacga
   161821 gaccttgaaa gctgcttttt caagtgtcag tagcggaacg ttctgtcaat cggggaaggt
   161881 ttttggtgac aacacccgga gatatcagaa gtgagaatgc tgacatgagt aacgagaaat
   161941 cctgtgaaaa acaggatcgc ctgccggtgg aaggttttct gcgttcagtc aatctacgca
   162001 gagtgaatcg gtccctaagg aaaccctgaa agggctgccg tccaatgggt acacgaaagt
   162061 gacgaagttg ctttgactac agaaccatgc ctgcctgttg gagcgaattg gatggtcggg
   162121 ccggtctttt agtttttagt gaagcgcagc tcgttctttt tattatttct cttcttgttc
   162181 tttatgtgca agaagagaaa gataagacct aaacagagaa aagtactact tattatgatc
   162241 atagaaagaa atggataatt caattgctca agagggctag gtatagcaaa agggagaagg
   162301 taatgatcac tatgagaata ccaattatta gattcccgta gaaacaggga atagagcttt
   162361 gccggaagca attccggcac tagtgacgtc caattcccgc tggagagatt gggtataacc
   162421 cggctgcatg atcccttcgt ggaaatcata ctttatattt accaacaatt ggttaaatat
   162481 ggaaagcttt ttgatagtta aagcgttctc tatttctcca ggtatgtgaa ccaccccgga
   162541 acagtagtta ggcgaattga ctatgtccca tatatttttc tcgggaaata tttcattgac
   162601 tgggacccca tgaagaattc tttcttctga tccggcaccg gccgggactc catgaagaat
   162661 tctttctgct gatccggcac ctattgattt tgcacctgta ggcatcgctc tttcaacatt
   162721 aagtctatgc atcattggta attattttct ttgcgctttc ttttaagaat gcatctggtt
   162781 ccatctttct ttcgttagtt aacccacctt tttctaaaag tttttgtagt aattctggta
   162841 ttataagact tgtaatgact ttttcaaatt gttcaatttt ttatagtggc attcgatcac
   162901 agaatccatt gacagctgca taaatgacta gaatttgttt ttcaatcgga agtggtgcat
   162961 attgtggttg tttcggtact tctgtaagcc ctgcacctct attgagtaat gcctgagtcg
   163021 cagcatcaag gtctgaccca aattgagcaa gggcggccac ttcgcgatat tgtgccaatt
   163081 ccagttttga actaccccag acctgtttca tagctttcaa ctgagcggca gacccgacgc
   163141 gactgacaga taagccgacg ttaatagcag gtctaattcc gtgataaaag agctcctgtt
   163201 tctgaacaga tttgtccatc agtaatgggg atcacattgg tgggaatata ggccgataca
   163261 tctccagctt gtgtttcaat gaccggtaag gcggtcaagc tacctgcgcc tgtctggtcc
   163321 gatcgtttag cggctctttc taagagacgg gaatgaaaat agaaaacatc ccctgggaag
   163381 gcctcacggc ctggtggtcg gcgtaacaat aatgacattt gtcgatatgc caccgcctgt
   163441 ttactaagaa tattacatca tatatattac atcatatata tatatatata ttatatatat
   163501 cgggtaaacc cattggtagg ttttactgct atagagctct aacagctttc cttcttgctt
   163561 agcgcatata tcgttagtat cctaactggc tttattgcga gactatagca tcttgaacta
   163621 ataatgcatc taaagcagaa accgctaata aagaatacaa gtctgtagga ctgctcccta
   163681 tcgatcgtat ccctctcatc gtctcctagg agagacttca tctttcagaa ccttacagtc
   163741 gagtggcttt gcccccccac ccgaggtata ctctcttgcc atagaacagg actctaaact
   163801 agccattacc ctgagctcta gttctctttc ttatacgaaa ttagcatact tccagaccca
   163861 agctgagttg tctggtagtt gacttgctta gttgctaaga gtatacgaac gatagaagaa
   163921 agattactct tcttcggcag ctcttgctaa tgtaggaata tacatcacag ccctagacgt
   163981 tggatgcagc agccagctgt ggctagttga gttggagaac gtgatatgat tttaagcaga
   164041 gctcgatcat tcgcattcgc atattaataa atattctatc aatttatttg gttatcaaac
   164101 agattattct ctcgattcat ctagcatgtg gactcctact agacgtatct ctttgctata
   164161 tctttattaa tccccctttc tttgaaaggg gtaatagatc taatttgaaa agagaaattc
   164221 ctagcaagca gaaaggtaca catggcctat agatcaaaga agcgggatcg gaacccagcg
   164281 caagcgctag tgctgagagc accaccctct tctagtgttg tttggaattc tcattcatat
   164341 ccttctcact gtaaggcctg tcccattcct taccccccac cccccaagtc tatatagaac
   164401 ttgtaactgc ttccttctct actctacata ggtctaatat cttcgaactt atccctcaaa
   164461 caagcaatcc aattttgacc aaaggcaaga gtgatgagtc atcctctcag gagtaagtat
   164521 ccaatgcgat atactcaatg cagtctttaa cggattcgtc tctttcggcc gatcgggttg
   164581 atgagactgc taggcaggaa cggcctatag gagattctgt ccttgtcact accaacgaga
   164641 tccaacaatc tatagttttt agcttaatgg actaaggtag agcgagaatt gaactcaccc
   164701 gtgtgtaccg ttttgggata aagaccgatg ctgttcctac cttttagcgt ctcgcatgat
   164761 caatcgattt aataaaatat ctcgcttctc caatccgcga taagctgtgc catgtgcttt
   164821 cacttcttcg tacgctgaga aaggagaata ccctcttctg gtcgaataat caaaatttgt
   164881 gagtattaac agcagttaag tctaacgagt ttagaaagtc tgataagatc tcttatagct
   164941 tatagaattc ttcgatttgg gaatagccca ttcctagtga atcttttatc atcattgttg
   165001 gttaacatga agtctacatg cttttcctcc cctttggggg taaattccac ctacgtacta
   165061 cctaccgtct tctccttctt ggccttggct tgcaatgagt cctcctttcc tttctatcaa
   165121 atggtgttca ttcaccagaa aaaatgaaga aaaaatgaag agccatttcg cttagctagt
   165181 acaagatcta gatttagatc tctatcatgc ttaacacagc cctagataag gttcagtctc
   165241 ataacataaa attaacatcc aaaaattact atacatctgc agcacaaaag cctgtccact
   165301 gagcaataat agctcttctg ccaggacaca gagcagcatt agttaaaaag aggctctttc
   165361 cattatttac caaccggccc gaggtatcct caaaagcagc aagaaagcat tcgtcaattc
   165421 tcgccaatca tatagtgctt cctgtctttt ttctataaaa aaaagtactt ctcttgtagc
   165481 agtagctagc attcgagtcc ttggtaccag aaaaggagga tacaattagt gccactatct
   165541 tttgtccaag cgacgactgc ccttactcta acaagtaata aaatatcctt cggaccatac
   165601 ttctttgggc tactctagtg aaaaaagctt tctaggtttg tcttgtgtct ccgtagcaaa
   165661 tggtcc
//
