# Supplementary material for: Comparative analysis of the complete plastomes of nine Pimpinella species (Apiaceae) from China
Source: PeerJ. 2023 Feb 28;11:e14773. doi: 10.7717/peerj.14773 (PMC9983424; doi:10.7717/peerj.14773)
Supplement: Supplemental Information 1 [file peerj-11-14773-s004.zip › 610 sequence data/Pimpinella_rhomboidea.gb]

LOCUS       Pimpinella_rhomboidea      153297 bp    DNA     circular UNA 21-APR-2022
DEFINITION  chloroplast complete genome.
ACCESSION   urn.local...xe-e52kn8l
VERSION     urn.local...xe-e52kn8l
KEYWORDS    .
SOURCE      Pimpinella rhomboidea (chloroplast Pimpinella rhomboidea)
  ORGANISM  Pimpinella rhomboidea
            Eukaryota; Viridiplantae; Streptophyta; Embryophyta; Tracheophyta;
            Spermatophyta; Magnoliophyta; eudicotyledons; Gunneridae;
            Pentapetalae; asterids; campanulids; Apiales; Apiaceae;
            Apioideae;Pimpinelleae; Pimpinella.
FEATURES             Location/Qualifiers
     source          1..153297
                     /organism="Pimpinella rhomboidea"
                     /organelle="plastid:chloroplast"
                     /mol_type="genomic DNA"
                     /db_xref="taxon:4039"
                     /modified_by="YY"
     tRNA            complement(6..80)
                     /gene="trnH-GUG"
                     /product="tRNA-His"
     gene            complement(6..80)
                     /gene="trnH-GUG"
     CDS             complement(450..1511)
                     /gene="psbA"
                     /codon_start=1
                     /transl_table=11
                     /product="photosystem II protein D1"
                     /protein_id="ABI32404.1"
     gene            complement(450..1511)
                     /gene="psbA"
     tRNA            join(complement(4273..4309),complement(1734..1768))
                     /gene="trnK-UUU"
                     /product="tRNA-Lys"
     gene            complement(1734..4309)
                     /gene="trnK-UUU"
     CDS             complement(2021..3547)
                     /gene="matK"
                     /codon_start=1
                     /transl_table=11
                     /product="maturase K"
                     /protein_id="ABI32405.1"
     gene            complement(2021..3547)
                     /gene="matK"
     exon            complement(5176..5372)
                     /gene="rps16"
                     /number=2
     CDS             join(complement(6248..6287),complement(5176..5372))
                     /gene="rps16"
                     /codon_start=1
                     /transl_table=11
                     /product="ribosomal protein S16"
                     /protein_id="ABI32406.1"
     gene            complement(5176..6287)
                     /gene="rps16"
     exon            complement(6248..6287)
                     /gene="rps16"
                     /number=1
     tRNA            complement(7541..7612)
                     /gene="trnQ-UUG"
                     /product="tRNA-Gln"
     gene            complement(7541..7612)
                     /gene="trnQ-UUG"
     CDS             7964..8149
                     /gene="psbK"
                     /codon_start=1
                     /transl_table=11
                     /product="photosystem II protein K"
                     /protein_id="ABI32407.1"
     gene            7964..8149
                     /gene="psbK"
     CDS             8560..8670
                     /gene="psbI"
                     /codon_start=1
                     /transl_table=11
                     /product="photosystem II protein I"
                     /protein_id="ABI32408.1"
     gene            8560..8670
                     /gene="psbI"
     tRNA            complement(8809..8896)
                     /gene="trnS-GCU"
                     /product="tRNA-Ser"
     gene            complement(8809..8896)
                     /gene="trnS-GCU"
     tRNA            join(9447..9469,10167..10214)
                     /gene="trnG-UCC"
                     /product="tRNA-Gly"
     gene            9447..10214
                     /gene="trnG-UCC"
                     /modified_by="YY"
     tRNA            10427..10498
                     /gene="trnR-UCU"
                     /product="tRNA-Arg"
     gene            10427..10498
                     /gene="trnR-UCU"
     CDS             complement(10614..12137)
                     /gene="atpA"
                     /codon_start=1
                     /transl_table=11
                     /product="ATP synthase CF1 alpha subunit"
                     /protein_id="ABI32409.1"
     gene            complement(10614..12137)
                     /gene="atpA"
     exon            complement(12191..12592)
                     /gene="atpF"
                     /number=2
     CDS             join(complement(13310..13453),complement(12191..12592))
                     /gene="atpF"
                     /codon_start=1
                     /transl_table=11
                     /product="ATP synthase CF0 subunit I"
                     /protein_id="ABI32410.1"
     gene            complement(12191..13453)
                     /gene="atpF"
     exon            complement(13310..13453)
                     /gene="atpF"
                     /number=1
     CDS             complement(13843..14088)
                     /gene="atpH"
                     /codon_start=1
                     /transl_table=11
                     /product="ATP synthase CF0 subunit III"
                     /protein_id="ABI32411.1"
     gene            complement(13843..14088)
                     /gene="atpH"
     CDS             complement(15255..15998)
                     /gene="atpI"
                     /codon_start=1
                     /transl_table=11
                     /product="ATP synthase CF0 subunit IV"
                     /protein_id="ABI32412.1"
     gene            complement(15255..15998)
                     /gene="atpI"
     CDS             complement(16241..16951)
                     /gene="rps2"
                     /codon_start=1
                     /transl_table=11
                     /product="ribosomal protein S2"
                     /protein_id="ABI32413.1"
     gene            complement(16241..16951)
                     /gene="rps2"
     CDS             complement(17169..21341)
                     /gene="rpoC2"
                     /codon_start=1
                     /transl_table=11
                     /product="RNA polymerase beta' subunit"
                     /protein_id="ABI32414.1"
     gene            complement(17169..21341)
                     /gene="rpoC2"
     exon            complement(21554..23158)
                     /gene="rpoC1"
                     /number=2
     CDS             join(complement(23912..24364),complement(21554..23158))
                     /gene="rpoC1"
                     /codon_start=1
                     /transl_table=11
                     /product="RNA polymerase beta"
                     /protein_id="ABI32415.1"
     gene            complement(21554..24364)
                     /gene="rpoC1"
     exon            complement(23912..24364)
                     /gene="rpoC1"
                     /number=1
     CDS             complement(24370..27582)
                     /gene="rpoB"
                     /codon_start=1
                     /transl_table=11
                     /product="RNA polymerase beta subunit"
     gene            complement(24370..27582)
                     /gene="rpoB"
     tRNA            28836..28906
                     /gene="trnC-GCA"
                     /product="tRNA-Cys"
     gene            28836..28906
                     /gene="trnC-GCA"
     CDS             29588..29677
                     /gene="petN"
                     /codon_start=1
                     /transl_table=11
                     /product="cytochrome b6/f complex subunit VIII"
                     /protein_id="ABI32417.1"
     gene            29588..29677
                     /gene="petN"
     CDS             complement(30369..30485)
                     /gene="psbM"
                     /codon_start=1
                     /transl_table=11
                     /product="photosystem II protein M"
                     /protein_id="ABI32418.1"
     gene            complement(30369..30485)
                     /gene="psbM"
     tRNA            complement(30857..30930)
                     /gene="trnD-GUC"
                     /product="tRNA-Asp"
     gene            complement(30857..30930)
                     /gene="trnD-GUC"
     tRNA            complement(31052..31135)
                     /gene="trnY-GUA"
                     /product="tRNA-Tyr"
     gene            complement(31052..31135)
                     /gene="trnY-GUA"
     tRNA            complement(31206..31278)
                     /gene="trnE-UUC"
                     /product="tRNA-Glu"
     gene            complement(31206..31278)
                     /gene="trnE-UUC"
     tRNA            31913..31984
                     /gene="trnT-GGU"
                     /product="tRNA-Thr"
     gene            31913..31984
                     /gene="trnT-GGU"
     CDS             33407..34468
                     /gene="psbD"
                     /codon_start=1
                     /transl_table=11
                     /product="photosystem II protein D2"
                     /protein_id="ABI32419.1"
     gene            33407..34468
                     /gene="psbD"
     CDS             34416..35837
                     /gene="psbC"
                     /codon_start=1
                     /transl_table=11
                     /product="photosystem II CP43 chlorophyll apoprotein"
                     /protein_id="ABI32420.1"
     gene            34416..35837
                     /gene="psbC"
     tRNA            complement(36060..36152)
                     /gene="trnS-UGA"
                     /product="tRNA-Ser"
     gene            complement(36060..36152)
                     /gene="trnS-UGA"
     CDS             36498..36686
                     /gene="psbZ"
                     /codon_start=1
                     /transl_table=11
                     /product="photosystem II protein Z"
                     /protein_id="ABI32421.1"
     gene            36498..36686
                     /gene="psbZ"
     tRNA            36991..37061
                     /gene="trnG-GCC"
                     /product="tRNA-Gly"
     gene            36991..37061
                     /gene="trnG-GCC"
     tRNA            complement(37254..37326)
                     /gene="trnfM-CAU"
                     /product="tRNA-Met"
     gene            complement(37254..37326)
                     /gene="trnfM-CAU"
     CDS             complement(37485..37787)
                     /gene="rps14"
                     /codon_start=1
                     /transl_table=11
                     /product="ribosomal protein S14"
                     /protein_id="ABI32422.1"
     gene            complement(37485..37787)
                     /gene="rps14"
     CDS             complement(37918..40122)
                     /gene="psaB"
                     /codon_start=1
                     /transl_table=11
                     /product="photosystem I P700 apoprotein A2"
                     /protein_id="ABI32423.1"
     gene            complement(37918..40122)
                     /gene="psaB"
     CDS             complement(40148..42400)
                     /gene="psaA"
                     /codon_start=1
                     /transl_table=11
                     /product="photosystem I P700 apoprotein A1"
                     /protein_id="ABI32424.1"
     gene            complement(40148..42400)
                     /gene="psaA"
     exon            complement(43111..43263)
                     /gene="ycf3"
                     /number=3
     CDS             join(complement(44988..45113),complement(44040..44267),
                     complement(43111..43263))
                     /gene="ycf3"
                     /codon_start=1
                     /transl_table=11
                     /product="photosystem I assembly protein ycf3"
                     /protein_id="ABI32425.1"
     gene            complement(43111..45113)
                     /gene="ycf3"
     exon            complement(44040..44267)
                     /gene="ycf3"
                     /number=2
     exon            complement(44988..45113)
                     /gene="ycf3"
                     /number=1
     tRNA            45979..46065
                     /gene="trnS-GGA"
                     /product="tRNA-Ser"
     gene            45979..46065
                     /gene="trnS-GGA"
     CDS             complement(46378..46983)
                     /gene="rps4"
                     /codon_start=1
                     /transl_table=11
                     /product="ribosomal protein S4"
                     /protein_id="ABI32426.1"
     gene            complement(46378..46983)
                     /gene="rps4"
     tRNA            complement(47336..47408)
                     /gene="trnT-UGU"
                     /product="tRNA-Thr"
     gene            complement(47336..47408)
                     /gene="trnT-UGU"
     tRNA            join(48101..48135,48637..48686)
                     /gene="trnL-UAA"
                     /product="tRNA-Leu"
     gene            48101..48686
                     /gene="trnL-UAA"
     tRNA            49055..49127
                     /gene="trnF-GAA"
                     /product="tRNA-Phe"
     gene            49055..49127
                     /gene="trnF-GAA"
     CDS             complement(49522..49998)
                     /gene="ndhJ"
                     /codon_start=1
                     /transl_table=11
                     /product="NADH-plastoquinone oxidoreductase subunit J"
                     /protein_id="ABI32427.1"
     gene            complement(49522..49998)
                     /gene="ndhJ"
     CDS             complement(50109..50786)
                     /gene="ndhK"
                     /transl_table=11
                     /product="NADH-plastoquinone oxidoreductase subunit K"
                     /protein_id="ABI32428.1"
     gene            complement(50109..50786)
                     /gene="ndhK"
     CDS             complement(50835..51197)
                     /gene="ndhC"
                     /codon_start=1
                     /transl_table=11
                     /product="NADH-plastoquinone oxidoreductase subunit 3"
                     /protein_id="ABI32429.1"
     gene            complement(50835..51197)
                     /gene="ndhC"
     tRNA            join(complement(51868..51902),complement(52477..52515))
                     /gene="trnV-UAC"
                     /product="tRNA-Val"
                     /modified_by="YY"
     gene            complement(51868..52515)
                     /gene="trnV-UAC"
     tRNA            52690..52762
                     /gene="trnM-CAU"
                     /product="tRNA-Met"
     gene            52690..52762
                     /gene="trnM-CAU"
     CDS             complement(52979..53380)
                     /gene="atpE"
                     /codon_start=1
                     /transl_table=11
                     /product="ATP synthase CF1 epsilon subunit"
                     /protein_id="ABI32430.1"
     gene            complement(52979..53380)
                     /gene="atpE"
     CDS             complement(53377..54870)
                     /gene="atpB"
                     /codon_start=1
                     /transl_table=11
                     /product="ATP synthase CF1 beta subunit"
                     /protein_id="ABI32431.1"
     gene            complement(53377..54870)
                     /gene="atpB"
     CDS             55636..57063
                     /gene="rbcL"
                     /codon_start=1
                     /transl_table=11
                     /product="ribulose-1,5-bisphosphate carboxylase/oxygenase
                     large subunit"
                     /protein_id="ABI32432.1"
     gene            55636..57063
                     /gene="rbcL"
     CDS             57703..59187
                     /gene="accD"
                     /codon_start=1
                     /transl_table=11
                     /product="acetyl-CoA carboxylase carboxyltransferase beta
                     subunit"
                     /protein_id="ABI32433.1"
     gene            57703..59187
                     /gene="accD"
     CDS             59846..59956
                     /gene="psaI"
                     /codon_start=1
                     /transl_table=11
                     /product="photosystem I subunit VIII"
                     /protein_id="ABI32434.1"
     gene            59846..59956
                     /gene="psaI"
     CDS             60359..60913
                     /gene="ycf4"
                     /codon_start=1
                     /transl_table=11
                     /product="photosystem I assembly protein ycf4"
                     /protein_id="ABI32435.1"
     gene            60359..60913
                     /gene="ycf4"
     CDS             61769..62458
                     /gene="cemA"
                     /codon_start=1
                     /transl_table=11
                     /product="envelope membrane protein"
                     /protein_id="ABI32436.1"
     gene            61769..62458
                     /gene="cemA"
     CDS             62704..63666
                     /gene="petA"
                     /codon_start=1
                     /transl_table=11
                     /product="cytochrome f"
                     /protein_id="ABI32437.1"
     gene            62704..63666
                     /gene="petA"
     CDS             complement(64509..64631)
                     /gene="psbJ"
                     /codon_start=1
                     /transl_table=11
                     /product="photosystem II protein J"
                     /protein_id="ABI32438.1"
     gene            complement(64509..64631)
                     /gene="psbJ"
     CDS             complement(64764..64880)
                     /gene="psbL"
                     /codon_start=1
                     /transl_table=11
                     /product="photosystem II protein L"
                     /protein_id="ABI32439.1"
     gene            complement(64764..64880)
                     /gene="psbL"
     CDS             complement(64903..65022)
                     /gene="psbF"
                     /codon_start=1
                     /transl_table=11
                     /product="photosystem II cytochrome b559 beta subunit"
                     /protein_id="ABI32440.1"
     gene            complement(64903..65022)
                     /gene="psbF"
     CDS             complement(65031..65282)
                     /gene="psbE"
                     /codon_start=1
                     /transl_table=11
                     /product="photosystem II cytochrome b559 alpha subunit"
                     /protein_id="ABI32441.1"
     gene            complement(65031..65282)
                     /gene="psbE"
     CDS             66445..66540
                     /gene="petL"
                     /codon_start=1
                     /transl_table=11
                     /product="cytochrome b6/f complex subunit VI"
                     /protein_id="ABI32442.1"
     gene            66445..66540
                     /gene="petL"
     CDS             66693..66806
                     /gene="petG"
                     /codon_start=1
                     /transl_table=11
                     /product="cytochrome b6/f complex subunit V"
                     /protein_id="ABI32443.1"
     gene            66693..66806
                     /gene="petG"
     tRNA            complement(66936..67009)
                     /gene="trnW-CCA"
                     /product="tRNA-Trp"
     gene            complement(66936..67009)
                     /gene="trnW-CCA"
     tRNA            complement(67175..67248)
                     /gene="trnP-UGG"
                     /product="tRNA-Pro"
     gene            complement(67175..67248)
                     /gene="trnP-UGG"
     CDS             67653..67793
                     /gene="psaJ"
                     /transl_table=11
                     /product="photosystem I subunit IX"
                     /protein_id="ABI32444.1"
     gene            67653..67793
                     /gene="psaJ"
     CDS             68229..68429
                     /gene="rpl33"
                     /codon_start=1
                     /transl_table=11
                     /product="ribosomal protein L33"
                     /protein_id="ABI32445.1"
     gene            68229..68429
                     /gene="rpl33"
     CDS             68618..68923
                     /gene="rps18"
                     /codon_start=1
                     /transl_table=11
                     /product="ribosomal protein S18"
                     /protein_id="ABI32446.1"
     gene            68618..68923
                     /gene="rps18"
     CDS             complement(69161..69547)
                     /gene="rpl20"
                     /codon_start=1
                     /transl_table=11
                     /product="ribosomal protein L20"
                     /protein_id="ABI32447.1"
     gene            complement(69161..69547)
                     /gene="rpl20"
     CDS             join(complement(70316..70429),139641..139872,
                     140409..140434)
                     /gene="rps12"
                     /trans_splicing
                     /codon_start=1
                     /transl_table=11
                     /product="ribosomal protein S12"
                     /protein_id="ABI32483.1"
     CDS             join(complement(70316..70429),complement(98088..98319),
                     complement(97526..97551))
                     /gene="rps12"
                     /trans_splicing
                     /codon_start=1
                     /transl_table=11
                     /product="ribosomal protein S12"
                     /protein_id="ABI32470.1"
     gene            join(complement(70316..70429),139641..140434)
                     /gene="rps12"
                     /trans_splicing
     gene            join(complement(70316..70429),complement(97526..98319))
                     /gene="rps12"
                     /trans_splicing
     exon            complement(70583..70813)
                     /gene="clpP"
                     /number=3
     CDS             join(complement(72523..72593),complement(71428..71719),
                     complement(70583..70813))
                     /gene="clpP"
                     /codon_start=1
                     /transl_table=11
                     /product="clp protease proteolytic subunit"
                     /protein_id="ABI32448.1"
     gene            complement(70583..72593)
                     /gene="clpP"
     exon            complement(71428..71719)
                     /gene="clpP"
                     /number=2
     exon            complement(72523..72593)
                     /gene="clpP"
                     /number=1
     CDS             73025..74551
                     /gene="psbB"
                     /codon_start=1
                     /transl_table=11
                     /product="photosystem II CP47 chlorophyll apoprotein"
                     /protein_id="ABI32449.1"
     gene            73025..74551
                     /gene="psbB"
     CDS             74752..74859
                     /gene="psbT"
                     /transl_table=11
                     /product="photosystem II protein T"
                     /protein_id="ABI32450.1"
     gene            74752..74859
                     /gene="psbT"
     CDS             complement(74932..75063)
                     /gene="psbN"
                     /codon_start=1
                     /transl_table=11
                     /product="photosystem II protein N"
                     /protein_id="ABI32451.1"
     gene            complement(74932..75063)
                     /gene="psbN"
     CDS             75166..75387
                     /gene="psbH"
                     /codon_start=1
                     /transl_table=11
                     /product="photosystem II phosphoprotein"
                     /protein_id="ABI32452.1"
                     /modified_by="YY"
     gene            75166..75387
                     /gene="psbH"
                     /modified_by="YY"
     exon            75479..75484
                     /gene="petB"
                     /number=1
     CDS             join(75479..75484,76151..76792)
                     /gene="petB"
                     /codon_start=1
                     /transl_table=11
                     /product="cytochrome b6"
                     /protein_id="ABI32453.1"
     gene            75479..76792
                     /gene="petB"
     exon            76151..76792
                     /gene="petB"
                     /number=2
     exon            76978..76985
                     /gene="petD"
                     /number=1
     CDS             join(76978..76985,77743..78217)
                     /gene="petD"
                     /codon_start=1
                     /transl_table=11
                     /product="cytochrome b6/f complex subunit IV"
                     /protein_id="ABI32454.1"
     gene            76978..78217
                     /gene="petD"
     exon            77743..78217
                     /gene="petD"
                     /number=2
     CDS             complement(78353..79414)
                     /gene="rpoA"
                     /codon_start=1
                     /transl_table=11
                     /product="RNA polymerase alpha subunit"
                     /protein_id="ABI32455.1"
     gene            complement(78353..79414)
                     /gene="rpoA"
     CDS             complement(79489..79905)
                     /gene="rps11"
                     /codon_start=1
                     /transl_table=11
                     /product="ribosomal protein S11"
                     /protein_id="ABI32456.1"
     gene            complement(79489..79905)
                     /gene="rps11"
     CDS             complement(80015..80128)
                     /gene="rpl36"
                     /codon_start=1
                     /transl_table=11
                     /product="ribosomal protein L36"
                     /protein_id="ABI32457.1"
     gene            complement(80015..80128)
                     /gene="rpl36"
     CDS             complement(80245..80478)
                     /gene="infA"
                     /codon_start=1
                     /transl_table=11
                     /product="translational initiation factor 1"
                     /protein_id="ABI32458.1"
     gene            complement(80245..80478)
                     /gene="infA"
     CDS             complement(80600..81004)
                     /gene="rps8"
                     /codon_start=1
                     /transl_table=11
                     /product="ribosomal protein S8"
                     /protein_id="ABI32459.1"
     gene            complement(80600..81004)
                     /gene="rps8"
     CDS             complement(81212..81580)
                     /gene="rpl14"
                     /codon_start=1
                     /transl_table=11
                     /product="ribosomal protein L14"
                     /protein_id="ABI32460.1"
     gene            complement(81212..81580)
                     /gene="rpl14"
     exon            complement(81715..82113)
                     /gene="rpl16"
                     /number=2
     CDS             join(complement(83072..83080),complement(81715..82113))
                     /gene="rpl16"
                     /codon_start=1
                     /transl_table=11
                     /product="ribosomal protein L16"
                     /protein_id="ABI32461.1"
     gene            complement(81715..83080)
                     /gene="rpl16"
     exon            complement(83072..83080)
                     /gene="rpl16"
                     /number=1
     CDS             complement(83239..83892)
                     /gene="rps3"
                     /codon_start=1
                     /transl_table=11
                     /product="ribosomal protein S3"
                     /protein_id="ABI32462.1"
     gene            complement(83239..83892)
                     /gene="rps3"
     CDS             complement(83877..84371)
                     /gene="rpl22"
                     /codon_start=1
                     /transl_table=11
                     /product="ribosomal protein L22"
                     /protein_id="ABI32463.1"
     gene            complement(83877..84371)
                     /gene="rpl22"
     CDS             complement(84439..84717)
                     /gene="rps19"
                     /codon_start=1
                     /transl_table=11
                     /product="ribosomal protein S19"
                     /protein_id="ABI32464.1"
     gene            complement(84439..84717)
                     /gene="rps19"
     repeat_region   84663..110103
                     /Identical_Bases="25,441"
                     /Mismatched_Bases=0
                     /Frequency=2
                     /Percent_Identical="100%"
                     /annotation_group="Repeat 1"
                     /All_Locations="84,663+; 153,298-"
                     /label="Repeat 1"
     exon            complement(84776..85210)
                     /gene="rpl2"
                     /number=2
     CDS             join(complement(85861..86251),complement(84776..85209))
                     /gene="rpl2"
                     /codon_start=1
                     /transl_table=11
                     /product="ribosomal protein L2"
                     /protein_id="ABI32465.1"
                     /modified_by="YY"
     gene            complement(84776..86251)
                     /gene="rpl2"
     exon            complement(85862..86251)
                     /gene="rpl2"
                     /number=1
     CDS             complement(86270..86551)
                     /gene="rpl23"
                     /codon_start=1
                     /transl_table=11
                     /product="ribosomal protein L23"
                     /protein_id="ABI32466.1"
     gene            complement(86270..86551)
                     /gene="rpl23"
     tRNA            complement(86717..86790)
                     /gene="trnI-CAU"
                     /product="tRNA-Ile"
     gene            complement(86717..86790)
                     /gene="trnI-CAU"
     CDS             86879..93106
                     /gene="ycf2"
                     /codon_start=1
                     /transl_table=11
                     /product="hypothetical protein RF2"
                     /protein_id="ABI32467.1"
     gene            86879..93106
                     /gene="ycf2"
     tRNA            complement(93835..93915)
                     /gene="trnL-CAA"
                     /product="tRNA-Leu"
     gene            complement(93835..93915)
                     /gene="trnL-CAA"
     exon            complement(94489..95244)
                     /gene="ndhB"
                     /number=2
     CDS             join(complement(95928..96704),complement(94489..95244))
                     /gene="ndhB"
                     /codon_start=1
                     /transl_table=11
                     /product="NADH-plastoquinone oxidoreductase subunit 2"
                     /protein_id="ABI32468.1"
     gene            complement(94489..96704)
                     /gene="ndhB"
     exon            complement(95928..96704)
                     /gene="ndhB"
                     /number=1
     CDS             complement(97003..97470)
                     /gene="rps7"
                     /codon_start=1
                     /transl_table=11
                     /product="ribosomal protein S7"
                     /protein_id="ABI32469.1"
     gene            complement(97003..97470)
                     /gene="rps7"
     tRNA            99735..99806
                     /gene="trnV-GAC"
                     /product="tRNA-Val"
     gene            99735..99806
                     /gene="trnV-GAC"
     rRNA            100043..101533
                     /product="16S ribosomal RNA"
                     /label="rrn16 rRNA"
     gene            100043..101533
                     /gene="rrn16"
     tRNA            join(101828..101864,102818..102852)
                     /gene="trnI-GAU"
                     /product="tRNA-Ile"
     gene            101828..102852
                     /gene="trnI-GAU"
     tRNA            join(102916..102953,103780..103814)
                     /label="trnA-UGC"
     gene            102916..103814
                     /gene="trnA-UGC"
                     /created_by="YY"
     rRNA            103967..106781
                     /product="23S ribosomal RNA"
                     /label="rrn23 rRNA"
     gene            103967..106781
                     /gene="rrn23"
     rRNA            106880..106982
                     /product="4.5S ribosomal RNA"
                     /label="rrn4.5 rRNA"
     gene            106880..106982
                     /gene="rrn4.5"
     rRNA            107199..107319
                     /product="5S ribosomal RNA"
                     /label="rrn5 rRNA"
     gene            107199..107319
                     /gene="rrn5"
     tRNA            107578..107651
                     /gene="trnR-ACG"
                     /product="tRNA-Arg"
     gene            107578..107651
                     /gene="trnR-ACG"
     tRNA            complement(107824..107895)
                     /gene="trnN-GUU"
                     /product="tRNA-Asn"
     gene            complement(107824..107895)
                     /gene="trnN-GUU"
     gene            108223..110106
                     /gene="ycf1"
                     /note="hypothetical protein RF1"
                     /pseudo
     CDS             complement(110103..112352)
                     /gene="ndhF"
                     /transl_table=11
                     /product="NADH-plastoquinone oxidoreductase subunit 5"
                     /protein_id="ABI32471.1"
     gene            complement(110103..112352)
                     /gene="ndhF"
     CDS             113525..113689
                     /gene="rpl32"
                     /codon_start=1
                     /transl_table=11
                     /product="ribosomal protein L32"
                     /protein_id="ABI32472.1"
     gene            113525..113689
                     /gene="rpl32"
     tRNA            114641..114720
                     /gene="trnL-UAG"
                     /product="tRNA-Leu"
     gene            114641..114720
                     /gene="trnL-UAG"
     CDS             114808..115779
                     /gene="ccsA"
                     /codon_start=1
                     /transl_table=11
                     /product="cytochrome c heme attachment protein"
                     /protein_id="ABI32473.1"
     gene            114808..115779
                     /gene="ccsA"
     CDS             complement(116001..117503)
                     /gene="ndhD"
                     /codon_start=1
                     /transl_table=11
                     /product="NdhD"
                     /translation="MNFFPWLTIIVILPIFAGSVIFFLPHRGNRVIRWYTICICILEL
                     LLTTYAFCYHFQLDDPLIQLVEDFKWIIFFDFHWRLGIDGLSIGPILLTGFITTLATL
                     AAWPVTRDSRLFHFLMLAMYSGQIGLFASRDLLLFFIMWELELIPVYLLLSMWGGKKR
                     LYSATKFILYTAGGSVFLLMGVLGVGLYGSTEPTLNLATLVNQSYPAALEIILYIGFF
                     IAFAVKSPIIPLHTWLPDTHGEAHYSTCMLLAGILLKMGAYGLIRINMELLSHAHSIF
                     SPWLVIVGTIQIIYAASTSLGQRNLKKRIAYSSVSHMGFILIGIGSINDTGLNGAILQ
                     IVSHGFIGAALFFLAGTSYDRIRLVYLDEMGGIAIPMPKIFTMFSSFSMASLALPGMS
                     GFVAELIVFFGIITSQKYLLISKLGITFVMAIGMILTPIYSLSMLRQMFYGYKLFNAP
                     NSYVFDSGPRELFVSIAIFIPVIGIGMYPDFVLSLSVDKVEVLLSNFVYR"
                     /exception="RNA editing"
                     /note="start ACG"
                     /modified_by="YY"
     gene            complement(116001..117503)
                     /gene="ndhD"
     CDS             complement(117626..117871)
                     /gene="psaC"
                     /codon_start=1
                     /transl_table=11
                     /product="photosystem I subunit VII"
                     /protein_id="ABI32475.1"
     gene            complement(117626..117871)
                     /gene="psaC"
     CDS             complement(118138..118443)
                     /gene="ndhE"
                     /codon_start=1
                     /transl_table=11
                     /product="NADH-plastoquinone oxidoreductase subunit 4L"
                     /protein_id="ABI32476.1"
     gene            complement(118138..118443)
                     /gene="ndhE"
     CDS             complement(118647..119177)
                     /gene="ndhG"
                     /codon_start=1
                     /transl_table=11
                     /product="NADH-plastoquinone oxidoreductase subunit 6"
                     /protein_id="ABI32477.1"
     gene            complement(118647..119177)
                     /gene="ndhG"
     CDS             complement(119507..120010)
                     /gene="ndhI"
                     /transl_table=11
                     /product="NADH-plastoquinone oxidoreductase subunit I"
                     /protein_id="ABI32478.1"
     gene            complement(119507..120010)
                     /gene="ndhI"
     exon            complement(120104..120643)
                     /gene="ndhA"
                     /number=2
     CDS             join(complement(121743..122294),
                     complement(120104..120643))
                     /gene="ndhA"
                     /codon_start=1
                     /transl_table=11
                     /product="NADH-plastoquinone oxidoreductase subunit 1"
                     /protein_id="ABI32479.1"
     gene            complement(120104..122294)
                     /gene="ndhA"
     exon            complement(121743..122294)
                     /gene="ndhA"
                     /number=1
     CDS             complement(122296..123477)
                     /gene="ndhH"
                     /codon_start=1
                     /transl_table=11
                     /product="NADH-plastoquinone oxidoreductase subunit 7"
                     /protein_id="ABI32480.1"
     gene            complement(122296..123477)
                     /gene="ndhH"
     CDS             complement(123569..123841)
                     /gene="rps15"
                     /codon_start=1
                     /transl_table=11
                     /product="ribosomal protein S15"
                     /protein_id="ABI32481.1"
     gene            complement(123569..123841)
                     /gene="rps15"
     CDS             complement(124275..129737)
                     /gene="ycf1"
                     /transl_table=11
                     /product="hypothetical protein RF1"
                     /protein_id="ABI32482.1"
     gene            complement(124275..129737)
                     /gene="ycf1"
     repeat_region   complement(127857..153297)
                     /Identical_Bases="25,441"
                     /Mismatched_Bases=0
                     /Frequency=2
                     /Percent_Identical="100%"
                     /annotation_group="Repeat 1"
                     /All_Locations="84,663+; 153,298-"
                     /label="Repeat 1"
     tRNA            130065..130136
                     /gene="trnN-GUU"
                     /product="tRNA-Asn"
     gene            130065..130136
                     /gene="trnN-GUU"
     tRNA            complement(130309..130382)
                     /gene="trnR-ACG"
                     /product="tRNA-Arg"
     gene            complement(130309..130382)
                     /gene="trnR-ACG"
     rRNA            complement(130641..130761)
                     /product="5S ribosomal RNA"
                     /label="rrn5 rRNA"
     gene            complement(130641..130761)
                     /gene="rrn5"
     rRNA            complement(130978..131080)
                     /product="4.5S ribosomal RNA"
                     /label="rrn4.5 rRNA"
     gene            complement(130978..131080)
                     /gene="rrn4.5"
     rRNA            complement(131179..133993)
                     /product="23S ribosomal RNA"
                     /label="rrn23 rRNA"
     gene            complement(131179..133993)
                     /gene="rrn23"
     tRNA            join(complement(135007..135044),
                     complement(134146..134180))
                     /gene="trnA-UGC"
                     /product="tRNA-Ala"
     gene            complement(134146..135044)
                     /gene="trnA-UGC"
                     /modified_by="YY"
     tRNA            join(complement(136096..136132),
                     complement(135108..135142))
                     /gene="trnI-GAU"
                     /product="tRNA-Ile"
     gene            complement(135108..136132)
                     /gene="trnI-GAU"
     rRNA            complement(136427..137917)
                     /product="16S ribosomal RNA"
                     /label="rrn16 rRNA"
     gene            complement(136427..137917)
                     /gene="rrn16"
     tRNA            complement(138154..138225)
                     /gene="trnV-GAC"
                     /product="tRNA-Val"
     gene            complement(138154..138225)
                     /gene="trnV-GAC"
     CDS             140490..140957
                     /gene="rps7"
                     /codon_start=1
                     /transl_table=11
                     /product="ribosomal protein S7"
                     /protein_id="ABI32484.1"
     gene            140490..140957
                     /gene="rps7"
     exon            141256..142032
                     /gene="ndhB"
                     /number=1
     CDS             join(141256..142032,142716..143471)
                     /gene="ndhB"
                     /codon_start=1
                     /transl_table=11
                     /product="NADH-plastoquinone oxidoreductase subunit 2"
                     /protein_id="ABI32485.1"
     gene            141256..143471
                     /gene="ndhB"
     exon            142716..143471
                     /gene="ndhB"
                     /number=2
     tRNA            144045..144125
                     /gene="trnL-CAA"
                     /product="tRNA-Leu"
     gene            144045..144125
                     /gene="trnL-CAA"
     CDS             complement(144854..151081)
                     /gene="ycf2"
                     /codon_start=1
                     /transl_table=11
                     /product="hypothetical protein RF2"
                     /protein_id="ABI32486.1"
     gene            complement(144854..151081)
                     /gene="ycf2"
     tRNA            151170..151243
                     /gene="trnI-CAU"
                     /product="tRNA-Ile"
     gene            151170..151243
                     /gene="trnI-CAU"
     CDS             151409..151690
                     /gene="rpl23"
                     /codon_start=1
                     /transl_table=11
                     /product="ribosomal protein L23"
                     /protein_id="ABI32487.1"
     gene            151409..151690
                     /gene="rpl23"
     exon            151709..152099
                     /gene="rpl2"
                     /number=1
     CDS             join(151709..152099,152751..153184)
                     /gene="rpl2"
                     /codon_start=1
                     /transl_table=11
                     /product="ribosomal protein L2"
                     /protein_id="ABI32488.1"
     gene            151709..153184
                     /gene="rpl2"
     exon            152751..153184
                     /gene="rpl2"
                     /number=2
ORIGIN      
        1 ttttgggcga acgacgggaa ttgaacccgc gcatggtgga ttcacaatcc actgccttga
       61 tccacttggc tacatccgcc cccctagttt ttttatttga attttaaagg attccttttt
      121 gatcatacaa aaaaatttgt ttatctaaaa aaggtcttaa aataaaaata agtaaaaaat
      181 tacaacattt tttttttaga aatccttccc aaaataaaaa tattgggaag aaggcagcca
      241 aattgtatag aatgcaagta tgatattcaa tcacgaacga gcccataaaa agaaaaaata
      301 cgtttgtcaa aattttttta aacaaactag gtaaatacta ctaaaaaata aaaaaaagga
      361 acaacaccgc cctcttgata gaacaaaaaa gaggttattg ctcctttttt tttatttttt
      421 aaaaaactcg tatatactaa gacccggtct tacccatttg taggtggagc ttcaacagca
      481 gctagatcta gagggaagtt atgagcatta cgttcgtgca taacttccat accaaggtta
      541 gcgcggttaa tgatatcagc ccaagtatta attacacggc cttgactatc aactacagat
      601 tggttgaaat tgaaaccgtt taggttgaaa gccatagtgc tgatacctaa agcagtaaac
      661 cagataccta ctacaggcca agcagctagg aagaagtgta aagaacgaga gttgttgaaa
      721 ctagcatatt ggaagatcaa tcggccaaaa taaccatgag cggctacgat attataagtt
      781 tcttcctctt gcccgaatct gtaaccttca ttagcagatt cattttctgt ggtttccctg
      841 atcaaactag aggttaccaa ggaaccatgc atagcactaa atagggaacc gccgaataca
      901 ccagctacgc ctaacatgtg aaatgggtgc ataaggatgt tgtgctcagc ctggaataca
      961 atcatgaagt tgaaagtacc agagattcct agaggcatac catcagaaaa acttccttga
     1021 cctattgggt agatcaagaa aacagcagta gcagctgcaa caggagctga atatgcaaca
     1081 gcaatccaag gtcgcatacc aaggcggaaa ctaagctccc actcacgacc catgtaacaa
     1141 gctacaccaa gtaaaaagtg tagaacgatt aattcataag gaccaccgtt gtataaccat
     1201 tcatcaacag atgccgcttc ccagattgga taaaagtgca aacctatagc tgcagaagta
     1261 ggaataatgg caccggagat aatattgttg ccataaagta gagatccaga aacaggttca
     1321 cgaataccat caatatctac tggaggagca gcaatgaagg cgataataaa tacagaagtt
     1381 gcggtcaata aagtagggat catcaaaaca ccaaaccatc caatgtaaag acggttttcg
     1441 gtgctggtta tccagttaca gaagcgaccc cacaggcttt cgctttcgcg tctctctaaa
     1501 atagcagtca tggtaaaatc ttggtttatt taatcatcag ggactcccaa gcacacgaat
     1561 tttctataac tcgaaaactc gaaatataga aaactgaagg cttgttattc aacagtataa
     1621 catgatttat atgtccttgt caaccaatat ttatctagac caatccaagt tttttggaag
     1681 tgtattattg aaaaaaaaaa aaggaattct atacatatcc ctttttgtgt gggtgggttg
     1741 cccgggattc gaacccggaa ctagtcggat ggagtagata atttccctgt taaataggta
     1801 aaaacccctc cccaagccgt gcttgcattt ttcattgcac acggctttcc ctatgtatac
     1861 atttaaaacc cggtttctta cttagaactt tcaaaagtag aatactcggt tgatttaacc
     1921 cttactacat caacatttca gaaaaaaatg acttttttcg ttatctcttc attacttaga
     1981 tttttagtga caatttacat ttacatgatt tcctaacgaa tcattcatga ctggccaaat
     2041 cattgataca aataatatcc aaataccaaa tacgccttct atataacctc tgcaaagtga
     2101 aagaagctct tggaaaggtc aaataaagga cttgctcttc cgccgtaaag aattcttcca
     2161 ataaccccga gcccgatctt ttcaaaaaag cacgtacagt acttttatgt ttacgagcca
     2221 aagttctagc acaagaaagt cgaagtatat actttattcg atacaaactc tttttttgtg
     2281 aggatccact ataataatga gaaagatttc tgcatatacg cccaaatcgg ccaacaatat
     2341 cagaatctga taaatcggtc caaaccgcct tactaatagg gtgccctaat acgttacaaa
     2401 atctcgcctt agccaatgat ccaatcagag gaacaattgg aacaatagta tcgaacttat
     2461 taataggatt atcaattata aatgcatttt ctagcatttg actgcgtacc attgaagggt
     2521 ttagccgagc acttgataga tagcccagaa gagctaggga atgattatat aataggttta
     2581 tacagatccg tcccggctga gaccacaggt aaaaatgaca tttccataaa ttgacaaagt
     2641 aatatgtcca ttttttcatc aaaaggggcg tcccttttga agcgagaatt gattttcctt
     2701 gatacctaac ataatgcatg aaaggatcct tgaacaacca tagattgacc tgaaaggcct
     2761 tagcaaaaac ttctacaagt acaagatcaa gatgttctag ttttccatag aaatggattc
     2821 gttcaaaaag ggttccagaa gacgttgagc ataaatgaga agattggtta cggagaaaga
     2881 cgaagatgga ttcgtattca catagatgag aattatatag gacgaagaaa aacctttgat
     2941 ttctttttga aaaaaaagaa ctggatttat ttggagtatt ccaactacga tactcgtgga
     3001 gaaagaaccg taataaatgt aaagaagaag cgtcttttac ccaatagcga agagtttgaa
     3061 ccaatatttc cagatgggct gggtagggta ttagtatctc taacacagaa attaaatgtg
     3121 aaaatttgtc ctctaaaaaa gggaatattg aatgaattga tcgtaaatta tgagatttta
     3181 ctattccttt actttctatc gaagataata atcggagata aaatggaatt tctacaatga
     3241 ctgcaaaccc ttctgatatc attttaaaat tcaaattatt gttgcgtcca aaaaatatat
     3301 tttggttaaa atcattagca aaaagaatca aatgattctg ttcatactga tacattcgct
     3361 ctattgcacg tttcacaatt agtaagctta atttattata agctgcattt tccaacaaaa
     3421 cggatatatt tatatttaaa ccatgatcat gtgcaagtgc ataaatatac tcctgaaaga
     3481 taagtggata taagaagtag tgttgttgag atctatttag ctttaaatat ctttggaatt
     3541 cctccatttg aaattctagt tgaactgaag gtagaggatt ttgggggtta tcaatgaaac
     3601 atagtgcgat acagtcaaaa cgaggtattc tagtaataaa cgaatagata cctcggatac
     3661 aggtaaactt atcaacagat tctctatcct ctcttttcca tttaaacgaa taggtttatg
     3721 ttcgttatag gataacaaga cgcttagaaa tcctttcttt tttcaaccta atcgttcttt
     3781 tgattttgga atttttttat caatatactg tttcttctac acacgcattt acattccata
     3841 atggaaaatg gcaatagtta ggattcatta aaaaataaag aatacattca tgggataatc
     3901 ccttcccgta taaggcacta atacattttt aacgtctaat tagatcgggt aatcattcaa
     3961 attaagaaca gaagctcgtt gcttttttct ataatcaata aattgaagcc attagggctc
     4021 tatctctatc catttattca ttcgacccaa cttgaaattg aattcatttt gttctgttta
     4081 aatattttta aaagaacaca atggtttgta ccgattcgga aagaatgaaa tattctcaga
     4141 actcttcgtt gatacgacat gctatttttt ccattcattc cctttcagga tcagtcgtgg
     4201 tcttccaaac tttaccgatg gtatggacga atccctcgct tcatcaaaat gtgtaaaaga
     4261 tcctagccgc acttaaaagc cgagtactct accgttgagt tagcaacccg aatagaaaaa
     4321 ggttatgtag atacaatcaa aataaaaaaa agattagtca agacaatcaa acctttgaac
     4381 taagaaataa acaaatagaa aaaaaaacac acacacattt tgaaatttag tcggaatatc
     4441 aaaatgaata gatgagacga aaatccaaga aattttccga aaaaaaaaaa gaaaaagata
     4501 gataaatgta aaaatttcta gaccacctct taactcttat gttatcgact tttcaataaa
     4561 aaacccctat tcttattata tctgagctca aattgtatca aagcaaatcc aagtaacccc
     4621 aacatttgaa taatgtaagg taaaaatcaa acctctggga cagaaataaa tttatctact
     4681 tatcacgatg aattatattt gttcgataca ctgttgtcaa tataaatgtt gagaaaagaa
     4741 tacaacggaa aaacaaaaaa aaaattccat ttcaatacta ttcaaaaaag ggcttgtgtt
     4801 gaattggcac tacatagatg aaaaaagttt agatagagga ataaataagg aagaagtaga
     4861 aaaaatatca gatttcaatt tatttattca atcaataata agtaactaga ataaaaaaag
     4921 aggattcctt ggttattact tattagtaga gttccaacga aagccgacca attgaaggaa
     4981 ctcccagttc tatttctagg atcaagcaac tcgggttttg tcgttctaga acatgagatt
     5041 ttatagaagc aatgaaaaat agatacgatt agaacccaaa aaggcagaaa aaaatatata
     5101 aaaatttata taagaattac tatcactttc tatttcttta tttccttaat tgaattttgt
     5161 ttgattagga ccaagctact taaaaacctc cgcccttttt aaaatatccc gaacagttcc
     5221 tgtgggctga gcgccctttt caaggaaata tagaatagca ggaacgttta aataactttg
     5281 attctttatc ggatcataaa aacccacgtt ccgaagatct cttccctctc ttcgggatcg
     5341 aacatcaatt gcaacgattc gatagacggc tcattgggat agatctaaag acccccccta
     5401 gaaacgtata ggaagttttc tcctcgtacg gctcgagaaa aaatgatttt gggttttgtc
     5461 tacgtataga attataatta atggcaaagg caacggagtt gataaaatca attagaatgg
     5521 gattttactc atatttttat tcctccttcc tgaaaaataa aaaatcattt gtacccataa
     5581 ctcaagttgg ataattctca aatagcttaa aagaaaaaaa tatttaggca atttatttca
     5641 ttttttgaat ggtctttaac cccccttttg tttgtctcat ttaaaataca atccattttg
     5701 attctttatt atttatcttt attatgatcc agttattgag acaattgaaa aaacggcgtt
     5761 tccttgttct gggatccttt ttctttgttt taaatcagtg ggtttagaca ttacttcggt
     5821 gcttcttaat ccttacaaaa tggcagcaac ataccccttt tgtgatttat ttctagcaaa
     5881 gaatcataca aacactcgat tccccgcgat acacttttaa tcgaaagagt tttttcaatt
     5941 ccaacaaatt ttccttttta attaaaaact tgaccgaatc ggattctttc tatttctata
     6001 ttgatgatat acttacgaag ttgttccaat taattgattg atattaaccc tagattcttg
     6061 acccccgaaa gatgaatcca tactttctac ccgagctcca tcatgtacta tattcattac
     6121 aacctaacaa aaagaaggat tctggtgaaa acagaacaga tgtcgggcca agagcacctt
     6181 cattcttaga aaagatggcg gatgtaagaa taaaaatcca caccggatcg tgtccttcaa
     6241 gtcgcacgtt gctttctacc acatcgtttc aaacgaagtt ttaccataac aaaacattcc
     6301 tctaatttgg aacccgtatg gaattgattc aattatggaa tcatgaatag tcattggttc
     6361 cgtcgataca taaacatatt aatctatacc cttttttctt ctatacaaaa gatggcaaaa
     6421 agttttctga agcaatctta gcaagacccc acctattatt gtatgttatt gtatgaatgc
     6481 aacactttac tttttattaa aaaaactaat agaaatatag aaagaatacg aatattaata
     6541 aattaattct tttttactct gcatcttaaa gtgactcaat atgacccatt taccacttct
     6601 ttgaatacca aagattcaac tcaaaaacaa tcattaaaaa tttttctaat tgaaaaagtt
     6661 tcctatttcg acatcattat ttgaataaag ttttacagaa aagactaaaa atttgatcat
     6721 cataaaaaaa aaaaaaaaaa gagagagaga gagagaaata tctgtttctt ttcgaattga
     6781 actatcaacg atttaaagca gataaatgga ttgaacaaaa accccatttt tgtgtgagat
     6841 ggataaaaaa gactgatcta agagaagatt taggtacttg ttcttgttct ttcgattcga
     6901 attttattaa taagatacct tccgttacta attaagaact atctatcccc cgactctctg
     6961 ggaatactga atcagaacga aaaaaggatc cccttgggga agggggactc tctagggaca
     7021 aagacaaaca aatccagatt aggcccttgc tcctaatttt ttagtttacc ctaacccagt
     7081 cttaagagac ttaatcacat ttaatttaat gtaataacct ccctcttgtt tataattaag
     7141 agatcctaat aatttggcta ccctagaaaa ttaaaaaaga tatgagacgt aaggttttta
     7201 ttcaaattaa gtagctaacc cccttcaata tgaagggaat taacatatga tgcaaaatcc
     7261 gccatacttt attaagtttt taattttttg aattaaaaaa ggggtgtgac ctatgttacc
     7321 atcgtatctt gatcacaaac aaatttattt agttatatcc gcatgtcgtt tgcactcaat
     7381 tcagttagtt cagtttgtga aaaaaaaata tgattcatag aagaatcatt caaaataata
     7441 aaagaaacaa gaatgacatt ctatccaata tttggcattt atacataatg ttattatgtt
     7501 attttcaaaa taaactttta ctctgataca atgtatatgc ctgggacgaa aggattcgaa
     7561 cctccgaata ccgggaccaa aacccgttgc cttaccactt ggccacgccc catttatatt
     7621 tccattctac actaataaag aataatatta gtattgggtc ttggtcaatt ccagggcaaa
     7681 tttatataaa aaatctttat agaataaatt aaaatattgc tagtattttt acgcgtgtag
     7741 atatagaatt cggccgaatt tattgatcat tagatataat tcaattaaga tattctatga
     7801 aagtatgatt tcttctattc tcctttgttt gagaattggg gaatttttga ttgggtgggt
     7861 tcaaagaaaa agaaggattt ttgtctacct tactttactt catttttcct tatatcatta
     7921 actcaatcaa aatgcaatta tctccaagaa caaaatgtct gttatgctta atatctttag
     7981 tttgatctgt atctgtctta attcttcctt ttattcgagt agtcttttct tcgccaaatt
     8041 gcccgaggcc tacgcttttt tgaatccaat cgtagatctt atgccagtca tacctttgtt
     8101 cttttttctc ttagcctttg tttggcaagc tgctgtaagt tttcgatgag atccttaata
     8161 ttattctaga aaattcatga tttattcgaa aaaaattata acaattaata agatcaaaaa
     8221 agtcttacac tatgaacctt tgattcaaaa attgaaagtc ttcgttggat agctgggaga
     8281 aatacaaata tggctcaccc catattcccc attctgccct tttgaaagac cctaataggg
     8341 ttaggttagg atccccccca caatatctaa ttggaggtat gaaagaaatt tttggtaatg
     8401 aaagactctt atgacaactg aatttgaatt tatgtgaaat tattttctgt ttctagaaag
     8461 cacttcattt attggtgtca aaatatttgg tataaaaaaa tggaggatct attctctttt
     8521 ctcatttttt caaaaaaaaa atatcttgga gattgtgtaa tgcttactct caaacttttc
     8581 gtttacacag tagtgatatt ctttgtttct ctatttatct ttggattcct atctaatgat
     8641 ccggggcgta atcctggacg tgaagaataa aaagggggtt ttcattttcc ttacttgatt
     8701 tttaaatttt cttatatttt ttatctattc cacatgttta actaggaaac attaaaaagg
     8761 attggcgaaa tttgaaagat aaatcaaata tcaagtcatc aacaaaaacg gaaagagagg
     8821 gattcgaacc ctcggtacga ataactcgta caacggatta gcaatccgcc gctttagtcc
     8881 actcagccat ctctcccaat ttaaaaagat aattactatg ttacattaca cattacacat
     8941 gaaataagga ttgaaaaagt atttctttct cttcctttat cttatctata ttatatctac
     9001 aacttttatt agcaattcca gttagttcaa gtaagggatc gaaagattca atagaaaaaa
     9061 atagaaagaa tacccctttg ttttgatttt gttcgaaagg gtcctttttt attcccgtgg
     9121 cctggcctgg taagtaccta gccgggcctt tctttgttcc aacgaatcct agctaaaacg
     9181 agttctctaa tttgaaaaaa gggggggttg ctattaaagc aacaacaaaa aaacgaagga
     9241 ctgtttccat tcttattctt attagataaa agaatataac ataaatacgt catttattat
     9301 tattctttct tactttttta tttttttgaa tccccacgaa aaagggcaac actctcattt
     9361 tcatgatttt tttatgatct tgtcttgatt accccaaatt ctccctgttc gacaaaaggc
     9421 cctttgtata taataatcgc attgtagcgg gtatagttta gtggtaaaag tgtgattcgt
     9481 tttagtaacc cccttaaata gttaaggggt ctttcggttt gattcatatt ccgataaaaa
     9541 actttatttc ttaaaaggat ttaatccttt acctctcaat gagagattcg aggaaaaata
     9601 taaattctcg tgatttgtat ccaaaggtca cttaaaaaat ttaaaattgg attatgaaat
     9661 tgcgaaacat aattattcaa ttggatcaag acttccaatt gactgagtat gagtaaagga
     9721 tccatggatg gagatagaaa agtagatttc taatcgtaac taaatcttct aattttgttt
     9781 ttatttgtag aaaataaatt gaagcaaaat agtatagcta ttaaacgatg actttagttt
     9841 actagagtta tcgacatatt attttagctc ggtggaaaca aaactttttc ctcaggatcc
     9901 tttcaaatag aaatagagaa cgaagtaact agaaaggttg tcataatcat ctttttctag
     9961 agggatcatc tagaaagcga atctttttga atgtattcaa acaaagagct gacatagatg
    10021 ttatggatag aattttttgt aatttagttc acatcttaga tctaggaatt tttccatctt
    10081 ccataaagga gccgaatgaa accaaagttt catgttcggt tttgaattag agacgttaaa
    10141 aatgctgaat cgacgtcgac tataacccct agccttccaa gctaacgatg cgggttcgat
    10201 tcccgctacc cgctatatct attaaaataa atctattctt atattctttc tatatattat
    10261 ttagatacta tttatatact ataataatat actctaatta ttaatattaa tttatgcatc
    10321 attgaatata gaatatttta aaaggatctc acaaaaatcc tattcttttt ttccaaacaa
    10381 aaaaaagagg taggaagctc aaaatacgaa agaatctcaa tgaaaggcgt ccattgtcta
    10441 atggatagga cagaggtctt ctaaaccttt ggtataggtt caactcctat tggacgcaat
    10501 tttatttcca tatatatata tattttttag atttcgatat taagaaagcc tttttgaaag
    10561 acttgaatgc gagacgctcg attatcccct ttttttaact tttataaaat tatttatgct
    10621 tgttcctgaa gtataaaacg ttccatctgt tcctgaatag cttcttttaa aagggcttct
    10681 gcttcctcgg tgaatgtctt ggtagaagat attatttctt gaaactgcgg tttatttgtt
    10741 tttaggtaag tacgtaactc aacaagaaat ttccttacct gtccaatttc taatgaatca
    10801 agataaccat ttgttccggt ataaatagtc attatctgtt cttctaccgc aagaggggcg
    10861 gattgggatt gtttaagcaa ttcacgtaat cgttgacctc ttgctaattg attctgagta
    10921 gctttatcaa gatcagaagc aaattgtgca aaggcttcta attctgcgaa ttgcgccagt
    10981 tccaatttta atttgccagc aacttgtttc atagctttaa tttgagctgc ggagcccact
    11041 ctggaaacgg agatacccac attaatagca ggtctgattc cagcattgaa tagatcggca
    11101 gataagaata tttgtccatc agtaatagaa attacattag taggaatata agctgaaaca
    11161 tctcccgatt gagtttcaac tattggcaaa gcagtcatac ttccttcacc taaaagagaa
    11221 cctaatttag cagctctttc caaaaggcgt gaatgcaaat aaaaaacatc ccctggataa
    11281 gcttcgcgac caggcggtct tcgtaataga agagacattt gtcgataagc ttgtgcctgt
    11341 ttggagggat catcataaat tattaaagtg tgtcgtttgc ggtacataaa aaattccgcc
    11401 agagcagcgc ctgtataagg agcgagatat tgtaatgtag caggagaatc cgccgtttca
    11461 gctaccacaa ttgtgtattc catcgccccc ctttcctgga aattagtcac tacctgagcc
    11521 acagaagatg ctttttgacc aatagctaca taaacacata ttacattttg gccttgttgg
    11581 ttgagaatcg tatctgttgc tactgctgtt ttaccggttt gtctgtcccc aataattaat
    11641 tctcgttgac cacgtcctat aggtatcatc gaatcaatag caataagccc cgtttgaaga
    11701 ggctcgtaga cggaacgtcg tgaaataata cccggagcgg gagattcaat taaccgatat
    11761 tcagaagctg aaatttcacc tctaccatca ataggtttag ccagggcatt tacaacacga
    11821 cccaaatagg cctcactcac gggtatctga gcaattcttc ctgttgcttt tacagaactt
    11881 ccttcttgta tcagcaaacc atcacccatt aatacaacac cgacatttgt tgattccaaa
    11941 ttcagagcaa tgcctactgt accctcttca aattctacta attcacccgc cattacttca
    12001 tcaagaccat ggatacgagc aatgccgtca cctacttgca gtacggtacc ggtatttaga
    12061 atctttactt ctctattata ttgctcaata cgttcacgga taatcttact aatttcgtcg
    12121 gctcgaatgg ttaccatgag tatttcttac ttcgtttttg aaaaaaaaaa taatacctag
    12181 agtcgaagga ctaatcggtt attgccccca acatgccaat attggcacgt atcgtacgta
    12241 aatgtaactc gttgttcaaa caactactca gagttcctag agccccttgt aaggcttgtt
    12301 ggaaaacccg ttgtcggact tgattaattg ccctttgttg ttcaaaatga atagtttcgt
    12361 ttttgtaatt ttctagttgt ttcaaagtct tagaagtgga attaataaaa ttcaattttt
    12421 ctcgttctat ctcagagtat ccattgactc gaaaccgatc tgcctccatt tccacttttc
    12481 gtaagcgagt ccgggccttt tccagctgtt caacggctcc cccacgcagt tcttctgaat
    12541 ttcgaatagt attcaagatc ctctgttttc gattatctaa taaatcactt aatgaaagta
    12601 gattctcttt ccattcattt taaaacttcc acgatccctt cccgaaccaa acatgaatct
    12661 ttcgattcat ttggctctca cgctcaatta cttatgataa attccggtat ctttttttga
    12721 atgtaatgag cctatcctct attctctctt catattccaa aataaaaata tcaaaaccaa
    12781 tcactaatcc aaaaccaaaa aagccggagg actcttctga ccaaacaaaa atatgtaatt
    12841 gtcagcaaaa ttgtttcttt tttttttcaa atccaaaaat ccaaaaaagg ttttcttcct
    12901 ttatacacaa tacataggtc gtcgattcag cattggataa aaggggggat ttaatcccaa
    12961 tttttataat aagcggttca aatcatttta tccatatgag tgttctatat cgataaatta
    13021 ttcattttga aagcatctat atattactag tcatatagtg gtagaaagag taccatgctg
    13081 cgtctggact tcaaacgatt tagctttaac catagttaat ggtcccatat ttttggttga
    13141 tagagaatca aagtggattt aacaacgaat cacgaaatgc tatggttctt ccatatgatt
    13201 tctttattca gaagtcattc gtgagatcat gtacctctat ttcctagtta gaacataaaa
    13261 agtacagctg gttggatcca acctattctt gaaataaaca actcgcacac actccccttc
    13321 caaaaaaaac caatacccca agcactacac ttagatttat tagatttgtt gctaaaatat
    13381 cagtattaaa cccgaaactc ccggcggacg gccagtggcc caaagaaacg aaagaatggg
    13441 ttacattttt catatgatct cctcttatag atagactaaa aaaaagaaca gagttctttt
    13501 tgtatcgccc tgcccccctt tatatatatt atatatatat agaaatttta ctatttctaa
    13561 atcgagtcaa aaaagattct atttagaaat ggcgaattac cccctttatt gaaacacttc
    13621 ctaaaaaacc taaaaggggg ttccttggac tactaacggg aaggatgaaa acgagtgggt
    13681 atgctaatta ctcatccgca aatcagccct tcccgtgggt tattttctta acgaataagt
    13741 aattctagga atgaaatctt gatataattc gaaaaagcaa atgacaggtt caaggcaata
    13801 aaatatgcaa aaattttatt tttcttattt ctatttataa gattaaacaa aaggattcgc
    13861 aaataaaagt gctaatgcta caaccaggcc ataaattgtt aaagcttcca taaaagctag
    13921 actaagtaat aaagtacctc gtatttttcc ctccgcctcg ggctgtctcg cgataccttc
    13981 tacagcttga cccgcagcag taccttgacc aactccaggt ccaatagaag caagccctac
    14041 agccaatcca gcagcaataa cggaagcggc agaaatcagt ggattcatga taagttcctc
    14101 atacaaaaaa aaaaaagaaa tggttaatga tacagtcagc cgatgaattc taacttaatt
    14161 attccgtcgc tacaattcat ccagtcgaag tcactacaaa cttcaaattg aagtaataat
    14221 cttattcaag gatcaaaact actttacttc gatatctgtt tttagttcct atcgacaaag
    14281 tatttgcgaa tccgtacgac tttcgtccgt ccatttcttt gttccgaacc attctttgaa
    14341 ttcttcgatc tttttcttga tttcatccgt ttattcattc aactcacaat cccagaggat
    14401 acggaaggac ttctattgga atacccatcg aaatttctag tagtagggca aattgaatat
    14461 atctctagtt catatataac tagtcaaaat atctaatatc acatatacat gtctttcttc
    14521 cataacgtaa acctactctt catttatctt agattcaatc ggattcgaga atcattcgtc
    14581 aaaaaaaaag tttacttata gcgtagcaaa tattattaca tataatatac ctagcataac
    14641 cttcctctcc gatccgaatc accctatttt ttctgaatcc tttttttgta aattcttctt
    14701 tccctttctt tatcattatc ccgcacggat acaatctaaa tgaacaaatt gcttaggccg
    14761 aatcattgga tagaaatata attattcgat tgatctaagt tgacgcaatt tattatttat
    14821 gaaaatttta ttttgttcaa ccgctgaaga aaatcaactg aaaggggaat cgttctatag
    14881 agcatacccc cctttttact cacacgtcgt aaaccacaag aattcttatt ccaattatga
    14941 ttccgaatag gagatattcg gattggctga ccaacaatat aaaacgaata tctattcagg
    15001 agagaatggt atgatataag tggaccaacc agtaatttta ggaaaaagat cttttagatc
    15061 tctttccctt ttttatttta caactctcta ctctaatatc tttggctatt actctagatt
    15121 gtatatagtg agttgtatat ttatatttca taatttgatt gattagatat ttcataattt
    15181 gattgattag atttttttga gccgcgcata cgttgccttg ggataagcta aaaaaagaat
    15241 ctttcaaaaa ctagtcaatg atggccctcc atggattcac ctatataagc cgcggctaaa
    15301 gttgcaaaaa tcagagcttg aataccactt gtaaataatc caaggaacat gacaggtata
    15361 ggaaccacta aaggtactaa agaaacaaga acaacaacta ctaattcatc agctaatata
    15421 tttccgaaaa gtcgaaaact tagtgataaa ggctttgtga aatcttctaa gatgttaatg
    15481 ggtaaaagga ttggggtagg ttgaatatat ttcccgaaat aacctaatcc ctttttggta
    15541 agacccgcat agaaatatgc cactgacgtg agtaaagcca aagcaacagt agtatttata
    15601 tcattcgtgg gtgcggctaa ctccccatga ggtaattgta ttattttcca aggaaaaagc
    15661 gctcctgacc aattagaaac aaaaataaat agaaacattg ttccaataaa aggaacccag
    15721 gggccatatt cttctccaat ttgggtttta ctcacatctc gaatgaattc aagtacatat
    15781 tcgaagaaat tctgaccgct agtcggaatg gtttgtgggt tccgaacagc tagagtagct
    15841 gaacctaata agatagcaat tacaacccaa gaagtaataa gtacttggcc gtggacttgg
    15901 aaatctccta ttttccaata gaaatgttgg cctacttcca caccggaaat atcgtataac
    15961 ccatttagtg tgttgatgga acaggataga acattcatat tgccctctga aaaaaataaa
    16021 gctttaaaga aaattatttt gattcaaacg tctctttctc tacgtgacta cttgaatcct
    16081 atatatattt ataataccaa tttaattctt gaataccaac gaatcacata atatccccag
    16141 ttttttatct ctttttaaga ttcagaaata gtaactgatt agataactct atgaaatttc
    16201 taaagtaagt taagttattt atcttattat taattattaa tcacggattt cttatatagc
    16261 tagaacgccc ttcacaaatt gcgaatacta atttgttaag aattaattgg attgaagata
    16321 tagcgtcatc gttggctgga atcgaaatat ctgcaagatc agggtcacaa tttgtatcga
    16381 ttaaacaaat tgttggaatt cccaaagtga tacattcttg aagggccgta tattcttcgt
    16441 gttgatcaat gatgattaca atatctggta accccgtcat atatttaatc ccgcccagat
    16501 atgtttgcaa gtgagataat tgtcttttca acaaggccgc atctcttttc gtaagacgat
    16561 ggagtctccc tgttttttgt tctgttctca agtctctaaa cttatgaagt ctcgtttctg
    16621 tagtggacca attcgttaac ataccgccga gccatttttt attaacataa tgacaccgag
    16681 cccttgttgc agcccatgct actaggtcag ctgctttatt tttagtgcca ataattaaga
    16741 attgttttcc cctacttgct gcatcaaaaa ccaaatcaca ggcttctgat aaaaaacgag
    16801 cggttctagt aagatttata atatgaatac ctttacgctt tgcagaaata taaggggcca
    16861 ttttaggatt ccatttccta gtaccatgtc caaaatgaac tccggccttc atcatctctt
    16921 ccaaatcgat gttccaatat ctttttgtca tttctcccca caccccctct tttttttttt
    16981 aaaaaaaaaa aaaagagacg agggtatcct aaaataaata attgttccga tggaaccttc
    17041 tcttctaccg caaattcgcc gtagatatac gacctaagcc attacattat ttctttctat
    17101 tcgttattag catttttact attactaaat gaaataaaat gttttcaaat aaaaggctga
    17161 atccgctttt agaaatcatt taatcctata cctataaatg attgttctga tgtatcatgg
    17221 aaattctttg aaaggcaaga atcaaaaaat tttctgtggt ggaacaaaat atctctcatt
    17281 tccccctcaa atagattatt atttttggtt tccaacgaaa tgttgttatg ttgtctcgaa
    17341 gagtgcacca atccctcgaa tccggtacca acgggtatca tcccacccag aacaacgttc
    17401 tctttcaggc ctttcaacca atcgatacga ccccgtagag ctgcttttgc taaaactcga
    17461 gcagtttctt gaaaactcgc ttcggatatg aaactttgag tattcagaga tgcttttgtt
    17521 attcccaata agatggctcg gtaacagatc gcttcttcca aagcacgccc aattcgttcc
    17581 gcccgtaata atccaattaa ttctccgggt aaaaaaacat cagacatccc atcttctgaa
    17641 accaccactt ttgatgttat ttgacgtaca ataatttcta tatgtctatt atggatctgc
    17701 accccttggg atcgataaac cttttggatc ttattaacca aagagatacg actttgcact
    17761 atagttagct cagcaccaat caagaacccc caaggaattc caagagttct tgttatacat
    17821 tcgttccaac cctcaaccct cttttcgaga ttcatcgata ttgaatcaat cgaacgcact
    17881 tctaacacct gttccacttt tggaaggccc tgcgttatat caccggatcg cgatttttca
    17941 tatataaatg taactaatgt atctccttcg taaaggattt ccccataatg gccatgaacg
    18001 gttgctcctg gggtggccaa ataaggctta gcggatcgta ttactacaga gtcaacttga
    18061 acaattagaa cttgacccga tttcaggtgc ggtccgtttt tggctataca tacattttca
    18121 caaataaact gcccaagact cattattgta gacgtctctt cacaataatt gtgttgaaga
    18181 aaataccaat ttaaattgaa tggatttaaa ataatgttac tgcacgaatc ggaattataa
    18241 attttcccag tttcatccat taaataatat ttaagtactt gaaaggtctg ttttaagttg
    18301 tcaagttgca aatagttagt taccaagata tgattataag ttattaaatg ggaaaatgaa
    18361 taaaaattcg caatttgaag ggctgttcct aaagggccca agaaattcct aattggaatt
    18421 gagggatctt ttttaattga ttcttttatc acattgtgat attttacatc gttgaatgga
    18481 cccattcgaa aacaattgga ggatgacaaa attatcaaag atgggtattc cttatttcta
    18541 ttcaacaatg tatgaatagt accctggttt tgattaaagg attctttaat cattgcgttg
    18601 gaatagtata aaaaactgga agaaaacgga ttgatattgg tgcgatctga tccattctca
    18661 gagatcaatc ctaaacccga aggatcgttc ctttttgcgg tatacgaaat aggggatttc
    18721 actaagtcta tttttataaa atctcgaatc aaaacattta tccttatttc aacaaaggaa
    18781 gtacgggcct cttcaatata agaacttttt ttgtcttgag tacaatttaa tactaaacaa
    18841 gtcctaacta attgaatact tgtgtcataa atttcccgaa ttggtttgcc atttccataa
    18901 aggatataat tgacaactcg aagttgcaca ttatccattt cctgcaacag atccgggggg
    18961 aaaagtctta ctaaatttat accgtctgtt atttcatatg tgactacagg tcgaaccaaa
    19021 acaaaatact ttttcttggt aggtgtgatc cgttggacat aggtccagtt tttccttttt
    19081 ttggattctt tcaaatttgt ttttcccgtt cctggtggta tcaagacacc actatgtaga
    19141 gatatcttat ctgtctctcc aggaaaatgg atatctccag aaaatatttt tagttcaatt
    19201 cttttttttt ttatctccac tcgaatcaat ccgcctactc ggcttcttgt agttaaagct
    19261 atttgtgtat ctatcccaat aatactattg ttccgtacca ttatggaaga agatccgggt
    19321 aagatatgca cttcctctgg aatgaaaaag aatcgatcca ctttcatttg gtattttggc
    19381 ctaaactcct tgactcctcg atactcaatc aaatcctctt ttttggctat tggatacact
    19441 tctatagtgc catatttagt aattcccgaa ctctttcttc tgtatcgagg atcatcaaaa
    19501 aaagcaagaa tactatttct acgaaaaata tcatttatgg gtatttcgat cgagataccc
    19561 gaaaagggca ttagttcgtt ctcgcgttct tgaatcgatt ggagtggaat aatgaatctt
    19621 tttcttcgtc tctttgccaa taaatcataa tcagagtgga gaatgatcgg atatgtaaga
    19681 ttacaacgaa caattcgatt aagttctgaa taatcagggc ttttttcttc ttttttacca
    19741 taaaaatctg aactaaagaa tttgtgcctc acttgatcat tagttactga gaggttataa
    19801 atagatcctt tcttgacaga aaaagaacga gcgttcgttt gatcttgatc cttgtggatc
    19861 gaaagggaga ctagatcaga tctgcgcgtc tctcctaata atagccataa atgacttgtt
    19921 tttggtaaga gatgaacatt cccatatgta aattcaggtg catgatacac atcggtattc
    19981 cagtgcattt ctccttctga gtcagaataa atatgttttc gaaccctctt tttaaaatac
    20041 aaagtggatg ttcctgcgcg aatctcagca atcacttgtt ctgattctac atattgatca
    20101 ttttgaacta aaagaaaact tttgggtgga atattaacat tatgtagaat atcctcactt
    20161 tcaatagtta catacaagtc tatagaacat agaaaagcag gatgcccatg acgtgtacgt
    20221 gtcggatgaa ccaaatcctc attgaatttt atttttccat tagaaggggc tcgtacatgt
    20281 tctgcagtac cccctgtgaa tactccgccg gtatgaaagg ttcttaatgt taattgagtg
    20341 ccaggttctc caatagattg acctgcaata atacccacag cttctcccaa ttcgaccagg
    20401 tcaccgtgag taggactccg gccataacat aattgacaga tccaagatgt actcctacaa
    20461 gtaaagggag ttcgaatata tattgattgt gctcgaaagg ttatgaattg attgacaagt
    20521 ccactaccaa tatcttgatt tctagtggca atacatcgtg gacccatata tatatcatcc
    20581 gctaatacac gaccaattaa tgtttggata aaaatctttt ccggcatcat cccgtttcca
    20641 agactcacag aaatacctcg agcggtgcca caatcttttc gacgtacaac aatgtgttga
    20701 actacttcaa caagtctgcg cgttagatat ccagcatctg aagttcgtac agcagtatcc
    20761 acaactccct tacgggctcc gtagcaagaa ataatatatt ctgttaaaga gagtccttcg
    20821 cgtaaattgc tttgaatggg taaatcaatc atttgtcctt ggggatccga cattaatcct
    20881 ctcataccta ctaattgatg tacctgagac gcatttcctc tagctcctga aaaagacatt
    20941 atatggactg gattaaaagg gtcagtcatc ctaaaattag gattcatttc ttgtcgcaaa
    21001 aattcacttg tagcatacca tatctcaatg gattgacgta atttttctac cgcatgtaca
    21061 tttccagaat ggtggtgttt ttccaaaatg aaactttgtt gctcagcatc ttgaactagc
    21121 catctcttag atgggattgt taaaagatca tcaattccta atgaaatgga tgtagcagta
    21181 gcttgttgaa aacccagagt ctttacttga tccaggatgt gtgatgtata tgccattccg
    21241 aagtgatcta ttaatctact aataagtcgt ttcatgacag ttccgtctat cactttattg
    21301 tgaaagacca gattggcccg ttctgccata agtacctcca tattccgctg agtagaattt
    21361 gacaatgagt ttgagcataa gtacttctat attccgccga gtaggatttg acaatgggtt
    21421 tgagtcagtg attggaaaac ttccttttct cgatcttaat tcgcgtataa attccggaat
    21481 tcccgtccta gttgaatcgg agagacataa attctaactg gtatcataga attacttagc
    21541 ttacgggacc atatcaacag gcctgacaaa acccctgtat agcttcttcg atttctcgat
    21601 aaatcgaaat atgaccaaca gtagttcgaa tatatataga aagaatctct ttttttatac
    21661 ttcttactat tagatattgc ccataaatat cataatagat acccaaagat tcatagtgaa
    21721 cttcgatagg agcttctctt gcagcaataa cgcgttgatc tagccgccac cggagccaca
    21781 aagggctatc taaattgatt cgtttctgcc gataagctcc aattgcatca taagaattac
    21841 aaaaaaaagg ttctttttct ttcgtatact tatagttatt ctcataaatt cttttatttt
    21901 gatagtttct gtgattagat ggattatacc tatttacaca aatacctcga cgactcccgc
    21961 tcgttaagac atagagtcca ataagcatat cttgagttgg tacggaaata ggatccccaa
    22021 ccgccggaga taaaaggtta atatgggaaa acataagtaa acgtgcttcc gcttgagcct
    22081 caaaagataa aggaacatga acagccattt gatctccgtc aaagtctgca ttgaatcctt
    22141 tacgaactaa tggatgtaaa caaatagcac gaccctctac taaaacaggc tggaatgcct
    22201 gtatgcctaa tctatgcaga gtaggtgctc tatttagcaa tacaggatgc ccccgcataa
    22261 cttcccgaag tatttcccat acaatcggtt ttttttcccg aattttactc ttagcaactc
    22321 ctatattcga agcaagatgt tgtctaatta gactacgaat tacaaatgtc tggaaaagct
    22381 ctattgctat ttcgcggggc aatccgcatt gatgtaatga aagtgagggg cccacgacaa
    22441 tgacggaacg ccctgaataa tcgactcgtt tgccaagcag agtctcgcga aatcttccct
    22501 ctttgccttc aattacatct gaaaatgatt tgtaaacttt attatggccg tccctcatcg
    22561 gttgtccacg gattccatta tcaataagtg tatccacggc ttcttgtacc aatttctcct
    22621 gacacattac taattctact ggcgtagatc tacttgttgt taataggtcg gtaagagtat
    22681 tgttccgata gataactctt ctatagagtt cattaatatc cgagctcatt agtttacccc
    22741 cgtctatctg aatgatcggt cttaactcag gaggaagaac aggtaatagg cacaaaacca
    22801 tccattctgg gtctatattt gttcgaataa aatgcttagc taattccata cgtctaacca
    22861 aaaaatcctt tcgtcttcca acttttcgat cttcccattc attccccgtg ggaccgtctt
    22921 cccccaactc tttccattct accaatgaag aatctataat aatccgtaaa tctagatcgg
    22981 ctaattgttc tcggatagca cctgctccag tagagatctc tcgatttcga aatgtatcga
    23041 agccttgggt agtaaaaaaa agtgggatgc tgtatttcca ggattggatt tcatattcga
    23101 acaaaccccg taatcgtaag aaagtaagtt ttttagctat gggcctagca aaagaaaaat
    23161 tgggatagga tcctctatag gatctccccc cccaaaaaaa ccggacgtga aaatttcctt
    23221 tcatccggct caagtaggta catcaaaaaa agataaagat aaggagttcg aacttttaaa
    23281 ttatagaacc cccccccaaa aaaaagatct actctttact caagtttcca gcaaagacca
    23341 aggaagattt ccttaattat ggcttccttt atatttatat ttttttgaat tctttattca
    23401 attataaata aaatgtgaaa ttattgagta gtctactccc cccgaatgat gaatcccgta
    23461 attcttaatt ttaattaaag tgagtacctt ggaattcata agggatttac ttgtctatgt
    23521 accgttctgt tcaatctttt aggtcccgac ttcacctcga cggttatgcc acgatgccct
    23581 taaagtctat atgcgatgga tagactactg taaccatgac atatttacta tttccttaat
    23641 ttatttctaa aagaaaagag caggttaatt ccacaaaaga aaaagtcttt tttacgaggt
    23701 ataactaaaa atgcctattt ttttgttacg aaattgacca tagatcaatt ccccttgtta
    23761 tttgggagta ttgaatacac cctaaattct gagcttcgtg ttacttctcc taagctacat
    23821 gtcaggtcca aggcatcccg attggagtga atgggatgac agagtttcat tccgaatcat
    23881 ctgtaaaatc agaatttcga tcaaatcaca catcgcagta tactaggcct tctaattctt
    23941 taagaggttt atctaaaaga ttcgcaatat aactaggaag acgtttcaaa taccacacgt
    24001 gggttactgg gcatgcgagt ttgatgtagc ccatttgata tcttcgtatc cgagaatcaa
    24061 caaactcgac tccgcattgt tcacaaaatt tccggtcttt ttttttatct ccaattactc
    24121 gataatttcc acaagcacaa attccacttt tgataggccc aaaaattctt tcacaaaata
    24181 atccatcttt ttcaggttta ttggttttgt aatgaaaagt ataaggtttt gtcacctctc
    24241 caactctctc tccattaggt agtattttat tggcccaagt acttatttgt tgaggagaaa
    24301 ctgatccaat tcggagttgt tgatgtttat actgatcaat catagaagaa aagttatgat
    24361 tcattccgat taagcttccc tccttttaat ctggaaattc ttctcagata caaagaaatg
    24421 attcagttcc agagccaaag atcgtagttc tcgaacgagc aatcgaaaag attctggagc
    24481 atcctgagga ttaggtattg ctcctccaat gatagtagta ccaagtactt cctggcgagc
    24541 tctaatatga tccgatttat aagtaagcat ctcttgtaaa atataagcaa caccaaatcc
    24601 ctctagagcc caaacctcca tctctcctac ccgttgtccg ccttgcttgg cccttcctct
    24661 aaggggttgt tgtgtaacaa gtgcataatg tccgctggac cggccatgga ttttatcatc
    24721 aacttgatga attaatttca agatataagg ctttcctatt ataacaggtt gttcaaaagg
    24781 atcccccgtt cttccatcaa atattctgct ttttcccgga tactcgggtt caaataccca
    24841 tggagtcgcc gtttgcttac tggcttgata taattcagaa aacactaatt ttctcgaagc
    24901 ttcttgttca tatctctcat caaaaggggc tattcgataa tgtctgtcta ggagaccccc
    24961 cgctaacccg agtgaacatt caaatatctg tcctacattc attcgtgaag gtactcctaa
    25021 tgggttgaag accatatcaa cgggtcttcc atcttgcaaa taaggcatat cttgtctagg
    25081 taaaattttt gaaatgatac ccttatttcc atgtcttcca gctactttat cgcctacctt
    25141 aatttcacgt ttctgtgaaa tatatacacg aatcgtttct ggattataac tggaacctcc
    25201 ccttttctgg atccatctca catcaataac tcgaccccta ccgcctatag gtagttttaa
    25261 acaagtttct tttgaagtag atacctgaat gccaagtatg gctcgtaaca atctatcctc
    25321 cggggcatac gacgattctt tcaccatttg gggcgttaat ttaccgacta aaatatcacc
    25381 cgtctctacc caagatccca gcattacaat tccgtttttg tctaaattgc ggagtaaatg
    25441 agcttctaaa tgcggtattt ccttagtgac tctttcgggg ccttggcttg tcacatgagt
    25501 ttgaatttca tattttcgta tgtgaaaaga agtataaata tcttcataaa ccaagcgctc
    25561 gctaatgagc actgcatctt cagaattgta accttcccac ggcatataag ctactaatag
    25621 gtttttaccc aaagcgagtt cgccaccaac tgtagcggcg ccatacgcta aaatttgtcc
    25681 ctttttaatg tatttacccc tctgaacctg gggtttttga tgcatacaag tatttttgtt
    25741 ggaacgttga tacataacta atggaatgtt taaagtatct ccattacccg ataaaaggat
    25801 cttgtcggta tcggtataaa tgacctttcc ttcatgttcg gctatagcaa gaacccctga
    25861 atctagagcc gcctggcgtt ccaacccagt tccaacaata cacttctcgg gtcgagaaag
    25921 aggaactgct tgacgttgca tattcgaact cattaaagcc cgattcgcat cattatgctc
    25981 gataaaggga atgagggaag ctccaataga aaaatattga aaggaaaaaa tacttcgaag
    26041 atgaacctgt tcccatgcaa tagtcaggaa ttcttgacga tatcgagctg gaacaacctg
    26101 ttcttcctga agaccctgat tcaaggccaa aggatttccc gccgctacca tatagtattc
    26161 atctttacct ggtgataaat aaagcatccg tgcccctttt gatctctgag aaatctcata
    26221 aaatgggctc tctagagatc cccaacgacc aatcttcgca tgaattgcta aagatccaat
    26281 aagtccgaca tttattcctt cagacgtgtc aattgggcaa atacgcccat aatgactagg
    26341 atggatatct cgtattcgaa aactagcagt tcgccctgtc aatcctccag ggcccaaata
    26401 actcaatttt ctcccatgaa ctatttgtgt caatggatta gttcgatcca aaacttgaga
    26461 taatgggtgt aaaccaaaaa aagattcata agtagttgtt aatggagttg aagttaccaa
    26521 attctgagga gccggtatca atttatgcct aagtgctcca catatagttc ctcgaatcac
    26581 attttctaaa cgaaccagag ccaatcctaa ttgatcttgt ataagatctg ctacagaacg
    26641 aatacgttta tttttcaaat gattcatatt gtcaagtgta cccattccaa atttcattcc
    26701 aatcaaatga tccgcagctg ccaatatatc tcgcggtaac aaaaatgtat tgttctggga
    26761 tatatcaagg tgcagtctac gattcatatt ttgtcgacca acctttccta attcacattt
    26821 ttgttgaaag aatttctttt gtaattcctt acataaggat tcagaaaata ccggatcccc
    26881 gcctacacaa gcaaattgtt ggtaaaactc caaaatggca ttttcttttg accctatttt
    26941 ttttttttcc ttatcagtca gaaaagacaa aaatatttca ggatagcaaa cattctctag
    27001 aatttctctt agattcgaac ccatagctga tgatagaact agaatagata ttttttgttt
    27061 cctactcaca cgagcccata tccttgcttt tctatcaatc tctaattcta atcttcctcc
    27121 ccaatccgat attatggtgc cggtatacac cgaaattcca ttatggtcca attctgaccg
    27181 gtaataaata ccggggcttt gcaatatttg attgatcaca attctatata ttccatttac
    27241 tatagaagtt cccagagaat tcattagagg aatgtttcca ataaaaatag tttgttcttg
    27301 catatcccta ctggttttcc aaatgagtcc cgcggatata tataattcag aagaatatgt
    27361 gagtgattca tacacagcat ctctttcttt tatcaacggt tctactaatt gatatgtttc
    27421 cacaaataat tgaaattcaa tttcttgatc ggtatcttca atttttggaa acttataaag
    27481 ttcttccgtc aagccctgat ccatgaacct acaaaatcct tcaaattgta tctgattaaa
    27541 gccaggtatt gtagacattc cctcatttcc atctcggagc atttttcatt tcccatttat
    27601 aaaataaaaa aatcccatta ttcgctcatt cttcatggaa tcatatagat gatctagcaa
    27661 ttatggaatt tttattctgt ttactgaatc acatgaaatt gaacccaact ccatatctgg
    27721 aatagaatgt atgaaatacg tatgaactat gaacggggga ataaagaaaa tttttatact
    27781 caaattggaa tttgagaaac agatacaaat gtaaagaaat tgataaaaca tttctagaaa
    27841 cagaattccg ctacttaggc ttacgaagtt atggaatttt gtatagaata tcaaaataga
    27901 ttcaatttct accattatta tgatattaca tattgcaatc tgcttgaata ccagaaaaat
    27961 caatggattc ggcatttgat cttttcgata agataaaaaa cataaaactc agaaacaata
    28021 gagtatagag tcgattgttt agtacttaaa cacgtttata gattccatta ttcaaagaaa
    28081 aagattcaca gagaagagag gtgttttacc tatagaattt ttagcatacg ctgaagattg
    28141 tgaagtgtag aagtgtataa gaggggttgt atttattaaa cagatacagg cagatatata
    28201 tattagtcta tatataagtc ttccccttat attgcccttc tatttttatt ccatgaaaat
    28261 gaaaatttga aacacgaaaa ttttctgaaa attccctata ggcaacatat ataaataaga
    28321 taaccaatta gatattagat atctgtgtaa caatttatgt tcaggggttt acatatactc
    28381 atatatattg ttataattga aatggagaaa ttgaaataaa aaatactgaa taaacactga
    28441 ttagttatgt atcatttttt attttcttgt gtcattagga aaacacaatt tgatattcaa
    28501 atccaagact cattcatgaa ttcgcagcca ggagtcaata gttaatggtt caaatcaact
    28561 tgtttttttg tgactaaaaa tccacatttt actttttcaa tatatcaata taaaagtgag
    28621 gggaagtttt taggcattgt gtttgtgtgt tttgagatac tatacaatca atcgaagcag
    28681 tggatcaaat ccaagcaaaa aaaggaaagg gctcttcttt tcggaaaaga attaataaaa
    28741 acaggcttca agatacaagt acaaaaaaag aggttcagta atccataatc caaccttaag
    28801 caggaaaatt ttcatctatt tttttgtatt attttggcga tatggccgag tggtaaggcg
    28861 ggggactgca aatccttttt ccccagttca aatccgggtg tcgcctgatc aataaaaggc
    28921 tcgaaatccc ttattctgtt ttgttgatat ataactcacc taatttttcc ccggcagcat
    28981 aaacggattg tgcattcggt ctgggggttt tctaaaatat tgtagtaaat ctttgcatct
    29041 aggattaaaa agattctaat ggtggaaggg ctatcacgac ttccagatcc ccctctattc
    29101 tactactaat gtagtgtata ctggctgagt cttgaattcc gttggataga cacagatacg
    29161 aaatctaatt aaattagcag tttagttgtg taaagaccgg aagagcctta tatacttaaa
    29221 tatacttaat aatagttact gtatatatat acagactcac gagaatttat gagtgttcac
    29281 attcaatatt agactgaatg gagaatagaa ttaacttcta tagagataaa aacgggcgaa
    29341 aagaataggc cttattatta ctatatatgt tccattagta acattccctt aagacgtcat
    29401 tgcctatttg acttgtgttt agtctttccc aattagaagt cgtataggaa tttagtagaa
    29461 gttattggga ttagttcatc aacagtgttc ggtcagagtc cctttttgac tctgcgccgt
    29521 tgattccact attattaatg agcaataatg gaataattcc ttcatagaga taggggacat
    29581 aattcacatg gatatagtaa gtctcgcttg ggctgcttta atggtagtct ttactttttc
    29641 cctttcactc gtagtatggg gaagaagtgg actctagagg tactacgaat tgactgagga
    29701 atcaaaccgt atcaattgtt ttatagatcg ttctgcaaca tgttttgaat tattttaaaa
    29761 atatcttcat ttaggactta cattggattt tatgactaaa attctttcaa tcaaagacat
    29821 atttcaagga ttcccatatt tgtatctcga aagcaaaggg atacatatgg ttggaatgct
    29881 agaaaaatac gactctttaa tagatgccga taatgctttt tccttcgttg attctttcga
    29941 tagatcacga gactcagatt gcaaataata agaaatctgg aaattataac tagaaagtaa
    30001 gacaagacaa ttatttaata ttgatcaaaa aaagatgtat aaaaaaagat aattggtttt
    30061 atgtaaattc catagattat cttgatattt acatatatca agataatatt gtagattgat
    30121 cgacacgaag cccctgtctt tattataaag taaaacttta tacactacac taacactaat
    30181 agatagtatg gtaagaaaga aatatatatt tctttcttac tatactctta ctatactcta
    30241 gtatcggatc tgatagaata ctgtcgattc tagtccgctc atttcattta agacgccaaa
    30301 ttggagtcat tttccttttt ttattcaatc tttgataaga actcagaagt caatttcatt
    30361 caaattaatt aatccttttt attttgattt tgactttctg tttttacata aatgataagc
    30421 agaaaagcag taggaactag aatgaacaat gcagtagcaa taaatgcaag aatatttact
    30481 tccataatct catctttttt ttacttcaca ataactcggg atttaatccc atagagatga
    30541 taaatctttc gcctgtaaat tcattgaatt atctctcaat gatcttgaat cggatcaata
    30601 tcatgaataa caatatctga gctatcaaat caattcgtcg tcgcgaattg aatagtataa
    30661 cataggaata tcttttatcc atactgaatc caaaatagga ttcccgatcc aatcaaaaat
    30721 tactttaatt acttttgaat gaaagatatt ttttcaactt cacattagaa attgaggtta
    30781 cacaaacaaa accggagtga gaaggggata ctttttaagt tggaaaagta ttctatcaag
    30841 ggaatattga atctgtcggg actgacgggg ctcgaacccg cagcttccgc cttgacaggg
    30901 cggtgctctg accaattgaa ctacaatccc agggaaataa gaagaaggga tctagcagaa
    30961 attttgattt ttttttattc ttattcctcc gtatcgggta tttctgaagg acgggggggt
    31021 tataccatct cagggtatat tggcgaattg ttgggccgag ctggatttga accagcgtag
    31081 acatattgcc aacgaattta cagtccgtcc ccattaaccg ctcgggcatc gacccagacc
    31141 caagaataga ccattcgggg tttattggta atacatgata taataaactt ccctttgtag
    31201 taccctaccc ccaggggaag tcgaatcccc gttacctcct tgaaagagag atgtcctaaa
    31261 ccactagacg atgggggcat atttgcccaa cgtcgtccat cgttgctcat tgtaagaata
    31321 ggttcttaaa attgtcaata aagccgacca atatgattag atccaaggaa tctttccgtt
    31381 tttcatcatt taaaataaaa attttataca aatttttgac atatttcttt tattttgatt
    31441 catatttatt ttataaatca ttcattcgat tcgctattgt atatacaata tacaaaattt
    31501 atattaaaac attattctat tttattttta ttagaataag aaaataagaa tatttcatag
    31561 aatttattat tttctattat taatagaaat agaattaata aaaggactat gaattcatat
    31621 tttatattaa taaaaaaaaa tatatatata taaataatac ggaagatagg attctttcag
    31681 ggaggcggtt ggcacgtcag aaaaaaaaag gggggactcc cactacggaa attaacaaac
    31741 aaaaaataag agaagaggga tcaagaagtt atcgaaaaat ttttatattc ctataagaat
    31801 ttagttcagg gacaagtaga atatattaga atatattcat cacatgattc gatgaaattt
    31861 catgtagcta ttttatccat agagtgactg attcaggaat tgaatcaaac gggccctttt
    31921 aactcagcgg tagagtaatg ccatgataag gagtaagtca tcggttcaaa tccggtaagg
    31981 ggctttgact ttttcataaa actacagccg tagtattcat atttgaagca agaatagaaa
    32041 gatttttaat agaacaaaca aagtaaaaag taatccgctg tataataaaa taataggtta
    32101 tcatcctact gaattagaat ttattagagt ataggagttt agtgaatagg tagaaagttg
    32161 aacattccgt ttgttcagta aattctaatt cagtaggatg ataagtcgtc ttttgaatca
    32221 ccaaacttct ccttttttcc gctttgctaa tcaaatgcat tgtaaagatt agaaatcaac
    32281 aaaagaaaaa ataagtggac ctgacccatt gaatcatgac tctatccgct attctgatat
    32341 taaaattaga gacaaaattg gaacaagtta acccccttct cttttttatt ttcgtttttt
    32401 tgggctccgc aagaatttgt cgatatttcc aattcaatct gattgttcct agatattcca
    32461 taggaagaaa tagttatttc gttcctccac agataaattt ttattccaag tcacaacata
    32521 agagcctttc tttgattaga gactttgatc tttatcaagg ttcatttcta ttctatctat
    32581 ataagattta taataagatt tatctattag atgtatatct atcagatcgc agcttcatgt
    32641 accaaacatt tacatattac tgtatccgat atttttgttc cgacagcgtt gtggagaatg
    32701 tatgcgtgaa aaatactttc atttccagta tcctatttct tttatttttt tcatattgta
    32761 ttaaatttaa aatttaagga aaaaatagga aattccatct ttttataatt ctaacagaaa
    32821 agctagaaaa aattccaaat tattttttat tgcttcgacc cgtggaaaga tatactctgg
    32881 agttttatat ttttcgtaag gtaaggggag atataacaaa gaagacacga cactaaaagt
    32941 aaaaaaaaat aaggatgctg tagtagttta gtctacatag aaattagaag aatttctatt
    33001 tataaaggta ttttttatta atctgacgaa caggatctaa gaataaattg agttgatgga
    33061 ataagaaagg gggaggtctg aggatcaact ggtagcgaga gagaggattg ctttttcctt
    33121 gaacagttat ttccaaaaat tcatctagcg gattgatgag ccataaaaag gcaattcctg
    33181 gttcagattc ttagtaagaa taaaagaaag aaggaataat caaattaagt tcgtgtattt
    33241 acctaggtga atttatggga caataaagga tttttatctt cgaaacccat tgaaagggag
    33301 agtttacgat aaatcaaatc atacagaaat gatcgaatcg gcgaacaccc cgaaaatgct
    33361 atgaggtgtt cggaaatggt cgaagtagtt gaataggagg attactatga ctatagccct
    33421 tggcaaattt accaaagaca aaaaagattt atttgatatt atggatgact ggttacggag
    33481 ggaccgtttc gtttttgtag gatggtccgg tctattgctc ttcccttgtg cctatttcgc
    33541 tttaggaggt tggttcacag gtacaacctt tgtaacttca tggtataccc atggattggc
    33601 cagttcctat ttggaaggct gcaatttctt aactgccgca gtttctactc ctgctaatag
    33661 tttagcacat tctttgttgt ttctatgggg tcctgaagca caaggggatt ttactcgttg
    33721 gtgtcaatta ggtggtctgt ggacttttgt tgctctccat ggtgctttcg gactaatagg
    33781 tttcatgtta cgtcaattcg aacttgctcg atctgttcaa ttgcgacctt ataatgcaat
    33841 cgcgttctcc ggtccaattg ctgtttttgt ttctgtattc ctgatttatc cactagggca
    33901 atctggttgg ttctttgcgc ctagttttgg tatagcagct atatttcgat tcatcctctt
    33961 ttttcaagga tttcataatt ggacgttaaa cccatttcat atgatgggag ttgccggggt
    34021 attgggcgct gctttgctat gcgctattca tggtgctact gtagaaaata ctttatttga
    34081 agatggtgat ggtgcaaata cattccgtgc ttttaaccca actcaagctg aagaaactta
    34141 ttcaatggtc accgcgaatc gcttttggtc ccaaatcttt ggggttgctt tttccaataa
    34201 acgttggtta catttcttta tgttatttgt accagtaacc ggtttatgga tgagtgctct
    34261 tggagtagtt ggtctggccc tgaacctccg tgcctatgac ttcgtttctc aggaaattcg
    34321 cgcggcggaa gatcctgaat ttgagacttt ctacaccaaa aatattctct taaacgaagg
    34381 tattcgtgct tggatggcag cccaagatca gcctcatgaa aaccttatat tccctgagga
    34441 ggttctaccc cgtggaaacg ctctttaatg gaactttatc tttatctggt cgtgaccaag
    34501 aaaccaccgg tttcgcttgg tgggccggga atgcccggct tatcaattta tccggtaaac
    34561 tactaggggc tcatgtagcc catgccggat taatcgtatt ctgggccgga ggaatgaacc
    34621 tatttgaagt ggctcatttc gtaccagaga agcctatgta tgaacaagga ttaattttac
    34681 ttccccacct agctactcta ggttggggag taggtcctgg tggggaagtt atagacacct
    34741 ttccatattt tgtatctgga gtacttcatt taatttcttc tgcagtattg ggctttggtg
    34801 gtatttatca tgcacttcta ggacccgaga cgcttgaaga atcttttcca ttcttcggtt
    34861 atgtatggaa agatagaaat aaaatgacca caattttagg tattcactta atcttgttag
    34921 gtataggtgc tttccttcta gtattcaagg ctctttattt tggtggtgta tatgatacct
    34981 gggctccggg agggggagat gtaagaaaaa ttaccaactt gacccttaac ccaagtatta
    35041 tatttggtta tttactaaaa tcgccctttg gaggggaagg atggattgtt agtgtagacg
    35101 atttggaaga tataatcgga ggacatgtat ggttaggttc cacttgtata cttggtggaa
    35161 tctggcatat cttaaccaaa cccttcgcgt gggctcgacg cgcacttgta tggtctggag
    35221 aggcttactt atcttatagt ttagcggctt tatccgtctt tggtttcatt gcttgttgtt
    35281 ttgtctggtt caataatacc gcctatccta gcgagtttta cggacccacc ggaccagaag
    35341 cttcccaagc tcaagcattt acttttctag ttagagacca acgtctgggg gctaacgtgg
    35401 gctccgccca aggacctacc ggtttaggta aatatttaat gcgttctccc accggagaag
    35461 tcatttttgg aggagaaact atgcgttttt gggatctacg tgccccttgg ttagaacctc
    35521 taaggggtcc aaatgggttg gacttgagta ggctgaaaaa agacatacaa ccttggcaag
    35581 aacggcgctc tgcagaatat atgactcatg cccctttagg ttctttaaat tccgtgggtg
    35641 gtgtagctac cgagatcaat gcagtcaatt atgtctctcc tagaagttgg ttagctactt
    35701 ctcattttgt tctaggattc ttcttgttcg taggtcattt gtggcacgcg ggaagggctc
    35761 gtgcagctgc agcggggttt gaaaaaggaa ttgatcgtga ttttgaacct gttctttcca
    35821 tgacccctct taattgatta attaatagat ttattgagac aggagatcca acatttgaag
    35881 tataaacgac tttgattcta tcatacatat tgaaatcagg tcatactttt taaaagtcat
    35941 tttttcactc atttatatct aatctttttt tatggcttgg ctaagcggga tagccgagcc
    36001 actactcttt cgttatggcc ctgtcccggc aaaaccaata aacaaaaaat agattcaaaa
    36061 ggagagagag ggattcgaac cctcgatagt tctttgttga agactatgcc ggttttcaaa
    36121 accggagcta tcaaccactc agccatctct ccgaaagatg gtttttattt tattcctccg
    36181 aatagaacat ggctatatga gtggatataa cacttactat ctgtagaaag atcttgggtg
    36241 tgaatcccct ggtcgatcta tctatcctat atataggaag tatgatccag catgcccatt
    36301 tgtttgtgaa aaaaaattta attctccccc cacttcgtgt acgaattaaa tggtattaat
    36361 taataaaaag gggtagtaat aagtcatata aaattaatag atttatggta taatccctat
    36421 atgatgtaat tttagtacaa tttttttagg gattaaatgg tatagttcat ttgttgatag
    36481 cttggaggat taaaagcatg actgttgctt tccaattggc tgtttttgca ttaattgcta
    36541 cttcatcaat cttattaatt ggcgtacctg ttgtatttgc ttctcctgat ggttggtcaa
    36601 gtaacaaaaa tgttttattt tctggtacat cattatggat tggattagtc tttttggtgg
    36661 gtatccttaa ttctctcatc tcttgaacct attcgtttca gatcaaaaat agaaatgacc
    36721 cccccgaatt cttctcgggg gtgagataca ataaaattca atataagtcc ccaaaataaa
    36781 aaaatgcaaa taaagaaaac aaaaaaaaaa ttagaggggg ggtcacactt cttgttcttg
    36841 aatttgaatg aaaaaaaaat taaaattaat aaactaattg aactcaccct aaagccctaa
    36901 agagagtctg tagtttggca ctgcacaaac aggatccagg tgtatatatg atatatgtgt
    36961 ggacatgttg tgtataaaga acgaaaaaat gcggatatgg tcgaatggta aaatttctct
    37021 ttgccaagga gaagacgcgg gttcgattcc cgctatccgc ctaagatgga gtaatttttt
    37081 catatgataa aaagataaag aaaggattcg ctatagagtt ggccataatc taaatataat
    37141 agtgtagtga tgctatccac cccttctttt cctcccatcc caaaacaaaa gaaggtgtta
    37201 atgaagtact agttaacaga gctaaaccta aaaaaggttg acaaaaaaag atattgcgga
    37261 gacgggattt gaacccgtga cctcaaggtt atgagccttg cgagctacca aactgctcta
    37321 ccccgcgctg aagagaagaa ttgaaaacta atagacaaac aagaattgaa tggcccccta
    37381 ccctatctgt acaaatagaa tagcccattt atacagaaag gtaaaggggc tttatatgat
    37441 catcgatcat agaaatgaaa tgaggagata ttttatttta acccttacca actggatctt
    37501 gtcgcccctg gcaataaaca tgcgtgaacc atttcacgaa gtatgtgtcc agatagtcca
    37561 aagtctcgat agttagctct cggccttccg gtcgaaaaac aacgtcgatg aaggcgtgta
    37621 ggtgcactat tccgcggcgg agattgtaac tttccataaa tttcccattt gtcgcttaag
    37681 gacagaactt tccttatttc tttttttgag gatcgacgaa tcgaatgata tttctgttcc
    37741 aatttttgcc tcttcttctc cctctgaatc aaaccttttc ttgccataat ggttcagttc
    37801 ctattagtat ccataataca agtcgaatcc tagatgtaga aatataaaat ataagaaggc
    37861 ggaccccttc gccatcgaaa gaaatgagat tatcccaaat acaagacatt aaaaaaatta
    37921 accaaatttg cctgatgtag aggcaatcaa gaaagctgca taagtgaata tataacctac
    37981 agaaaagtgg gctaatccaa ccaatcgtgc ttgcacaatg gaaagggcca ctggtttatc
    38041 tctccaacga atcaaattgg ccaaaggtgt gcgttcatga gcccatgcta aagtttcaat
    38101 caattcttgc caatagccac gccaggaaat taagaacata aatccagtag cccaaacgag
    38161 atgtccaaat aagaacatcc acgcccagac cgataaacta ttcataccaa aagggttata
    38221 tccattgata agttgtgaag agtttaacca taaataatct cttaaccagc ccatcaaata
    38281 agtggaagat tcattaaact gcgaaacgtt accctgccat aatgtgatat gcttccaatg
    38341 ccaataaaaa gtaacccatc caatagtatt taacatccaa aaaactgcca aataaaatgc
    38401 atcccaagcc gaaatatcac aagtaccgcc ccgtcccggg ccgtcgcacg gaaaactata
    38461 accaaaatct tttttatccg gcattaattt ggaaccacgt gcatctagag caccctttac
    38521 taagatcaat gtagttgtat gtaaacccag agcaatagca tgatgaacta aaaagtctcc
    38581 ggggcctatt gttaagaata gtgaattact agtctcatta acagcattta accaaccggg
    38641 caaccatatg cttcgaccgg catttaatgc cgggccattt gttgaagata aaagtacatc
    38701 aaaaccatat gaagttttac catgagcgga ttgtatccat tgagcaaata taggttcgat
    38761 caagatttgt ttctccggag taccaaaggc aagcataaca tcattatgaa cataaagtcc
    38821 caaggtatgg aaccccagaa agaggctagc ccaacttaaa tgagatatga tagcttcttt
    38881 atgttctaac attcttgcta atacattatc ctcattctgt tccggactgt aatctctaat
    38941 gaaaaatata gctccatgag caaaagctcc tgtcatgatg aatcctgcga tgtattggtg
    39001 atgagtatat aacgcagctt gagtagtaaa gtcttgtgct atgaatgcat aagcgggtaa
    39061 agagtacatg tgttgagcta ccaaggaagt aataacccct aaagaggcta gagcaaggcc
    39121 taattgaaaa tgaagggaat tattgattgt gtcataaaga cccttatgcc cacgtcccaa
    39181 tcgccccccc ggaggaatat gtgcatctaa aagatctttc atactgtgtc caataccgaa
    39241 gttggttcta tacatatgac cggcaacgag aaaaataaat gcaatagcta aatgatgatg
    39301 agccatatca gtcagccata aactttgcgt ttgtggatga aatcccccga gaagggttag
    39361 aatggcagtt cctgctcctt gggaggtacc aaataaatga ctacttgagt cggggttttg
    39421 agcataaaga ttccactggc ctgtaaaaag cgggcctaac ccttgggggt gtggtaatac
    39481 atctaagaaa ttcttccatc gaacgtactt ccctctggat gcaggaatag ccacatgtac
    39541 taaatgccct gtccaagcta aggaacttac gccgaagagt cctgacaaat gatgattgag
    39601 acgagattcg gcatttttga accacgaaac gctcggtttc catttcggtt gtaggtgtaa
    39661 ccaacctgct attaatgata gggcagaaat aaataataga aaaatagctc cagtataaag
    39721 gtcttcatta gtgcgtaaac cgattgtata ccaccactga taaacaccag aataagcgat
    39781 attcactggg ccaagagcac cccctcgagt aaaagcttct acagccggtt gaccaaaatg
    39841 aggatcccaa attgcatgag caataggtct tacatgtaaa gggtcctgta cccatgactc
    39901 aaaatttcct tgccaagcta catgaaacag atttccggaa gtccacagaa aaattattgc
    39961 taattgcccg aagtgagacg caaaaatatt ctgataaaga cgttcctcag taatatcatc
    40021 atgactctcg aagtcatgtg cggtagcaat accaaaccaa atacgacgag tagtggggtc
    40081 ctgagctaag ccttggctaa accttggaaa tcttaatgcc ataatgcctt tcaaatcctc
    40141 ctagccatta tcctactgca ataattcttg ctaagaagaa cgcccatgtt gtggcaattc
    40201 cacccagaag gtaatgggtt actcctacag cacgtccttg tacaatgctt aaggctctcg
    40261 gctgagtagc aggagcaact tttaatttat tatgagccca aacgatggat tcaataagtt
    40321 cttgccaata accacgtcca ctgaatagaa acattaaact aaaggcccat acaaaatgag
    40381 cacctaggaa gaaaagccca tatgcagata atgaagaacc ataagattga attacctggg
    40441 atgcctgtgc ccataagaaa tcgcggagcc atccattaat agtaatggaa ctctgcgcaa
    40501 agtttcctcc cgtgatatga gttactaccc cttgatcact tatacttccc caaacatctg
    40561 actgcatttt ccaactgaaa tggaatataa ctaccgaaat tgcattatac atccagaata
    40621 gtcctaagaa gacatgatcc caagccgaga cttgacacgt cccccctctt ccaggcccgt
    40681 cacaaggaaa acgaaaacca agatttgctt tatccggtat taaacgggag ctacgagcaa
    40741 atagaacacc cttcagaagt attaataccg tcacatgaat cgtaaatgca tgaatgtgat
    40801 gtaccaaaaa atctgcagtt cctaatggaa taggtaacaa agccacttta ccacccactg
    40861 ctactaaatc accgcctccc caagttaaac tggtgcttgt tgttgcacca ggagccgttg
    40921 caccgggtgc taaagcatgg gtgttttgta tccattgagc aaagacaggt tgtaattgga
    40981 tagcggtatc cgaaaacata tcttgaggac gccccaaagc gctcatggta tcattatgaa
    41041 tatacaaacc aaaactgtga aagcctagaa atatacatgc ccagttgagg tgtgatatga
    41101 ttgcatcgcg atgcctaagg acacgatcta atagatcatt gtatcgagta gtaggatcat
    41161 agtctcttac cataaaaatg gctgcatgcg cagcagcgcc aactatgaga aatccaccaa
    41221 tccacatgtg atgtgtgaac aatgacagtt gtgtaccata gtcagtagct agatacggat
    41281 aaggaggcat agaatacata tggtgagcta caacaatggt taaagagcct aacatagcta
    41341 ggttaagaga taattgagca tgccatgatg ttgttaggat ctcatataag cctttatggc
    41401 cctgacccgt aaatggacct ttatgagctt ctaaaatatc ttttaggcca tgaccaatgc
    41461 cccagttggt cttatacata tgacctgcta ttaggaaaag aattgcaata gctaaatgat
    41521 ggtgtgcgat atcggtcaac cacagacccc cagttactgg atctaatcct ccacgaaaag
    41581 taagaaagtc tgaatatttt gaccaattca aggtgaaaaa aggagttgct ccctcatcaa
    41641 aactgggata aagttgagcc aaaagatccc gattcaagat aaattcatga ggaagtggta
    41701 tctctttagg atctactcca gcgtttagaa attggttaat cggtaaagat acatgtactt
    41761 gatgccccgc ccaagagaga gaccccagtc ctagtagccc cgctaaatgg tgattcaaca
    41821 tagattctac atcttgaaac caagccaatt ttggagcagc tttatgataa tgaaaccaac
    41881 cagcaaaaag cattaacgct gcaaagatca atgcaccaat tgcggtacaa tagagttgca
    41941 attcactagt tattccagat gctcgccaaa tctgaaaaaa accagaggtt atttgtattc
    42001 ctcggaagcc cccacccaca tcaccattca atatttcttg gcccactatt ggccaaacca
    42061 cctgggcact cggcccaatg tgagtcggat cacttagcca tgcttcataa ttagaaaaac
    42121 gagcaccatg gaaatacata ccactcagcc aaagaaggat ggtggagagt tggccgaaat
    42181 gggcactaaa gacttttcga gagatctcct ccaaatcact ggtatggcta tcgaaatcgt
    42241 gagcatcagc atgtaggttc cagatccaag tggtagtgtc agggccttta gctagtgttc
    42301 ttgagaaatg acccggtctg gcccattcct cgaaagaagt ttttatgtga tccctatcta
    42361 ccaaaatttt tacttctggt tccggcgaac gaataatcat tgagtcctcc tctttccgga
    42421 caacacatac aaagagacct gccaacagtc aaaaaattag tgaatcttta agagatattt
    42481 atataatgag tttgtttctc ttctattttt ctatctccca tttatttatt ttcgtcagtt
    42541 attcactagg gctattatga tctggaagtc gatccggggc aagtgttcgg atctattatg
    42601 acataggcat gaggcgctca acggaccttt attaatatta taaaactctt tctgggcttt
    42661 ggattaatgc aaaaacatct ttttgtgtaa cctactgtat attcatatct caattctaag
    42721 ttcttagatg gaactacttc atgttttaca tagaacatat ttaatctatt aatctattcc
    42781 aaatcacccg agcagctatt agccattact aagagatatc ccgagatatg tatttagtga
    42841 ttcgaaggtc tcttttatta gttttaaaag aaagacaaga gcgaagtcta ttttgtcctc
    42901 tatctgtgta tcctttatcc cgacgaaatc ctcagacgaa atagaacgct tagaagggat
    42961 ataatgaaat tcttcaattg gtttttccca gaggaatggt cctttttatt atttgactgg
    43021 tggggccaac aaaaaattaa ttataacaaa aaaatagatc tatataaatc ctaaataaga
    43081 aatcaaataa aaagaacaag gtgtcttctt ttattcgaaa cgcctcgtga tcttcaacca
    43141 attatgcgct tcaatataat taccaggagt aagcgctata gcttgtttcc aatactcagc
    43201 ggcttgatcg aaccaagcct ccgcaatttc agaatctccc tgtcgaatgg cttgttctcc
    43261 ccggtcggaa taggcgagtc aattccttcc cttagaaccg tacttgagag tttcttacct
    43321 catacggctc agcagtcaat tcttttggta tcccatttaa tttaatctac catatctaac
    43381 aaaacgagat ttttcataga tctatctggt tttaaggggt taaccaaaag aagttaatga
    43441 catgagtttt aaactgaaat cttaaatttg gattaagaat atgttttagt tttatctttt
    43501 ctcccacctt ccaaagaata aagcataggc atttatccct atccccatcg ttataatttt
    43561 ctgaaaggta actatctcgg tttcatatct aaatttattt agataatata aaatatatat
    43621 tatatagaat ttttgaaaaa gactttcatt cataagaaaa aagacttact atctttggga
    43681 tctgatccta caccgctgct caatacctta gtggatcaac tctattacat aagttgattc
    43741 ctaatgctta tctcacatca tggcattagt aagcagttat tattgtctcg gcccaaaacc
    43801 tcgctaattg atctttacga tgcttgctct atcaattaga ttctttatcc atagaataaa
    43861 acagctaggc atatctcttt cttcactttc aatttctatg aagtttcttt ctttgctaca
    43921 gctgataaaa atcgttgttt tagacgattc atatgtagaa agcccttttt gtttctagta
    43981 tttactagcg gatttaatcc ttctttcctt ttttctttct atagtggaga tagtcgcacg
    44041 taatgacaga tcacagccat attattaaaa gcttgtggta agaacggatt tcgctctagc
    44101 gctcgaaaat aatattccag agctttcata tgttctccgt tacttgtgtg gataagtcct
    44161 atgttataga gtatataact tcgatcatag ggatcaattt ctagtcgcat agcttcataa
    44221 taattctgta aagcttccgc ataatttcct tcggattgag ctgacatccg ttacggtcgt
    44281 cattcaattc aaagaatctc cgttccagaa ccgtacatga gattttcatc tcatacggct
    44341 cctcttttat gtgcataatg aaaataaaac agggaatcaa aaaagatgaa aatattatca
    44401 ttatgaactg agcagggctg gtgtttttac aagaaatctc tagccaacct tactgcgaga
    44461 gatcttttct taagatcaaa cgtgttgata ctagatagaa aggataactc caacaattta
    44521 tttgttctaa acgcctcata atttccagga attagtcact tcaacagcct tcgatggtta
    44581 tacaggtatc caaaatacaa acgagatgga tgtttgttgt cccgaccatt cttgttagtt
    44641 acgatcctta tcaggatcgg aataatttat aacaaagttt tcgtgttgtt gattcctagg
    44701 tgtagtgctt cttcccctat gtggcctatt ggtactggtg gagtaggatt gacctgtaaa
    44761 tacagaacct ataggtgtag cctttcgctc aatactagag tcgacaatta aaccatagca
    44821 tccgaggttg cattaatgga ggatacacga cagaaggaat tgttctattt ccaaacttta
    44881 ccttcaacaa gcgtagattt ttttttcaaa atttttattt ctatcccgat cccaaatcat
    44941 gtgtctttct cgtaagattg agagcaataa aaaaagaatc aaatcgcacc atctctgtaa
    45001 taggtaaatg cctctttttc tcctgaagtt gtcggaatta ttcgtaataa gatattggct
    45061 acaattgaaa aggtcttatc aataaaattt ccatttatcc gcgatctagg cataggtagg
    45121 aatccattct ataattattc tcattacctc tcatggtaaa ccgatcccac aaagaaaata
    45181 attgtacagt acgaaataac ataaaaacag attcattaag aaaaagggac ctgtatttat
    45241 tcaaattgtt cctttttgac aggaatcaaa aaaacaaata aagaaatatt ggagtacgct
    45301 ttgatttcat cctaatgtaa atggagtagt ataccaacaa aagaaagtat tccaatttca
    45361 ttgaagttac agattataat aacgaaaaat ttttttattt aattctcatc caaagaagaa
    45421 aaaagatcga ataaccattc tacgatgtaa aaacccggct gttttgtttt gtatgcatag
    45481 gaggtataca ctatacaatc aactctatat ataattttta tgaatattta taatagatct
    45541 tttataatag atctataggg tagggtttgt tgttcagaga gaactctaaa actggactgg
    45601 aaaggaattt gataattctt aagatatgga atcatagtct aaatagaatc gtgatctaaa
    45661 gagatctatt aaccgaagtg caaaaaatag acccatcaat cagctgattc gttctaattt
    45721 agtgattgcc tccggtaccg gtataaaata acagaaaaag aggcgaatgt tggttttgca
    45781 aacatgaata gaatgtttct aacagttttc atattttcta tttatccgca gaaccccaaa
    45841 agaaagatct ttcttttact ttgatgaaaa ttgatctatt tttctagtta gaattagaat
    45901 tgattggtcg ttcctatgca ataatctact agaaatggct cgctattcac tcggtttttg
    45961 ggtcataatc atgatgtagg agagatggcc gagtggttga aggcgtagca ttggaactgc
    46021 tatgtaggct tttgtttacc gagggttcga atccctctct ttccgtacct tcatctaatt
    46081 cacagatctt actaaccaaa agagtcaaat agcactagat aaaattctat tccaacgcaa
    46141 cagcaacagt tagacctttc tttgatatag attctctatt cctaattgtt gtggcacgga
    46201 aaatactgaa aggaaaagag tagacaagga atgaaaacct ccctctcgtt ctatgatacc
    46261 taaatggaga aaaatccgga tcaaaccctt attatttatc ttaaccttag gttaatttac
    46321 ttcgacaaaa ggtatcaaaa ttgtccgaac ccctgtgatt ttttattttc tttaggttta
    46381 ggtctgacgc gaataatatt ctacgactag caattcattt attttcaaac cgacccattt
    46441 actatctatt atttgattta ctaatccttt atattggaat ggttgaagag tcaaatgttt
    46501 tggcaattcg tcctgagagg atgaatcgaa agaattttga attagagctc tagagttttg
    46561 ttcatctctc gccgtaataa tatctcgggg tttgcagcga taacttggta tatctactat
    46621 acgaccattg actaaaatat gtctatggtt aactaattga cgggctccgg gaatagtcgg
    46681 agccataccc aatcgaaaaa ggatgttatc caagcgcatt tcaagtaatt ggagtaaaac
    46741 ctgacctgtt gatcccttgg ctttgccggc gatacgaacg tatttaagta attgtcgttc
    46801 tgtaagacca taatgaaaac gcaacttttg tttttcttct agacgaatac gatattgaga
    46861 ttttttcccg gaacgtgatt ggtttctaag atcacttccg gctctaggcc ttttattagt
    46921 tagtcctggt aaagctccca ggcggcgtat ttttttgaaa cgaggtcccc ggtaacgcga
    46981 cataaagact ccttattctt atttatattg aattcttatt gatgaaattt cattttatag
    47041 aataaaccta aactaaaact gaactaaatg ataaatgaag cgaagtttac ggaagtagtg
    47101 tacttgtata cttgtactct aaagaataat tagatgaatg ggacaaatat ccagaccttt
    47161 ctattctata tatctatata tatctagtct atatagataa aaagggattc ttttcatgac
    47221 atagttggaa gttcctataa gataaaaaat agattttcac taaaatattc tttgatttcg
    47281 gatttcaaag taacattctc aatcatgtaa aaactcgaag aaaataaata gagaaagccg
    47341 gctatcggaa tcgaaccgat gaccatcgca ttacaaatgc gatgctctaa cctctgagct
    47401 aagcaggctc acataatcaa aattctacct gcataggtat tcaataaact attgtcatct
    47461 tagctattaa ttaatagact tctattttaa ttttcagcga ttcatatttt catattagct
    47521 agttataatg aatatgaata tagaaaaaat ataatataga attgaaagga aatattcaat
    47581 actcatactt accatagaat atagccgatt aatctatcga tatataattt cgattttatt
    47641 tttatcacat cacaattata tagcacaatt ttatagtata gcatttaata ttaaaaaata
    47701 ttagattcga tatattttta gattaaatca ttttctaaat aatgagacat ttttgcgctc
    47761 tgattcgtaa agatggaagc tcagacgaaa aaaagaatcg accgttcaag tattccaaat
    47821 tgcatgggaa aaacgagcag aagagagaca tatatacgtg gtatatatcc atctatattg
    47881 aattgaggat acagaaatga tagaatcgtt tatgattgga ccaaatgcga gtacgggttt
    47941 cctatagaag atgaaagaat atagccaaga aatcaaagaa gagaaaaact ttttcgaaat
    48001 aggaatcggt atttaatgaa ttcaacagtt ccagtagaaa tgaaataaaa aagagaacga
    48061 catctcaata aaaatgagat cctaatctca aaacaaaggg ggggatatgg cgaaattggt
    48121 agacgctgcg gacttaattg gattgagcct tggtatggaa acctactaag tgataacttt
    48181 caaattcaga gaaaccctgg aattaataaa aatgggcaat cctgagccaa atcctgtttt
    48241 ccaaaaacaa acaaaggccc agaaggtgaa aaaggatagg tgcagagact caatggaagc
    48301 tgttctaaca aatggaattg actgtgttac attggtagag gaatccttcc attgaaactt
    48361 acgaaaagat gaaggatata cgtatataca tacgtatacg tactgaaata ctctatcaaa
    48421 tgattaatga cgacctgaat ctgtattttt ttatgaaaaa cggaaaaatt gttgtgaatc
    48481 gattccatat tgaagaaaga atcgaatatt cattgatcaa agtattcacc acacagtctg
    48541 atagttcttt tgcagaactc attaatcgga cgagaataaa gatagagtcc cattctacat
    48601 gtcaataccg gcaacaatta aatttatagt aagaggaaaa tccgttgact ttaaaaatcg
    48661 tgagggttca agtccctcta tccccaaaaa gcccatttga ctccttaact atttatctta
    48721 tccttttagt agttcaaaat tcgttatcct tcttatccac cctactcttt tacaaaagga
    48781 tccgagataa aaagataaaa atttgtctct tatgataagt cttgtgatat atgatacatg
    48841 tacaaatgac catctttgac taaagactcc ccatttgaac gagtcatggt cgatatcatt
    48901 attcatacta aaaatactaa aactgacaaa gtattccttt tttgaagatc caataaatta
    48961 tagcacctgg ataagacgat aagactttgt aatacccttt gaattgacat agacctaagt
    49021 tatctagtaa aatggggatg cgatatcggg aatggtcggg atagctcagc tggtagagca
    49081 gaggactgaa aatcctcgtg tcaccagttc aaatctggtt cctggcacat gattaatttt
    49141 tatgagtctc ttttctacaa attacttaat aaatagaaat atataaatcg acatatatat
    49201 tcattaatag tttagatcag attacatatg tttatccgcc tcggtcttta gagaaatacc
    49261 ccatctattt tatagatggg taaagaaatt tttatacatt ttttatacaa agtatgtaac
    49321 aaaaataaat tatatttttg attctttttt tctctctctt tcaaaaagaa agttaatacc
    49381 tcatacgcat atacatattc gaaaggttaa attagttgtt agcctatcca taatacaaac
    49441 gagacttcaa ttactctgtt taatctaaaa cagaaccttg aatctctgga attgtagaag
    49501 tgaagataag gttctttttt ttcaatgagc atcttgtatt tcataaaaat tgggggcaat
    49561 ataatcctta cgtaaaggcc atcctatcca actttcaggc attaagatgc gtttcaaacg
    49621 cggatgatta tcataagata ttcccaacat atcataagat tcccgttctt gaaaatccac
    49681 acttttccaa acccagaaaa cagacggaat tcgaggattc ttcctcgggg aaaatacttt
    49741 tatgcatacc tcttctggtt gatccacgcc atactctatt ctcgtaagat gatacacact
    49801 agctaacagt ccacctggtg ctacatcata ggcacattgg gagcgtagat aattgtaacc
    49861 atatatatat aaaatgacag caatggaatg ccaatcctcg ggttttattt gtaaagtctc
    49921 tattccttgg taatcaaagc ccaaagatct atgaattagt ccatgcttga ctaaccaagc
    49981 agacaaacga ccctgcatct tttttatctc tcccgcattg ttttattatt tgtataagta
    50041 ttttgcattg acgatgaaat ttttgcagat tgacccacta cttgtttttc tgtacaaaga
    50101 aatcctgtct aattcactaa ttcgtgggaa gagactgaac ttttgtattt aaaaaatgtt
    50161 tcgggaggga tctctgaagt agatggcggt tgataaagga acccccgatc ataatttcca
    50221 gtatgaatac tatgcccaac ctgaaatttg tgattggttg taaaacaccg attctcccgt
    50281 tgaaacttaa ttctatcttc atagatttct cgagaaattt tcttacgaag ttttgttata
    50341 gcatctataa ctgcttccgg tttcggtgga caacctggca aataaacatc tacaggaatt
    50401 agcttatcga ctccccgaac agtactataa gaatcagtac tgaacatccc ccctgaaatt
    50461 gtacatgctc ccatagcaat aacatatttt ggttcaggca tttgctcata taatctcacc
    50521 aaagagggag ccattttcat tgttactgtt ccggctgtta aaataaggtc cgcttgtcta
    50581 ggacttgatc ttgggactag tccataacga tcaaagtcga atcgtgagcc tattagtgaa
    50641 gcaaattcaa tgaagcaaca actggtacca tagagaagcg gccataaact agaaagtctt
    50701 gaccaatttg aaagatcgtt tgatgtagtt gaaataactg aattttgggt tgttcgatca
    50761 agtaagggaa actcgatgga attcataact gtctcaatat tcttttttct ttttattgtc
    50821 tgaatgttta ggagctaaga ccattccaat gccccttttc gccatgcata aactaaacca
    50881 acaattaaga taagcacgaa aattaaagct tctacaaata cagatacacc taatacatcg
    50941 aaactcattg cccatggata aagaaaaacc gtttcaacat caaaaacaac aaaaactaga
    51001 gcaaacatat aataacggat tcgaaattgt aaccaagcgt tgcccattgg ttctataccc
    51061 gattcataac tagaaagttt ctcaggccct ttgttaatcg gggctaaaac tccggaaatg
    51121 aaaaatgcca aaataggaac aagacttgat attattagaa atgcccaaaa aatatcatat
    51181 tcgtaaagca gaaacataga cgcactccta tgaacgtgaa aaatataccg gattagtcga
    51241 ctcgacttga aattgtcaag tcattcacaa ctgtttagtc aaaaaaacaa gaattttttg
    51301 atcgaacttt ctattctagt ttactgcggg acgtggctct tttcaatatt catcgactga
    51361 aatcctattt ccattacacg tatttaaatt tgatttagtt atagttagta taactaacta
    51421 ttgttattat gttattatac aaattctctt gttttcgtct tacctaggat tctctcgaaa
    51481 gaaaaggaat tctaaataga actaaaatga tcattttagt ttagaatttc taattcgatt
    51541 ttttaactgg actcgcgtta ttattttgac ttcaaaaaat cactaggatt ggatatacca
    51601 aagagaggga gagtatcact aacttcctga ttgtggacag gaaaggagga aaattcatat
    51661 ggaattcacc tccattgagc ccattgaaat gaattgaatt taaatgtgtt tttgctttca
    51721 tttttatgtt cggctttaaa agatactcgt gagcgggatt ataggaataa ttaaggaata
    51781 cttttttgat gaaaaaatcg gtcggttaca agcaacaaac tagaatgggg aaattccaat
    51841 tatacaattt tttgtatttt cattttttag ggctatacgg actcgaaccg tagactttct
    51901 cggtaaaaca gatcaaactt tttatgatca aaatgatatg aactgtttca aagacccaac
    51961 atgcgttttt tgtgcattgg gctctttcat taactgatag aaatatcagg tagtccgcca
    52021 tatttttttg atagaaaaat aggagatggc tccatgtgct ctgagtcatt atttgaattc
    52081 tgatccagga acactaccaa agtgtttcaa aggggtttta ttttatattg acgtaggtct
    52141 gcctctggcc tagattaacc taagttagat gaagcctcta tcgctctgct taaaaataaa
    52201 atatgaaact tcatacacct taaagttcat tagggcgaaa agatcttttt ttgaggtcct
    52261 tatactcatt atgcctagca ttgaatagac atttacctta tcaatatctc aaatcaacga
    52321 tggggcctgc ttggcaccta aaaaggggca agactgaacc ccttgtcagg ctattgttct
    52381 cttgttccct caaagttatg gagtaagaca ccgatttctc aataagatca attcttttga
    52441 ttgcatgatg gacccccctg aaaaacattg gcgcacgtgt aaacgaggtg ctctacctaa
    52501 ctgagctata gcccttagtg cttgtaatac ctattttatt ctggagataa tttcttgtca
    52561 agatgaatat tccacgatcc aagatcatag ttctttgatc tgtttgcgtg gtattgctta
    52621 taagtaatat gagatttata atccatcgat gggatgggtc ccatttggtt ttctttgtga
    52681 ttataaatgg cctacttaac tcagtggtta gagtattgct ttcatacggc gggagtcatt
    52741 ggttcaaatc caatagtagg tataacttat tagatcccac tgactccggt ctctaataag
    52801 tttttatatc cctcttcttt tattgatatt tatatatttt gtatcttttc tatttctttt
    52861 tttgttggat caaaatggaa ttacgcctga tttgattctg tcgagtgaat acaatcaaat
    52921 aaaaaaaaat agaatgtata aaccgaactt cttttgatta ttcggacaca ccaactagtt
    52981 acgaaatcgc attgatcgtc tcgactcgtg tcctagctcg tcggagagct agatttgcct
    53041 caattttttg tctctttcct tcagcttttc ttaaataagc ttctgctatt tcaagagttt
    53101 gctgggcttc ttgtgaattg atgtcactac ccctctccgc atcatttact aaaacagtga
    53161 tctcattatt acctattcta gcaaaaccgc ccatcagagc cattgttaac cattggccgt
    53221 caagacgtat tttcaaaata cctatatcga cggctgtagc aacagaggcg tgatttggta
    53281 atacgccaat ttgaccacta ttagtagata aaatgatttt gttcactttt gaattccaaa
    53341 cggttcgatt aggggtcagt acacaaagat ttaaggtcat tttttcgaat tgctctccat
    53401 ttctaagttc atagccttcg cggtagcttc atcgatgtta cctaccaaat aaaaggcctg
    53461 ttcaggaaga ccgtctaatt ctccggaaag gatcaaccga aaccctctaa ttgtttctgc
    53521 taaaccaaca tattttcctg gagaaccagt aaaaacttct gctacgaaaa agggttgtga
    53581 taagaaacgc tcaatttttc gcgctcttgc tacggttaag cgatcctctt cggataattc
    53641 gtccaaccca aggatagcta taatgtcctg aagttctttg taacgttgta aagtttgctt
    53701 aaccctttgg gcagtttcat aatgttcctc gccaacaatc cggggttgga gcatagttga
    53761 cgttgaatct aaaggatcta ctgctggata tatgcccttg gcggctaatc ctcttgatag
    53821 tacagtagta gcatccaaat gtgcaaatgt cgtagcagga gcagggtcgg tcaaatcgtc
    53881 tgcaggtaca taaactgctt gaatagaagt tatggacccc tctttggtcg aagtaattct
    53941 ttcttgtaac gtacccattt cggtactaag ggtgggttga taacccacag cggaaggcat
    54001 tctacccaat aaggcggaaa cttcagatcc tgcttggacg aaacggaaga tattgtcgat
    54061 aaatagaagt acgtcttgtt cattaacatc tcgaaaatat tcagccatag tgagggcagt
    54121 caaaccaact ctcatacgag ctcccggcgg ttcattcatc tgaccgtaaa ctagagccac
    54181 tttcgattct gcaatatttt cttcattaat caccccagat tctttcattt ccatgtaaag
    54241 atcatttcct tcacgagtac gttcacctac tccgccaaat acagatacac ctccatgagc
    54301 tttggcaata ttgttaatca attccataat gaggactgtt ttacccactc cagccccccc
    54361 gaatagtccg atttttcctc cacgacgata aggggctaaa agatctacta ctttaattcc
    54421 ggtttcaaaa atagataatt ttgtatctaa ctgtataaag gcgggtgcag atctatgaat
    54481 aggagatgtt gtgcgagtat ctacaggccc taaattatca acaggctctc caagtacgtt
    54541 gaaaattcgt ccaagagtcg ttccaccgac cggaacactt agaggagctc ccgtatcaat
    54601 cacttccatt cctctcgtta gaccatctgt agcactcata gccacagctc taactctatt
    54661 gtttcctagt aattgctgta cctcacaagt cacattaatt tgttgaccgg caggatctcg
    54721 accctgaact accagagcgt tataaatatt aggcatcttg cccggtggaa aagatacatc
    54781 tagtaccgga ccaatgattt gggtgatatt cccgaggttt ttttcaagtg tggaaacccc
    54841 agaactagaa ggagtaggat ttattctcat aataaataat aataaataaa gtaaaatagg
    54901 tcgaaatttt ttttgcgaaa atgatcgaat tcaaaaagaa atgtccgata gcaagttgat
    54961 cagttaattc aataagaaat gggagttagc acgcgatttc gttggtaccc tccaaccgaa
    55021 tccaattaaa ttgtttactt attcaatgag tgaattttaa agctcaactt acccgttttc
    55081 aaaatctcaa gtataagaat cttgagaaag tcttttattt gtctatcatt atagaccagc
    55141 ccatctatat tatctatggg actcgaaccc gaactctatt tacgattcat tttttctatc
    55201 tcatcggcta ttcttatttc ctatttcatc atatcgattt atgtctaacc tcttcttttc
    55261 attttttctt ttttatatct tttcctagac aaattccgta gatttttata tctaggattt
    55321 acatatacaa catagaccac tgtaaagagg gaatttatta ttattcaagt tatatttaag
    55381 tagttcaatt caaaaaaagt aaaaaaaaga agaattgggt tgcgccatat atatgaaaga
    55441 gtatacaata atgatgtatt tgacgaatca aataccatgg tctaataata aagcattttg
    55501 attagttgat aatattagta tttattggta gttttttgaa agattcctgt aaaaagtttc
    55561 attaacgcct aatttatgtc gagtagacct tgttgttgtg agacttctta attcatgagt
    55621 tgtagggagg gatttatgtc accacaaaca gagactaaag caggtgttgg attcaaagct
    55681 ggggttaaag attacaaatt gacttattat actcctgact atgaaaccaa agatactgat
    55741 atcttggcag cattccgagt aactcctcaa cctggagttc cacctgaaga agcgggggcc
    55801 gcggtagctg ccgaatcttc tactggtaca tggaccactg tgtggaccga tggacttacc
    55861 agccttgatc gttataaagg gcgctgctac gaaatcgagc ccgttgctgg agaagaaaat
    55921 caatatatcg cttatgtagc ttacccatta gacctttttg aagaaggttc tgttactaac
    55981 atgtttactt ccattgtagg taatgttttt gggttcaaag ccctgcgcgc tctacgtctg
    56041 gaagatctgc gaatccccgt tgcttatgtt aaaactttcc aaggaccgcc tcatggcatc
    56101 caagttgaga gagataaatt gaacaagtac ggtcgtcccc tgttgggatg tactattaaa
    56161 cctaaattgg ggttatccgc taaaaactac ggtagagcgg tttatgaatg tctccgcggt
    56221 ggacttgatt ttaccaaaga cgatgagaat gtgaactccc aaccatttat gcgttggaga
    56281 gatcgtttct tattttgtgc cgaagcaatt tataaagcac aggctgaaac tggtgaaatc
    56341 aaagggcatt acttgaatgc tactgcgggt acatgtgaag aaatgatgaa aagggctata
    56401 tttgccagag aattgggagt tcctatcgta atgcatgatt acttaacagg gggattcact
    56461 gcaaatacta gcttagccca ttattgccga gataatggcc tacttcttca catccaccgc
    56521 gcaatgcatg cagttattga tagacagaag aatcatggta tacactttcg tgtactagct
    56581 aaagcgttac gtatgtctgg tggagatcat attcactccg gtaccgtagt aggtaaactt
    56641 gaaggggaaa gagacatcac tctgggcttt gtcgatttac tgcgtgatga tttcattgaa
    56701 aaagatcgaa gtcgcggtat ttatttcacc caagattggg tctctctacc aggtgttctg
    56761 cccgtggctt cagggggtat tcacgtttgg catatgcctg ctctgaccga gatctttggg
    56821 gatgattccg tactacagtt tggtggagga actttaggac acccttgggg aaatgcaccc
    56881 ggtgccgtag ctaatcgagt agctctagaa gcatgtgtac aagctcgtaa tgagggacgt
    56941 gatcttgcta gtgaaggtaa tgaaattatc cgtgaagcta ctaaatggag ccccgaacta
    57001 gctgctgctt gtgaagtatg gaaggagatc aaatttgaat ttcaagcaat ggatactttg
    57061 taatccacta attctaatta ccgttcgttc tcttaattga attgcaatta aactcggccc
    57121 aatcttttac taaaaggatt gagccgaaaa caaataactt attgcatcta tttttatttt
    57181 agatagatac atacttttct agatatagaa gatagaagaa tatacaaaat ctaagactaa
    57241 acaattcaaa tgtttctatt ggtgtgttgg atccacaatt aattcgatgg atccttagga
    57301 ttggtatatt attttatttt tatatcctta atttttctgg atcgagccaa gtatcacaac
    57361 tctttatacc catcctgtat attgtccttt ttgttccgtg ttggaataga aacttattac
    57421 ttttttatta gttagttatt aaacgagatt ttacaaaaaa aatattttca tatatagtga
    57481 agtgctaatc tggattccca caaaaatact tttttcaata ctcacactcc ttattagtta
    57541 cttattagtt aataatctta ttgattggat ttatatgttt attctgacag gaaaaagata
    57601 ttcaaataaa ttatttttca tcgaatgact attcatctat tatcgaatga ctattcatct
    57661 attgtatttt catgcaaagc aaataggggg caagaaaact ctatggaaag atggtggttc
    57721 gattcaatac tgtttaagaa agagttcgaa cgtaggtgtg gtctaagtaa atcaacgggt
    57781 ggtcttggtc ctattgaaaa taccagtgaa agtgaagatc cggatagaaa tgatatgaat
    57841 aaaaatagtc atagttgggg tggtcgtgac aattcaagtt acagcaatgt tgattattta
    57901 ttcggcgtca aggacattgg aaatttcatc tctgatgaaa cttttttagt tatggatagg
    57961 aatgggaaca gttattccat atattttgat aattttgata ttgaaaatca tattttcgag
    58021 atggatagtg gtcatttttt tcagagtgaa ctagaaagtt ctttttatag ttattggaat
    58081 tttagttatc taaataatgg atctaagaat gacgatcctc acgatgatca ttacatgtat
    58141 gatactcaat atagttggaa taatcacatt aatattaata gttgtattga catttatctt
    58201 gagtctcaaa tctttattga tacttacatt gtaagtggta gtgacaatta cagtaacagt
    58261 tacatttcta gttccgtttg tggtgaaagt aaggggtccg atataagtac cagcacgaat
    58321 ggtagcacta tactagaaag ttcaaatgat ctggatgtaa ctcaaaaata cagacatttg
    58381 tgggttcaat gtgaaaattg ttatggatta aattataaga aaattttaaa atcaaaaatg
    58441 aatctttgtg aacaatgtgg atatcatttg aaaatgagta gttcagatag aatcgaactt
    58501 tcgatcgatc cggatacttg ggatgctatg gatgaagaca tggtttcttt ggatcccatt
    58561 gaatttcatt cggaagagga gccttataaa gatcgtatcg attcttatca acgaaagaca
    58621 ggattaactg aagccgttca aacaggcata ggtcaattaa acggtattcc catagcactt
    58681 ggggttatgg attttcagtt tatggggggt agtatgggat ccgtggttgg ggagaaaata
    58741 acccgtttga ttgagtacgc tactaacaaa tttctccctc ttattatagt atgtgcttcg
    58801 gggggggcgc gtatgcaaga gggaagtttg agtttaatgc aaatggctaa aatatcttct
    58861 gctttatatg attatcaatc aaataaaaag ttattctatg taccaattct tacatctcct
    58921 actacagggg gggtgactgc tagttttggt atgttgggag atatcattat tgccgaaccc
    58981 aatgcctata ttgcatttgc gggtaaaaga gtaattgaac aaacattgaa taaaacagta
    59041 cctgaaggtt cacagtcggc tgaatattta ttccagaagg gcttattcga tctaatcgta
    59101 ccacgtaatc ctttaaaaag cgttctgagt gagttatttc agctccacgc tttctttcct
    59161 gtgaatcaaa attcaataga gcattaagct ccttttttat ttgtagcaaa caagtagtta
    59221 gtttatcaga ttatcagaat ccaagtaaaa tgaatatgaa tggggtttct ttgttgacat
    59281 aagatcgaaa ttgtaaaaag aatcaaaagt tgcggataac tctttttatc tatattcttg
    59341 attactaatt cagttatcag ttaagaggcc tctatcaaca agaaaaaaga gtgaattctt
    59401 attttcgtta aattagtaaa ataaaaaatt tttgttctac gtcttacgta tgtatatata
    59461 aatccaaata tataattcta gaaactatag atatattata tatggttttg tacctttata
    59521 tatctctcga gaatactatt ttattttgac taagaatccc cttttttgga tcgaattaga
    59581 acacgaatct ttcgataatt tgtaagaagc tttttcttta ttaaatgatt agaagacagg
    59641 agcaaaagat gaagaaaata aaaaataata ataaaggcta ttatcctaca atatctttta
    59701 catatctttc atgtagaaag atgaataagt ccattctata ctcacttaga tatatactta
    59761 gatctataat aattagaaga taagatatct ttataattct aaataataat aacaggtaca
    59821 aatagtaaat tgaggtatcc tttatatgac aacttttgac tttccctctg ttttggtgcc
    59881 tttagtaggc ttagtatttc cggcaatggc aatggcttct ttatttcttc atgttcaaaa
    59941 aagcaagact gtttagatct gatgggccca actctcatcc attttttttc aaaactaaga
    60001 cttgtatcat aacgcagata tccatttagt ggaagaaggt ataacatgcg gcgcttccat
    60061 cgaacataaa ggaggggctc ttaggcctgt agaaagatga tatgggggta aagaaattct
    60121 atctatttga aaaaatataa ggatcaccgg gtggctgaac tgtaaagtcg gtgtatctat
    60181 atgtatatcg atgggatcat acgaagggta tgtttttatt ttagatctaa ctaatttgat
    60241 aaattactct taaaggttca catcaaacta gtactagttg atgagagtta cttcggaaac
    60301 aaaaagagta aagtctaggg tattctctca atttcaataa aacgaaacca gatcaagtat
    60361 gagttgtcga tcagaacata tatggataca acctataacg gggtcgcgga aaacaagtaa
    60421 tttctgctgg gccattatcc tttttttagg ttcattagga ttcttattgg ttggaacttc
    60481 cagttatctt gggagaaact tgatatcttt atttccgtct catcaaatcc ttttttttcc
    60541 acaagggatt gtgatgtctt tctatgggat cgcgggtctc tttattagct cctatttgtg
    60601 gtgcacaatt tcgtggaatg tagggggtgg ttatgatcga tttgatagaa aagaggcaat
    60661 ggtgtgtatt tttcgttggg gattccctgg aaaaaatcgt cgcatcttcc tccgattcct
    60721 tataaaggat attcagtccg tcagaataga agttaaagag ggtatttatt ctcgccgtgt
    60781 cctttatatg gacatcagag gccagggggc cattcccttg actcgtactg atgagaatgt
    60841 tactccacgg gaaatcgaac aaaaagctgc cgaattggcc tatttcttgc gtgtaccgat
    60901 tgaagtattt tgagaaatga gctgagagaa tgaatgcttt ttcagcagga aggaaaaact
    60961 aaagaatccc ccctttctat accataactt aactgaagtt tcttcataac gcgcattcta
    61021 gtcaaagaag acctatacgt aacgtaacaa ccacaaaaca aaactatttt tgtggtcttt
    61081 tatgtgtatg gaaatctaca caacttaatt caataacaaa aacaaaataa gtaacaaatc
    61141 caaaaaatgg attcatcttt tctattttat atcaaagcat ttggaaatac ataaattttt
    61201 ttgaatccaa tatttgttgg aattgacagt ttagattccg atatatccta tttttaaaaa
    61261 attatttatt ttttgtaaat tgaggtttct ttttatactt tcttttgtgt tccttaatga
    61321 ccaaacatct tctattttaa tgataactag tcaatttctg tattgttttt ccactccttt
    61381 ttgatcagca caatatttat tctattattc ataaatttcc ctccattttt ttattccgga
    61441 ctctgagtag tccgtgaaaa ttttttaaaa tataagatat tttgatataa tgatatgatg
    61501 atagaaaata atattcatta tctggaaaca tctggaaaca atataatatt tttttgttaa
    61561 ttatttgaat tagaagtgga ttcttaatct atttctgtat tctttctaca ttcaaagact
    61621 aactccgaaa tcacaaataa aaaacagtga atagattcat aggttcgata ctttgtaata
    61681 gaactaactc atgcacgaga aaaatattgg atcgtgtaga gtcaactaat gaagtcggtt
    61741 cattaaaaat tcatagacga aatgaaaaat ggcaaaaaag aaagcattca ctcctctttt
    61801 ctatcttgca tctatagtat ttttgccctg gtggatttct ctctcattta ataaaagtct
    61861 ggaatcttgg gttacttatt ggtggaatac taggcaatct gaaatttttt tgaatgatat
    61921 tcaagaaaag aatattctag aaaaattcat agaattggag gaaatacttc tcttggagga
    61981 aatgatcaag gaatactcgg agacacatct acaaaacctt cgtataggaa tccacaaaga
    62041 aacgctccaa ttaatcaaga tacacaacga ggatcgtatc catacgattt tgcacttctc
    62101 gacaaatata atctgtttcg ttattctaag cggttattct attttgggta atgaagaatt
    62161 tgttattctt aactcttggg ctcaggaatt cctatataac ttaagtgaca caataaaagc
    62221 tttttcgatt cttttattaa cagatttatg tatcggattc cattcgcccc atggttggga
    62281 gctaatgatt ggctttgtct acaaagattt tggatttgct cataatgatc aaattatatc
    62341 tggtcttgtt tctacttttc cagtcattct agatactcta tttaaatttt ggatttttcg
    62401 ttatttaaat cgtgtttctc cgtcacttgt agtgatttat cattcaatga atgattaaaa
    62461 aaggatctac taatattaat ccaattcaat tctaacgttt cttactttgt agttgtacat
    62521 aagcaaagca tggaaaatca tacttactct ttctatttct accccatccc aaagatttat
    62581 tatatattaa atattattta ttccagcaaa attattccag taaatagcag aatcgcggat
    62641 agggaactag gttagcgacc taccaaattt attgtagaca tttttgggct caatggttgg
    62701 accatgcaaa atagaaagac ttttttttgg ataaaggaac aaattactcg atccatttcc
    62761 gtatcgctca tgatatatat cataactcgg ccagccattt caagtgcata tcccattttt
    62821 gcacagcagg gttatgaaaa tccacgagaa gcgactggcc gtattgtatg tgccaattgc
    62881 catttagcta ataagcccgt ggatattgaa gttccacaaa cggtacttcc ggatactgta
    62941 tttgaagcag ttgttcgaat cccttatgat atgcaagtaa aacaagttct tgctaatggt
    63001 aaaaagggtc ctttaaatgt aggggctgtt cttattttac cggagggttt tgaattagct
    63061 cctgccgatc ggatttcccc cgagatgaaa gaaaagatag gcaatctgtc ttttcagagc
    63121 tatcgcccca ataaaaaaaa tattcttgtg ataggtcccg ttcccggtca gaaatatagt
    63181 gaaatcacct ttcctatcct ttccccggac cccgctacta agaaagaggt tcacttctta
    63241 aaatatccta tatacgtagg cggaaacagg ggaaggggtc agatttatcc cgacgggagc
    63301 aaaagtaaca atacagttta taatgctaca tcagcaggta tagtaggtaa aataatacga
    63361 aaagaaaaag ggggttacga aataaccata gcggatgcat cggatggacg tcaagtggtt
    63421 gatattatcc ctccagggcc agaacttctt gtttcagaag gcgaatctat gaaattggat
    63481 caaccgttga cgagtaatcc taatgtgggc ggatttggtc agggagatgc agaaatagta
    63541 cttcaagatc ccttacgtgt ccaaggcctt ttgttcttct tggcatctgt tattttggca
    63601 caaatatttt tggttcttaa aaagaaacag ttcgagaagg ttcaattgtc agaaatgaat
    63661 ttctagactc gcggatttat cgacattgaa ttgagctcat aacttaaatt atttttgacg
    63721 gctatctatg ataaaaaatg acattatgaa aagccttttg cttttttata ctcgttttct
    63781 acgagatgcc ggaaattcct tgtaccgcat tcctagtcat agtatgtaga ttgtgaggaa
    63841 gattgtttga ctcttttttt gaatccgaat tggggtggta tgattatgtt actattatca
    63901 catttcaatg tcataaaatg catcaatagt gttttctatt ctaatcgaat gaaattagac
    63961 tatatactag acataagtaa gcggggaata gaaaggaatt ttacacacct ctttcttgtg
    64021 tcgaaagaaa aaaaaagatt cttgatcctg ttcgtcaaag attactagtc taagttttga
    64081 atttttccag atatatcaga acttttttag attttagata tattacatta cataataata
    64141 attagataat agattaataa tataaaatag aatggtgggc aaacaaaaga gagggaggtt
    64201 ttttgagtaa atagaacttc ttcaataaac ttataaaaat ttccattttt gatgagatac
    64261 taaaaaaata ctaaggtttt attattattt gaggatcttt ttaaatatac agaaatatat
    64321 agtatgtcat ctaggaaatc gagtgatttc ttctttcttc taactttgaa agtatcgatt
    64381 tagacgaaaa aatattctaa ctcttaagaa ctcaacggga ttcccttctt tgtatgattt
    64441 gaggggggag gtcccgttga gttcttacgc tttcatggct aaaatttaca actcaattca
    64501 tctgattact acagagatga acccaatcca gaatatgaac cataaaagaa aatacctatt
    64561 aaacctatca caagaatacc tgctacagta cctattatcc aaagaggaat ccttccagta
    64621 gtatcagcca tttaccccac ttccctccac atttcatcaa gtggtcatgc tagagacata
    64681 aacagtcatg gataattatg agatgagagc cttccgaatg ggctaagaga gagtgcctag
    64741 aattattatt ctcctttgtt ttcttaattg aagaaataat tggaaaataa aacagcaagt
    64801 acaaaaatga gtaataaccc ccagtaaagg ctggtacgat tcaattcaac attttgttcg
    64861 ttcgggtttg attgtgtcat agctctataa ttcggattag gtttatcgtt ggatgaactg
    64921 cattgctgat attgacccca aaaaagaaac ggtaggtaca gctaggccgt gaacagccaa
    64981 ccatcgcact gtaaaaattg gataggttcg atctatggtc attgggcctc ctaaaaagat
    65041 ctactaaatt catcgagttg ttccaaagga tcaaaacggc cagttattaa tggaattcct
    65101 tgtcggttct ctgtgaaata ctcgtttggc cgagggcttc caaacacatc gtacgctaaa
    65161 ccggtactga cgaataacca acccgcaatg aatagggaag gtatagtaat gctatgaatg
    65221 acccagtagc gaatactggt aataatatca gcaaaagaac gttctcctgt gcttccagac
    65281 atgctgagct ccacatattc ttgtacagtc aaagggggat cgattccgta aaagattaga
    65341 tcagtcaatt tccatttact aaaactaaac tttgtgagat cgtcaatatt gtaccgaggg
    65401 cgtctttaga gtataccgaa tcagtatagc tatccttctt ctgacacagc aacgcacttt
    65461 taatcattat cgaaaggaag tactcaaaat tggctttctt actttacttg ttgcttatca
    65521 gtgtacaata atgccccatt caatataaaa ttctgcaaaa tagtatattt atctccatta
    65581 ttagtttcgg ggtagaacca attcgtagtt gtagaagcgg tttttgttgg aatccctttt
    65641 tcatcatttt aaggaattgg ctagtcgtcc agtaacaagt aagataagaa agagtagtaa
    65701 atcgtattcg atgaaagaaa agaataaaaa aattgtaatc aacccttttg atgcatacat
    65761 tgttgtatta gatcgagatc aaaagattct ttcttgacct aactacaaga acgagatttt
    65821 ataatagaat acggaaagat aaaatgtaga acgtaaaaaa gaaaagataa tagaaattac
    65881 taacctagtt ggaccaaaat aaagattttc ttttttcgag tgattgcgtg ataacttttt
    65941 tcttctcagt cattcaagat attaagtgaa tgaacctatt acggaatcta atgagttaaa
    66001 atcaaagtca ttttttttaa tataaggttt acgtcggctc taaaatagaa ataggatccg
    66061 agacaataaa aaaagttttc ttctattctt tcataatgta atcattttaa aaaagtttaa
    66121 tttttgagta aagttacacg gcccagttat ttttattagt ttatataagt ttacccccaa
    66181 gagttgctca atgaattggt tgattggaat cgcgggatgg gtagatatcg tagatgatga
    66241 atcaatttct ttttatacac ttgtaacttt atatttgtta gtaccgtcta taatgataga
    66301 tgaatcaaaa acgttcaatt taaattattc tttcaattgg tatttttgct tatctcctat
    66361 tttggaaaaa ggaaacttag gtaagtgctt ttttagaaac atatgtataa tgtataaaaa
    66421 gaacatattt catttagctc cttcatgcct actataacta gttatttcgg ttttctacta
    66481 gcggctttaa cggtaacctc agctctattt attggtctga gcaagatacg acttatctga
    66541 aattagtatt tgaaatgcac aattcagaaa aagaaatctt ttgataggat tccgtcaaaa
    66601 ttgccaattc ttggtcattg agattcatga taatttggat taatatttag gtatatatat
    66661 tacctccctt ttctccttta aaataaatta caatgattga agtttttcta tttggaatcg
    66721 tgttaggtct aattcctgtt actttggctg gattatttgt aactgcatat ttacaatata
    66781 ggcgtggtga tcaatcggac ctttgattaa ttactatctc tttttttgat tgacctccta
    66841 ctttctttaa tacaaaggag gtcaaattta gattgcgatt cgagttagtt aagctttttc
    66901 agtctaattt gatctaagaa aaataaggac gaaatcacgc tctgtaggat ttgaacctac
    66961 gacatcgggt tttggagacc cgcgttctac cgaactgaac taagagcgct ttcttatcag
    67021 aagagagaag actgtaaaga cacttttttt aaccccaata cgtctttgaa tgaacgattg
    67081 tatatttatt atatataata tatgttcaat ttgaatcgat ctcaattaat ccctcgttac
    67141 tgctcaacgg agaagtaata ggtgaagtaa taggtaggga tgacaggatt tgaacctgtg
    67201 acattttgta cccaaaacaa acgcgctacc aagctgcgct acatccctcc aattggtcta
    67261 cagtgtcatt gtatagaatt cctatcttgt tttccacatc tttatttcct ccattgatat
    67321 atagaattta tatgggcatt tcgtcttttt ggtcccattt aacatataat aatagtaaaa
    67381 ggcttctata cgtatgaaat acggaacgga acctgtcgta aaaataaatg agtagtttta
    67441 ggtaatgctc gggaataagg ggacgttttt ttatgtttta agaaaaaaat tttattcacc
    67501 ggatagttgt acatttcaat tttaattttt taattaggga ttccgtgtac aaggttctta
    67561 actgcatatg catctgagca tatatgtata tctattacca ttttagatta caataaaata
    67621 tattacaata aaaaaaggaa ggagattttt caatgcgaga tctaaaaaca tatctttccg
    67681 tggcaccagt attaagtact ctatggttcg ggtctttagc aggtctattg atagagatta
    67741 atcgtttttt cccagatgcg ttgacattcc ctttttttga ttctagttat tgacacggta
    67801 ccaaataacg aagattcgag atacaattaa atatttgtga ctaatccttc gcgccccttt
    67861 tctctttttt ccttttagaa taagagggag gaaagagaaa aaaataaaag gtggattcaa
    67921 cagcttcgag acttgggttc aagtttgaat taaataaatt attaaatttt aaaagggatg
    67981 gaggtagaat aaacaaggtg gggtctagat ataggacaag actcttatac aaggtactta
    68041 aatgtaaatc aaatactgtg atttgaaata aagtttctaa atcattctat tttttttagt
    68101 atattgattg cagcgaaatt tttcataatt ggatttcaag ttagtaactt ctattttttc
    68161 cttcctttct tcttcgtttt ggatcgaaaa tagaagagtt gcgtaaatca aaaatccaaa
    68221 gggggttcat ggccaagggg aaagatgtcc gaataacagt tattttggaa tgtacatgtt
    68281 gtgttcgaaa cggtgttaat aaggtatcaa cgggtatttc cagatatatt actgaaaaga
    68341 atcgtcacaa cacgcctaat cgattggaat tgagaaaatt ctgtccattt tgttacaaac
    68401 atacgattca tggggagata aagaaataga tcgaatcgag cacatgtatg taacccttcg
    68461 aaggaagggt aaaaaatggc attctatata gaacatagtt aaatattata tatatataac
    68521 ataattaaat ataaacaaac caaatcctat ttattctaat tcattttaga tctgatcgaa
    68581 atatgatttt cgggataagg aataaactaa acaaaccatg gataaatcca agcgaccttt
    68641 tcttaaatcc aagcgatctt ttcgtaggcg tttgcccccg atccaatcgg gggatcgaat
    68701 tgattataga aacatgagtt taattagtcg atttattagc gaacaaggaa aaatattatc
    68761 tagacgggtg aatagattga ccttgaaaca acaacgatta attactattg ctataaaaca
    68821 agctcgtatt ttatctttgt taccttttct taataatgag aaacaatttg aaagaaccga
    68881 gtcgatcgcc agaactgcgg gtcttcgagc cagaaataaa taggcttact ctttcttcac
    68941 ttgaataaaa attcaaatac gaactcaaac gcagattgat gttttgttca aaaaatatga
    69001 aaaatgcaga ttgaattatc gtgtcgtaag aaaaaaaagg aatcgggtaa gaataaatct
    69061 tttttttttt ttttttagtg tgttcattca tttttactag ttttttatca tattcatttt
    69121 gactctaccc tcccggagtt cattctccgg ggaactccgt ttaaactatt ccggtgaatt
    69181 ctttccaatc tacttctttt atgatctcat tggaaatcct ataaagacaa tttttatttg
    69241 atatagctat ttgtgcaagt attttacgat taagaagcac ctgtttctta tataggtcgt
    69301 gtattaatct actataacta taggataccc ctatttcacg aattactgcg tttattcgag
    69361 tgatccacaa acggcgaaaa tttctctttt gcttatccct atcccgatga gacgaaacca
    69421 aagctcttat tttctgttga gtaattgttc gagtaagtct tgaatgagcc cctcgaaagc
    69481 ttgatgcaaa taaacgaatt tttgttctac gtctccgagc tatatttccc cgtctaattc
    69541 tggtcattga ataaatgaaa ctttgacgaa taactaatag atttcctttc tttcagttat
    69601 tctttttccc tttcctagtc tattaataac aaagcttttt tccaatgtat aaactaaaaa
    69661 ttcaaatggc tttggctact ataaccttcc cgaccactat ttttcttttt tctaggcatt
    69721 tcaattcgaa ataataaatt ttattttact aggtatcaaa atagaataaa taaaaaatag
    69781 aaatggataa agaaatagcg gcttcctacg tttctatgat tacttcttaa acggtgaggt
    69841 tttctctata caccggagcc tttacttcaa tgttattggt aacttgtata gttcacattc
    69901 tttggctcta cccatgaatt atccagtaat aggtctttca cgattagatc tacttacaca
    69961 gtaacggtat ttaattatga aagtatgaaa gttggctggg tagctaaccc ttttagtccg
    70021 ttcttgcaag agggagccta agttttctgt ttttaagtaa gatttcctcc gcttaatgga
    70081 taaccatttg ctaccaatgg agaattgctt ctcatcttaa attgagatga ttggatttgc
    70141 accaatggaa accataaatt tcatacacaa tagaatggat agattctctt tttttttaga
    70201 tactgaattg aatgaacttc tttttctatt ctatcctttt cgccggtact gatcattgat
    70261 actagaaaaa gttttctttc ttttattcgc agctcatgat ctgaacgagt cgcacataca
    70321 ccctagtaca tgttcctcga cgctgagggc atcccccaag cgcgggggac tttgtgacat
    70381 ttctacttgg ctgtcttgta tttctaataa gttgtttaat agttggcatg ttgaagcata
    70441 tcatataaat aatgggctgg tttagatcga tcctaacctg atgattttga attacttcta
    70501 tttaattttc tagtaaattc agcaaaaatc taaaatatga aattgaggat ttacgcgaaa
    70561 taaatagaaa tttgggctat tttcacccaa ccaccgctac aagatcaaca attccataag
    70621 cttgggcttc tgttgctgac ataaaaacat ctctttccat gtcttccgaa acaacccata
    70681 agggtttgtc cgttctttgt acataaaccc ttgtgagggt ttcacgcagt ttgagcagct
    70741 cttccgcttc caggataaat tctcccgttt gtgcctcata aaaagaacta gcaggttgat
    70801 gaatcattac cctgatggta taacaaaaga ggggttcctc tattttgcat gctgaataga
    70861 aaagaaagat aaagaataaa aagaaaaaaa agacagaatt gaacaaccgt acgggcatct
    70921 tttatgcatt gcatacggct ctataataaa attgaccttt accttccatc aaagaaaaaa
    70981 aatagggtct atcagaccca tatcggcaaa tgatcaaatt accacccttc ctttcgtagg
    71041 aattcaaaaa tactatgatg gttccgctgc tttatatata tttggtttgt ctgtgtttca
    71101 gcaatcccaa agtttctttt tgtaaaataa ggaaaaaata atcttgtttt tttattttcg
    71161 aactctttca gaacataatt aagccccccc ccccgtgtga aaataaaaaa gtttgtgacg
    71221 ctgaactgga atccccaata taaaaaatcg gaaatacctt ttatctcata ctactctctc
    71281 gatacataat caaatgtttt gaaaaaacaa taaaaatttt ttattttgat atcgaattca
    71341 aagtgccatg ctattattac ttaatattca tatggcgaag gcatagtctt atttttttgc
    71401 tcttaaataa aaacctcatt ggcgccaagc gtgagggaat gctagacgtt tggtaatttc
    71461 tcctccggcc aagataaaag atcccattga agcggctaat cccatgcata ttgtctgtac
    71521 atctggtcgc acaaattgca ttgtatcata aatagccact ccagggataa cccatccgcc
    71581 aggagagttt ataaataaat atagatcttt ggtatcattc tcgatactga gatataccat
    71641 aagaccaata agttgattcg agatctcgct atcaacctct tgtcctaaaa aaagtaatct
    71701 ttctcgataa agtcggttga ttagggtaaa attatatccc ttacgaaccg tacaggcgcc
    71761 ttttggtgca tacggttcaa caaaaaattg caaaaaaaaa gaatcaatgt gcagattcca
    71821 atcctctttt tttcatattc gtagaaggct ctttctgact tctaacgaaa ggacttttct
    71881 tcgatttttc aaaaaagacg ggtttttgct ccttttcgta tataataata tccttgtaat
    71941 agaaaaataa tagaaaagaa aaaaaagaag tcactaaact tatcgaatta acttctcatt
    72001 gatatattgt ttcatcgaga tccaatccaa atcacaatgt cgttttcttg ttcctgaatg
    72061 ggccctgtta atctttttag gtttatgctc taccccgggt aaagatccgc ccgatttcga
    72121 tttgtacata taggacaaat gcttccatta ccatttcttt ttgttatgac ttcccctttt
    72181 ttcaattttt atgccttcct ccaaaaattt aaagtttgag atggcttctc tttacaaaaa
    72241 gaaactgttt atgatacaaa tagtaatcgt agatctattt ccaattgggc tttttctaaa
    72301 cggagcctgg atacttaagt tttttagttc cattaagcta accataaatt attctaattg
    72361 ataatagtaa tctgaattcc ccccaaaaat ggatctaatt gcacttcacg ctccaaattt
    72421 ttgatgattc aattaatatt tcttgggcga aacagaggat atctcgatcg ggggagagaa
    72481 cggggaaatc ccgtatgacc caatatatct gacaagtcgc actatacgtc aacccaggat
    72541 gcatcttcct ctccaggact tcgaaaaggc acttttggaa caccaatagg catgaaatga
    72601 aagaaaaaag aactaagtac tatatttcac tttgatgtgg aaacgtaata atagaatgaa
    72661 cgggtttatg ttttttttat aatattgtcc tttatcgtat tttatccata tattatgaat
    72721 aagaaaaaat tattacgaat aggcccttat aattattaat tatgaagaag tatggacaca
    72781 ttcgctcata gaaaatggta tcaacccccc attgcgtatt ggtacttatc gagtatagaa
    72841 taaatctgct tctctttgtt cctacgaaca aaattattcc attattacca acagaataga
    72901 acataatatt aacccttgct cttaaaccat cccctgaaca ggggaggtcc ataacatagt
    72961 catagtcttt tccaatgcaa taaagttacg tagtgtcttt ttctttgatc taaggggtat
    73021 ttccatgggt ttgccttggt atcgtgttca taccgttgta ttgaatgatc ccggtcggtt
    73081 gctttctgtc catataatgc atacagctct ggttgctggt tgggcgggtt cgatggctct
    73141 atatgaatta gcagtttttg atccctctga ccctgttctt gatccaatgt ggagacaggg
    73201 tatgttcgtt atacccttca tgactcgttt aggaataacc aattcgtggg gcggttggag
    73261 tatcacagga ggggctacac cgaatccggg tatttggagt tacgaaggtg cggcgggggc
    73321 acatattgtg ttttctggct tgtgcttctt ggcagctatc tggcactggg tgtattggga
    73381 tctagaaatc ttttgtgatg aacgtacagg aaaaccttct ttagatttac ccaagatctt
    73441 tggaattcat ttatttctcg cgggggtggc ttgctttggt tttggtgcat ttcatgtaac
    73501 aggcttgtat ggtcctggaa tatgggtgtc cgatccttat ggactaacgg gaaaagtaca
    73561 atctgtaaat ccagcgtggg gcgtggaagg ttttgatcct tttgttccgg gaggaatagc
    73621 ttctcatcat attgcagcag gtacattggg catattggcg ggtctattcc atcttagcgt
    73681 ccgcccgccc caacgtctat acaaagggct acgtatgggc aatattgaaa ctgtcctttc
    73741 cagtagtatt gcggctgtct tttttgcagc ttttgttgtt gccggaacta tgtggtatgg
    73801 ttcagcaact accccgatcg aattatttgg gcctactcgt tatcaatggg atcaggggta
    73861 cttccagcaa gagatatatc gaagagttag tgctggacta gccgaaaatc aaagtttatc
    73921 agaagcttgg tctaaaattc ctgaaaaatt agctttttat gattacatcg gcaataatcc
    73981 ggcaaaaggg ggattattca gggcgggttc aatggataat ggggatggaa tagcggttgg
    74041 atggttagga catcctatct ttagagataa agaagggcgt gaactttttg tacgtcgtat
    74101 gcctaccttt tttgaaacct tcccggtcgt gttggtagat ggcgacggaa ttgttagagc
    74161 cgatgttcct tttcgaaggg cagaatcgaa atatagtgtc gaacaagtag gtgtaactgt
    74221 tgagttctac ggtggcgaac tcaacggagt cagttatagt gatcctgcta ctgtgaaaaa
    74281 atatgccaga cgcgctcaat tgggtgaaat ttttgaatta gatcgtgcta ctttgaaatc
    74341 cgatggtgtt tttcgtagca gcccaagggg ttggtttact tttggacatg cttcttttgc
    74401 tttgctcttc ttctttggac atatttggca tggtgctaga accctgttca gagatgtttt
    74461 tgctggtatt gacccagatt tggatgctca agtagaattt ggagcattcc aaaaactagg
    74521 agatcctact acaagaagac agacagtctg atacatcatt gcttttgtgt ctttcgattg
    74581 tatttttctt tttgtgattt gatctttctt tcctttctag atctataggg taccagagaa
    74641 atcttgattt gaatcgctgt ttttttgact cttgctcttt ttaggaggat gatcacaaat
    74701 aaaaataaac aacaggtatg gaagctataa ttgtaaacca cgatcgaatc tatggaagca
    74761 ttagtttata cattcctctt agtctcgact ctaggtataa tttttttcgc tatctttttt
    74821 agagaaccgc ctaaagttcc aactaaaaag atgaaatgat ttttcattat ctcaattgaa
    74881 gtaatgagtc ccccaatatt tgcccaatat ttgggggact cattacttca actagttccc
    74941 atgttcctcg aacggatctc ttagttgttg agaaggttgc ccaaaagcgg tatataaggc
    75001 gtacccggta aaacttacaa gtaaaccaga tataaagatg gcgactaggg ttgctgtttc
    75061 cattattata caatttcaag accacaacgg atctattata agatcgttta tttacaacgg
    75121 aatggtatac aaagtcaaca gctctcaatg aatacaatag gatttatggc tacacaaact
    75181 gttgagaacg gttctagatc tcgtccaaaa ccaactgctg tagggaattt attgaaacca
    75241 ctgaattcgg aatatggtaa agtagctcct gggtggggaa cggctccttt gatgggtgtc
    75301 gcaatggccc tatttgcaat atttctatct attattttgg agatttataa ttcttccgtt
    75361 ttattggatg gaatttcaat gaattagatt agatctataa gaacctcaaa gtcctagttt
    75421 ttcaattata ttttggcagt tcgaccgcga aatttctttt tttatgtatt tctggaatat
    75481 gagtgtgtga cttgttctaa ttgatcctat tgatagtaca gagaacgggt ctgtcatctt
    75541 gattttggtt ctacttcgtc ggatatttag tctagtatct ggaacacgga atatatgaaa
    75601 tagattaaga aatatttaaa ctatgattca tacttaatat tcagacctcg cggccggact
    75661 ccaaatttca aataattata gtcattatat ctattcgtgg attcgtggaa taagtgatga
    75721 tccaaaggtt cttactcaga gaatccttgg gcttaggtta gaatttttat tgaatcatcg
    75781 tggttctagt atgaatctga tgttttaatc gattcatagg gtcttaacaa gagaattcct
    75841 atcgatattt tatacaaaaa aagtaaagaa aaaaaatagg gaaaaagagg attcaggagg
    75901 cccgtaagga tcaagataaa aacgactgag ccaacttgat attttggtat tatctccata
    75961 aagaaaagct ttcggatttt tctcgtctcc cctcgtatct tcagagaaga ttgaattagg
    76021 gattaagaaa agaagtttaa aactttctat tacatatccg ttccaactag tatttgggtg
    76081 ttttgcttga gctgtacgag atgaaagtct catatacggt tctcggaggg ggagtcccgc
    76141 ctatctcaat aaagtctatg attggtttga agaacgtctc gagattcagg cgattgcgga
    76201 tgatataact agtaaatacg ttcctcctca tgtcaacata ttttattgtc tgggaggcat
    76261 tacgcttact tgttttttag tacaagtggc tacggggttt gctatgactt tttactatcg
    76321 tccaaccgtt acagacgctt ttgcttcggt tcaatacata atgactgaag ctaattttgg
    76381 ttggttaatc cgatcagttc atcgatggtc ggcaagtatg atggttctaa tgatgatctt
    76441 gcatgtattt cgggtgtatc tcaccggtgg atttaaacaa cctcgcgaat taacttgggt
    76501 tacaggtgtg gttctggctg tattgactgc atcttttggt gtaactggtt attccttacc
    76561 tcgggaccaa attggttatt gggcagtgaa aattgtaaca ggtgtacccg aagctattcc
    76621 tgtaataggg tcgcctttgg tagaattatt gcgtggaagt gctagtgtgg gacaatccac
    76681 tttgactcgt ttttatagtt tacacacttt tgtattgccg cttcttactg ccgtatttat
    76741 gttaatgcac tttttaatga tacgtaaaca aggcatttct ggtcctttat agagaagata
    76801 tatcatagat atttgtaatc catcctttat cactgggggg ggggggaaga aaaataatat
    76861 tttattgcta caagtatgga ttattgaaaa aaataagaca tctatttgga tatttccctt
    76921 gaacactgca atatttttaa tagaattgaa gggaatttta cgaagagaaa atggattatg
    76981 ggagtgtgtg acttgaacta ttgattggtc tgtgcagata tatgccttta tctatctgcc
    77041 gcattacatt ggaattcaca atcaaatgtg tctttgcccc aaccgccgca taagttccat
    77101 acagaggata ggctggttcg cttaaagaaa atcttttcta tgatcaaatc cgaatcatgt
    77161 cgtacatgaa ctggctccgt aagatccaat agaataagtg aactagagaa accataataa
    77221 agattatggt ttctctagtt cacttatgta aaattgaata ggaatagtat ggaaatgcaa
    77281 tcatttccta tgcattgaca tgatctatga tactatcggg gtgaaacaag ggatctaaag
    77341 aagaacgagg ctaggctata ttagtaacaa gtaaaccctt tgtgtgtctg taaaaagttt
    77401 cccaatattt ttatttgggg ataaacatca atcgtaaggt ctgagacaac ccagaaagca
    77461 cttgatcata ttgcgatcaa ctttgtataa gcctacttgg gtattgagta tttacttgta
    77521 agaactttat tctttgcact ggatagttgc aactccgtaa aaaatccagt aatatgtttc
    77581 ttacaaaaaa accattcata tatatatgtg gatttagata acatatagat cttttatgga
    77641 ttcagatttg gttctttttt ttcttgctcg agccggatga tgaaaaatta tcatgtccgg
    77701 ttccttcggg ggatggatct ataagaattc acctatccaa ataacaaaaa aacctgactt
    77761 gaacgatcct gtattaagag ctaaattagc taaaggtatg ggtcataatt attacggaga
    77821 gcccgcctgg cccaacgatc ttttatatat ttttccagta gtaattctag ggactattgc
    77881 atgtaacgta ggtttagcgg ttctagaacc atcaatgatt ggtgaaccgg cagatccatt
    77941 tgcaaccccc ttggaaatat tacccgaatg gtattttttt cccgtatttc aaatacttcg
    78001 tacagtaccc aataaattat tgggtgttct tttaatggtt tcagtacctg cgggattatt
    78061 aacagtacct tttttagaga atgttaataa attccaaaat ccatttcgtc gtccagtagc
    78121 gacaaccgtt tttttgattg gtaccgcagt ggccctttgg ttgggtattg gtgcaacatt
    78181 acctattgat aaatccctca ctttaggtct tttttaattt ttaaattcag tcaattgtga
    78241 aataaaatta aaatatcacg acctgtgtat ctagggaata atcgcttcaa acaaagtgaa
    78301 ttgtccctag atacacatct attattcata ttattcaatt taattgggga atctaccccg
    78361 attccgaatc tatgaattgt gctaaaaatt caaaacccat tttcgggttt ttcggtaaat
    78421 caattgcgaa atgcttttct agaatgccca atatctgttt tacatcgttt atgtgaaaat
    78481 gttcaatttt cataaggtct tcttgactgt tattcaaaag gtccaataat gtatatatat
    78541 tggaccttat aaggcaatta tagatcctgg gaggtagttc tgattggtca ataaaaatcg
    78601 atttcaatgc tctttttttt ttgttttttc ttagtttatc caatttatca tgaaaggtaa
    78661 aagggggtaa agaaaccatg tgttgattgt ccgctaaatg taagttttct tctttcgtat
    78721 gtaaaaaagg aataaataaa tcaatcaaat tacgggaggc ttcatgaagt gcttctttag
    78781 gagttaaatt tccatttgtc catatttcaa gaaagagtat ttcttgttta tcattcccat
    78841 tcccataaga atgaatacta tgattcgcgt ttcgaacagg catgaataca gcatctatag
    78901 gataacttcc gtcttgaaag tttttatttg gcgtttttat aagatatccg cgattcctct
    78961 ctatttgtaa tccaatacac aattcaatgg gttccgtcaa gctagctata tgctgtgtat
    79021 tgtcaacgac ttctacataa ggcggtaaga tgatatcttg agcagttaca tatccaggac
    79081 ccctgacaca aatagacgcg tcacaagttc catatagatt acttctcaat acaatttctt
    79141 tcaaattcat taaaatgtca tgtaccgatt cttgaatacc tactagggta gaatactcgt
    79201 gtggtatttt atcagatttt gcacgtgtga tacatgttcc ttctatttct ccaagcaaag
    79261 ctctgcgcat cgcaatgcct attgtgtcag cttgaccttt cataagtgga gacataataa
    79321 agcgtccata ataaagacgc ttattgtctt cttttgattc aacacacttc cactgtagtg
    79381 tccgagtaga tactgttact ttctctcgaa ccataataat attatttgat caaatcgttg
    79441 aattattttt ttctcttgtt tatcttgaaa tatcttcaat ttttatttct atacacgtcg
    79501 ttttttcgga ggtctacagc cattatgtgg cataggggtt acatcccgca caaaagttaa
    79561 tagtatacca cttctgcgaa tagcgcgtaa tgccgcgtct cttccgagac caggtccttt
    79621 tatcatgact tctgctcgtt gcataccttg atccactact gtacgaatag cgtttcctgc
    79681 tgcggtttga gcagcaaagg gcgtccctct tcttgtaccc ttgaatccac aagtaccggc
    79741 agaggaccaa gaaaccactc gaccccgtac atctgtaaca gtcacaatag tattattgaa
    79801 acttgcttga acatgaataa ccccctttgg tattctccgt gtattcttac gtgaaccaat
    79861 acgtccattc ttacgcgaac caattctcgg tataactttt gccatatttt ttcatctcat
    79921 aaatatgagt cagagatata tggatatatc catttcgtgt caaaaaggga tccccccttt
    79981 tttactttta catcaggtgt tttcacaagt ctgattatcc ttgtctttgt ttatgtcttg
    80041 ggttggaaca aattactata acccgtcccc gcctacggat tagtctacat ttttcacaaa
    80101 ttttacgaac agaagctctt attttcatat ttggcattcc tcattttaat tctgaatata
    80161 cttttttgaa gaaaataggt ttcttgaaat ttttcatctc gaatcatatt cccacgaaag
    80221 aaatgttgaa gttgataaaa acacctaatc tttcgaatcc ttattgcgaa gtcgataaat
    80281 tatacgtcct ctggttgaat cataacgact tacttcaatt tttactctat cgcctggtag
    80341 tatccgtata aaactacgtc ggatctttcc tgaaacataa cctagaatca tatcttgatt
    80401 gtctaagcga atccggaaca taccgttggg aagggattca gtaattaaac cttcatgaat
    80461 ccatttttgt tctttcatta caggtaaagc ccccttgaag tatcaactga tggaggagga
    80521 acgctattag acaacccgcc ccttttcttt ttgttttcac aaataagaag tttcggaccc
    80581 aattcgtata ttataaggat taccatatat aacacaaaac ttctccacca attcgttcta
    80641 gtcgagcctc tcggtctgtc attatacctc gagaagtaga aataattaca attcccatcc
    80701 cacctaaaat tctaggaatt cgttggtaat tcgaatagat tcgtagacca ggccgactga
    80761 tccgttttaa atttaaaaat tttctataag gccttttcct attccttcta tgccgtaggg
    80821 ttaaaaccaa aaaatatttt tttgtttctt gatgttttct cacgttttcg ataaaacctt
    80881 ctcgtaaaag tattttaaca atattttcag tgatattagt agatgctatt cgaaccaccc
    80941 tttttctatc catatcagcg tttcgtatag aggttattat gtcagcaata gtatccctac
    81001 ccatggtgaa ttaaatttct tggtgctccc caattttgat ataatcaaca tgtttttctt
    81061 gttttttact tatttgttta tgaatttaaa ttaaaggcat atgcatgaga cacaatctac
    81121 taaaaattat gaatatattt cttaatctct ttctttcaaa taccttacta taacataacc
    81181 atatgatgat cttatcttat tttaaaagac cttacaatac ctccggagcc aatgaaacta
    81241 ttttagtaaa atttaactgt ctcaattccc gggcaattgc accaaaaact cgagttcctt
    81301 tggggtttcc ttcttggtca atgacaaccg cagcattgtc atcatatcgt attatcatac
    81361 cgttatcacg tttgagttct ttacaagtac gtacaattac agctctgacc acctctgatc
    81421 ttgctagggg catatttggc actgcttctt tgatcacagc aacaataacg tcaccgatat
    81481 gagcatatcg acgattgctg gctcctatga ttcgaataca catcaattct cgagccccgc
    81541 tgttatccgc tacattcaaa agggtctgag gttgaatcat atcatttttt tagaatctat
    81601 tctttcaatg caaagcaaag agtgaagaaa aaaaagaaat attgtttgtc caaagaaaga
    81661 aaccggcacc cgcggttgtt ttttatcccc aagacctttt tcttttgatt ctttttatcc
    81721 cgaaataata aattgagttc gtataggcat tttggacgat gctattgaaa tcgcccttct
    81781 ggctatattt tctgttactc ctcccatttc ataaagtatt cgacctggtt taacaacagc
    81841 tacccaatat tcaggggatc ctttccccga acccatacgt gtttctgcgg gtcttactgt
    81901 aaccggtttg tctggaaata tacgtaccca tatttttcca ccgcggcgtg catttcgtgt
    81961 cattgctcgt cgacctgctt ctatttgtct agacgtgatc caagcaggtt caattgcctg
    82021 aagagcatat ttaccgaaag aaatatgatt acctcgataa gatattccct tcattcttcc
    82081 tctatgttgt ttacgaaatc tggttctttt ggggttatag ttgatggttg gttctgaatt
    82141 ccatctctac tacagaactg gacatgagag tttcctctca tccagctcct cgcgaataat
    82201 aaaatttgca aattgtctat tattcatttg tatatcttgt tttttttagc taactaaaca
    82261 tattaatatt aacatattaa tatttctatt taaaattttt aaatatcgta ttttttatgt
    82321 tataacgaat cttttttttg ttttgctttt tatcctattg tattgaccaa aaattatcaa
    82381 tccaagaaaa taaagttttc acgggcgaat atttactctt ttcggtgcta tttcagttgt
    82441 agggttaact catgactttt cttttcccaa taaatgaagg aattagtctc tggtttgttt
    82501 cgccatcccg atcaatgagt ctgttgtcaa tagatttgga ttcacaggtt ccatcgttcc
    82561 catcgcttct tatttaatgg ttaggtctga tttctacaat ggagctcata atgaaatttt
    82621 ttgttaagcc aactttatta atctttattg gctcgaagct cttctttttt ttttgttcta
    82681 tgaacagatt cattttcttt tttatgaatc catattgatt gatgctttat tacactgctt
    82741 ttttatgaga tgacttataa accttacata ttggatggaa ttttatatca ctggttttgt
    82801 ttgtttctcc ccttctttca cccttccatt tatccacatc tttcttcttc gcttcacaac
    82861 ttagaatcag atttattttt attttgttta tgcaaaaaag atttcagttg ctacagtgat
    82921 atgaccgata tatcatatct tgactggttc tttggatcca gataatgtga agtgatgagt
    82981 tggttattag ttctatagtt atttgtttat acaaagaggc tggtcttttt tttttcttta
    83041 accctaaccc caaaaaacca acgagtcgca cactaagcat agcaattatt ttcaaagggt
    83101 cgatctaatt tttattcaac cttatagaat tagaattgtt cattttggtt ttattttgat
    83161 tgaacagaaa aagggaacga atttatattt ttttgttcca tcgctggatc gacgggaaag
    83221 acaagtaaag gtttattatt acccgtctat aaatatccaa atttttatgc ctaaaactcc
    83281 atagatagtt cgaactgtat aagaacaata atctatttta gctcgaatgg tttggagggg
    83341 aaccctgcct tctctgatcc attcgacacg cgcaatttct tttccgtcga tacgccctga
    83401 aatttgtact tgaattcctt ttgtatctgc ttgttcagtt aattcaatag cctttttcat
    83461 tgcttttcga aaagaaactc tattctttac ttggccggct ataaattctg caagaatatt
    83521 agggcttccg taaggttttg caattcttgt gatagtaatg ttaagttttc ggttgacaca
    83581 attaaattct ttttgtagat tcatctgcaa ttcttcgatt cctcgtggtc gattttctat
    83641 taataacttt gggaatccca tatagataat gacctggatc agatcgactc gtttttgaat
    83701 ctctatacgt gcaactccct cgacgccaga ggaaattttc atattttttt gtacataatt
    83761 cttaataaaa tctcttattt tttgatcttc ttgtagacct tcggaataat tttttggttg
    83821 tgtaaaccaa atggaatgat gactctgggt tgtaccaagt ctgaaaccga gtggatttat
    83881 tttttgtccc atacccctcc attactatac atatcatgat atgccatagc tgtatactta
    83941 tttttcgatt taagtttttt tgaccatctg aaagagtcta gaaagtctac ctctagatat
    84001 tcatctaagg atatatcttt cactacaata gttatatggc aagtaggttt ttttatcgta
    84061 aaactacgcc ctcgagctcg aggttttaat ttctttgtgg cagtaccctc gctgacttga
    84121 gctttactaa taactaaatt gtattcgttg gaatccatat tgtaattagc atttgctgct
    84181 gcagagtaaa ccaatttcaa aatggggtaa catgcgcgat aaggcatgag ttctagtatc
    84241 ataagtgttt cttcgtagga ccgtccacga atttgatcaa ccactcttct cgctttgtga
    84301 gcagacatag atatatgttg acctaaagcg tatacttctg tttttatctt ctttaacttc
    84361 ttctttaaca taaatataaa attgcctcct actaataaat gataagcata tatatatctt
    84421 tttttttacc ttcctttctt aacgacgaga tctattatcg ctttttgcgt gtcctcggaa
    84481 atttaaagta ggtgcaaatt ctcccaattt gtggcctacc atacgatcgg ttatataaat
    84541 aggtaaatgt tcctttccat tatggatagc aatggtatgg ccgaccattg tgggtataat
    84601 ggtagatgcc cgagaccaag ttattattat ttctttttct gcttttgtgt taagcttatc
    84661 aatttttctt aataaacgat ttgctacaaa aggatttttt tttagtgaac gtgtcacagc
    84721 ttactcctat tttttttttt ttgtaaagac gaagaaataa attagatttt ctctcctatt
    84781 tactacggcg acgaagaatc aaattatcac tatatttctt cctttttcta cttcttctcc
    84841 caagtgcagg ataaccccaa ggggttgtgg gtttttttct cccaattggg gccctccctt
    84901 caccaccccc atgtggatgg tctacagggt tcataactac tcctcttact acaggacgct
    84961 tacctagcca acgcttagat ccggctctac ccaaactttt ctggttcacc ccaacattcc
    85021 ccacttgtcc gaccgttgct gagcagtttt tggatatcaa acggacctcc ccagaaggta
    85081 attttaatgt ggccgatttc ccctcttttg caatcagttt cgctacagca cccgctgctc
    85141 tagctaattg tccacccctt ccacgtgtga tttctatgtt atgtatggcc gtgcctaagg
    85201 gcatatcggt tgaagtagat tcttcttttt gatcaatcaa aaccccttcc caaactgtac
    85261 aagcttcttc caaagcatac ggctttctgg atgtagatga tatctataca gatggatctt
    85321 atatatccta caatgaagta ccacatgggt ggatatccaa atctgccgaa tcactcatgt
    85381 tatgatcttc tacatcctag gtcttcccgt tccgtcatct ggcttatgtt cttcatgtag
    85441 cattcagacc gaatgactct atgaaattac gttgatactt ccacatatta tgggtaacgt
    85501 aggagacatc tctattttcc cccggggaat ctttagaatt accactgctt agctttcaat
    85561 ttgcctctga ccatcaaatg aaatgcgaat aacccgtcct cttctttttt aaagaagaag
    85621 cgcttccggt tctgtcggtg cttgaaacaa ttttgtcttc tccatattac tatatctcta
    85681 gagtcaataa ttttatatga ggaactactg aactcaatca cttgctgccg ttactcttca
    85741 gttttctgtt gaggtctatc ctgtagaggt actcaaattg gatcggtgat cgatttctag
    85801 gtttcgtcgt aaacctaatt ggttacttcc aattacgtaa atcaatagtt caaaccgcac
    85861 tcaaaggtag ggcatttccc atttttatag gaacttctgt accagaaaca atggtatctc
    85921 caattatagc ccctctggga tgtaaaatat atctcttctc accatcccca tagtgtatga
    85981 gacaaatgta tgcatttcga ttagggtcgt attctatggt tacgattcta ccatatatgt
    86041 ctttttcatt ccgtcgaaaa tctattttac ggtatagacg cttatgacct ccccctctat
    86101 gccctgcggt aatgattcct ctggcattac gacctttccc acaacgatgc tgtccataga
    86161 tcaaattatt tcgtggattg gatttcactc gactgtctac ggttcgattg cgtgtgctcg
    86221 gggtagaagt tttgtataaa tgtatcgcca tgctattaag tattttgatt taagttcttt
    86281 tctttctaag aggtggaata gaataacccg gttgaagcgt aatgatcata cgtctgtaat
    86341 gcattgtctg tcccataata ggtcccattc ttctaccctt tcccggaagt cgatgactat
    86401 tcatagctat taccttgaca ccaaagaaga gttcgaccca atgctttatt tctgtcctag
    86461 ttgatcctga ttcgacatta gaagtatatt gatttttccc caataaccga atacttttgt
    86521 ctgtaaatac tgcatatttg attccatcca taaatctatt ttcttcccta tgagttctag
    86581 tctcaataag aatgctagtt cttactgttc atatattatg atatgaatat accacagtaa
    86641 ttcgttatgt atggatgatg agattccatt gatacagagc caattccaat agacttattg
    86701 gagggtccca ttggcgtgca tccagtagga attgaaccta cgaattcgcc aattatgagt
    86761 tgggcgcttt aaccattcag ccatggatgc ttagcgggga tcctcgtaca tggtgaataa
    86821 ccaaattcca attgaaacga aatctttaga ataaatcaat gcaatttagg aggaatcaat
    86881 gaaaggacat caattcaaat tctggatttt cgaattgaga gagatattga gagagatcaa
    86941 gaattctcac tatttcttag attcatggac caaattcaat tcagtgggat ctttcattca
    87001 catttttttc caccaagaac attttataaa actttttgac ccccgaattt ggagtatcct
    87061 actttcacgc aattcacagg gttcaacaag caatcgatat ttcacgatca agggtgtaat
    87121 actctttgta gtagcggtcc ttatatatcg tattaacagt cgaaatatgg tcgaaagaaa
    87181 aaatttctat ttgatagggc ttcttcctat acctatgaat tccattggac ccagaaatga
    87241 tacattggaa gaatccgttg ggtcttccaa tatcaatagg ttgattgttt ccctcctgta
    87301 tcttccaaaa ggaaaaaaga tctctgagag ttgtttcctg aatccgaaag agagtacttg
    87361 ggttctccca ataactaaaa agtgtagcat gcctgaatct aactggggtt cgcggtggtg
    87421 gaggaattgg atcggaaaaa agagggatta tagccaattg aaaggatctt ctgatcaatc
    87481 cagagatcct ttggattcca ttagtaatga ggattcggaa tatcacacat tgatcaatca
    87541 aagagagatt caacaactaa aagaaagatc gattctttgg gatccttcct ttcttcaaac
    87601 ggaacgaaca gagatagaat cagaccgatt cccgaaaagc ctttctggat attcctcaat
    87661 gtcccggcta ttcacggaac gtgagaagca gatgattaat catctgcttc cggaagaaat
    87721 cgaagaattt attgggaatc ctacaagatc cgttcgttct tttttctctg acagatggtc
    87781 agaacttcat ctgggttcga atcctactga gaggtccact agagatcata aattgttgaa
    87841 gaaacaacaa gatctttctt ttgtcccttc gaggcggtcg gaaaagaaag aaatggttaa
    87901 tatattcaag ataattacgt atttacaaaa taccgtctca attcatccta tttcatcata
    87961 tccgggatgt gatatggttc cgaaggatga accggatatg gacagttcca ataagatttc
    88021 attcttgaac aaaaatccat ttctttattt atttcatcta ttccatgacc ggaacagggg
    88081 aggatacacg ttacaccgcg attttgaatc agaagagaga tttcaagaaa tggcagattt
    88141 attcactcta tcaataaccg agccggatct ggtgtatcat aagggatttg ccttttctat
    88201 tgattcctac ggattggatc aaaaacaatt cttgaatgag gtattcaact ccagggatga
    88261 atcgaaaaaa aaatctttat tggctctacc tcctattttt tatgaagaga atgaatcttt
    88321 ttatcgaagg atcataaaaa aatgggtccg gatctcctgc ggaaatgatt ttgaagatcc
    88381 aaaaacaaaa aaaagggtat ttgctagcaa caacataatg gaggcagtca atcaatatag
    88441 attgatccga aatctgattc aaatccaata tagcacctat aggtacataa gaaatgtatt
    88501 gaatcgattc tttttaatga atagatccga tcgcaacttc gaatatggaa ttcaaaggga
    88561 tcaaatagga aaggatactc tgaatcatag aactagaatg aaatatacga tcaaccaaca
    88621 tttatcgaat ttgaaaaaga gtcagaagag atggttcgat cctcttattt tgatttctcg
    88681 aaccgagaga tccatgaatc gggatcctga tgcatataga tacaaatggt ccaatgggag
    88741 caagaatttc caggaacatt tggaccattt cgtttctgag cagaagagcg gttttcgagt
    88801 agtgttcgat cgattacgta ttaatcaata ttcgattgat tggtctgagg ttatcgacaa
    88861 aaaaggtttg tctaagccat ttcgtttctt tttgtccaag tcacttcttt ttttgtccaa
    88921 gttgcttttc tttttgtcta actcacttcc ttttttcttt gtgagtttcg ggaatatccc
    88981 cattcatagg tccgagatct acatctatga attgaaaggt ccgaatgatc aactctgcaa
    89041 tcagttgtta gaatcaatag gtcttcaaat cgttcatttg aaaaaattga aacccttctt
    89101 attggatgat catgatactt cccaaaaatc gaaattcttg atcaatggag gaacaatatc
    89161 accatttttg ttcaataaga taccaaagtg gatgattgac tcattccata ctagaaataa
    89221 tcgtaggaaa tcctttgcta acacggattc ctatttctca acgatatttc acgatcaaga
    89281 caattggctg aatcccgtga aaccatttca tagaagttca ttgatatctt ctttttataa
    89341 agcaaatcga cttcgattct tgaataatcc acatcacttc tgcttctatt gtaataaaag
    89401 attccctttt tatgtggaaa aggcccgtat caataattat gattttacgt atggacaatt
    89461 cctcaatatc ttgttcattc acaacaaaat tttttctttg cgcgtcggta aaaaaaaaca
    89521 tgctttttgg gggagagata ctatttcacc aatcgagtca cgggtatcta acatattcat
    89581 acctaacgat tttccacaag gtggtggtga cgaaacgtat aacttgtaca aatcttccca
    89641 ttttccaagt cgatccgatc cattcgttcg tagagctatt tactcgatcg cagacatttc
    89701 tggaacacct ctaacagagg gacagatagt caattttgaa agaacttatt gtcaacctct
    89761 ttcagatctg aatctatctg attcagaagg gaagaactcg catcagtatc tcaatttcaa
    89821 ttcaaacatg ggtttgattc acactccatg ttctgagaaa tatttaccat ccgaaaagag
    89881 gaaaaaacgg agtctttttc taaagaaata cgttgagaaa gagcagatgt atagaacctt
    89941 tcaacgagat agtgcttttt caactctctc aaaatggaat ctattccaaa catatatacc
    90001 atggttcctt acttcgacag ggcacaaata tataaattgg atatttttag atactttttc
    90061 aggcctattg ccgatacacc gattgccgat actaagtagc agtcaaaaat ttgtatccat
    90121 ttttcatgat attatgcatg tattagatat atcctggcga attcttcaga aaaaattggg
    90181 tcttccacaa cggaatccga tacgtaagat ttcgagtaag tgtttacata atcttcttct
    90241 gtccgaagaa atgattcatc gaaataatga gtcgccattg atatcgacac acccgagatc
    90301 gccaaatgtt cgggagttcc tctattcaat ccttttcctt cttcttgttg ctggatatct
    90361 cgttcgtaca catcttatct ttgtttcccg ggcctctagt gagttacaga cagagtttga
    90421 aaaggtcaaa tctttgatga ttccatcatc tatgattgag ttgcgaaaac ttctggatag
    90481 gtatcctaca tctgaaccga attctttctg gttaaagaat ctctttctag ttgctctgga
    90541 acaattagga gattctctag aagaaatacg gggttctgct tctggcggca acatgctatt
    90601 gggtggtgat cccgcttatg gggtcaaatc aatacgttct aagaagaaat atttgaatat
    90661 caatctcatc gatctcataa gtatcatacc aaatcccatc aatcgaatca ctttttcgag
    90721 aaatacgaga catctaagtc atacaagtaa agagatctat tcattgataa gaaaaagaaa
    90781 aaatgtgaac ggggattgga ttgatgataa aatagaatcc tgggtcgcaa acagtgattc
    90841 gattgatgat gaagaaagag aattcttggt tcagttctcc accttaacga cagaaaaaag
    90901 gattgatcaa attctattga gtctgactca tagtgatcat ttatcaaaga atgactctgg
    90961 ctatcaaatg attgaacaac cgggagcaat ttacttacga tacttagttg acattcataa
    91021 aaagtatcta atgaattatg agttcaatac atcctgttta gcagaaagac ggatattcct
    91081 tgctcattat cagacaatca cttattcaca aacctcgtgt ggggctaata gttttcattt
    91141 cccatctcat ggaaaaccct tttcgctccg cttagcctta tccccctcta ggggtatttt
    91201 agtgataggt tctataggaa ctggacgatc ctatttggtc aaatacctag cgacaaactc
    91261 ctatgttcct ttcattacgg tatttctgaa caagttcctg gataacaagc ctaatcttag
    91321 tgatgatatt gatgctagtg atgatattga tgctagtgac gatatcgatc gtgaccttca
    91381 tacggagctg gaactgctaa ctatggatat gatgtcggaa aaagaccgat tttctatcac
    91441 ccttcaattc gaattagcaa aagcaatgtc tccttgcata atatggattc caaacattca
    91501 tgatctggat gtgaatgagt cgaattactt ctccctcggt ctattagtga accatctctc
    91561 cagggattgt gaaagatgtt ccactagaaa tattcttgtt attgcttcga ctcatattcc
    91621 ccaaaaagtg gatcccgctc taatagctcc gaataaatta aatacgtgca ttaagatacg
    91681 agggcttctt attccacaac aacgaaagca ctttttcacc ctttcatata ctaggggatt
    91741 tcgcttggaa aagaaaatgt tccatactaa tggattcggg tccataaccg tgggttccaa
    91801 tgcacgagat cttgtagcac ttaccaatga ggccctgtcg attagtatta cacagaagaa
    91861 atcaattata gacactaata caattagatc cgcttttcat agacaaactt gggatttgcg
    91921 atcccaggta agatcggttc aggatcatgg gatccttttc tatcagatag gaagggctgt
    91981 agcacaaaat gtacttctaa gtaattgccc catagatcct atatctatct atattaagaa
    92041 gaaatcatgt aacgaagggg attcctattt gtacaaatgg tacttcgaac ttggaacgag
    92101 catgaagaaa ttaacgatac ttctttatct tttgagttgt tccgccggat cggtcgctca
    92161 agatctttgg tctctacccg gacccgatga aagaaatggg atcacttctt atggactcgt
    92221 tgagaatgat tctgatctag ttcatggcct attacaagta gaaggcgctc tggtgggatc
    92281 ctcgcggaca gaaaaagatt gcagtcagtt tgataatgat cgagtgacat tgcttcttcg
    92341 gcccgaacca aggaatccct tagatatgat gcaaaacgga tcttgttcta tccttgatca
    92401 gagatttctc tatgaaaaaa acgaatcggg gtttgaagaa ggggaagggg ccctcgaccc
    92461 gcaacagata gaggaggatt tatttaatca catagtttgg gctcctagaa tatggtaccc
    92521 ttggggcatt ctatttgatt gtatcgaaag gcccaattca ttgggatttc cctattggtc
    92581 caggtcattt cggggcaagc ggattcttta tgatgaagag gatgagcttc aagagaatga
    92641 ttcggagttc ttgcagagtg gaaccatgca gtaccagaca cgagatagat cttccaaaga
    92701 acagggcttt tttcgaataa gccaattcat ttgggaccct gcagatccac tctttttcct
    92761 attcaaagat cagtcctttg tctctgtgtt ttcacatcga gaattatttg cagatgaaga
    92821 gatgtcaaag gggcttctta cttcccaaac agatcctcct acatctatat ataaacgctg
    92881 gtttatcaag aagacgcaag aaaagcactt cgaattgttg attaatcgcc agagatggtt
    92941 tagaaccact agttcattat ctaatggatc tttccgttct aatactctat ccgagagtta
    93001 tcagtattta tcaaatctat tcctatctaa cggaacgcta ttggatcaaa tgacaaagac
    93061 attgttgaga aaaagatggc ttttcccgga tgaaatgaaa atttgattca tggaacagga
    93121 gaaagatttc ccattcctta gccggaaagg tatgtggcca tgaaagaggg attaagtgga
    93181 acataatttt gactgggtgg tagagtcgcg gaaacgcttg tttcttccat attttggacc
    93241 ttagctccat ggaacaatag gctactgctg aaacacggaa gaattgaaat attagatcaa
    93301 aacactatgt atggatggta tgaactgcct aaacaagaat tcttgaacag cgaacaacca
    93361 gttcatatat tcacgaccaa gaaaagaagt actggatttt ctttcggata ggccctgaaa
    93421 gcgaaggaag gctggaatgc caacaggcgt ctattattga attcacccga cccgacagta
    93481 cccattttgg gaacgtccag tgccaaagtc actgaatggg taaatcgcca atccctaaaa
    93541 cggactatgt aatgtacttt aatctgctga ggtacgggcg ggcattttac cagaggtttc
    93601 taatctaccc ttgtgtgatt cctgttgaag catatactcg ggggggtggg tgcagggcgg
    93661 acgattttta agcagacccc ccattcatta gatagagaag atcaccaaga tttagtgatc
    93721 cgctgccgaa cttattcaaa ttccaagagc tcggatcgga atcggtatat caataccgat
    93781 ttcgatccga gctctcttat tgaattgccc attcaatgag cattctcaat attatgcctt
    93841 gaagaggact cgaacctcca cgctctttag cacgagattt tgagtctcgc gtgtctacca
    93901 tttcaccacc aaggcatctt gaaagtgaat cgtattacat gaatatgata tctatctagt
    93961 gtgatgtatg gaatatatga caaaggtgga gtatttctat tgatcggtca tgttatatag
    94021 gcccgagttg gacatccaat tgcttcgatt tgaattatcc gtagaatgcc ttatatagat
    94081 atccaatcta tcaaaaagat ggacacaatc aaacccattt ctcgattcaa tagaagccca
    94141 aagaggtgaa tagggttcca aataacgaga gatatgtaaa aagcaggtcc gattactacg
    94201 cctattccta atcctaaatg taatgtaacg acgtagggat catatgtaaa cagagtatct
    94261 atttagatac gctcaaatga ccccttctca taatgagaat gtatataacc ctattccggt
    94321 ctggtccggt atggaatgaa cttataatca tggaatcgac tcgatcatca gattatagat
    94381 tagaagttca taaccctagc ccattcccat tttgggcgga acagatctac taattctttg
    94441 attccagtta gtaagaggga tcttgaacta agaaatagac cctagaagct aaaaaagggt
    94501 atcctgagca attgcaataa tcgggttcat tgatattcct ggtatagtag atgctatcac
    94561 acatacaatc atactcaatt cgatggaatt gtttgatctg aaaggagatc ttctataatt
    94621 tcgcacgtga ggggttattt cttgggttcg tccagtcatt aataacttga ttatttttag
    94681 ataatagtag atagaaacaa cgcttgtaag gagtcctatt aaaaccaaga aatataggcc
    94741 tgcctgccat ccacaccaga ataaatagag ttttccgaaa aaacctgcta gtggaggaag
    94801 acctcctagg gataagagac atagggctaa agagagagcc aaaaaaggat ctttcgtata
    94861 taatcctgca taatctcgaa tgttatcagt tccggtacgt agaccaaata atacaatgca
    94921 agcaaaagtt cctagattca tggagatata gaacagcata taagttatca tgcttgcata
    94981 tccatcattt gagtctccaa caattattcc aataattaca tatccgattt gacctatgga
    95041 cgaatatgca agcatacgtt tcatgcttgt ttgagtcata gcaatgagat tccccaatat
    95101 catgctaaga atagctaggg tttccagaag aagatgccat tcatttgatg agaaataaaa
    95161 aggaatatcg aaaattcgag tggctgaagc tgaagcagct actttcgaag taacagaaag
    95221 aaaagcaacg actggagtgg gagagtcaga gtcgaaaaga ggattcctcg cttctttctc
    95281 tcattcaaaa ccgtgcatga gactttcatc tcacacggct cctaagtgat caaaaaagaa
    95341 agaagatggg ttcttctttc ttttttgatt accttccctc gcgtatgtat aagaccgaat
    95401 ccattcgatt tctaaaaaag attactaatc cttaactttt cgaggaatcc ttcatcagtg
    95461 gttgtgaatg acttgttttt tcaatctttt cggtcttggt tccgtaggag caaatcagaa
    95521 agattgagaa atagaaccat ctgatttgat tcgttctcaa tagccatgag atgatcatct
    95581 tagggtgatc cttttgtcga cggatgctcc tattatactc gtagtctctg aaggatgaga
    95641 accaactatg tagcatctac accgagaatt caagtattgt atacgtcatt agtccgatcc
    95701 tttgtaggaa ctacccgtaa taacgaactt gcaaaatgga tctgtttatc ataaagagat
    95761 tcgtcgttcc tgaccctgct ttgccttaat tgttatttga acaagtcaaa gttctgtctt
    95821 ggtccgagtg tggatagcat ttctcttctg catgtccatg gagttttgaa aaatccaaac
    95881 atctcagaga tagatagaga ggtaggaatt tatcgaacga accgcactcc ttcgtatacg
    95941 tcaggagtcc attgatgaga aggggctggg gaaagcttga acccaattcc tacagtgatg
    96001 aatatgagcg caattgaaat tcctggggag ttatacattt gtgtattgat aagaccattc
    96061 actatttctt gaagctcgat ctctcccccg gatgaaccat atagccaaga gaaaccatga
    96121 accagaatag aagagcttgc cccacccatg agtaaatatt tcatagtagc ctcattagac
    96181 cgtacatctt tcttggtata tccagataat aggtaggagc ataaactgaa acattctgga
    96241 gctacaaaga tagttattaa atcgttagca ccgcataaaa acattcctcc tagagtagct
    96301 gttaatacga ataagagaaa ctctgttata gccatttctg tacattcaat gtactctacg
    96361 gatagaggaa tacatagagt tgaacatagt aaaataagaa attgaaagat ttcgttgaaa
    96421 ttgttcgttt gaaaatttcc cgaaaaacta atcacgggtt cttctctcca tcggaacaag
    96481 agggccgtta tgctcattac taaacttgtt gaagagatga aatataacca aggtatatct
    96541 ttttgatcag aggttgaatc gatcatcaga agaagaatta ggccaaaaat taggatacat
    96601 tctgggaaaa tcaaacttcc atcgaagaga agcaaatgaa aggctttcat aaaaattctc
    96661 gtagaatcga gaatgaagtt ttcattctgt acatgccaga tcatgaatta gtaactgcat
    96721 ccaatttcaa aaaaaaatcc caactgtttc gaactttcca tttttagaat ggaatattta
    96781 cggaatctcc atgaatagga ccaaacctta ttccatggta tttacatgag gttcctcttt
    96841 cttattctta agaaagtccc cgagagggct tagttgatcc acgatttctg tttcatcttt
    96901 cgtttccttt tcgtttgttt cgagaaatat atcgatcaat tccgattctt tctttttctc
    96961 ttgattcttt tccgatcgag aagtatagat cctgttcatg gattaacgaa aatgtgcaaa
    97021 agctctattt gcctctgcca ttctatgagt ctcttccttt ttgcgtatgg catcgccact
    97081 ccctttggca gcatccacta attcggaact taatttgaaa gccatatttc gacccggacg
    97141 ttttcgggat gccgctaata accaacgaat ggcaagtgct tttccttgtg tggatcctat
    97201 ttcaatggga acttgatgag tcgatccacc tacacgtctt gcttttactg ctatatcggg
    97261 agttactcca cgtattgctt gacgtaaaac agatagtgga tttgtttctg tcttttgttg
    97321 aatctttttc acggctcgat agataatttg ataagccaat gatttttttc cgtgtttcag
    97381 aatacggtta accaacatgt taactaatcg attacgataa attggatcgg attttgcagt
    97441 tttttcttct gcagtacctc gacgtgacat gagcgtgaag ggggttcaag aatccgtttt
    97501 ctttttttat aagggctaaa atcacttatt ttggcttttt tactccatat tgtagggtgg
    97561 atctcgaaag atatgaaaga tctccctcca agccgtacat acgactttca tcgaatacgg
    97621 ctttccgcag aattctatat gtatctatga aatcgagtat ggaattctgt ttactcactt
    97681 taaattgagt atccgtttcc ctccttttcc tgctaggatt ggaaatcctg tattttacat
    97741 atccatacga ttgagtcctt gggtttccga aatagtgtaa aaagaagtgc ttcgaatcat
    97801 tgctacttga ctcggacctg ttctaaaaaa gtcgaggtat ttcgaattgt ttgttgacac
    97861 ggacaaagtc agggaaaacc tctgaaatta tttcaatatt gaaccttgga catataagag
    97921 ttccgaatcg aatctcttta gaaagaagat cctttgtctc atggtagcct gctccagtcc
    97981 ccttacgaaa ctttcgttat tgggttagcc atacacttca catgtttcta gcgattcaca
    98041 tggcatcatc aaatgataca agtcttggat aagaatctac aacgcactag aacgcccttg
    98101 ttgacgatcc tttactccga cagcatctag ggttcctcga acaatgtgat atctcacacc
    98161 gggtaaatcc ttaacccttc cccctcttac taagactaca gaatgttctt gtgaattatg
    98221 gccaataccg ggtatataag cagtgatttc aaatccagag gttaatcgta ctctggcaac
    98281 tttacgtagg gcagagtttg gttttttggg ggtgatagtg gaaaagttga cagataagtc
    98341 acccttactg ccactctaca gaaacgtaca tgagattttc acctcatacg gctcctcgtt
    98401 caattctttc gaagtcattg gatccttttc cgcgttcgag aatcccctcc ctttttccac
    98461 tccgtcccga agagtaacta ggaccaattt agtcacgttt tcatgttcca attgaacact
    98521 ttcctttctt ctgtatgaat cgatattatt ccattccaat tccttcccga tacctcccaa
    98581 gtaaaatctc gaattggatc ccaaattgac gggttagtgt gagcttatcc atgcggttat
    98641 gcactaggaa tccattttct gaaagatcct ggctttcgtg ctttggtggg tctccgagat
    98701 cctttcgatg acctatgttg tgttgaaggg atatctatag aatccgatcg attgcgtaaa
    98761 gcccgcggta gcaacggaac cggggaaagt atacagaaaa cacagttctt ttctattata
    98821 ttagtatttt atattatata agattagtat tagttagtga tcccggctta gtgagtcctt
    98881 tcttccgtga tgaactgttg gcgccagtct tacattttgt atctgtggac cgaggagaag
    98941 ggggctcggc gggaagagga ttgtaccgtg agagaagcaa ggaggtcaac ctctttcaaa
    99001 tatacaacat ggattctggc aatgcaatgt agttggactc tcatgtcgat ccgaatgaat
    99061 cattctttcc acggaggtaa atctttgcct gctaggcagg aggatagcaa gttacaaatt
    99121 ctgtctcggt aggacatgta tttctattac tatgaaattc ataaatgaag tagttaatgg
    99181 tggggttacc gttatccttt ttgtgacgaa tcttgtatat gttcctaaga aaaggaattt
    99241 gtccattttt cggggtctca agggggcgtg taaacacata agaactcttg aatggaaatg
    99301 gaaaagagat ggaactccag ttccttcaga aatggtaaga tctttggcgc aagaagaagg
    99361 ggttgatccg tatcatcttg acttgtttct gcttcctcta tttttttcat aataccgggt
    99421 cgggttcttc tcctacccgt atcgaataga acatgctgag ccaaaccttc ttcatgtaaa
    99481 acctgcttga tttagatcgg gaaaatcgtg cggttttatg aaaccatgtg ctatggctcg
    99541 aatccgtagt caatcctatt tccgataggg aaagttgaca actgaatccg acttttccca
    99601 taatttttat atccgtaatt ccgtaatagt gcgaaaagaa ggcccggctc caagttgttc
    99661 aagaatagtg gcgttgagtt tctcgaccct ttgccttagg attagtcagt tctatttctc
    99721 gatgggggca gggaagggat ataactcagc ggtagagtgt caccttgacg tggtggaagt
    99781 catcagttcg agcctgatta tccctaaacc caatgtgagt ttttcgattt tgatttgctc
    99841 ccccgccgtg attgaacgag aatggataag aggctcgtgg gattgacgtg agggggcagg
    99901 gatggctata tttctgggag cgaactccgg gcgaatatga agcgcatgga tacaagttag
    99961 gccttggaat gaaagacaat ttcgaatccg ctttgtctac gaagtctacg aacaaggaag
   100021 ctataagtaa tgcaactatg aatctcatgg agagttcgat cctggctcag gatgaacgct
   100081 ggcggcatgc ttaacacatg caagtcggac gggaagtggt gtttccagtg gcggacgggt
   100141 gagtaacgcg taagaacctg cccttgggag gggaacaaca gctggaaacg gctgctaata
   100201 ccccgtaggc tgaggagcaa aaggaggaat ccgcccgagg aggggctcgc gtctgattag
   100261 ctagttggtg aggcaatagc ttaccaaggc gatgatcagt agctggtccg agaggatgat
   100321 cagccacact gggactgaga cacggcccag actcctacgg gaggcagcag tggggaattt
   100381 tccgcaatgg gcgaaagcct gacggagcaa tgccgcgtgg aggtagaagg cccacgggtc
   100441 gtgaacttct tttcccggag aagaagcaat gacggtatct ggggaataag catcggctaa
   100501 ctctgtgcca gcagccgcgg taatacagag gatgcaagcg ttatccggaa tgattgggcg
   100561 taaagcgtct gtaggtggct ttttaagtcc gccgtcaaat cccagggctc aaccctggac
   100621 aggcggtgga aactaccaag ctggagtacg gtaggggcag agggaatttc cggtggagcg
   100681 gtgaaatgcg tagagatcgg aaagaacacc aacggcgaaa gcactctgct gggccgacac
   100741 tgacactgag agacgaaagc taggggagcg aatgggatta gataccccag tagtcctagc
   100801 cgtaaacgat ggatactagg cgctgtgcgt atcgacccgt gcagtgctgt agctaacgcg
   100861 ttaagtatcc cgcctgggga gtacgttcgc aagaatgaaa ctcaaaggaa ttgacggggg
   100921 cccgcacaag cggtggagca tgtggtttaa ttcgatgcaa agcgaagaac cttaccaggg
   100981 cttgacatgc cgcgaatcct cttgaaagag aggggtgcct tcgggaacgc ggacacaggt
   101041 ggtgcatggc tgtcgtcagc tcgtgccgta aggtgttggg ttaagtcccg caacgagcgc
   101101 aaccctcgtg tttagttgcc atcattgagt ttggaaccct gaacagactg ccggtgataa
   101161 gccggaggaa ggtgaggatg acgtcaagtc atcatgcccc ttatgccctg ggcgacacac
   101221 gtgctacaat ggccgggaca aagggtcgcg atcccgcgag ggtgagctaa ctccaaaaac
   101281 ccgtcctcag ttcggattgc aggctgcaac tcgcctgcat gaagccggaa tcgctagtaa
   101341 tcgccggtca gccatacggc ggtgaattcg ttcccgggcc ttgtacacac cgcccgtcac
   101401 actatgggag ctggccatgc ccgaagtcgt taccttaacc gcaaggaggg ggatgccgaa
   101461 ggcagggcta gtgactggag tgaagtcgta acaaggtagc cgtactggaa ggtgcggctg
   101521 gatcacctcc ttttcaggga gagctaatgt ttgttgggta ttttggtttg acactgcttc
   101581 acacccaaaa agaagggagc tacatctgag tgaaacttgg agatggaagt cttctttcgt
   101641 ttctcgacgg tgaagtaaga ccaagctcat gagcttatta tcccaggtcg gaacaagttg
   101701 ataggatccc cttttttacg tccccatgtc cccccgtgtg gcgatatgag ggcgaaaaaa
   101761 ggaaagagag ggatggggtt tctctcgctt ttggcatagc gggcccccag cgggaggctc
   101821 gcacgacggg ctattagctc agtggtagag cgcgcccctg ataattgcgt cgttgtgcct
   101881 gggctgtgag ggctctcagc cacatggata gttcaatgtg ctcatcggcg cctgaccctg
   101941 agatgtggat catccaaggc acattagcat ggcgtactcc tcctgttcga accggggttt
   102001 gaaaccaaac ttctcctcag gaggatagat ggggcgattc aggtgagatc caatgtagat
   102061 ccaactttcg attcactcgt gggatccggg cggtccgggg gggaccacca tggctcctct
   102121 cttctcgaga atccatacat cccttatcag tgtatggaca gctatctctc gagcacaggt
   102181 ttaggttcgg cctcaatggg aaaataaaat ggagcaccta acaacgcatc ttcacagacc
   102241 aagaactacg agatcacccc tttcattctg gggtgacgga gggatcgtac cattcgagcc
   102301 gttttttttt ttttcatgct tttcccggag gtctggagaa agctgcaatc aataggattt
   102361 ccctaatcct cccttaccga aaggaagagc gtgaaattct ttttcctttc cgcagggacc
   102421 aggagattgg atctagccgt aagaagaatg cttggtataa ataactcact tcttggtctt
   102481 cgaccccctc agtcactacg aacgcccccg atcggtgcaa tgggatgtgt ctatttatct
   102541 atctcttgac tcgaaatggg agcaggtttg aaaaaggatc ttagagtgtc tagggttggg
   102601 gccaggaggg tctcttaacg ccttcttttt tcttctcatc ggagttcttt cacaaagact
   102661 tgccatggta aggaagaagg ggggaacaag cacacttgga gagcgcagta caacggagag
   102721 ttgtatgctg cgttcgggaa ggatgaatcg ctcccgaaaa ggaatctatt gattctctcc
   102781 caattggttg gaccgtaggt gcgatgattt acttcacggg cgaggtctct ggttcaagtc
   102841 caggatggcc cagctgcgcc agggaaaaga atagaagaag catctgactc cttcatgcat
   102901 gctccacttg gctcggggga tatagctcag ttggtagagc tccgctcttg caattgggtc
   102961 gttgcgatta cgggttggat gtctaattgt ccaggcggta atgatagtat cttgtacctg
   103021 aaccggtggc tcactttttc taagtaatgg ggaagaggac cgaaacatgc cactgaaaga
   103081 ctctactgag acaaagatgg gctgtcaaga acgtagagga ggtaggatgg gcagttggtc
   103141 agatccagta tggatcgtat atggacggta gttggagtcg gcggctctcc tagggttccc
   103201 tcatctggga tctctgggga agaggatcaa gttggccttg cgaacagctt gatgcactat
   103261 ctcccttcaa ccctttgagc gaaatgcgga aaaaggaagg aaaatccatg gaccgacccc
   103321 atcatctcca ccccgtagga actacgagat caccccaagg acgccttcgg catccagggg
   103381 tcacggaccg accatagaac cctgttcaat aatcaataat caataatcaa taagtggaac
   103441 gcattagctg ttcgctctca ggttgggcag taagggtcgg agaagggcaa tcactcattc
   103501 ttaaaacttg cgttcttaag accaaagagt cgtcggaaag ggggggggag ctctccgttc
   103561 ccggttctcc tgtagctgga tcctccggaa ccacaagaat ccttagttag aatgggattc
   103621 caactcagca ccttttgagt gagattttga gaagagttgc tctttggaga gcacagtacg
   103681 atgaaagttg taagctgtgt tcggggggga gttattgtct atcgttggcc tctatggtag
   103741 aatcagtcgg gggacctgag aggcggtggt ttaccctgcg gcggatgtca gcggttcgag
   103801 tccgcttatc tccaactcgt gaacttagcc gatacaaagc tatatgatag tacccaattt
   103861 ttccgattcg gcggttcgat ctatgattta tcattcatgg acgttgataa gatccatcca
   103921 tttagcagca ccttaggatg gcatagcctt aaagttaagg gcgaggttca aacgaggaaa
   103981 ggcttacggt ggatacctag gcacccagag acgaggaagg gcgtagtaag cgacgaaatg
   104041 cttcggggag ttgaaaataa gcatagatcc ggagattccc gaataggtca acctttcaaa
   104101 ctgctgctga atccatgggc aggcaagaga caacctggcg aactgaaaca tcttagtagc
   104161 cagaggaaaa gaaagcaaaa gcgattcccg tagtagcggc gagcgaaatg ggagcagcct
   104221 aaaccgtgaa aacggggttg tgggagagca atacaagcgt cgtgctgcta ggcgaagcgg
   104281 tggagtactg caccctagat ggcgagagtc cagtagccga aagcatcact agcttacgct
   104341 ctgacccgag tagcatgggg cacgtggaat cccgtgtgaa tcagcaagga ccaccttgca
   104401 aggctaaata ctcctgggtg accgatagcg aagtagtacc gtgagggaag ggtgaaaaga
   104461 acccccatcg gggagtgaaa tagaacatga aaccgtaagc tcccaagcag tgggaggagc
   104521 ccggggctct gaccgcgtgc ctgttgaaga atgagccggc gactcatagg cagtggcttg
   104581 gttaagggaa cccaccggag ccgtagcgaa agcgagtctt catagggcaa ttgtcactgc
   104641 ttatggaccc gaacctgggt gatctatcca tgaccaggat gaagcttggg tgaaactaag
   104701 tggaggtccg aaccgactga tgttgaagaa tcagcggatg agttgtggtt aggggtgaaa
   104761 tgccactcga acccagagct agctggttct ccccgaaatg cgttgaggcg cagcagttga
   104821 ctggacatct aggggtaaag cactgtttcg gtgcgggccg cgagagcggt accaaatcga
   104881 ggcaaactct gaatactaga tatgacctca aaataaaata acaggggtca aggtcggcca
   104941 gtgagacgat gggggataag cttcatcgtc gagagggaaa cagcccggat caccagctaa
   105001 ggcccctaaa tgaccgctca gtgataaagg aggtaggggt gcagagacag ccaggaggtt
   105061 tgcctagaag cagccaccct tgaaagagtg cgtaatagct cactgatcga gcgctcttgc
   105121 gccgaagatg aacggggcta agcgatctgc cgaagctgtg ggatgtaaaa atacatcggt
   105181 aggggagcgt tccgccttag agggaagcac ccgcgcgagc ggtagtggac gaagcggaag
   105241 cgagaatgtc ggcttgagta acgcaaacat tggtgagaat ccaatgcccc gaaaacctaa
   105301 gggttcctcc gcaaggttcg tccacggagg gtgagtcagg gcctaagatc aggccgaaag
   105361 gcgtagtcga tggacaacag gtgaatattc ctgtactacc ccttgttggt cccgagggac
   105421 ggaggaggct aggttagccg aaagatggtt atcggttcaa ggacgtaagg tgaccctgct
   105481 ttttcagggt aagaaggggt agagaaaatg cctcgagcca atgttcgagt accaggcgct
   105541 acggcgctga agtaacccat gccatactcc caggaaaagc tcgaacgacc ttcaacaaaa
   105601 gggtacctgt acccgaaacc gacacaggta ggtaggtaga gaatacctag gggcgcgaga
   105661 caactctctc taaggaactc ggcaaaatag ccccgtaact tcgggagaag gggtgcctcc
   105721 tcacaaaggg ggtcgcagtg accaggcccg ggcgactgtt taccaaaaac acaggtctcc
   105781 gcaaagtcgt aagaccatgt atgggggctg acgcctgccc agtgccggaa ggtcaaggaa
   105841 gttggtgacc tgatgacagg ggagccggcg accgaagccc cggtgaacgg cggccgtaac
   105901 tataacggtc ctaaggtagc gaaattcctt gtcgggtaag ttccgacccg cacgaaaggc
   105961 gtaacgatct gggcactgtc tcggagagag gctcggtgaa atagacatgt ctgtgaagat
   106021 gcggactacc tgcacctgga cagaaagacc ctatgaagct tcactgttcc ctgggattgg
   106081 ctttgggcct ttcctgcgca gcttaggtgg aaggcgaaga aggcctcctt ccgggggggc
   106141 ccgagccatc agtgagatac cactctggaa gagctagaat tctaaccttg tgtcaggacc
   106201 tacgggccaa gggacagtct caggtagaca gtttctatgg ggcgtaggcc tcccaaaagg
   106261 taacggaggc gtgcaaaggt ttcctcgggc cggacggaga ttggccctcg agtgcaaagg
   106321 cagaagggag cttgactgca agacccaccc gtcgagcagg gacgaaagtc ggccttagtg
   106381 atccgacggt gccgagtgga agggccgtcg ctcaacggat aaaagttact ctagggataa
   106441 caggctgatc ttccccaaga gctcacatcg acgggaaggt ttggcacctc gatgtcggct
   106501 cttcgccacc tggggctgta gtatgttcca agggttgggc tgttcgccca ttaaagcggt
   106561 acgtgagctg ggttcagaac gtcgtgagac agttcggtcc atatccggtg tgggcgttag
   106621 agcattgaga ggacctttcc ctagtacgag aggaccggga aggacgcacc tctggtgtac
   106681 cagttatcgt gcccacggta aacgctgggt agccaagtgc ggagcggata actgctgaaa
   106741 gcatctaagt agtaagccca ccccaagatg agtgctctcc tattccgact tccccggagc
   106801 ctccggtagc acagccaaga cagcgacggg ttctctgccc ctgcggggat ggagcgacag
   106861 aagttttgag aattcaagag aaggtcacgg cgagacgagc cgtttatcat tacgataggt
   106921 gtcaagtgga agtgcagtga tgtatgcagc tgaggcatcc taacagaccg gtagacttga
   106981 accttgttcc tacatgaccc gatcaattcg atcaggcact cgccgtctat tttcattgtt
   107041 caactctttg acaacatgaa aaaaccaaaa gctctgccct ctctacctat ccaaccaagg
   107101 gatggaaggg cagaggcctt tggtgtcccc tccagtcaag aattggggcc tctagccaat
   107161 ccgcttttct ctcatgcctt tcttcgttca tggttcgata ttctggtgtc ctaggcgtag
   107221 aggaaccaca ccaatccatc ccgaacttgg tggttaaact ctactgcggt gacgatactg
   107281 taggggaggt cctgcggaaa aatagctcga cgccaggatg ataaaaagct taacacctcc
   107341 cattcttatt tctttttcaa tatgaaaaag aaataaatga gaaatcaaaa ggtcgtctta
   107401 ttcaaaaccc caattatgac atcccttctc tcccacttca cacctcggaa cgcaccgttc
   107461 cgttcttata gagagaaagg cgctttcaca tcttcttaac ccgaaatggc tggggagagg
   107521 aaaggttcct tttttgaggg tactactccc gggaacagat ccagtggaga cggggtgggg
   107581 cctgtagctc agaggattag agcacgtggc tacgaaccac ggtgtcgggg gttcgaatcc
   107641 ctcctcgccc acaaccggcc caaaagggaa gtgcctttcc ctctgggggt aggaaaatca
   107701 tgatcgggat aatggaactt gggtgtgggt cttttgtcga aatggaatgg cctttttttt
   107761 atttatcgta aacctttttc attttctttt attctgaatt aaagaattca gaatgaatca
   107821 aatctcccca ggtaggattc gaacctacga ccagtcagtt aacagccgac cgctctacca
   107881 ctgagctact gaggaacaac gagagattag atatcataga gttcaattcc cgttctcaac
   107941 ccatgaccaa tatgagctcg aagcttcctt cgtaactccc ggaacttctt cgtagtggcc
   108001 cctttccatg cctcatttca tagggaaccc caaagtggct ctatttcatt atattccatc
   108061 catatcccaa ttccattcct ttaatatccc tttggtgtca ttgacataac agatgtcgtt
   108121 tctagtctat ctctttctat ttcttttcta tatatggaaa gttcaaaaat catcatataa
   108181 taatccagaa attgcaatag aaaagaaaaa gggaggtttg tgatgatttt gaaatctttt
   108241 ctactaggta atctagtatc cttatgcatg aagataatca attcggtcgt tgtggtcgga
   108301 ctctattatg gatttctgac cacattctcc atagggccct cttatctctt ccttctccga
   108361 gctcaggtta tggaagaagg agaagaagga accgagaaga aggtatcagc aacaacaggt
   108421 tttattacgg gacagctcat gatgttcata tcgatctatt atgcgcctct gcatctagca
   108481 ttgggtagac ctcatacaat aactgtacta gctctaccgt atcttttgtt tcatttcttc
   108541 tggaataatc acaaaaactt ttttgattat ggatctacta ccagaaattc aatgcgtaat
   108601 ctcagcattc aatgcgtatt cctgaataat ctcatttttc aattattcaa ccatttcatt
   108661 ttaccaagtt caatgctagc cagattagtc aacatttata tgtttcgatg caacaacaag
   108721 atgttatttg taacaagcag ttttgttggt tggttaattg gtcacatttt attcatgaaa
   108781 tgggttggat tggtattagt ctggatacgg caaaataatt ctattagatc gaatgtactt
   108841 attcgatcta ataagtcaga attgagaaat tctatggctc gaatatttag tattctctta
   108901 tttattacct gtgtctacta tttaggcaga ataccgtcac ccatttttac taagaaactg
   108961 aacccacaaa cggaagaagg gtgggaaagt gaggaagaaa cagatgtaga aatagaaaca
   109021 gcttccgaaa cgaaggggac taaacaggaa caagagggat ccaccgaaga agatccttct
   109081 ccttcccttt tttcggaaga aaaggaggat ccggacaaaa tcgatgaaac ggaagagatc
   109141 cgagtgaatg gaaaggaaaa aacaaaggat gaattccact ttacagagac acgctataac
   109201 aacagcccag tttataaagg cctcttctgg tttgaaaaac ctcttctgac ctttcttttc
   109261 gattataaac gatggaatcg cccattacga tacataaaaa ataatagatt tgaaaggact
   109321 gcaagaaaag aaatgtcaca atattttttt tatacatgcc gaagtgatgg aaaagaaaga
   109381 atctctttta cgtatccgcc tagcttgtca acttttggag aaatgataca aagaaggatg
   109441 tccctgccca cactagaaaa actctcttcg gatgaactgt acaatcattg ggtttatact
   109501 aaccaacaca aaaataacaa cttaaacaac gagtttttaa atagaattga ggctctagat
   109561 acgggatttt tttctctaga tatactcgaa aaaagtacta gattgtgtaa tgataagact
   109621 agaaaagatt acttgcctaa aatgtatgat cccattttga atgggttata tcggggaaca
   109681 atcaaaaaca aaatttcacc ttcaatcata aataaaattt cgttagaaaa ttttatagag
   109741 acaatggaaa ttaataagat tcatagtatc cttcttcctg atactgatta ccaagagttt
   109801 gaacagaaaa tagaccgatt tgataaaaaa actttttcaa cggaaaatcg tcatttattt
   109861 actttaatca gtaaatttga tagagaatcg ggatcgagtt taaattggaa gggcctctct
   109921 ttattttcag aaaaagaaca aggaaggatt ggttcagaaa aaagagccaa attttacaaa
   109981 tttttattga atacaattct aactagccct aatggtcaaa aaacaaaaca aaaatttgta
   110041 ataaaagaaa tcagtaaaaa agtccctcga tggtcataca aacttattac cgagttggaa
   110101 ttctagatat aaattatatc caaaaaggag taaattaata aaaaaattga tacaaaaaat
   110161 aaatacaaga aaagataaga agagatgcgc ccgccaccta tagatttaat accttcgcct
   110221 acaaagaaac tcaaaacacc aactccatta gtaattccat caattactcg tctatcaaaa
   110281 aaagaagtta acttggacaa tcctcttatt cccccaataa agaatcttgc ataaaaagca
   110341 tctatgtaac cacgattata tgaccaatca tatataccat ttattatttt gtccaaaata
   110401 atttttttag gaccagtttt aacaaaatag ttaattaaat cccaattttg caaagatgaa
   110461 taaacaggtt tatataaaaa gaaggctata aatattccaa aaagagctat actaaccgaa
   110521 gaaagagcat ctttcaaaaa ttcataccaa tttattgaat tattcaaatt tttatgtaaa
   110581 aggtttatag acggagttaa ccattttgat aatatgtcca aatacgctcc gtcttgattg
   110641 aaaggaattc ctagggatcc aacgaacaac gtaaatagaa ccaatacaag tataggaaat
   110701 aacatagtat tatctgattc ataaggatac gaaaaaaact tcttatttac aaaacgggta
   110761 atagtaataa agggttgtgt ggtgtttctt gcattctgat caattcgata cgtttttttt
   110821 gaaaaaaaag aagcaatctc atgatttttc attgttaata acgttaataa acaaaaattt
   110881 ttgttaatta ttttcgaatc ctctttaccc catagagata ttgaacagag gggggtattt
   110941 tttttgtcac tgtaattttg aaaatgaacg tttaaatgtc cttcaaaagt aagtaaatag
   111001 attcgaaaca tataaaatgc ggttaatccc gctgtaaacc aagctattat tgctaaaatt
   111061 ggtgaataca accaagtatc gttaagaatt tcatctttgg accaaaaaca agcaagaggc
   111121 ggaataccac aaagagaaag tgtacctaat aaaaaagcaa ttttggtaat tgggacatgc
   111181 tttgttaaac cccccataaa aaccatattc tgacttttct ttggagaata tccaacaaga
   111241 gtttccattg aatgaataac ggatccagat cctaaaaaca ataatgcttt cgaataagca
   111301 tgagtaatca aatgaaataa agcacttcga taagacccca tacctagagc taacatcata
   111361 taacccaatt gagacattgt ggaataggct aaacctctct taatatcttt ttgagcaagg
   111421 gcaaaagtag ctccgaataa tattgttatt actcctacca aagagatgaa attcattatg
   111481 tgaggtatga ctatgaaaag aggaaaaagc cgagctacaa gaaaaatgcc cgcggctacc
   111541 atagtagcag catgtataag agccgaaata ggagtaggtc cctccatggc atccggtaac
   111601 catacatgaa ggggaaattg tgcagattta gcaaccgcac cggcaaataa tagaacggca
   111661 cacaaagtaa caaataaaaa attgacttca ttatgattat tagaaatcaa gttattgaat
   111721 attttgaata aatctcgaaa ttcgaaactc cctgttatcc aataaaaacc taaaattcct
   111781 aataataaac caaaatcccc aacacgatta gttacaaatg ccttttggca agcatttgcc
   111841 gcaacgggcc gtgtgaacca aaaccctatt aatagatatg aacacattcc gaccaattcc
   111901 caaaaaatat aaatttgtat caaattagaa ctagtaacta atcctaacat agaagtactg
   111961 aaaaaactca tataagcgaa aaatctcaaa tatccttgat cataagacat ataattatca
   112021 ctataaataa gaaccataat tccaatagta gtgattaata ttgacataat agaagtaagt
   112081 gggtcgatca agtaacctaa ttctaaagaa aaatcattat tgatgatcca agaccataca
   112141 tattgataga tagaactgcc atttatttgc tgaatagaca gattgatcga aaaaatcatg
   112201 actatactta acaaaaaaac actttgaaaa gcccacatac ggcgaagact ttttgttgcc
   112261 gacggaaaaa gaagaagccc cgctcctatt aacataggaa ctggaagtgg aaggaaaggt
   112321 attatccacg catattgata tgtctgttcc ataaaaaaag ttttttattc ttaattaatt
   112381 gtttccgttt taccggatcc tacccctttc aatttcaaaa caaaagggtt caataaaaaa
   112441 aaatcaagag atgtactaat ttaaagataa ttttcggatt ttctatattc ttacttatta
   112501 cttattctga gtctttccaa aatacttcaa atattaaaat aaagaagtta caattgggca
   112561 aatgatatga ccaacttgct cataaaaagc gatattaact aagattttct taaaataacg
   112621 aaaattttaa ttttcattat tattagatga ctttatattc ataaagtaag gataaaaaat
   112681 tacacgaaaa aaagtacttg attctgatat gaatcgatat gaatcatagg attcactaag
   112741 ttaaaaaatt tgtactaatc tcgcttttta gttagtttgt tccaaatcat taactagttt
   112801 cattatgaaa ttgattgatt attttccatt tcaataaaaa aaaattatag gaaacgctat
   112861 aatatcgaac attttatata agatttattt ttctatttat caaaaggggg taaaatcaaa
   112921 ttaataaaaa aaatcactaa gatttctttt accaaatcat gtatctttta acagattaat
   112981 tactttaatg attagtttga ttctaattta aaaatggaat ttgggagtat tctttcctca
   113041 agtttgacca attaatcgaa aaaattaaag ttttcataag gcaatgggtt cttaaagtgt
   113101 tcttaaatcc ctcggtgttt tttattctgt ataaatgata tgtagaaaaa aaatggacag
   113161 agctcaaaaa ggaaggtatt ttttagattc tttgtctcac caaattaaat ttctatagta
   113221 caacagcgga ttctatagaa atagatgtga atcataaaga acaacaaata aagatacgaa
   113281 tcaataaaac gagtctttct tacgaatatt ctatgtatat agaaaaactt tttgttgaaa
   113341 aaaaaattaa atgctatttt tatagtaaga ttttgtatga ttttcgcata tcttttatct
   113401 atatatattt ttttttctga agataatatt atctagagaa taactagata atgaatagat
   113461 tctttttgac caatagatgt ctttcacatc caactataac aacgagtaac ctcttaattt
   113521 ttaaatggca gttccaaaaa aacgtacttc tatatcaaaa aagcgtattc gtaaaaatat
   113581 ttggaaaggg aaaggatatt gggcagcctt aaaagcgttg tcattaggga aatctctttc
   113641 taccggaaac tcaaaaagtt tttttgtgcg acaaacaaat aagtcataaa ataaaacatt
   113701 ggaataatct gaatcaaaaa aaaggcccat ttaattcgta ataggaaatt aacaaacctg
   113761 ttgtttgtgg ctaatcgata tgaactagaa ctctatatat atatagaatt atatataata
   113821 agaattcttc ggtttagggg gtggttagta aattctaaaa aacttttgaa aaaagaataa
   113881 agacaagata caaggcttga gccctgtttt agtttttagt atattttctt gttttggggg
   113941 gggtggggag tcttttttcc ccatcaacct atttgtcaca attacaataa tcgagatttt
   114001 tctatatata tatataaata gaaatatata aatataaaga agggtaacta aaagatcttt
   114061 agttaaaatt aatacatcgt tggaactaat ttattctttt atttttaaat ttttttttta
   114121 attttctgac ttcttatttc tctgaattaa tctaattaat atctaattat tatattatat
   114181 attaatttac catttcccat atatctgtct ctttcaaccc aaccgacaaa agccgggaat
   114241 tttttgtccg aataatgtgt cagttttgag taagaaaagg gggtatattt tttgttcatt
   114301 gataaaatcc attttttcac ttttaggaaa taatataaat gagaaaaatt ttatgaaaaa
   114361 aagaaatctt ttttagttct atcaataact aataactcta ataactagag ggtcgaactt
   114421 tgtagtttca agagttcgat tctattgaat tatagaagag cataaactac accaaagtac
   114481 taaggtaaat aaaacccata ccccaaaata atgaaccttc aaattcctat ttgaacaaag
   114541 ttttattcat tcgttttaat ctttactaaa aatatttcat tgagttgact ccttaaatct
   114601 cgacgattga ctatgaatag gctattatga attcgaacaa gccgctatgg tgaaatcggt
   114661 agacacgctg ctcttaggaa gcagtgctag agcatctcgg ttcgagtccg agtggcggca
   114721 gaccttcttc gaaaatagat acaatagatt ctaaaatgaa ttcaattcct gatttatatt
   114781 tcaggattcc tcctttttaa aatttttatg atattttcaa ctttagagca tatattaact
   114841 catatttcct tttcgatagt ttccattgta attacaattc atttgataac tttattaatc
   114901 gatgaaatca taaaactaaa tgattcgtca gaaaagggaa tgatagctac ttttttatgt
   114961 ataaccgtat tattagtcac tcgttggatt tattcagggc atttcccact aagtgattta
   115021 tatgaatcat taatctttct ttcatggagt ttatcagtta ttcatatagt tccatatttc
   115081 aaaaaaaata aaagccattt aagtacaata actacgtcaa gtgttatttt tacccaaggc
   115141 tttgctacct cgggtctttt aactgaaata catcaatccg caatattagt acccgctctc
   115201 caatccgagt ggttaataat gcacgtaagt atgatgatat tgggctatgc agctctttta
   115261 tgtggatcat tattatcagt agcacttctg gtccttacat ttcaaaaaaa aataaatcct
   115321 ttttgtaaga ggaatcgttt attaaaatta aacgaggcgt tttcctttgg tgaaatacaa
   115381 tacataaatg aaagaaacaa tattttagga aatgcttctt ttttttctgc taacaattat
   115441 tacaggtccc aattgattca acagttggat tattggagtt atcgtgtgat tagtctaggt
   115501 tttctatttt taaccatagg tattctttca ggagcagtat gggctaatga agcatggggg
   115561 tcctactgga attgggaccc aaaggaaact tgggcgttta ttacttggat cgtatttgcg
   115621 gtttatttac atactcgaac caatagaaat ttacaggttg aaaattccgc aattgtggcg
   115681 tctatgggct ttcttataat ttggatatgc tattttgggg tcaatctatt aggaataggg
   115741 ctacatagtt atggttcatt tacgttaacg tctaattgaa ttcaagaaag gttcttacca
   115801 atataaaaat ataaaaagac gttgtttgta tataaaaaac tttatatgaa ccagtgagaa
   115861 ccatgtgaat caagtagtgc ggggattcgc atggttctca caaagaccaa acatatcggg
   115921 tgaattttct ttttttaact taaaagagga aagggttttc tttttttcat tatccaaatc
   115981 ctagtatttt tttataaaaa ctatctataa acaaaattag ataaaagaac ctcgaccttg
   116041 tccactgata gggaaagaac aaaatcaggg tacataccaa tacctattac aggtataaag
   116101 atagagatcg aaacaaataa ctctcgcggt ccagaatcaa aaacatacga gtttggagca
   116161 ttaaatagct tgtatccata gaacatctgg cgtaatatag ataatgaata aataggagtt
   116221 aatatcatcc caattgccat tacaaaagta attcctagtt ttggtattaa aagatatttt
   116281 tggctggtaa tgattccaaa aaaaactatt aattctgcaa caaaaccgct catacccggt
   116341 aatgcaagag atgccattga aaagctgctg aacatcgtga atatttttgg cattgggata
   116401 gctattccgc ccatttcgtc gagataaaca agacgtattc tatcataact cgttcctgcc
   116461 aagaaaaaaa gcgcagcacc aataaatcca tgagagacta tttgtaaaat ggctccattg
   116521 agtcccgtat cggttataga acttattcct ataagtatga aacccatatg agatacagag
   116581 gaataggcta ttcttttttt taaattacgt tggccaggag atgttgaagc tgcatagatt
   116641 atttgtattg tgcctactat caccaaccac ggagaaaata tagaatgggc atgggataat
   116701 aattccatat taatccgaat caatccatac gctcccattt ttaataagat tccggctaaa
   116761 agcatacaag tactgtaatg tgcttctcca tgagtatctg gtaaccatgt atgtaggggt
   116821 ataatcggcg atttgacagc aaaagcaata aaaaatccaa tatagaatat tatttccaag
   116881 gccgcaggat atgactgatt aactaatgtt gcaaaattta atgtcggttc agtagaacca
   116941 tataaaccaa cacccagaac tcccattaag agaaaaacgg aacctcccgc cgtatataaa
   117001 ataaattttg tagccgaata aagacgtttc tttccccccc acatggataa aagtagataa
   117061 accggaatta attctaactc ccacatgatg aaaaaaagta aaaggtcccg agaagaaaat
   117121 gatcctattt gcccactgta cattgctaac atcaagaaat ggaataatcg agaatctcga
   117181 gtaaccggcc aagccgctaa agtagctaaa gtagtgatga atcccgttag taatatgggt
   117241 cctatagaaa gtccatctat tcctaatctc caatggaaat caaaaaaatt gatccattta
   117301 tagtcctcga ctagttggat taatgaatca tccaattgaa actgataaca gaatgcatag
   117361 gtcgttagaa ggagttctaa aatacatata catatagtat accacctaat gactctattt
   117421 cctctatggg gaagaaagaa aattacggag cctgcgaata ttggcaaaat tacaattaga
   117481 gttaaccaag gaaaaaaatt cgtggtaaag acaagataca cttgggccag aaaaacccgt
   117541 gctcaaaata acatatattt tttatttttc gagcacggtc gataaaaaaa atcaaatgga
   117601 ttcgagtaga gttttctgga acatatcaat aagctagacc catactacga gttgtttcat
   117661 gccataaaga aacccgaacg ctcaagaaat cggttggaca ggcggattca catctcttac
   117721 aaccaacaca atcttccgtt cttggagcag aagcaatttg tttagcttta catccgtccc
   117781 agggtatcat ttctaatacg tcggtggggc aggctcggac acattgagtg caccctatac
   117841 atgtatcata aatctttact gaatgtgaca ttggatctat atatttttga atgtcataaa
   117901 ttttcgatat agtaaactta taaatgaatg gtatatttag atactagacg aatcaatgaa
   117961 ttatcagaaa atttttactc tacttctgca gtggctcatg agagagggct aaaatacttt
   118021 gatttcttat gtttgtgtaa acatgattaa acctcacgta gcagacatgc tgattttaat
   118081 ttatttatct ttatctttat ctttatgaat ataatctttg aatttatatg attaatacta
   118141 cttattcaac aaattagatt gattaatccg agttgatttt atgttacgat aaattgatga
   118201 aacaatagct agtccaatag ttgcttcagc ggctgcaata gctataacaa aaattgagaa
   118261 aatggatcct tttaattgac gactatcaaa aaaataagaa aatgttacaa aatttatatt
   118321 aactgcgttc aaaataagtt caagacacat aagggcccta accatatttc gactcgtaat
   118381 caatccataa agaccgacag aaaataaata ggcactcaaa acaagtacat gttcgagcat
   118441 cattaaaaaa ctccttacca atctcgattc atttcaatat gaacaaaaat tcaaccgatt
   118501 tgattgaata gaagataaca aatacagaac aaaagaatat attggtaata gatcgaacta
   118561 aaagatttct atttgatata tgaattcaaa aagaatgtga taaccccgaa caaagtttga
   118621 tttgaattcc gagttcgaaa gatttattat tgacgagcta gtgtaatcga acctattaac
   118681 gcaactaaaa gaattattga aatgagttca aatggaagaa aaaaatctgt tgataaatga
   118741 atcccaattt gttgactatt acttatcaaa tcttgctcta aaatctggtt tgattttgta
   118801 gtccaaataa tcccgtacca tgacgtatct ggaatagtag taattagtga aacaaaaata
   118861 cttgtacaaa ccatcgacgt aaccccatcc caaacggtcc aaagaggaaa atctttgtaa
   118921 tattcggaac cgttcatgaa catcacagca aaaatgatta aaacatttat ggcccccacg
   118981 taaataagaa gctgcgcagc agctacaaaa tgggagttcg acagaatata gaataaggat
   119041 gtacaaacaa gaaccaatcc caatgaaaag gcagaataaa ttggattgga gagtaatacc
   119101 actcccagac ctcctaatat aagacccgat cctagaaaga ctaaaagaaa atcatgtatt
   119161 ggtccaggta aatccattat tatatatata taaatagaga aataaatcga aatctttcat
   119221 aactttaatt gacctggcca ggaaaaaaga agttatttta tcatacttct tcattattaa
   119281 ttgaatttga acagatgtgg attgatctag attatttatt aattaatatt attaattata
   119341 tattttatat atatagatat taatttaaac tcaaatccaa attttaccac gattctcacc
   119401 aacaaacaaa accaatcaat agtttggagt tggggttatt caccaagcaa gagcctcatt
   119461 cttttacatc aaaatggagt cttattaatt gggagttgct cttgaatcaa gtttttttta
   119521 tttcaggcaa attcaaaatt gttcgagtcg tgtaatcgtt aattattgac attggtaaac
   119581 gccccaaaga aatttgatta taattcaatt cgtgacgatc atatgtagaa agttcatatt
   119641 cttcagtcat tgataaacaa tttgttggac aatactcaac gcaattacca caaaatatac
   119701 agattccgaa atcaatactg taattaagca atcgtttctt tctaatatcc gtttccaatt
   119761 tccaatctat aacaggtaga tctataggac atacacgaac acatacttca caagcaatgc
   119821 atttatcaaa ttcaaagtgg attcggccgc ggaaacgctc tgatgtaatc aatttttcgt
   119881 agggatattg aatagttaca ggtaaacgac tcgcatgtga taaggtaatc atgaaacctt
   119941 gaccgatgta ccttgcagct cgtactgttt gttgaccata attcatgaac tcagttacca
   120001 tagagaacat attgtgaata tctataaaaa attttatgct tgttttgttt ctttctcttg
   120061 ttcttgtttg agacaagtcg tgaaaataga atatcgtatt cttttacagt gaaagaagtt
   120121 gggaagaagt tgttaataat agattgccaa gagatatggg taaaagaaat ttccacccaa
   120181 gatttaatag ttggtccatt cttagccttg gtaaagtcca tcttgttgtg atagcaatga
   120241 ataagaacaa ataagtttta gctaatgtaa taaagatacc aattgttgtt ccaaagaacc
   120301 tacccgcttt atttatttca aaaaaatcag gaacggctat gtacggaaga gaaagattcc
   120361 aaccccccaa gtaaagaacc gttacaaata atgaagaaac tagtaaattc agatacgaag
   120421 caacgtaaaa taaaccaaat tttatacctg aatattcggt ttgataacct gctaccaatt
   120481 cttcttctgc ttctggtaaa tcaaaaggta atctttcaca ctcggctaag gacgaaatta
   120541 gaaaaacgat aaaccctata ggttgacgcc acaaattcca cccccaaaaa ccatattttg
   120601 actgcgcttc aactatatca actgtacttg aactgttaga taagtatagt cgacgataac
   120661 attactgttc gcaacgctat tacagaaccg tacatgagat tttcacctca tacggctcct
   120721 cgaaggtcac aaataaatct aagacccgtt tgctattatt tatcttgata tgtttgtagg
   120781 atagaatcca aatctatcgt aaggtcccca attagacaat ggaattctgt ctgctatata
   120841 ttctttttta ttatattatt attataaagt gcttctgaat tgatcttatc ttttaaaaat
   120901 ttaaaatttt ttgttgagta ataacttaac ctttgaataa aaagtttctt ttagaaatct
   120961 aaataaatat ttcaacctag catttttgat tacgaaaaaa attagacatt gcgttagttc
   121021 accaaacatt acaagaattc tatctctcta aaaaataaaa aatacctttt tgtagtgcaa
   121081 ttaaattctt tcgattttat tttttcgttc ctattctcct ttctcagaaa aagggacttt
   121141 aaaaaaagca aagtaaagga ttacttcgtt cttgatagtt atttacttaa tcggtggata
   121201 ggaacatact ctggatcgga atcttggaga gtactccttc atcatttcta ccaacataaa
   121261 gccccaatta gaatcccttt tatgctatgc agtatgcaca gaaaaattct gttgaataac
   121321 ttacataatc tctatctcta ttacgaatcc tttgtgtacc ttggtgttcc taactatcca
   121381 ctctttttgg tcaaaaagaa cccgttcgtt agggtaatac atgtatgtta atagctagta
   121441 aaatccctag acagttgctc cttttgaacc cgcttcaagt catgatgatt aatcactcaa
   121501 tcttggggta aatagtatat aatgcttatg tttactttca cttaactctt gtacatagga
   121561 aatgaggctg aatcttttta ctgcaaaata agaagctgtt tttttcactc atataactat
   121621 ctggtttagt tcatcaaccc gaatgatgaa taaaaaataa aaatatatat attcaactca
   121681 tgaaatttcc ttactagaaa gaaaataaat agaggaaatt tgatttctta acgaatcaca
   121741 cgtagagata ttgataacac acatagagtt aatggtattt cataactaat tgattgagca
   121801 gcagcccgta aaccacctaa aaaggaatat ttattatttg atccataacc tgacataaga
   121861 aggcccacgg gagcaatact tgaaatggca atccataaaa aaacaccaat actgaaatcg
   121921 gctagaacaa ggtgatagcc aaaaggaatt actaaataac ttagtagaat tgatgtgact
   121981 gctatagatg gtccgatact gaataaacga gtatctcctc ttgatggaag aagattctct
   122041 ttgaaaagta attttgtacc atctgctaaa gcttgaagaa ttcccaaagg cccggcgtat
   122101 tcggggccaa tacgttgttg tatccccgca gatatttctc tttctaacca aacaataact
   122161 agtacaccta ttgtgattcc taatacagga gtaaaaatag ggacaagcat ccatatgatc
   122221 tcatatacct cttttaagga ttccaatcta aaaaaagaat tgatagcttg tacttctgtt
   122281 gtatctatta tcattttaac gatcaatttc tcccataatg atatctatgc tacctagtat
   122341 tgtcataata tcagccaatt tcattctttt aactaattga ggaaggattt gcaaattgat
   122401 aaaacccggc ggtctaattt tccatctcca aggaaaaaca cccttatctc ctatcaaaaa
   122461 aattcctaat tctccttttg gggcttcgac tctcacataa agttcttgct ttgacaattc
   122521 aaaagtagga gagggttttt tactgataaa tcgatagtca aaatcattcc attcgggatc
   122581 ccctacttta tcaaagcgcc ggatttctaa attctcatag ggcccccccg gaattccttc
   122641 taaagcctgt tgaataattt ttattgattc tgtcatttca ctgattcgta ctaaataacg
   122701 agctaatgaa tctccttctt tttgccattg aactccccaa tcaaattcat cgtaagactc
   122761 ataatgatca accttccgaa gatcccattg tattccggaa gctcgtagca ttggtcctga
   122821 taaaccccaa tttattgcct cctctccgcc aataatgcct actccctcaa ctcgctctaa
   122881 aaaaagagga ttccgtgtaa taagcctttg atattcagta actcttgtta aaaaataatc
   122941 acaaaaatcc aaacatttat ctatccagcc atgaggtaaa tcagcagcga ctcctccgat
   123001 acgaaaataa ttatgcatca ttcgcatacc ggtggcagct tcgaataggt catatatcaa
   123061 ttctctttct cgaaaaatat agaagaaggg ggtctgtgcg ccaatatctg ccataaaagg
   123121 gccaagccat aacaaatgcg aagctatacg acttaactct aacataatga ctctgatata
   123181 gctggccctt ttaggcactt gaatattgcc taactgctct ggtgcattta cagttattgc
   123241 ttcgttgaac atagtagcta aataatccca acgtgttaca taaggtaaat attgtataat
   123301 tgttcggttt tccgcaattt tttccatccc tctatgtaaa taacccaata tcggttcaca
   123361 gtcaataaca tcttcaccat ctagagtaac aatgagtcga agaacaccgt gcattgatgg
   123421 gtgctgagga cccatattga ctatcataag gtcatttcgt gtagctgatg cagtcatagg
   123481 ttttttcccg attcattctt ccatgaattg ctgaaagcga aaagaagttc atcaaaattt
   123541 aagcgaaaat tcaaaacgac tcttcaaatt aatgattttt tgtttctcga atctccaacc
   123601 ggccgattaa ttctttataa cgtactctat ttttttttga caaataggcg cgcagccgtt
   123661 gacgttttcc tataatttta cgcagacctc tctgagataa atagtctttt ttgtgcaatt
   123721 ccaaatgtga agtaagtctc cgtatcctat tggtgaaact cactacttga aattcaacag
   123781 accccttgtt gtcttcgttt tcctctttca aaataattac actgaatgga ttttttatca
   123841 taaaaaaagc tccccctacc ctttaattta catatacgta tttgatttta tcgatcagta
   123901 ataataatat cagtcatttt aatgtagtat ttggtatata caagaatttt catttattta
   123961 tggacttcca attttattaa tcaaaatttt catttgattt ggacagggat aaaaaagggg
   124021 atggtacatt tttacactca caacgtcgaa taatttagac ctcaatttga attaggaaga
   124081 ttccgtagat tcgtttattt tatcgatttt atcaaaacaa attgatacgt cattgactta
   124141 gtattttagt attaaataaa atatcgatct atattagact gggacgtaag acagggcata
   124201 tgtgcatctg tttgcttttc tatatggtac agaatatata ggaaaaatgt accattaacc
   124261 tatttttaat ttttttattg tggatatatt cttaacatac taaaacggct tccattattg
   124321 gtattaaacc aatatcgatt catacaagct aagtcttcta atcgataatt aggccaaaga
   124381 aataacttta atttaattaa ttcgttttta tctctatcaa gatgtttact ttgatccaaa
   124441 aaaggattcc caccttttat gttcttcttg ttccaaaata ctcgatttct atccacatta
   124501 tttatattct ttgaattgaa agaaattaga attctcaatt ctctacgacg tctagacgat
   124561 aaaatctttt caggaacaat aaaatcataa tgttttttgt ctatctttcg aattagtctt
   124621 tgatatcttg ggatagattc atccaattta tttttatcga tatatcttcc ttctcgatat
   124681 ctttgaggag tttggtattt actcttatga accaacgaga tacctatggt ttgatacata
   124741 ataaagtatc cgtcgttttt tacagacaaa cgaatgggct cgataaaaaa tatccccctt
   124801 ttattcaatt ctataggagt caatgttttc cgaatcacca ttatatccag atttatttct
   124861 ttcctttgaa tagacgatat agtagtatct cttgtatttc tcagtccaag caagtaacaa
   124921 tatatcttga tattatcgat cattctttca gttaaattcg taattaaacc atcgtctatt
   124981 atccattgaa aaagcaaata gtgtttccgt aagaaaataa tttctggtct catcttattc
   125041 cggatcttgt attgtttttt cattttacct tggttttgtg catatgatct aaggcctctt
   125101 cggcctgcgg gttctttttc ttctttattt cgattcatta attcataata tcttttttta
   125161 ttcgctagtc taaaaaaatt ccattttttc ttttcattga tgtttttatt aaaaagaagt
   125221 aatttgcttg gtataatcca tggttttatt ttgtatacat tataaagtgg cacaaattct
   125281 gggaagaacg gaagtttcag attcgtcgat attgggttta ggatttcttc attcatttcc
   125341 atccaatcaa aaaaaagttt cttgtcattg atcggatttt tttctaaatc ttgatgaatc
   125401 gtcagataaa aaagattgtt tttatccatt ttctcaattt tttggtaatt cttacttcca
   125461 atcttagtat ttatattact gttataatcc attttggtcc aggccttaat atctattttt
   125521 tgtcttataa aaaaattgag aattgtccaa tcaaaatatt ttctatctgg atttttttgc
   125581 atatacataa tatcaccctt ttctagataa ttattgatag gaatttcctc caggctttca
   125641 aagaaatttt gtttataatt gttgtaatta aaagtaatct tttggttgtt atttaattct
   125701 gatggtgatc cataaataat atatgaggac ttcttaattt cataattaat agatttatat
   125761 gataaaagat catatatata gtatttatag tatttttgaa aattatcttt ttggtttggt
   125821 aatggatata ctttcaaatc cttttgtttt ttgtgataaa gtaatcggtc tttttcatac
   125881 gaattacatt ttgttaaatc ttcattttgg gtcataccac cttcagtgat tgtagttcgc
   125941 catttttgtg gtattaatcc agaccatcta atctgagata aattgtattg ataatgacct
   126001 cttaaccagt ttttccattg attcatttca gaacttgtaa gttttgtatg tcttaattcg
   126061 gaatgaaata ttccttgtgt tacaaaagaa ttttttattg cagtcttaag aaaaaagggg
   126121 attccatgat agtcaagaat agatcttagc ttatacaaat taataactcg ggtttgtgat
   126181 aatttataaa atacatatgc ttgtgataat gaggataagt taaaaaaaag atgtgaattc
   126241 ttcttactat tcttaatatt gtaaaatgca ctttttagag tcgaaataaa gtgaatttct
   126301 tttttgtttt ttatttcttt gtttgtttta ttattgtaaa tgtatttatc aaaacaaaaa
   126361 tttctcgatt caagaacgag ttgtgtagta attctggcaa tatgaatgat acatagaaag
   126421 atatcaatgt atattctttt aatgaaaatt tttataaaaa aatctaattt atagattaat
   126481 cgagtgcttc ttctttttat ttttaatatt tgccaactat tttttgatga gtttactttt
   126541 ccattataac ttgttttgtt aggactactt tttttcttgg cgttactgtt tttttctttt
   126601 gtaagactct ttgttttctt tgtgattgtg tttgttctat ccgccagatt tttcattttt
   126661 ttttctctca gtgaataatt tgtattatct gtagatttaa tttttataaa cgagtcctga
   126721 attatctgat tcctgattat ataatctttt tttttgttag tttcgccgga tttagacact
   126781 tttctcaata taaataatag agttggctgt acttttaaga gttctttttt gattcttttt
   126841 agaaacataa ataaaacatt tttgataacc tccccttttg gttcttttga gtcttgtaga
   126901 aaattttttg ttctttcttt taaaactcct aaaacttgaa aatgattatt tttcgttttg
   126961 cgaatttttt tttttagttc tttaaaaata ggcttaaaaa aggaaggttt ttgggggaca
   127021 gaacccaagg gaaggttcgt ttgtgttccc caagccgtta aaaagcaaaa cttctgttgt
   127081 tctttcttta gatctttata agaagaaaaa gagggcctca acttagatct gtgccaaggt
   127141 ttcaaataga aaggaaatac tatttttatc tgaataccgt ctttaaacca atttatggga
   127201 agttcgagtt ctgataattg aacaccatta taggtacata taatatgctt ttctctattc
   127261 cactcatcga aatcctcagc ccactcggga ggttgggata ataatatacg cccaatattt
   127321 ttaactatta tcaatgaagg taataaaata tattttctaa aaatagattg aattattaaa
   127381 ataaaacttc ttgttgcttg tggatatgga ataaaatccc aggcttccgc gatttttatc
   127441 cacgtttttt cctttttttt gttctcttct tcttcctttt gttttttttt ttgttcttct
   127501 gtataatctt ttaattctgt tcctttaccc atccaatgtc taaaaaaaaa tttcatctgt
   127561 tcaggtatat taaaaaaaaa aaggggagat ttttttattc tgtccaaaaa aagaggggaa
   127621 tgcacatttg tttgaaacaa tttcgaaatg acagttttac gtctttgagc acgcatagaa
   127681 ccttttatga attctcgacg aaaatccgat tcttccgaat attctctaat agacacccag
   127741 tttttgacac ttgctttgcg actacgttta gcaggcctat aaattattac acgatccctt
   127801 tttcttgaac gtatctgata atccaatggt aggcctttgt gagctgcgcc cgacaggaat
   127861 tccaactcgg taataagttt gtatgaccat cgagggactt ttttactgat ttcttttatt
   127921 acaaattttt gttttgtttt ttgaccatta gggctagtta gaattgtatt caataaaaat
   127981 ttgtaaaatt tggctctttt ttctgaacca atccttcctt gttctttttc tgaaaataaa
   128041 gagaggccct tccaatttaa actcgatccc gattctctat caaatttact gattaaagta
   128101 aataaatgac gattttccgt tgaaaaagtt tttttatcaa atcggtctat tttctgttca
   128161 aactcttggt aatcagtatc aggaagaagg atactatgaa tcttattaat ttccattgtc
   128221 tctataaaat tttctaacga aattttattt atgattgaag gtgaaatttt gtttttgatt
   128281 gttccccgat ataacccatt caaaatggga tcatacattt taggcaagta atcttttcta
   128341 gtcttatcat tacacaatct agtacttttt tcgagtatat ctagagaaaa aaatcccgta
   128401 tctagagcct caattctatt taaaaactcg ttgtttaagt tgttattttt gtgttggtta
   128461 gtataaaccc aatgattgta cagttcatcc gaagagagtt tttctagtgt gggcagggac
   128521 atccttcttt gtatcatttc tccaaaagtt gacaagctag gcggatacgt aaaagagatt
   128581 ctttcttttc catcacttcg gcatgtataa aaaaaatatt gtgacatttc ttttcttgca
   128641 gtcctttcaa atctattatt ttttatgtat cgtaatgggc gattccatcg tttataatcg
   128701 aaaagaaagg tcagaagagg tttttcaaac cagaagaggc ctttataaac tgggctgttg
   128761 ttatagcgtg tctctgtaaa gtggaattca tcctttgttt tttcctttcc attcactcgg
   128821 atctcttccg tttcatcgat tttgtccgga tcctcctttt cttccgaaaa aagggaagga
   128881 gaaggatctt cttcggtgga tccctcttgt tcctgtttag tccccttcgt ttcggaagct
   128941 gtttctattt ctacatctgt ttcttcctca ctttcccacc cttcttccgt ttgtgggttc
   129001 agtttcttag taaaaatggg tgacggtatt ctgcctaaat agtagacaca ggtaataaat
   129061 aagagaatac taaatattcg agccatagaa tttctcaatt ctgacttatt agatcgaata
   129121 agtacattcg atctaataga attattttgc cgtatccaga ctaataccaa tccaacccat
   129181 ttcatgaata aaatgtgacc aattaaccaa ccaacaaaac tgcttgttac aaataacatc
   129241 ttgttgttgc atcgaaacat ataaatgttg actaatctgg ctagcattga acttggtaaa
   129301 atgaaatggt tgaataattg aaaaatgaga ttattcagga atacgcattg aatgctgaga
   129361 ttacgcattg aatttctggt agtagatcca taatcaaaaa agtttttgtg attattccag
   129421 aagaaatgaa acaaaagata cggtagagct agtacagtta ttgtatgagg tctacccaat
   129481 gctagatgca gaggcgcata atagatcgat atgaacatca tgagctgtcc cgtaataaaa
   129541 cctgttgttg ctgatacctt cttctcggtt ccttcttctc cttcttccat aacctgagct
   129601 cggagaagga agagataaga gggccctatg gagaatgtgg tcagaaatcc ataatagagt
   129661 ccgaccacaa cgaccgaatt gattatcttc atgcataagg atactagatt acctagtaga
   129721 aaagatttca aaatcatcac aaacctccct ttttcttttc tattgcaatt tctggattat
   129781 tatatgatga tttttgaact ttccatatat agaaaagaaa tagaaagaga tagactagaa
   129841 acgacatctg ttatgtcaat gacaccaaag ggatattaaa ggaatggaat tgggatatgg
   129901 atggaatata atgaaataga gccactttgg ggttccctat gaaatgaggc atggaaaggg
   129961 gccactacga agaagttccg ggagttacga aggaagcttc gagctcatat tggtcatggg
   130021 ttgagaacgg gaattgaact ctatgatatc taatctctcg ttgttcctca gtagctcagt
   130081 ggtagagcgg tcggctgtta actgactggt cgtaggttcg aatcctacct ggggagattt
   130141 gattcattct gaattcttta attcagaata aaagaaaatg aaaaaggttt acgataaata
   130201 aaaaaaaggc cattccattt cgacaaaaga cccacaccca agttccatta tcccgatcat
   130261 gattttccta cccccagagg gaaaggcact tcccttttgg gccggttgtg ggcgaggagg
   130321 gattcgaacc cccgacaccg tggttcgtag ccacgtgctc taatcctctg agctacaggc
   130381 cccaccccgt ctccactgga tctgttcccg ggagtagtac cctcaaaaaa ggaacctttc
   130441 ctctccccag ccatttcggg ttaagaagat gtgaaagcgc ctttctctct ataagaacgg
   130501 aacggtgcgt tccgaggtgt gaagtgggag agaagggatg tcataattgg ggttttgaat
   130561 aagacgacct tttgatttct catttatttc tttttcatat tgaaaaagaa ataagaatgg
   130621 gaggtgttaa gctttttatc atcctggcgt cgagctattt ttccgcagga cctcccctac
   130681 agtatcgtca ccgcagtaga gtttaaccac caagttcggg atggattggt gtggttcctc
   130741 tacgcctagg acaccagaat atcgaaccat gaacgaagaa aggcatgaga gaaaagcgga
   130801 ttggctagag gccccaattc ttgactggag gggacaccaa aggcctctgc ccttccatcc
   130861 cttggttgga taggtagaga gggcagagct tttggttttt tcatgttgtc aaagagttga
   130921 acaatgaaaa tagacggcga gtgcctgatc gaattgatcg ggtcatgtag gaacaaggtt
   130981 caagtctacc ggtctgttag gatgcctcag ctgcatacat cactgcactt ccacttgaca
   131041 cctatcgtaa tgataaacgg ctcgtctcgc cgtgaccttc tcttgaattc tcaaaacttc
   131101 tgtcgctcca tccccgcagg ggcagagaac ccgtcgctgt cttggctgtg ctaccggagg
   131161 ctccggggaa gtcggaatag gagagcactc atcttggggt gggcttacta cttagatgct
   131221 ttcagcagtt atccgctccg cacttggcta cccagcgttt accgtgggca cgataactgg
   131281 tacaccagag gtgcgtcctt cccggtcctc tcgtactagg gaaaggtcct ctcaatgctc
   131341 taacgcccac accggatatg gaccgaactg tctcacgacg ttctgaaccc agctcacgta
   131401 ccgctttaat gggcgaacag cccaaccctt ggaacatact acagccccag gtggcgaaga
   131461 gccgacatcg aggtgccaaa ccttcccgtc gatgtgagct cttggggaag atcagcctgt
   131521 tatccctaga gtaactttta tccgttgagc gacggccctt ccactcggca ccgtcggatc
   131581 actaaggccg actttcgtcc ctgctcgacg ggtgggtctt gcagtcaagc tcccttctgc
   131641 ctttgcactc gagggccaat ctccgtccgg cccgaggaaa cctttgcacg cctccgttac
   131701 cttttgggag gcctacgccc catagaaact gtctacctga gactgtccct tggcccgtag
   131761 gtcctgacac aaggttagaa ttctagctct tccagagtgg tatctcactg atggctcggg
   131821 cccccccgga aggaggcctt cttcgccttc cacctaagct gcgcaggaaa ggcccaaagc
   131881 caatcccagg gaacagtgaa gcttcatagg gtctttctgt ccaggtgcag gtagtccgca
   131941 tcttcacaga catgtctatt tcaccgagcc tctctccgag acagtgccca gatcgttacg
   132001 cctttcgtgc gggtcggaac ttacccgaca aggaatttcg ctaccttagg accgttatag
   132061 ttacggccgc cgttcaccgg ggcttcggtc gccggctccc ctgtcatcag gtcaccaact
   132121 tccttgacct tccggcactg ggcaggcgtc agcccccata catggtctta cgactttgcg
   132181 gagacctgtg tttttggtaa acagtcgccc gggcctggtc actgcgaccc cctttgtgag
   132241 gaggcacccc ttctcccgaa gttacggggc tattttgccg agttccttag agagagttgt
   132301 ctcgcgcccc taggtattct ctacctacct acctgtgtcg gtttcgggta caggtaccct
   132361 tttgttgaag gtcgttcgag cttttcctgg gagtatggca tgggttactt cagcgccgta
   132421 gcgcctggta ctcgaacatt ggctcgaggc attttctcta ccccttctta ccctgaaaaa
   132481 gcagggtcac cttacgtcct tgaaccgata accatctttc ggctaaccta gcctcctccg
   132541 tccctcggga ccaacaaggg gtagtacagg aatattcacc tgttgtccat cgactacgcc
   132601 tttcggcctg atcttaggcc ctgactcacc ctccgtggac gaaccttgcg gaggaaccct
   132661 taggttttcg gggcattgga ttctcaccaa tgtttgcgtt actcaagccg acattctcgc
   132721 ttccgcttcg tccactaccg ctcgcgcggg tgcttccctc taaggcggaa cgctccccta
   132781 ccgatgtatt tttacatccc acagcttcgg cagatcgctt agccccgttc atcttcggcg
   132841 caagagcgct cgatcagtga gctattacgc actctttcaa gggtggctgc ttctaggcaa
   132901 acctcctggc tgtctctgca cccctacctc ctttatcact gagcggtcat ttaggggcct
   132961 tagctggtga tccgggctgt ttccctctcg acgatgaagc ttatccccca tcgtctcact
   133021 ggccgacctt gacccctgtt attttatttt gaggtcatat ctagtattca gagtttgcct
   133081 cgatttggta ccgctctcgc ggcccgcacc gaaacagtgc tttaccccta gatgtccagt
   133141 caactgctgc gcctcaacgc atttcgggga gaaccagcta gctctgggtt cgagtggcat
   133201 ttcaccccta accacaactc atccgctgat tcttcaacat cagtcggttc ggacctccac
   133261 ttagtttcac ccaagcttca tcctggtcat ggatagatca cccaggttcg ggtccataag
   133321 cagtgacaat tgccctatga agactcgctt tcgctacggc tccggtgggt tcccttaacc
   133381 aagccactgc ctatgagtcg ccggctcatt cttcaacagg cacgcggtca gagccccggg
   133441 ctcctcccac tgcttgggag cttacggttt catgttctat ttcactcccc gatgggggtt
   133501 cttttcaccc ttccctcacg gtactacttc gctatcggtc acccaggagt atttagcctt
   133561 gcaaggtggt ccttgctgat tcacacggga ttccacgtgc cccatgctac tcgggtcaga
   133621 gcgtaagcta gtgatgcttt cggctactgg actctcgcca tctagggtgc agtactccac
   133681 cgcttcgcct agcagcacga cgcttgtatt gctctcccac aaccccgttt tcacggttta
   133741 ggctgctccc atttcgctcg ccgctactac gggaatcgct tttgctttct tttcctctgg
   133801 ctactaagat gtttcagttc gccaggttgt ctcttgcctg cccatggatt cagcagcagt
   133861 ttgaaaggtt gacctattcg ggaatctccg gatctatgct tattttcaac tccccgaagc
   133921 atttcgtcgc ttactacgcc cttcctcgtc tctgggtgcc taggtatcca ccgtaagcct
   133981 ttcctcgttt gaacctcgcc cttaacttta aggctatgcc atcctaaggt gctgctaaat
   134041 ggatggatct tatcaacgtc catgaatgat aaatcataga tcgaaccgcc gaatcggaaa
   134101 aattgggtac tatcatatag ctttgtatcg gctaagttca cgagttggag ataagcggac
   134161 tcgaaccgct gacatccgcc gcagggtaaa ccaccgcctc tcaggtcccc cgactgattc
   134221 taccatagag gccaacgata gacaataact cccccccgaa cacagcttac aactttcatc
   134281 gtactgtgct ctccaaagag caactcttct caaaatctca ctcaaaaggt gctgagttgg
   134341 aatcccattc taactaagga ttcttgtggt tccggaggat ccagctacag gagaaccggg
   134401 aacggagagc tccccccccc tttccgacga ctctttggtc ttaagaacgc aagttttaag
   134461 aatgagtgat tgcccttctc cgacccttac tgcccaacct gagagcgaac agctaatgcg
   134521 ttccacttat tgattattga ttattgatta ttgaacaggg ttctatggtc ggtccgtgac
   134581 ccctggatgc cgaaggcgtc cttggggtga tctcgtagtt cctacggggt ggagatgatg
   134641 gggtcggtcc atggattttc cttccttttt ccgcatttcg ctcaaagggt tgaagggaga
   134701 tagtgcatca agctgttcgc aaggccaact tgatcctctt ccccagagat cccagatgag
   134761 ggaaccctag gagagccgcc gactccaact accgtccata tacgatccat actggatctg
   134821 accaactgcc catcctacct cctctacgtt cttgacagcc catctttgtc tcagtagagt
   134881 ctttcagtgg catgtttcgg tcctcttccc cattacttag aaaaagtgag ccaccggttc
   134941 aggtacaaga tactatcatt accgcctgga caattagaca tccaacccgt aatcgcaacg
   135001 acccaattgc aagagcggag ctctaccaac tgagctatat cccccgagcc aagtggagca
   135061 tgcatgaagg agtcagatgc ttcttctatt cttttccctg gcgcagctgg gccatcctgg
   135121 acttgaacca gagacctcgc ccgtgaagta aatcatcgca cctacggtcc aaccaattgg
   135181 gagagaatca atagattcct tttcgggagc gattcatcct tcccgaacgc agcatacaac
   135241 tctccgttgt actgcgctct ccaagtgtgc ttgttccccc cttcttcctt accatggcaa
   135301 gtctttgtga aagaactccg atgagaagaa aaaagaaggc gttaagagac cctcctggcc
   135361 ccaaccctag acactctaag atcctttttc aaacctgctc ccatttcgag tcaagagata
   135421 gataaataga cacatcccat tgcaccgatc gggggcgttc gtagtgactg agggggtcga
   135481 agaccaagaa gtgagttatt tataccaagc attcttctta cggctagatc caatctcctg
   135541 gtccctgcgg aaaggaaaaa gaatttcacg ctcttccttt cggtaaggga ggattaggga
   135601 aatcctattg attgcagctt tctccagacc tccgggaaaa gcatgaaaaa aaaaaaaacg
   135661 gctcgaatgg tacgatccct ccgtcacccc agaatgaaag gggtgatctc gtagttcttg
   135721 gtctgtgaag atgcgttgtt aggtgctcca ttttattttc ccattgaggc cgaacctaaa
   135781 cctgtgctcg agagatagct gtccatacac tgataaggga tgtatggatt ctcgagaaga
   135841 gaggagccat ggtggtcccc cccggaccgc ccggatccca cgagtgaatc gaaagttgga
   135901 tctacattgg atctcacctg aatcgcccca tctatcctcc tgaggagaag tttggtttca
   135961 aaccccggtt cgaacaggag gagtacgcca tgctaatgtg ccttggatga tccacatctc
   136021 agggtcaggc gccgatgagc acattgaact atccatgtgg ctgagagccc tcacagccca
   136081 ggcacaacga cgcaattatc aggggcgcgc tctaccactg agctaatagc ccgtcgtgcg
   136141 agcctcccgc tgggggcccg ctatgccaaa agcgagagaa accccatccc tctctttcct
   136201 tttttcgccc tcatatcgcc acacgggggg acatggggac gtaaaaaagg ggatcctatc
   136261 aacttgttcc gacctgggat aataagctca tgagcttggt cttacttcac cgtcgagaaa
   136321 cgaaagaaga cttccatctc caagtttcac tcagatgtag ctcccttctt tttgggtgtg
   136381 aagcagtgtc aaaccaaaat acccaacaaa cattagctct ccctgaaaag gaggtgatcc
   136441 agccgcacct tccagtacgg ctaccttgtt acgacttcac tccagtcact agccctgcct
   136501 tcggcatccc cctccttgcg gttaaggtaa cgacttcggg catggccagc tcccatagtg
   136561 tgacgggcgg tgtgtacaag gcccgggaac gaattcaccg ccgtatggct gaccggcgat
   136621 tactagcgat tccggcttca tgcaggcgag ttgcagcctg caatccgaac tgaggacggg
   136681 tttttggagt tagctcaccc tcgcgggatc gcgacccttt gtcccggcca ttgtagcacg
   136741 tgtgtcgccc agggcataag gggcatgatg acttgacgtc atcctcacct tcctccggct
   136801 tatcaccggc agtctgttca gggttccaaa ctcaatgatg gcaactaaac acgagggttg
   136861 cgctcgttgc gggacttaac ccaacacctt acggcacgag ctgacgacag ccatgcacca
   136921 cctgtgtccg cgttcccgaa ggcacccctc tctttcaaga ggattcgcgg catgtcaagc
   136981 cctggtaagg ttcttcgctt tgcatcgaat taaaccacat gctccaccgc ttgtgcgggc
   137041 ccccgtcaat tcctttgagt ttcattcttg cgaacgtact ccccaggcgg gatacttaac
   137101 gcgttagcta cagcactgca cgggtcgata cgcacagcgc ctagtatcca tcgtttacgg
   137161 ctaggactac tggggtatct aatcccattc gctcccctag ctttcgtctc tcagtgtcag
   137221 tgtcggccca gcagagtgct ttcgccgttg gtgttctttc cgatctctac gcatttcacc
   137281 gctccaccgg aaattccctc tgcccctacc gtactccagc ttggtagttt ccaccgcctg
   137341 tccagggttg agccctggga tttgacggcg gacttaaaaa gccacctaca gacgctttac
   137401 gcccaatcat tccggataac gcttgcatcc tctgtattac cgcggctgct ggcacagagt
   137461 tagccgatgc ttattcccca gataccgtca ttgcttcttc tccgggaaaa gaagttcacg
   137521 acccgtgggc cttctacctc cacgcggcat tgctccgtca ggctttcgcc cattgcggaa
   137581 aattccccac tgctgcctcc cgtaggagtc tgggccgtgt ctcagtccca gtgtggctga
   137641 tcatcctctc ggaccagcta ctgatcatcg ccttggtaag ctattgcctc accaactagc
   137701 taatcagacg cgagcccctc ctcgggcgga ttcctccttt tgctcctcag cctacggggt
   137761 attagcagcc gtttccagct gttgttcccc tcccaagggc aggttcttac gcgttactca
   137821 cccgtccgcc actggaaaca ccacttcccg tccgacttgc atgtgttaag catgccgcca
   137881 gcgttcatcc tgagccagga tcgaactctc catgagattc atagttgcat tacttatagc
   137941 ttccttgttc gtagacttcg tagacaaagc ggattcgaaa ttgtctttca ttccaaggcc
   138001 taacttgtat ccatgcgctt catattcgcc cggagttcgc tcccagaaat atagccatcc
   138061 ctgccccctc acgtcaatcc cacgagcctc ttatccattc tcgttcaatc acggcggggg
   138121 agcaaatcaa aatcgaaaaa ctcacattgg gtttagggat aatcaggctc gaactgatga
   138181 cttccaccac gtcaaggtga cactctaccg ctgagttata tcccttccct gcccccatcg
   138241 agaaatagaa ctgactaatc ctaaggcaaa gggtcgagaa actcaacgcc actattcttg
   138301 aacaacttgg agccgggcct tcttttcgca ctattacgga attacggata taaaaattat
   138361 gggaaaagtc ggattcagtt gtcaactttc cctatcggaa ataggattga ctacggattc
   138421 gagccatagc acatggtttc ataaaaccgc acgattttcc cgatctaaat caagcaggtt
   138481 ttacatgaag aaggtttggc tcagcatgtt ctattcgata cgggtaggag aagaacccga
   138541 cccggtatta tgaaaaaaat agaggaagca gaaacaagtc aagatgatac ggatcaaccc
   138601 cttcttcttg cgccaaagat cttaccattt ctgaaggaac tggagttcca tctcttttcc
   138661 atttccattc aagagttctt atgtgtttac acgccccctt gagaccccga aaaatggaca
   138721 aattcctttt cttaggaaca tatacaagat tcgtcacaaa aaggataacg gtaaccccac
   138781 cattaactac ttcatttatg aatttcatag taatagaaat acatgtccta ccgagacaga
   138841 atttgtaact tgctatcctc ctgcctagca ggcaaagatt tacctccgtg gaaagaatga
   138901 ttcattcgga tcgacatgag agtccaacta cattgcattg ccagaatcca tgttgtatat
   138961 ttgaaagagg ttgacctcct tgcttctctc acggtacaat cctcttcccg ccgagccccc
   139021 ttctcctcgg tccacagata caaaatgtaa gactggcgcc aacagttcat cacggaagaa
   139081 aggactcact aagccgggat cactaactaa tactaatctt atataatata aaatactaat
   139141 ataatagaaa agaactgtgt tttctgtata ctttccccgg ttccgttgct accgcgggct
   139201 ttacgcaatc gatcggattc tatagatatc ccttcaacac aacataggtc atcgaaagga
   139261 tctcggagac ccaccaaagc acgaaagcca ggatctttca gaaaatggat tcctagtgca
   139321 taaccgcatg gataagctca cactaacccg tcaatttggg atccaattcg agattttact
   139381 tgggaggtat cgggaaggaa ttggaatgga ataatatcga ttcatacaga agaaaggaaa
   139441 gtgttcaatt ggaacatgaa aacgtgacta aattggtcct agttactctt cgggacggag
   139501 tggaaaaagg gaggggattc tcgaacgcgg aaaaggatcc aatgacttcg aaagaattga
   139561 acgaggagcc gtatgaggtg aaaatctcat gtacgtttct gtagagtggc agtaagggtg
   139621 acttatctgt caacttttcc actatcaccc ccaaaaaacc aaactctgcc ctacgtaaag
   139681 ttgccagagt acgattaacc tctggatttg aaatcactgc ttatataccc ggtattggcc
   139741 ataattcaca agaacattct gtagtcttag taagaggggg aagggttaag gatttacccg
   139801 gtgtgagata tcacattgtt cgaggaaccc tagatgctgt cggagtaaag gatcgtcaac
   139861 aagggcgttc tagtgcgttg tagattctta tccaagactt gtatcatttg atgatgccat
   139921 gtgaatcgct agaaacatgt gaagtgtatg gctaacccaa taacgaaagt ttcgtaaggg
   139981 gactggagca ggctaccatg agacaaagga tcttctttct aaagagattc gattcggaac
   140041 tcttatatgt ccaaggttca atattgaaat aatttcagag gttttccctg actttgtccg
   140101 tgtcaacaaa caattcgaaa tacctcgact tttttagaac aggtccgagt caagtagcaa
   140161 tgattcgaag cacttctttt tacactattt cggaaaccca aggactcaat cgtatggata
   140221 tgtaaaatac aggatttcca atcctagcag gaaaaggagg gaaacggata ctcaatttaa
   140281 agtgagtaaa cagaattcca tactcgattt catagataca tatagaattc tgcggaaagc
   140341 cgtattcgat gaaagtcgta tgtacggctt ggagggagat ctttcatatc tttcgagatc
   140401 caccctacaa tatggagtaa aaaagccaaa ataagtgatt ttagccctta taaaaaaaga
   140461 aaacggattc ttgaaccccc ttcacgctca tgtcacgtcg aggtactgca gaagaaaaaa
   140521 ctgcaaaatc cgatccaatt tatcgtaatc gattagttaa catgttggtt aaccgtattc
   140581 tgaaacacgg aaaaaaatca ttggcttatc aaattatcta tcgagccgtg aaaaagattc
   140641 aacaaaagac agaaacaaat ccactatctg ttttacgtca agcaatacgt ggagtaactc
   140701 ccgatatagc agtaaaagca agacgtgtag gtggatcgac tcatcaagtt cccattgaaa
   140761 taggatccac acaaggaaaa gcacttgcca ttcgttggtt attagcggca tcccgaaaac
   140821 gtccgggtcg aaatatggct ttcaaattaa gttccgaatt agtggatgct gccaaaggga
   140881 gtggcgatgc catacgcaaa aaggaagaga ctcatagaat ggcagaggca aatagagctt
   140941 ttgcacattt tcgttaatcc atgaacagga tctatacttc tcgatcggaa aagaatcaag
   141001 agaaaaagaa agaatcggaa ttgatcgata tatttctcga aacaaacgaa aaggaaacga
   141061 aagatgaaac agaaatcgtg gatcaactaa gccctctcgg ggactttctt aagaataaga
   141121 aagaggaacc tcatgtaaat accatggaat aaggtttggt cctattcatg gagattccgt
   141181 aaatattcca ttctaaaaat ggaaagttcg aaacagttgg gatttttttt tgaaattgga
   141241 tgcagttact aattcatgat ctggcatgta cagaatgaaa acttcattct cgattctacg
   141301 agaattttta tgaaagcctt tcatttgctt ctcttcgatg gaagtttgat tttcccagaa
   141361 tgtatcctaa tttttggcct aattcttctt ctgatgatcg attcaacctc tgatcaaaaa
   141421 gatatacctt ggttatattt catctcttca acaagtttag taatgagcat aacggccctc
   141481 ttgttccgat ggagagaaga acccgtgatt agtttttcgg gaaattttca aacgaacaat
   141541 ttcaacgaaa tctttcaatt tcttatttta ctatgttcaa ctctatgtat tcctctatcc
   141601 gtagagtaca ttgaatgtac agaaatggct ataacagagt ttctcttatt cgtattaaca
   141661 gctactctag gaggaatgtt tttatgcggt gctaacgatt taataactat ctttgtagct
   141721 ccagaatgtt tcagtttatg ctcctaccta ttatctggat ataccaagaa agatgtacgg
   141781 tctaatgagg ctactatgaa atatttactc atgggtgggg caagctcttc tattctggtt
   141841 catggtttct cttggctata tggttcatcc gggggagaga tcgagcttca agaaatagtg
   141901 aatggtctta tcaatacaca aatgtataac tccccaggaa tttcaattgc gctcatattc
   141961 atcactgtag gaattgggtt caagctttcc ccagcccctt ctcatcaatg gactcctgac
   142021 gtatacgaag gagtgcggtt cgttcgataa attcctacct ctctatctat ctctgagatg
   142081 tttggatttt tcaaaactcc atggacatgc agaagagaaa tgctatccac actcggacca
   142141 agacagaact ttgacttgtt caaataacaa ttaaggcaaa gcagggtcag gaacgacgaa
   142201 tctctttatg ataaacagat ccattttgca agttcgttat tacgggtagt tcctacaaag
   142261 gatcggacta atgacgtata caatacttga attctcggtg tagatgctac atagttggtt
   142321 ctcatccttc agagactacg agtataatag gagcatccgt cgacaaaagg atcaccctaa
   142381 gatgatcatc tcatggctat tgagaacgaa tcaaatcaga tggttctatt tctcaatctt
   142441 tctgatttgc tcctacggaa ccaagaccga aaagattgaa aaaacaagtc attcacaacc
   142501 actgatgaag gattcctcga aaagttaagg attagtaatc ttttttagaa atcgaatgga
   142561 ttcggtctta tacatacgcg agggaaggta atcaaaaaag aaagaagaac ccatcttctt
   142621 tcttttttga tcacttagga gccgtgtgag atgaaagtct catgcacggt tttgaatgag
   142681 agaaagaagc gaggaatcct cttttcgact ctgactctcc cactccagtc gttgcttttc
   142741 tttctgttac ttcgaaagta gctgcttcag cttcagccac tcgaattttc gatattcctt
   142801 tttatttctc atcaaatgaa tggcatcttc ttctggaaac cctagctatt cttagcatga
   142861 tattggggaa tctcattgct atgactcaaa caagcatgaa acgtatgctt gcatattcgt
   142921 ccataggtca aatcggatat gtaattattg gaataattgt tggagactca aatgatggat
   142981 atgcaagcat gataacttat atgctgttct atatctccat gaatctagga acttttgctt
   143041 gcattgtatt atttggtcta cgtaccggaa ctgataacat tcgagattat gcaggattat
   143101 atacgaaaga tccttttttg gctctctctt tagccctatg tctcttatcc ctaggaggtc
   143161 ttcctccact agcaggtttt ttcggaaaac tctatttatt ctggtgtgga tggcaggcag
   143221 gcctatattt cttggtttta ataggactcc ttacaagcgt tgtttctatc tactattatc
   143281 taaaaataat caagttatta atgactggac gaacccaaga aataacccct cacgtgcgaa
   143341 attatagaag atctcctttc agatcaaaca attccatcga attgagtatg attgtatgtg
   143401 tgatagcatc tactatacca ggaatatcaa tgaacccgat tattgcaatt gctcaggata
   143461 ccctttttta gcttctaggg tctatttctt agttcaagat ccctcttact aactggaatc
   143521 aaagaattag tagatctgtt ccgcccaaaa tgggaatggg ctagggttat gaacttctaa
   143581 tctataatct gatgatcgag tcgattccat gattataagt tcattccata ccggaccaga
   143641 ccggaatagg gttatataca ttctcattat gagaaggggt catttgagcg tatctaaata
   143701 gatactctgt ttacatatga tccctacgtc gttacattac atttaggatt aggaataggc
   143761 gtagtaatcg gacctgcttt ttacatatct ctcgttattt ggaaccctat tcacctcttt
   143821 gggcttctat tgaatcgaga aatgggtttg attgtgtcca tctttttgat agattggata
   143881 tctatataag gcattctacg gataattcaa atcgaagcaa ttggatgtcc aactcgggcc
   143941 tatataacat gaccgatcaa tagaaatact ccacctttgt catatattcc atacatcaca
   144001 ctagatagat atcatattca tgtaatacga ttcactttca agatgccttg gtggtgaaat
   144061 ggtagacacg cgagactcaa aatctcgtgc taaagagcgt ggaggttcga gtcctcttca
   144121 aggcataata ttgagaatgc tcattgaatg ggcaattcaa taagagagct cggatcgaaa
   144181 tcggtattga tataccgatt ccgatccgag ctcttggaat ttgaataagt tcggcagcgg
   144241 atcactaaat cttggtgatc ttctctatct aatgaatggg gggtctgctt aaaaatcgtc
   144301 cgccctgcac ccaccccccc gagtatatgc ttcaacagga atcacacaag ggtagattag
   144361 aaacctctgg taaaatgccc gcccgtacct cagcagatta aagtacatta catagtccgt
   144421 tttagggatt ggcgatttac ccattcagtg actttggcac tggacgttcc caaaatgggt
   144481 actgtcgggt cgggtgaatt caataataga cgcctgttgg cattccagcc ttccttcgct
   144541 ttcagggcct atccgaaaga aaatccagta cttcttttct tggtcgtgaa tatatgaact
   144601 ggttgttcgc tgttcaagaa ttcttgttta ggcagttcat accatccata catagtgttt
   144661 tgatctaata tttcaattct tccgtgtttc agcagtagcc tattgttcca tggagctaag
   144721 gtccaaaata tggaagaaac aagcgtttcc gcgactctac cacccagtca aaattatgtt
   144781 ccacttaatc cctctttcat ggccacatac ctttccggct aaggaatggg aaatctttct
   144841 cctgttccat gaatcaaatt ttcatttcat ccgggaaaag ccatcttttt ctcaacaatg
   144901 tctttgtcat ttgatccaat agcgttccgt tagataggaa tagatttgat aaatactgat
   144961 aactctcgga tagagtatta gaacggaaag atccattaga taatgaacta gtggttctaa
   145021 accatctctg gcgattaatc aacaattcga agtgcttttc ttgcgtcttc ttgataaacc
   145081 agcgtttata tatagatgta ggaggatctg tttgggaagt aagaagcccc tttgacatct
   145141 cttcatctgc aaataattct cgatgtgaaa acacagagac aaaggactga tctttgaata
   145201 ggaaaaagag tggatctgca gggtcccaaa tgaattggct tattcgaaaa aagccctgtt
   145261 ctttggaaga tctatctcgt gtctggtact gcatggttcc actctgcaag aactccgaat
   145321 cattctcttg aagctcatcc tcttcatcat aaagaatccg cttgccccga aatgacctgg
   145381 accaataggg aaatcccaat gaattgggcc tttcgataca atcaaataga atgccccaag
   145441 ggtaccatat tctaggagcc caaactatgt gattaaataa atcctcctct atctgttgcg
   145501 ggtcgagggc cccttcccct tcttcaaacc ccgattcgtt tttttcatag agaaatctct
   145561 gatcaaggat agaacaagat ccgttttgca tcatatctaa gggattcctt ggttcgggcc
   145621 gaagaagcaa tgtcactcga tcattatcaa actgactgca atctttttct gtccgcgagg
   145681 atcccaccag agcgccttct acttgtaata ggccatgaac tagatcagaa tcattctcaa
   145741 cgagtccata agaagtgatc ccatttcttt catcgggtcc gggtagagac caaagatctt
   145801 gagcgaccga tccggcggaa caactcaaaa gataaagaag tatcgttaat ttcttcatgc
   145861 tcgttccaag ttcgaagtac catttgtaca aataggaatc cccttcgtta catgatttct
   145921 tcttaatata gatagatata ggatctatgg ggcaattact tagaagtaca ttttgtgcta
   145981 cagcccttcc tatctgatag aaaaggatcc catgatcctg aaccgatctt acctgggatc
   146041 gcaaatccca agtttgtcta tgaaaagcgg atctaattgt attagtgtct ataattgatt
   146101 tcttctgtgt aatactaatc gacagggcct cattggtaag tgctacaaga tctcgtgcat
   146161 tggaacccac ggttatggac ccgaatccat tagtatggaa cattttcttt tccaagcgaa
   146221 atcccctagt atatgaaagg gtgaaaaagt gctttcgttg ttgtggaata agaagccctc
   146281 gtatcttaat gcacgtattt aatttattcg gagctattag agcgggatcc actttttggg
   146341 gaatatgagt cgaagcaata acaagaatat ttctagtgga acatctttca caatccctgg
   146401 agagatggtt cactaataga ccgagggaga agtaattcga ctcattcaca tccagatcat
   146461 gaatgtttgg aatccatatt atgcaaggag acattgcttt tgctaattcg aattgaaggg
   146521 tgatagaaaa tcggtctttt tccgacatca tatccatagt tagcagttcc agctccgtat
   146581 gaaggtcacg atcgatatcg tcactagcat caatatcatc actagcatca atatcatcac
   146641 taagattagg cttgttatcc aggaacttgt tcagaaatac cgtaatgaaa ggaacatagg
   146701 agtttgtcgc taggtatttg accaaatagg atcgtccagt tcctatagaa cctatcacta
   146761 aaatacccct agagggggat aaggctaagc ggagcgaaaa gggttttcca tgagatggga
   146821 aatgaaaact attagcccca cacgaggttt gtgaataagt gattgtctga taatgagcaa
   146881 ggaatatccg tctttctgct aaacaggatg tattgaactc ataattcatt agatactttt
   146941 tatgaatgtc aactaagtat cgtaagtaaa ttgctcccgg ttgttcaatc atttgatagc
   147001 cagagtcatt ctttgataaa tgatcactat gagtcagact caatagaatt tgatcaatcc
   147061 ttttttctgt cgttaaggtg gagaactgaa ccaagaattc tctttcttca tcatcaatcg
   147121 aatcactgtt tgcgacccag gattctattt tatcatcaat ccaatccccg ttcacatttt
   147181 ttctttttct tatcaatgaa tagatctctt tacttgtatg acttagatgt ctcgtatttc
   147241 tcgaaaaagt gattcgattg atgggatttg gtatgatact tatgagatcg atgagattga
   147301 tattcaaata tttcttctta gaacgtattg atttgacccc ataagcggga tcaccaccca
   147361 atagcatgtt gccgccagaa gcagaacccc gtatttcttc tagagaatct cctaattgtt
   147421 ccagagcaac tagaaagaga ttctttaacc agaaagaatt cggttcagat gtaggatacc
   147481 tatccagaag ttttcgcaac tcaatcatag atgatggaat catcaaagat ttgacctttt
   147541 caaactctgt ctgtaactca ctagaggccc gggaaacaaa gataagatgt gtacgaacga
   147601 gatatccagc aacaagaaga aggaaaagga ttgaatagag gaactcccga acatttggcg
   147661 atctcgggtg tgtcgatatc aatggcgact cattatttcg atgaatcatt tcttcggaca
   147721 gaagaagatt atgtaaacac ttactcgaaa tcttacgtat cggattccgt tgtggaagac
   147781 ccaatttttt ctgaagaatt cgccaggata tatctaatac atgcataata tcatgaaaaa
   147841 tggatacaaa tttttgactg ctacttagta tcggcaatcg gtgtatcggc aataggcctg
   147901 aaaaagtatc taaaaatatc caatttatat atttgtgccc tgtcgaagta aggaaccatg
   147961 gtatatatgt ttggaataga ttccattttg agagagttga aaaagcacta tctcgttgaa
   148021 aggttctata catctgctct ttctcaacgt atttctttag aaaaagactc cgttttttcc
   148081 tcttttcgga tggtaaatat ttctcagaac atggagtgtg aatcaaaccc atgtttgaat
   148141 tgaaattgag atactgatgc gagttcttcc cttctgaatc agatagattc agatctgaaa
   148201 gaggttgaca ataagttctt tcaaaattga ctatctgtcc ctctgttaga ggtgttccag
   148261 aaatgtctgc gatcgagtaa atagctctac gaacgaatgg atcggatcga cttggaaaat
   148321 gggaagattt gtacaagtta tacgtttcgt caccaccacc ttgtggaaaa tcgttaggta
   148381 tgaatatgtt agatacccgt gactcgattg gtgaaatagt atctctcccc caaaaagcat
   148441 gttttttttt accgacgcgc aaagaaaaaa ttttgttgtg aatgaacaag atattgagga
   148501 attgtccata cgtaaaatca taattattga tacgggcctt ttccacataa aaagggaatc
   148561 ttttattaca atagaagcag aagtgatgtg gattattcaa gaatcgaagt cgatttgctt
   148621 tataaaaaga agatatcaat gaacttctat gaaatggttt cacgggattc agccaattgt
   148681 cttgatcgtg aaatatcgtt gagaaatagg aatccgtgtt agcaaaggat ttcctacgat
   148741 tatttctagt atggaatgag tcaatcatcc actttggtat cttattgaac aaaaatggtg
   148801 atattgttcc tccattgatc aagaatttcg atttttggga agtatcatga tcatccaata
   148861 agaagggttt caattttttc aaatgaacga tttgaagacc tattgattct aacaactgat
   148921 tgcagagttg atcattcgga cctttcaatt catagatgta gatctcggac ctatgaatgg
   148981 ggatattccc gaaactcaca aagaaaaaag gaagtgagtt agacaaaaag aaaagcaact
   149041 tggacaaaaa aagaagtgac ttggacaaaa agaaacgaaa tggcttagac aaaccttttt
   149101 tgtcgataac ctcagaccaa tcaatcgaat attgattaat acgtaatcga tcgaacacta
   149161 ctcgaaaacc gctcttctgc tcagaaacga aatggtccaa atgttcctgg aaattcttgc
   149221 tcccattgga ccatttgtat ctatatgcat caggatcccg attcatggat ctctcggttc
   149281 gagaaatcaa aataagagga tcgaaccatc tcttctgact ctttttcaaa ttcgataaat
   149341 gttggttgat cgtatatttc attctagttc tatgattcag agtatccttt cctatttgat
   149401 ccctttgaat tccatattcg aagttgcgat cggatctatt cattaaaaag aatcgattca
   149461 atacatttct tatgtaccta taggtgctat attggatttg aatcagattt cggatcaatc
   149521 tatattgatt gactgcctcc attatgttgt tgctagcaaa tacccttttt tttgtttttg
   149581 gatcttcaaa atcatttccg caggagatcc ggacccattt ttttatgatc cttcgataaa
   149641 aagattcatt ctcttcataa aaaataggag gtagagccaa taaagatttt tttttcgatt
   149701 catccctgga gttgaatacc tcattcaaga attgtttttg atccaatccg taggaatcaa
   149761 tagaaaaggc aaatccctta tgatacacca gatccggctc ggttattgat agagtgaata
   149821 aatctgccat ttcttgaaat ctctcttctg attcaaaatc gcggtgtaac gtgtatcctc
   149881 ccctgttccg gtcatggaat agatgaaata aataaagaaa tggatttttg ttcaagaatg
   149941 aaatcttatt ggaactgtcc atatccggtt catccttcgg aaccatatca catcccggat
   150001 atgatgaaat aggatgaatt gagacggtat tttgtaaata cgtaattatc ttgaatatat
   150061 taaccatttc tttcttttcc gaccgcctcg aagggacaaa agaaagatct tgttgtttct
   150121 tcaacaattt atgatctcta gtggacctct cagtaggatt cgaacccaga tgaagttctg
   150181 accatctgtc agagaaaaaa gaacgaacgg atcttgtagg attcccaata aattcttcga
   150241 tttcttccgg aagcagatga ttaatcatct gcttctcacg ttccgtgaat agccgggaca
   150301 ttgaggaata tccagaaagg cttttcggga atcggtctga ttctatctct gttcgttccg
   150361 tttgaagaaa ggaaggatcc caaagaatcg atctttcttt tagttgttga atctctcttt
   150421 gattgatcaa tgtgtgatat tccgaatcct cattactaat ggaatccaaa ggatctctgg
   150481 attgatcaga agatcctttc aattggctat aatccctctt ttttccgatc caattcctcc
   150541 accaccgcga accccagtta gattcaggca tgctacactt tttagttatt gggagaaccc
   150601 aagtactctc tttcggattc aggaaacaac tctcagagat cttttttcct tttggaagat
   150661 acaggaggga aacaatcaac ctattgatat tggaagaccc aacggattct tccaatgtat
   150721 catttctggg tccaatggaa ttcataggta taggaagaag ccctatcaaa tagaaatttt
   150781 ttctttcgac catatttcga ctgttaatac gatatataag gaccgctact acaaagagta
   150841 ttacaccctt gatcgtgaaa tatcgattgc ttgttgaacc ctgtgaattg cgtgaaagta
   150901 ggatactcca aattcggggg tcaaaaagtt ttataaaatg ttcttggtgg aaaaaaatgt
   150961 gaatgaaaga tcccactgaa ttgaatttgg tccatgaatc taagaaatag tgagaattct
   151021 tgatctctct caatatctct ctcaattcga aaatccagaa tttgaattga tgtcctttca
   151081 ttgattcctc ctaaattgca ttgatttatt ctaaagattt cgtttcaatt ggaatttggt
   151141 tattcaccat gtacgaggat ccccgctaag catccatggc tgaatggtta aagcgcccaa
   151201 ctcataattg gcgaattcgt aggttcaatt cctactggat gcacgccaat gggaccctcc
   151261 aataagtcta ttggaattgg ctctgtatca atggaatctc atcatccata cataacgaat
   151321 tactgtggta tattcatatc ataatatatg aacagtaaga actagcattc ttattgagac
   151381 tagaactcat agggaagaaa atagatttat ggatggaatc aaatatgcag tatttacaga
   151441 caaaagtatt cggttattgg ggaaaaatca atatacttct aatgtcgaat caggatcaac
   151501 taggacagaa ataaagcatt gggtcgaact cttctttggt gtcaaggtaa tagctatgaa
   151561 tagtcatcga cttccgggaa agggtagaag aatgggacct attatgggac agacaatgca
   151621 ttacagacgt atgatcatta cgcttcaacc gggttattct attccacctc ttagaaagaa
   151681 aagaacttaa atcaaaatac ttaatagcat ggcgatacat ttatacaaaa cttctacccc
   151741 gagcacacgc aatcgaaccg tagacagtcg agtgaaatcc aatccacgaa ataatttgat
   151801 ctatggacag catcgttgtg ggaaaggtcg taatgccaga ggaatcatta ccgcagggca
   151861 tagaggggga ggtcataagc gtctataccg taaaatagat tttcgacgga atgaaaaaga
   151921 catatatggt agaatcgtaa ccatagaata cgaccctaat cgaaatgcat acatttgtct
   151981 catacactat ggggatggtg agaagagata tattttacat cccagagggg ctataattgg
   152041 agataccatt gtttctggta cagaagttcc tataaaaatg ggaaatgccc tacctttgag
   152101 tgcggtttga actattgatt tacgtaattg gaagtaacca attaggttta cgacgaaacc
   152161 tagaaatcga tcaccgatcc aatttgagta cctctacagg atagacctca acagaaaact
   152221 gaagagtaac ggcagcaagt gattgagttc agtagttcct catataaaat tattgactct
   152281 agagatatag taatatggag aagacaaaat tgtttcaagc accgacagaa ccggaagcgc
   152341 ttcttcttta aaaaagaaga ggacgggtta ttcgcatttc atttgatggt cagaggcaaa
   152401 ttgaaagcta agcagtggta attctaaaga ttccccgggg gaaaatagag atgtctccta
   152461 cgttacccat aatatgtgga agtatcaacg taatttcata gagtcattcg gtctgaatgc
   152521 tacatgaaga acataagcca gatgacggaa cgggaagacc taggatgtag aagatcataa
   152581 catgagtgat tcggcagatt tggatatcca cccatgtggt acttcattgt aggatatata
   152641 agatccatct gtatagatat catctacatc cagaaagccg tatgctttgg aagaagcttg
   152701 tacagtttgg gaaggggttt tgattgatca aaaagaagaa tctacttcaa ccgatatgcc
   152761 cttaggcacg gccatacata acatagaaat cacacgtgga aggggtggac aattagctag
   152821 agcagcgggt gctgtagcga aactgattgc aaaagagggg aaatcggcca cattaaaatt
   152881 accttctggg gaggtccgtt tgatatccaa aaactgctca gcaacggtcg gacaagtggg
   152941 gaatgttggg gtgaaccaga aaagtttggg tagagccgga tctaagcgtt ggctaggtaa
   153001 gcgtcctgta gtaagaggag tagttatgaa ccctgtagac catccacatg ggggtggtga
   153061 agggagggcc ccaattggga gaaaaaaacc cacaacccct tggggttatc ctgcacttgg
   153121 gagaagaagt agaaaaagga agaaatatag tgataatttg attcttcgtc gccgtagtaa
   153181 ataggagaga aaatctaatt tatttcttcg tctttacaaa aaaaaaaaaa taggagtaag
   153241 ctgtgacacg ttcactaaaa aaaaatcctt ttgtagcaaa tcgtttatta agaaaaa
//
