# Supplementary material for: Comparative analysis of the complete plastomes of nine Pimpinella species (Apiaceae) from China
Source: PeerJ. 2023 Feb 28;11:e14773. doi: 10.7717/peerj.14773 (PMC9983424; doi:10.7717/peerj.14773)
Supplement: Supplemental Information 1 [file peerj-11-14773-s004.zip › 610 sequence data/Pimpinella_rubescens.gb]

LOCUS       Pimpinella_rubescens      152236 bp    DNA     circular UNA 21-APR-2022
DEFINITION  chloroplast complete genome.
ACCESSION   urn.local...1ej-e57akny
VERSION     urn.local...1ej-e57akny
KEYWORDS    .
SOURCE      Pimpinella rubescens (chloroplast genome Pimpinella rubescens)
  ORGANISM  Pimpinella rubescens
            Eukaryota; Viridiplantae; Streptophyta; Embryophyta; Tracheophyta;
            Spermatophyta; Magnoliophyta; eudicotyledons; Gunneridae;
            Pentapetalae; asterids; campanulids; Apiales; Apiaceae;
            Apioideae;Pimpinelleae; Pimpinella.
FEATURES             Location/Qualifiers
     source          1..152236
                     /organism="Pimpinella rubescens"
                     /organelle="plastid:chloroplast"
                     /mol_type="genomic DNA"
                     /country="China"
                     /collection_date=2019
                     /created_by="YY"
                     /modified_by="YY"
                     /label="Pimpinella rubescens"
     tRNA            complement(11..85)
                     /gene="trnH-GUG"
                     /product="tRNA-His"
                     /transcription="GGCGGATGTAGCCAAGTGGATCAAGGCAGTGGATTGTGAATC
                     CACCATGCGCGGGTTCAATTCCCGTCGTTCGCC"
     gene            complement(11..85)
                     /gene="trnH-GUG"
     CDS             complement(287..1348)
                     /gene="psbA"
                     /codon_start=1
                     /transl_table=11
                     /product="PsbA"
                     /protein_id="AMA97908.1"
                     /db_xref="GI:982743774"
     gene            complement(287..1348)
                     /gene="psbA"
     tRNA            join(complement(4105..4141),complement(1561..1595))
                     /gene="trnK-UUU"
                     /product="tRNA-Lys"
                     /transcription="GGGTTGCTAACTCAACGGTAGAGTACTCGGCTTTTAACCGAC
                     TAGTTCCGGGTTCGAATCCCGGGCAACCCA"
     gene            complement(1561..4141)
                     /gene="trnK-UUU"
     CDS             complement(1826..3382)
                     /gene="matK"
                     /codon_start=1
                     /transl_table=11
                     /product="maturase K"
                     /protein_id="AMA97884.1"
                     /db_xref="GI:982743750"
     gene            complement(1826..3382)
                     /gene="matK"
     CDS             join(complement(5927..5966),complement(4880..5076))
                     /gene="rps16"
                     /codon_start=1
                     /transl_table=11
                     /product="ribosomal protein S16"
                     /protein_id="AMA97942.1"
                     /db_xref="GI:982743808"
     gene            complement(4880..5966)
                     /gene="rps16"
     tRNA            complement(7026..7097)
                     /gene="trnQ-UUG"
                     /product="tRNA-Gln"
                     /transcription="TGGGGCGTGGCCAAGTGGTAAGGCAACGGGTTTTGGTCCCGG
                     TATTCGGAGGTTCGAATCCTTTCGTCCCAG"
     gene            complement(7026..7097)
                     /gene="trnQ-UUG"
     CDS             7449..7634
                     /gene="psbK"
                     /codon_start=1
                     /transl_table=11
                     /product="PsbK"
                     /protein_id="AMA97917.1"
                     /db_xref="GI:982743783"
     gene            7449..7634
                     /gene="psbK"
     CDS             7952..8062
                     /gene="psbI"
                     /codon_start=1
                     /transl_table=11
                     /product="PsbI"
                     /protein_id="AMA97915.1"
                     /db_xref="GI:982743781"
     gene            7952..8062
                     /gene="psbI"
     tRNA            complement(8209..8296)
                     /gene="trnS-GCU"
                     /product="tRNA-Ser"
                     /transcription="GGAGAGATGGCTGAGTGGACTAAAGCGGCGGATTGCTAATCC
                     GTTGTACGAGTTATTCGTACCGAGGGTTCGAATCCCTCTCTTTCCG"
     gene            complement(8209..8296)
                     /gene="trnS-GCU"
     tRNA            join(8843..8865,9565..9612)
                     /gene="trnG-UCC"
                     /product="tRNA-Gly"
                     /transcription="GCGGGTATAGTTTAGTGGTAAAACCCTAGCCTTCCAAGCTAA
                     CGATGCGGGTTCGATTCCCGCTACCCGCT"
     gene            8843..9612
                     /gene="trnG-UCC"
     tRNA            9736..9807
                     /gene="trnR-UCU"
                     /product="tRNA-Arg"
                     /transcription="GCGTCCATTGTCTAATGGATAGGACAGAGGTCTTCTAAACCT
                     TTGGTATAGGTTCAAATCCTATTGGACGCA"
     gene            9736..9807
                     /gene="trnR-UCU"
     CDS             complement(9932..11455)
                     /gene="atpA"
                     /codon_start=1
                     /transl_table=11
                     /product="AtpA"
                     /protein_id="AMA97874.1"
                     /db_xref="GI:982743740"
     gene            complement(9932..11455)
                     /gene="atpA"
     CDS             join(complement(12626..12770),complement(11509..11909))
                     /gene="atpF"
                     /codon_start=1
                     /transl_table=11
                     /product="AtpF"
                     /protein_id="AMA97877.1"
                     /db_xref="GI:982743743"
     gene            complement(11509..12770)
                     /gene="atpF"
     CDS             complement(13056..13301)
                     /gene="atpH"
                     /codon_start=1
                     /transl_table=11
                     /product="AtpH"
                     /protein_id="AMA97878.1"
                     /db_xref="GI:982743744"
     gene            complement(13056..13301)
                     /gene="atpH"
     CDS             complement(14072..14815)
                     /gene="atpI"
                     /codon_start=1
                     /transl_table=11
                     /product="AtpI"
                     /protein_id="AMA97879.1"
                     /db_xref="GI:982743745"
     gene            complement(14072..14815)
                     /gene="atpI"
     CDS             complement(15073..15783)
                     /gene="rps2"
                     /codon_start=1
                     /transl_table=11
                     /product="ribosomal protein S2"
                     /protein_id="AMA97945.1"
                     /db_xref="GI:982743811"
     gene            complement(15073..15783)
                     /gene="rps2"
     CDS             complement(16016..20158)
                     /gene="rpoC2"
                     /codon_start=1
                     /transl_table=11
                     /product="RpoC2"
                     /protein_id="AMA97936.1"
                     /db_xref="GI:982743802"
     gene            complement(16016..20158)
                     /gene="rpoC2"
     CDS             join(complement(22746..23177),complement(20388..21992))
                     /gene="rpoC1"
                     /codon_start=1
                     /transl_table=11
                     /product="RpoC1"
                     /protein_id="AMA97935.1"
                     /db_xref="GI:982743801"
     gene            complement(20388..23177)
                     /gene="rpoC1"
     CDS             complement(23204..26416)
                     /gene="rpoB"
                     /codon_start=1
                     /transl_table=11
                     /product="RpoB"
                     /modified_by="YY"
     gene            complement(23204..26416)
                     /gene="rpoB"
                     /modified_by="YY"
     tRNA            27649..27719
                     /gene="trnC-GCA"
                     /product="tRNA-Cys"
                     /transcription="GGCGACATGGCCGAGTGGTAAGGCGGGGGACTGCAAATCCTT
                     TTTCCCCAGTTCAAATCCGGGTGTCGCCT"
     gene            27649..27719
                     /gene="trnC-GCA"
     CDS             28409..28498
                     /gene="petN"
                     /codon_start=1
                     /transl_table=11
                     /product="PetN"
                     /protein_id="AMA97902.1"
                     /db_xref="GI:982743768"
     gene            28409..28498
                     /gene="petN"
     CDS             complement(29647..29763)
                     /gene="psbM"
                     /codon_start=1
                     /transl_table=11
                     /product="PsbM"
                     /protein_id="AMA97919.1"
                     /db_xref="GI:982743785"
     gene            complement(29647..29763)
                     /gene="psbM"
     tRNA            complement(30441..30514)
                     /gene="trnD-GUC"
                     /product="tRNA-Asp"
                     /transcription="GGGATTGTAGTTCAATTGGTCAGAGCACCGCCCTGTCAAGGC
                     GGAAGCTGCGGGTTCGAGCCCCGTCAGTCCCG"
     gene            complement(30441..30514)
                     /gene="trnD-GUC"
     tRNA            complement(30637..30720)
                     /gene="trnY-GUA"
                     /product="tRNA-Tyr"
                     /transcription="GGGTCGATGCCCGAGCGGTTAATGGGGACGGACTGTAAATTC
                     GTTGGCAATATGTCTACGCTGGTTCAAATCCAGCTCGGCCCA"
     gene            complement(30637..30720)
                     /gene="trnY-GUA"
     tRNA            complement(30798..30870)
                     /gene="trnE-UUC"
                     /product="tRNA-Glu"
                     /transcription="GCCCCCATCGTCTAGTGGTTTAGGACATCTCTCTTTCAAGGA
                     GGCAACGGGGATTCGACTTCCCCTGGGGGTA"
     gene            complement(30798..30870)
                     /gene="trnE-UUC"
     tRNA            31627..31698
                     /gene="trnT-GGU"
                     /product="tRNA-Thr"
                     /transcription="GCCCTTTTAACTCAGCGGTAGAGTAACGCCATGGTAAGGCGT
                     AAGTCATCGGTTCAAATCCGATAAGGGGCT"
     gene            31627..31698
                     /gene="trnT-GGU"
     CDS             32685..33746
                     /gene="psbD"
                     /codon_start=1
                     /transl_table=11
                     /product="PsbD"
                     /protein_id="AMA97911.1"
                     /db_xref="GI:982743777"
     gene            32685..33746
                     /gene="psbD"
     CDS             33694..35115
                     /gene="psbC"
                     /codon_start=1
                     /transl_table=11
                     /product="PsbC"
                     /protein_id="AMA97910.1"
                     /db_xref="GI:982743776"
     gene            33694..35115
                     /gene="psbC"
     tRNA            complement(35347..35439)
                     /gene="trnS-UGA"
                     /product="tRNA-Ser"
                     /transcription="GGAGAGATGGCTGAGTGGTTGATAGCTCCGGTCTTGAAAACC
                     GGCATAGTCTTGAACAAAGAACTATCGAGGGTTCGAATCCCTCTCTCTCCT"
     gene            complement(35347..35439)
                     /gene="trnS-UGA"
     CDS             35807..35995
                     /gene="psbZ"
                     /codon_start=1
                     /transl_table=11
                     /product="PsbZ"
                     /protein_id="AMA97922.1"
                     /db_xref="GI:982743788"
     gene            35807..35995
                     /gene="psbZ"
     tRNA            36283..36353
                     /gene="trnG-GCC"
                     /product="tRNA-Gly"
                     /transcription="GCGGATATGGTCGAATGGTAAAATTTCTCTTTGCCAAGGAGA
                     AGACGCGGGTTCGATTCCCGCTATCCGCC"
                     /modified_by="YY"
     gene            36283..36353
                     /gene="trnG-GCC"
                     /modified_by="YY"
     tRNA            complement(36512..36585)
                     /gene="trnfM-CAU"
                     /product="tRNA-Met"
                     /transcription="CGCGGGGTAGAGCAGTTTGGTAGCTCGCAAGGCTCATAACCT
                     TGAGGTCACGGGTTCAAATCCCGTCTCCGCAA"
     gene            complement(36512..36585)
                     /gene="trnfM-CAU"
     CDS             complement(36750..37052)
                     /gene="rps14"
                     /codon_start=1
                     /transl_table=11
                     /product="ribosomal protein S14"
                     /protein_id="AMA97940.1"
                     /db_xref="GI:982743806"
     gene            complement(36750..37052)
                     /gene="rps14"
     CDS             complement(37176..39380)
                     /gene="psaB"
                     /codon_start=1
                     /transl_table=11
                     /product="PsaB"
                     /protein_id="AMA97904.1"
                     /db_xref="GI:982743770"
     gene            complement(37176..39380)
                     /gene="psaB"
     CDS             complement(39406..41658)
                     /gene="psaA"
                     /codon_start=1
                     /transl_table=11
                     /product="PsaA"
                     /protein_id="AMA97903.1"
                     /db_xref="GI:982743769"
     gene            complement(39406..41658)
                     /gene="psaA"
     CDS             join(complement(44256..44381),complement(43318..43545),
                     complement(42382..42534))
                     /gene="ycf3"
                     /codon_start=1
                     /transl_table=11
                     /product="Ycf3"
                     /protein_id="AMA97956.1"
                     /db_xref="GI:982743822"
     gene            complement(42382..44381)
                     /gene="ycf3"
     tRNA            45197..45283
                     /gene="trnS-GGA"
                     /product="tRNA-Ser"
                     /transcription="GGAGAGATGGCCGAGTGGTTGAAGGCGTAGCATTGGAACTGC
                     TATGTAGGCTTTTGTTTACCGAGGGTTCGAATCCCTCTCTTTCCG"
     gene            45197..45283
                     /gene="trnS-GGA"
     CDS             complement(45589..46194)
                     /gene="rps4"
                     /codon_start=1
                     /transl_table=11
                     /product="ribosomal protein S4"
                     /protein_id="AMA97947.1"
                     /db_xref="GI:982743813"
     gene            complement(45589..46194)
                     /gene="rps4"
     tRNA            complement(46541..46613)
                     /gene="trnT-UGU"
                     /product="tRNA-Thr"
                     /transcription="GCCTGCTTAGCTCAGAGGTTAGAGCATCGCATTTGTAATGCG
                     ATGGTCATCGGTTCGATTCCGATAGCCGGCT"
     gene            complement(46541..46613)
                     /gene="trnT-UGU"
     tRNA            join(47370..47404,47907..47956)
                     /gene="trnL-UAA"
                     /product="tRNA-Leu"
                     /transcription="GGGGATATGGCGAAATTGGTAGACGCTGCGGACTTAAAATCC
                     GTTGACTTTAAAAATCGTGAGGGTTCAAGTCCCTCTATCCCCA"
     gene            47370..47956
                     /gene="trnL-UAA"
     tRNA            48308..48380
                     /gene="trnF-GAA"
                     /product="tRNA-Phe"
                     /transcription="GTCGGGATAGCTCAGCTGGTAGAGCAGAGGACTGAAAATCCT
                     CGTGTCACCAGTTCAAATCTGGTTCCTGGCA"
     gene            48308..48380
                     /gene="trnF-GAA"
     CDS             complement(48787..49263)
                     /gene="ndhJ"
                     /codon_start=1
                     /transl_table=11
                     /product="NdhJ"
                     /protein_id="AMA97895.1"
                     /db_xref="GI:982743761"
     gene            complement(48787..49263)
                     /gene="ndhJ"
     CDS             complement(49374..50051)
                     /gene="ndhK"
                     /codon_start=1
                     /transl_table=11
                     /product="NdhK"
                     /protein_id="AMA97896.1"
                     /db_xref="GI:982743762"
     gene            complement(49374..50051)
                     /gene="ndhK"
     CDS             complement(50100..50462)
                     /gene="ndhC"
                     /codon_start=1
                     /transl_table=11
                     /product="NdhC"
                     /protein_id="AMA97888.1"
                     /db_xref="GI:982743754"
     gene            complement(50100..50462)
                     /gene="ndhC"
     tRNA            join(complement(52190..52228),complement(51583..51617))
                     /gene="trnV-UAC"
                     /product="tRNA-Val"
                     /transcription="AGGGCTATAGCTCAGTTAGGTAGAGCACCTCGTTTACACCGA
                     GAAAGTCTACGGTTCGAGTCCGTATAGCCCTA"
     gene            complement(51583..52228)
                     /gene="trnV-UAC"
     tRNA            52403..52475
                     /gene="trnM-CAU"
                     /product="tRNA-Met"
                     /transcription="GCCTACTTAACTCAGTGGTTAGAGTATTGCTTTCATACGGCG
                     GGAGTCATTGGTTCAAATCCAATAGTAGGTA"
     gene            52403..52475
                     /gene="trnM-CAU"
     CDS             complement(52662..53084)
                     /gene="atpE"
                     /codon_start=1
                     /transl_table=11
                     /product="AtpE"
                     /protein_id="AMA97876.1"
                     /db_xref="GI:982743742"
     gene            complement(52662..53084)
                     /gene="atpE"
     CDS             complement(53081..54577)
                     /gene="atpB"
                     /codon_start=1
                     /transl_table=11
                     /product="AtpB"
                     /protein_id="AMA97875.1"
                     /db_xref="GI:982743741"
     gene            complement(53081..54577)
                     /gene="atpB"
     CDS             55341..56768
                     /gene="rbcL"
                     /codon_start=1
                     /transl_table=11
                     /product="ribulose-1,5-bisphosphate carboxylase/oxygenase
                     large subunit"
                     /protein_id="AMA97923.1"
                     /db_xref="GI:982743789"
     gene            55341..56768
                     /gene="rbcL"
     CDS             57379..58848
                     /gene="accD"
                     /codon_start=1
                     /transl_table=11
                     /product="acetyl-CoA carboxylase beta subunit"
                     /protein_id="AMA97873.1"
                     /db_xref="GI:982743739"
     gene            57379..58848
                     /gene="accD"
     CDS             59272..59382
                     /gene="psaI"
                     /codon_start=1
                     /transl_table=11
                     /product="PsaI"
                     /protein_id="AMA97906.1"
                     /db_xref="GI:982743772"
     gene            59272..59382
                     /gene="psaI"
     CDS             59780..60334
                     /gene="ycf4"
                     /codon_start=1
                     /transl_table=11
                     /product="Ycf4"
                     /protein_id="AMA97957.1"
                     /db_xref="GI:982743823"
     gene            59780..60334
                     /gene="ycf4"
     CDS             61032..61721
                     /gene="cemA"
                     /codon_start=1
                     /transl_table=11
                     /product="CemA"
                     /protein_id="AMA97881.1"
                     /db_xref="GI:982743747"
     gene            61032..61721
                     /gene="cemA"
     CDS             61972..62934
                     /gene="petA"
                     /codon_start=1
                     /transl_table=11
                     /product="PetA"
                     /protein_id="AMA97897.1"
                     /db_xref="GI:982743763"
     gene            61972..62934
                     /gene="petA"
     CDS             complement(63858..63980)
                     /gene="psbJ"
                     /codon_start=1
                     /transl_table=11
                     /product="PsbJ"
                     /protein_id="AMA97916.1"
                     /db_xref="GI:982743782"
     gene            complement(63858..63980)
                     /gene="psbJ"
     CDS             complement(64121..64237)
                     /gene="psbL"
                     /codon_start=1
                     /transl_table=11
                     /product="PsbL"
                     /protein_id="AMA97918.1"
                     /db_xref="GI:982743784"
     gene            complement(64121..64237)
                     /gene="psbL"
     CDS             complement(64260..64379)
                     /gene="psbF"
                     /codon_start=1
                     /transl_table=11
                     /product="PsbF"
                     /protein_id="AMA97913.1"
                     /db_xref="GI:982743779"
     gene            complement(64260..64379)
                     /gene="psbF"
     CDS             complement(64389..64640)
                     /gene="psbE"
                     /codon_start=1
                     /transl_table=11
                     /product="PsbE"
                     /protein_id="AMA97912.1"
                     /db_xref="GI:982743778"
     gene            complement(64389..64640)
                     /gene="psbE"
     CDS             65441..65536
                     /gene="petL"
                     /codon_start=1
                     /transl_table=11
                     /product="PetL"
                     /protein_id="AMA97901.1"
                     /db_xref="GI:982743767"
     gene            65441..65536
                     /gene="petL"
     CDS             65689..65802
                     /gene="petG"
                     /codon_start=1
                     /transl_table=11
                     /product="PetG"
                     /protein_id="AMA97900.1"
                     /db_xref="GI:982743766"
     gene            65689..65802
                     /gene="petG"
     tRNA            complement(65932..66005)
                     /gene="trnW-CCA"
                     /product="tRNA-Trp"
                     /transcription="GCGCTCTTAGTTCAGTTCGGTAGAACGCGGGTCTCCAAAACC
                     CGATGTCGTAGGTTCAAATCCTACAGAGCGTG"
     gene            complement(65932..66005)
                     /gene="trnW-CCA"
     tRNA            complement(66130..66203)
                     /gene="trnP-UGG"
                     /product="tRNA-Pro"
                     /transcription="AGGGATGTAGCGCAGCTTGGTAGCGCGTTTGTTTTGGGTACA
                     AAATGTCACAGGTTCAAATCCTGTCATCCCTA"
     gene            complement(66130..66203)
                     /gene="trnP-UGG"
     CDS             66595..66723
                     /gene="psaJ"
                     /codon_start=1
                     /transl_table=11
                     /product="PsaJ"
                     /protein_id="AMA97907.1"
                     /db_xref="GI:982743773"
     gene            66595..66723
                     /gene="psaJ"
     CDS             67196..67396
                     /gene="rpl33"
                     /codon_start=1
                     /transl_table=11
                     /product="ribosomal protein L33"
                     /protein_id="AMA97931.1"
                     /db_xref="GI:982743797"
     gene            67196..67396
                     /gene="rpl33"
     CDS             67584..67889
                     /gene="rps18"
                     /codon_start=1
                     /transl_table=11
                     /product="ribosomal protein S18"
                     /protein_id="AMA97943.1"
                     /db_xref="GI:982743809"
     gene            67584..67889
                     /gene="rps18"
     CDS             complement(68111..68497)
                     /gene="rpl20"
                     /codon_start=1
                     /transl_table=11
                     /product="ribosomal protein L20"
                     /protein_id="AMA97927.1"
                     /db_xref="GI:982743793"
     gene            complement(68111..68497)
                     /gene="rpl20"
     CDS             join(complement(69253..69366),139943..140174,
                     140711..140736)
                     /gene="rps12"
                     /trans_splicing
                     /codon_start=1
                     /transl_table=11
                     /product="ribosomal protein S12"
                     /protein_id="AMA97939.1"
                     /db_xref="GI:982743805"
     CDS             join(complement(69253..69366),complement(97110..97341),
                     complement(96548..96573))
                     /gene="rps12"
                     /trans_splicing
                     /codon_start=1
                     /transl_table=11
                     /product="ribosomal protein S12"
                     /protein_id="AMA97938.1"
                     /db_xref="GI:982743804"
     gene            join(complement(69253..69366),139943..140736)
                     /gene="rps12"
                     /trans_splicing
     gene            join(complement(69253..69366),complement(96548..97341))
                     /gene="rps12"
                     /trans_splicing
     CDS             join(complement(71512..71582),complement(70391..70682),
                     complement(69512..69742))
                     /gene="clpP"
                     /codon_start=1
                     /transl_table=11
                     /product="ClpP"
                     /protein_id="AMA97882.1"
                     /db_xref="GI:982743748"
     gene            complement(69512..71582)
                     /gene="clpP"
     CDS             72034..73560
                     /gene="psbB"
                     /codon_start=1
                     /transl_table=11
                     /product="PsbB"
                     /protein_id="AMA97909.1"
                     /db_xref="GI:982743775"
     gene            72034..73560
                     /gene="psbB"
     CDS             73762..73863
                     /gene="psbT"
                     /codon_start=1
                     /transl_table=11
                     /product="PsbT"
                     /protein_id="AMA97921.1"
                     /db_xref="GI:982743787"
     gene            73762..73863
                     /gene="psbT"
     CDS             complement(73950..74081)
                     /gene="psbN"
                     /codon_start=1
                     /transl_table=11
                     /product="PsbN"
                     /protein_id="AMA97920.1"
                     /db_xref="GI:982743786"
     gene            complement(73950..74081)
                     /gene="psbN"
     CDS             74191..74412
                     /gene="psbH"
                     /codon_start=1
                     /transl_table=11
                     /product="PsbH"
                     /protein_id="AMA97914.1"
                     /db_xref="GI:982743780"
     gene            74191..74412
                     /gene="psbH"
     CDS             join(74544..74549,75293..75934)
                     /gene="petB"
                     /codon_start=1
                     /transl_table=11
                     /product="PetB"
                     /protein_id="AMA97898.1"
                     /db_xref="GI:982743764"
                     /modified_by="YY"
     gene            74544..75934
                     /gene="petB"
                     /modified_by="YY"
     CDS             join(76118..76125,76873..77347)
                     /gene="petD"
                     /codon_start=1
                     /transl_table=11
                     /product="PetD"
                     /protein_id="AMA97899.1"
                     /db_xref="GI:982743765"
     gene            76118..77347
                     /gene="petD"
     CDS             complement(77532..78542)
                     /gene="rpoA"
                     /codon_start=1
                     /transl_table=11
                     /product="RpoA"
                     /protein_id="AMA97933.1"
                     /db_xref="GI:982743799"
     gene            complement(77532..78542)
                     /gene="rpoA"
     CDS             complement(78610..79026)
                     /gene="rps11"
                     /codon_start=1
                     /transl_table=11
                     /product="ribosomal protein S11"
                     /protein_id="AMA97937.1"
                     /db_xref="GI:982743803"
     gene            complement(78610..79026)
                     /gene="rps11"
     CDS             complement(79141..79254)
                     /gene="rpl36"
                     /codon_start=1
                     /transl_table=11
                     /product="ribosomal protein L36"
                     /protein_id="AMA97932.1"
                     /db_xref="GI:982743798"
     gene            complement(79141..79254)
                     /gene="rpl36"
     CDS             complement(79370..79603)
                     /gene="infA"
                     /codon_start=1
                     /transl_table=11
                     /product="InfA"
                     /protein_id="AMA97883.1"
                     /db_xref="GI:982743749"
     gene            complement(79370..79603)
                     /gene="infA"
     CDS             complement(79725..80129)
                     /gene="rps8"
                     /codon_start=1
                     /transl_table=11
                     /product="ribosomal protein S8"
                     /protein_id="AMA97950.1"
                     /db_xref="GI:982743816"
     gene            complement(79725..80129)
                     /gene="rps8"
     CDS             complement(80330..80698)
                     /gene="rpl14"
                     /codon_start=1
                     /transl_table=11
                     /product="ribosomal protein L14"
                     /protein_id="AMA97924.1"
                     /db_xref="GI:982743790"
                     /modified_by="YY"
     gene            complement(80330..80698)
                     /gene="rpl14"
                     /modified_by="YY"
     CDS             join(complement(82175..82183),complement(80838..81236))
                     /gene="rpl16"
                     /codon_start=1
                     /transl_table=11
                     /product="ribosomal protein L16"
                     /protein_id="AMA97925.1"
                     /db_xref="GI:982743791"
     gene            complement(80838..82183)
                     /gene="rpl16"
     CDS             complement(82334..82990)
                     /gene="rps3"
                     /codon_start=1
                     /transl_table=11
                     /product="ribosomal protein S3"
                     /protein_id="AMA97946.1"
                     /db_xref="GI:982743812"
     gene            complement(82334..82990)
                     /gene="rps3"
     CDS             complement(82975..83475)
                     /gene="rpl22"
                     /codon_start=1
                     /transl_table=11
                     /product="ribosomal protein L22"
                     /protein_id="AMA97928.1"
                     /db_xref="GI:982743794"
     gene            complement(82975..83475)
                     /gene="rpl22"
     CDS             complement(83542..83820)
                     /gene="rps19"
                     /codon_start=1
                     /transl_table=11
                     /product="ribosomal protein S19"
                     /protein_id="AMA97944.1"
                     /db_xref="GI:982743810"
     gene            complement(83542..83820)
                     /gene="rps19"
     CDS             join(complement(84966..85356),complement(83874..84307))
                     /gene="rpl2"
                     /codon_start=1
                     /transl_table=11
                     /product="ribosomal protein L2"
                     /protein_id="AMA97926.1"
                     /db_xref="GI:982743792"
     gene            complement(83874..85356)
                     /gene="rpl2"
     repeat_region   85129..110085
                     /Identical_Bases="24,957"
                     /Mismatched_Bases=0
                     /Frequency=2
                     /Percent_Identical="100%"
                     /annotation_group="Repeat 1"
                     /All_Locations="85,129+; 152,155-"
                     /label="Repeat 1"
     CDS             complement(85375..85656)
                     /gene="rpl23"
                     /codon_start=1
                     /transl_table=11
                     /product="ribosomal protein L23"
                     /protein_id="AMA97929.1"
                     /db_xref="GI:982743795"
     gene            complement(85375..85656)
                     /gene="rpl23"
     tRNA            complement(85828..85901)
                     /gene="trnI-CAU"
                     /product="tRNA-Ile"
                     /transcription="GCATCCATGGCTGAATGGTTAAAGCGCCCAACTCATAATTGG
                     CGAATTCGTAGGTTCAATTCCTACTGGATGCA"
     gene            complement(85828..85901)
                     /gene="trnI-CAU"
     CDS             85990..92268
                     /gene="ycf2"
                     /codon_start=1
                     /transl_table=11
                     /product="Ycf2"
                     /protein_id="AMA97955.1"
                     /db_xref="GI:982743821"
     gene            85990..92268
                     /gene="ycf2"
     tRNA            complement(92849..92929)
                     /gene="trnL-CAA"
                     /product="tRNA-Leu"
                     /transcription="GCCTTGGTGGTGAAATGGTAGACACGCGAGACTCAAAATCTC
                     GTGCTCAAGAGCGTGGAGGTTCGAGTCCTCTTCAAGGCA"
     gene            complement(92849..92929)
                     /gene="trnL-CAA"
     CDS             join(complement(94949..95725),complement(93511..94266))
                     /gene="ndhB"
                     /codon_start=1
                     /transl_table=11
                     /product="NdhB"
                     /protein_id="AMA97886.1"
                     /db_xref="GI:982743752"
     gene            complement(93511..95725)
                     /gene="ndhB"
     CDS             complement(96025..96492)
                     /gene="rps7"
                     /codon_start=1
                     /transl_table=11
                     /product="ribosomal protein S7"
                     /protein_id="AMA97948.1"
                     /db_xref="GI:982743814"
     gene            complement(96025..96492)
                     /gene="rps7"
     tRNA            99191..99262
                     /gene="trnV-GAC"
                     /product="tRNA-Val"
                     /transcription="AGGGATATAACTCAGCGGTAGAGTGTCACCTTGACGTGGTGG
                     AAGTCATCAGTTCGAGCCTGATTATCCCTA"
     gene            99191..99262
                     /gene="trnV-GAC"
     rRNA            99490..100980
                     /gene="rrn16"
                     /product="16S ribosomal RNA"
                     /transcription="TCTCATGGAGAGTTCGATCCTGGCTCAGGATGAACGCTGGCG
                     GCATGCTTAACACATGCAAGTCGGACGGGAAGTGGTGTTTCCAGTGGCGGACGGGTGA
                     GTAACGCGTAAGAACCTGCCCTTGGGAGGGGAACAACAGCTGGAAACGGCTGCTAATA
                     CCCCGTAGGCTGAGGAGCAAAAGGAGGAATCCGCCCGAGGAGGGGCTCGCGTCTGATT
                     AGCTAGTTGGTGAGGCAATAGCTTACCAAGGCGATGATCAGTAGCTGGTCCGAGAGGA
                     TGATCAGCCACACTGGGACTGAGACACGGCCCAGACTCCTACGGGAGGCAGCAGTGGG
                     GAATTTTCCGCAATGGGCGAAAGCCTGACGGAGCAATGCCGCGTGGAGGTAGAAGGCC
                     CACGGGTCGTGAACTTCTTTTCCCGGAGAAGAAGCAATGACGGTATCTGGGGAATAAG
                     CATCGGCTAACTCTGTGCCAGCAGCCGCGGTAATACAGAGGATGCAAGCGTTATCCGG
                     AATGATTGGGCGTAAAGCGTCTGTAGGTGGCTTTTTAAGTCCGCCGTCAAATCCCAGG
                     GCTCAACCCTGGACAGGCGGTGGAAACTACCAAGCTGGAGTACGGTAGGGGCAGAGGG
                     AATTTCCGGTGGAGCGGTGAAATGCGTAGAGATCGGAAAGAACACCAACGGCGAAAGC
                     ACTCTGCTGGGCCGACACTGACACTGAGAGACGAAAGCTAGGGGAGCGAATGGGATTA
                     GATACCCCAGTAGTCCTAGCCGTAAACGATGGATACTAGGCGCTGTGCGTATCGACCC
                     GTGCAGTGCTGTAGCTAACGCGTTAAGTATCCCGCCTGGGGAGTACGTTCGCAAGAAT
                     GAAACTCAAAGGAATTGACGGGGGCCCGCACAAGCGGTGGAGCATGTGGTTTAATTCG
                     ATGCAAAGCGAAGAACCTTACCAGGGCTTGACATGCCGCGAATCCTCTTGAAAGAGAG
                     GGGTGCCTTCGGGAACGCGGACACAGGTGGTGCATGGCTGTCGTCAGCTCGTGCCGTA
                     AGGTGTTGGGTTAAGTCCCGCAACGAGCGCAACCCTCGTGTTTAGTTGCCATCATTTA
                     GTTTGGAACCCTGAACAGACTGCCGGTGATAAGCCGGAGGAAGGTGAGGATGACGTCA
                     AGTCATCATGCCCCTTATGCCCTGGGCGACACACGTGCTACAATGGCCGGGACAAAGG
                     GTCGCGATCCCGCGAGGGTAAGCTAACTCCAAAAACCCGTCCTCAGTTCGGATTGCAG
                     GCTGCAACTCGCCTGCATGAAGCCGGAATCGCTAGTAATCGCCGGTCAGCCATACGGC
                     GGTGAATTCGTTCCCGGGCCTTGTACACACCGCCCGTCACACTATGGGAGCTGGCCAT
                     GCCCGAAGTCGTTACCTTAACCGCAAGGAGGGGGATGCCGAAGGCAGGGCTAGTGACT
                     GGAGTGAAGTCGTAACAAGGTAGCCGTACTGGAAGGTGCGGCTGGATCACCTCCTTT"
     gene            99490..100980
                     /gene="rrn16"
     tRNA            join(101275..101311,102264..102298)
                     /gene="trnI-GAU"
                     /product="tRNA-Ile"
                     /transcription="GGGCTATTAGCTCAGTGGTAGAGCGCGCCCCTGATAAGGGCG
                     AGGTCTCTGGTTCAAGTCCAGGATGGCCCA"
     gene            101275..102298
                     /gene="trnI-GAU"
     tRNA            join(102363..102400,103211..103245)
                     /gene="trnA-UGC"
                     /product="tRNA-Ala"
                     /transcription="GGGGATATAGCTCAGTTGGTAGAGCTCCGCTCTTGCAAGGCG
                     GATGTCAGCGGTTCGAGTCCGCTTATCTCCA"
     gene            102363..103245
                     /gene="trnA-UGC"
     rRNA            103398..106211
                     /gene="rrn23"
                     /product="23S ribosomal RNA"
                     /transcription="TTCAAACGAGGAAAGGCTTACGGTGGATACCTAGGCACCCAG
                     AGACGAGGAAGGGCGTAGTAAGCGACGAAATGCTTCGGGGAGTTGAAAATAAGCATAG
                     ATCCGGAGATTCCCGAATAGGTCAACCTTTAAAACTGCTGCTGAATCCATGGGCAGGC
                     AAGAGACAACCTGGCGAACTGAAACATCTTAGTAGCCAGAGGAAAAGAAAGCAAAAGC
                     GATTCCCGTAGTAGCGGCGAGCGAAATGGGAGCAGCCTAAACCGTGAAAACGGGGTTG
                     TGGGAGAGCAATACAAGCGTCGTGCTGCTAGGCGAAGCGGTGGAGTACTGCACCCTAG
                     ATGGCGAGAGTCCAGTAGCCGAAAGCATCACTAGCTTATGCTCTGACCCGAGTAGCAT
                     GGGGCACGTGGAATCCCGTGTGAATCAGCAAGGACCACCTTGCAAGGCTAAATACTCC
                     TGGGTGACCGATAGCGAAGTAGTACCGTGAGGGAAGGGTGAAAAGAACCCCCATCGGG
                     GAGTGAAATAGAACATGAAACCGTAAGCTCCCAAGCAGTGGGAGGAGCCCGGGGCTCT
                     GACCGCGTGCCTGTTGAAGAATGAGCCGGCGACTCATAGGCAGTGGCTTGGTTAAGGG
                     AACCCACCGGAGCCGTAGCGAAAGCGAGTCTTCATAGGGCAATTGTCACTGCTTATGG
                     ACCCGAACCTGGGTGATCTATCCATGACCAGGATGAAGCTTGGGTGAAACTAAGTGGA
                     GGTCCGAACCGACTGATGTTGAAGAATCAGCGGATGAGTTGTGGTTAGGGGTGAAATG
                     CCACTCGAACCCAGAGCTAGCTGGTTCTCCCCGAAATGCGTTGAGGCGCAGCAGTTGA
                     CTGGACATCTAGGGGTAAAGCACTGTTTCGGTGCGGGCCGCGAGAGCGGTACCAAATC
                     GAGGCAAACTCTGAATACTAGATATGACCTCAAAATAAAATAACAGGGGTCAAGGTCG
                     GCCAGTGAGACGATGGGGGATAAGCTTCATCGTCGAGAGGGAAACAGCCCGGATCACC
                     AGCTAAGGCCCCTAAATGACCGCTCAGTGATAAAGGAGGTAGGGGTGCAGAGACAGCC
                     AGGAGGTTTGCCTAGAAGCAGCCACCCTTGAAAGAGTGCGTAATAGCTCACTGATCGA
                     GCGCTCTTGCGCCGAAGATGAACGGGGCTAAGCGATCTGCCGAAGCTGTGGGATGTAA
                     AAATACATCGGTAGGGGAGCGTTCCGCCTTAGAGGGAAGCACCCGCGCGAGCGGTAGT
                     GGACGAAGCGGAAGCGAGAATGTCGGCTTGAGTAACGCAAACATTGGTGAGAATCCAA
                     TGCCCCGAAAACCTAAGGGTTCCTCCGCAAGGTTCGTCCACGGAGGGTGAGTCAGGGC
                     CTAAGATCAGGCCGAAAGGCGTAGTCGATGGACAACAGGTGAATATTCCTGTACTACC
                     CCTTGTTGGTCCCGAGGGACGGAGGAGGCTAGGTTAGCCGAAAGATGGTTATCGGTTC
                     AAGGACGTAAGGTGACCCTGCTTTGCAGGGTAAGAAGGGGTAGAGAAACTGCCTCGAG
                     CCAATGTTCGAGTACCAGGCGCTACGGCGCTGAAGTAACCCATGCCATACTCCCAGGA
                     AAAGCTCGAACGACCTTCAACAAAAGGGTACCTGTACCCGAAACCGACACAGGTAGGT
                     AGGTAGAGAATACCTAGGGGCGCGAGACAACTCTCTCTAAGGAACTCGGCAAAATAGC
                     CCCGTAACTTCGGGAGAAGGGGTGCCTCCTCACAAAGGGGGTCGCAGTGACCAGGCCC
                     GGGCGACTGTTTACCAAAAACACAGGTCTCCGCAAAGTCGTAAGACCATGTATGGGGG
                     CTGACGCCTGCCCAGTGCCGGAAGGTCAAGGAAGTTGGTGACCTGATGACAGGGGAGC
                     CGGCGACCGAAGCCCCGGTGAACGGCGGCCGTAACTATAACGGTCCTAAGGTAGCGAA
                     ATTCCTTGTCGGGTAAGTTCCGACCCGCACGAAAGGCGTAACGATCTGGGCACTGTCT
                     CGGAGAGAGGCTCGGTGAAATAGACATGTCTGTGAAGATGCGGACTACCTGCACCTGG
                     ACAGAAAGACCCTATGAAGCTTCACTGTTCCCTGGGATTGGCTTTGGGCCTTTCCTGC
                     GCAGCTTAGGTGGAAGGCGAAGAAGGCCTCCTTCCGGGGGGGCCCGAGCCATCAGTGA
                     GATACCACTCTGGAAGAGCTAGAATTCTAACCTTGTGTCAGGACCTACGGGCCAAGGG
                     ACAGTCTCAGGTAGACAGTTTCTATGGGGCGTAGGCCTCCCAAAAGGTAACGGAGGCG
                     TGCAAAGGTTTCCTCGGGCCGGACGGAGATTGGCCCTCGAGTGCAAAGGCAGAAGGGA
                     GCTTGACTGCAAGACCCACCCGTCGAGCAGGGACGAAAGTCGGCCTTAGTGATCCGAC
                     GGTGCCGAGTGGAAGGGCCGTCGCTCAACGGATAAAAGTTACTCTAGGGATAACAGGC
                     TGATCTTCCCCAAGAGCTCACATCGACGGGAAGGTTTGGCACCTCGATGTCGGCTCTT
                     CGCCACCTGGGGCTGTAGTATGTTCCAAGGGTTGGGCTGTTCGCCCATTAAAGCGGTA
                     CGTGAGCTGGGTTCAGAACGTCGTGAGACAGTTCGGTCCATATCCGGTGTGGGCGTTA
                     GAGCATTGAGAGGACCTTTCCCTAGTACGAGAGGACCGGGAAGGACGCACCTCTGGTG
                     TACCAGTTATCGTGCCCACGGTAAACGCTGGGTAGCCAAGTGCGGAGCGGATAACTGC
                     TGAAAGCATCTAAGTAGTAAGCCCACCCCAAGATGAGTGCTCTCCT"
     gene            103398..106211
                     /gene="rrn23"
     rRNA            106310..106412
                     /gene="rrn4.5"
                     /product="4.5S ribosomal RNA"
                     /transcription="GAAGGTCACGGCGAGACGAGCCGTTTATCATTACGATAGGTG
                     TCAAGTGGAAGTGCAGTGATGTATGCAGCTGAGGCATCCTAACAGACCGGTAGACTTG
                     AAC"
     gene            106310..106412
                     /gene="rrn4.5"
     rRNA            106673..106793
                     /gene="rrn5"
                     /product="5S ribosomal RNA"
                     /transcription="TATTCTGGTGTCCTAGGCGTAGAGGAACCACACCAATCCATC
                     CCGAACTTGGTGGTTAAACTCTACTGCGGTGACGATACTGTAGGGGAGGTCCTGCGGA
                     AAAATAGCTCGACGCCAGGAT"
     gene            106673..106793
                     /gene="rrn5"
     tRNA            107051..107124
                     /gene="trnR-ACG"
                     /product="tRNA-Arg"
                     /transcription="GGGCCTGTAGCTCAGAGGATTAGAGCACGTGGCTACGAACCA
                     CGGTGTCGGGGGTTCGAATCCCTCCTCGCCCA"
     gene            107051..107124
                     /gene="trnR-ACG"
     tRNA            complement(107699..107770)
                     /gene="trnN-GUU"
                     /product="tRNA-Asn"
                     /transcription="TCCTCAGTAGCTCAGTGGTAGAGCGGTCGGCTGTTAACTGAC
                     TGGTCGTAGGTTCGAATCCTACCTGGGGAG"
     gene            complement(107699..107770)
                     /gene="trnN-GUU"
     gene            108098..110209
                     /gene="ycf1"
     CDS             complement(110079..112301)
                     /gene="ndhF"
                     /codon_start=1
                     /transl_table=11
                     /product="NdhF"
                     /protein_id="AMA97891.1"
                     /db_xref="GI:982743757"
     gene            complement(110079..112301)
                     /gene="ndhF"
     CDS             113304..113465
                     /gene="rpl32"
                     /codon_start=1
                     /transl_table=11
                     /product="ribosomal protein L32"
                     /protein_id="AMA97930.1"
                     /db_xref="GI:982743796"
     gene            113304..113465
                     /gene="rpl32"
     tRNA            114121..114200
                     /gene="trnL-UAG"
                     /product="tRNA-Leu"
                     /transcription="GCCGCTATGGTGAAATCGGTAGACACGCTGCTCTTAGGAAGC
                     AGTGCGAGAGCATCTCGGTTCGAGTCCGAGTGGCGGCA"
     gene            114121..114200
                     /gene="trnL-UAG"
     CDS             114297..115271
                     /gene="ccsA"
                     /codon_start=1
                     /transl_table=11
                     /product="CcsA"
                     /protein_id="AMA97880.1"
                     /db_xref="GI:982743746"
     gene            114297..115271
                     /gene="ccsA"
     CDS             complement(115486..116997)
                     /gene="ndhD"
                     /exception="RNA editing"
                     /note="start ACG"
                     /codon_start=1
                     /transl_table=11
                     /product="NdhD"
                     /protein_id="AMA97889.1"
                     /db_xref="GI:982743755"
                     /translation="MNFFPWLTIIVILPIFAGSVIFFLPHRGNRVIRWYTICICILEL
                     LLTTYAFCYHFQLDDPLIQLVEDFKWIIFFDFHWRLGIDGLSIGPILLTGFITTLATL
                     AAWPVTRDSRLFHFLMLAMYSGQIGLFASRDLLLFFIMWELELIPVYLLLSMWGGKKR
                     LYSATKFILYTAGGSVFLLMGVLGVGLYGSTEPTLNLATLVNQSYPAALEIILYIGFF
                     IAFAVKSPIIPLHTWLPDTHGEAHYSTCMLLAGILLKMGAYGLIRINMELLSHAHSIF
                     SPWLVIVGTIQIIYAASTSLGQRNLKKRIAYSSVSHMGFILIGIGSINDTGLNGAILQ
                     IVSHGFIGAALFFLAGTSYDRIRLVYLDEMGGIAIPMPKIFTMFSSFSMASLALPGMS
                     GFVAELIVFFGIITSQKYLLISKLGITFVMAIGMILTPIYSLSMLRQMFYGYKLFNAP
                     NSYVFDSGPRELFVSIAIFIPVIGIGMYPDFVLSLSVDKVEVLLSNFVYR"
                     /modified_by="YY"
     gene            complement(115486..116997)
                     /gene="ndhD"
     CDS             complement(117113..117358)
                     /gene="psaC"
                     /codon_start=1
                     /transl_table=11
                     /product="PsaC"
                     /protein_id="AMA97905.1"
                     /db_xref="GI:982743771"
     gene            complement(117113..117358)
                     /gene="psaC"
     CDS             complement(117625..117930)
                     /gene="ndhE"
                     /codon_start=1
                     /transl_table=11
                     /product="NdhE"
                     /protein_id="AMA97890.1"
                     /db_xref="GI:982743756"
     gene            complement(117625..117930)
                     /gene="ndhE"
     CDS             complement(118128..118658)
                     /gene="ndhG"
                     /codon_start=1
                     /transl_table=11
                     /product="NdhG"
                     /protein_id="AMA97892.1"
                     /db_xref="GI:982743758"
     gene            complement(118128..118658)
                     /gene="ndhG"
     CDS             complement(119027..119530)
                     /gene="ndhI"
                     /codon_start=1
                     /transl_table=11
                     /product="NdhI"
                     /protein_id="AMA97894.1"
                     /db_xref="GI:982743760"
     gene            complement(119027..119530)
                     /gene="ndhI"
     CDS             join(complement(121235..121787),
                     complement(119624..120162))
                     /gene="ndhA"
                     /codon_start=1
                     /transl_table=11
                     /product="NdhA"
                     /protein_id="AMA97885.1"
                     /db_xref="GI:982743751"
     gene            complement(119624..121787)
                     /gene="ndhA"
     CDS             complement(121789..122970)
                     /gene="ndhH"
                     /codon_start=1
                     /transl_table=11
                     /product="NdhH"
                     /protein_id="AMA97893.1"
                     /db_xref="GI:982743759"
     gene            complement(121789..122970)
                     /gene="ndhH"
     CDS             complement(123062..123334)
                     /gene="rps15"
                     /codon_start=1
                     /transl_table=11
                     /product="ribosomal protein S15"
                     /protein_id="AMA97941.1"
                     /db_xref="GI:982743807"
     gene            complement(123062..123334)
                     /gene="rps15"
     CDS             complement(123694..129186)
                     /gene="ycf1"
                     /codon_start=1
                     /transl_table=11
                     /product="Ycf1"
                     /protein_id="AMA97952.1"
                     /db_xref="GI:982743818"
     gene            complement(123694..129186)
                     /gene="ycf1"
     repeat_region   complement(127199..152155)
                     /Identical_Bases="24,957"
                     /Mismatched_Bases=0
                     /Frequency=2
                     /Percent_Identical="100%"
                     /annotation_group="Repeat 1"
                     /All_Locations="85,129+; 152,155-"
                     /label="Repeat 1"
     tRNA            129514..129585
                     /gene="trnN-GUU"
                     /product="tRNA-Asn"
                     /transcription="TCCTCAGTAGCTCAGTGGTAGAGCGGTCGGCTGTTAACTGAC
                     TGGTCGTAGGTTCGAATCCTACCTGGGGAG"
     gene            129514..129585
                     /gene="trnN-GUU"
     tRNA            complement(130160..130233)
                     /gene="trnR-ACG"
                     /product="tRNA-Arg"
                     /transcription="GGGCCTGTAGCTCAGAGGATTAGAGCACGTGGCTACGAACCA
                     CGGTGTCGGGGGTTCGAATCCCTCCTCGCCCA"
     gene            complement(130160..130233)
                     /gene="trnR-ACG"
     rRNA            complement(130491..130611)
                     /gene="rrn5"
                     /product="5S ribosomal RNA"
                     /transcription="TATTCTGGTGTCCTAGGCGTAGAGGAACCACACCAATCCATC
                     CCGAACTTGGTGGTTAAACTCTACTGCGGTGACGATACTGTAGGGGAGGTCCTGCGGA
                     AAAATAGCTCGACGCCAGGAT"
     gene            complement(130491..130611)
                     /gene="rrn5"
     rRNA            complement(130872..130974)
                     /gene="rrn4.5"
                     /product="4.5S ribosomal RNA"
                     /transcription="GAAGGTCACGGCGAGACGAGCCGTTTATCATTACGATAGGTG
                     TCAAGTGGAAGTGCAGTGATGTATGCAGCTGAGGCATCCTAACAGACCGGTAGACTTG
                     AAC"
     gene            complement(130872..130974)
                     /gene="rrn4.5"
     rRNA            complement(131073..133886)
                     /gene="rrn23"
                     /product="23S ribosomal RNA"
                     /transcription="TTCAAACGAGGAAAGGCTTACGGTGGATACCTAGGCACCCAG
                     AGACGAGGAAGGGCGTAGTAAGCGACGAAATGCTTCGGGGAGTTGAAAATAAGCATAG
                     ATCCGGAGATTCCCGAATAGGTCAACCTTTAAAACTGCTGCTGAATCCATGGGCAGGC
                     AAGAGACAACCTGGCGAACTGAAACATCTTAGTAGCCAGAGGAAAAGAAAGCAAAAGC
                     GATTCCCGTAGTAGCGGCGAGCGAAATGGGAGCAGCCTAAACCGTGAAAACGGGGTTG
                     TGGGAGAGCAATACAAGCGTCGTGCTGCTAGGCGAAGCGGTGGAGTACTGCACCCTAG
                     ATGGCGAGAGTCCAGTAGCCGAAAGCATCACTAGCTTATGCTCTGACCCGAGTAGCAT
                     GGGGCACGTGGAATCCCGTGTGAATCAGCAAGGACCACCTTGCAAGGCTAAATACTCC
                     TGGGTGACCGATAGCGAAGTAGTACCGTGAGGGAAGGGTGAAAAGAACCCCCATCGGG
                     GAGTGAAATAGAACATGAAACCGTAAGCTCCCAAGCAGTGGGAGGAGCCCGGGGCTCT
                     GACCGCGTGCCTGTTGAAGAATGAGCCGGCGACTCATAGGCAGTGGCTTGGTTAAGGG
                     AACCCACCGGAGCCGTAGCGAAAGCGAGTCTTCATAGGGCAATTGTCACTGCTTATGG
                     ACCCGAACCTGGGTGATCTATCCATGACCAGGATGAAGCTTGGGTGAAACTAAGTGGA
                     GGTCCGAACCGACTGATGTTGAAGAATCAGCGGATGAGTTGTGGTTAGGGGTGAAATG
                     CCACTCGAACCCAGAGCTAGCTGGTTCTCCCCGAAATGCGTTGAGGCGCAGCAGTTGA
                     CTGGACATCTAGGGGTAAAGCACTGTTTCGGTGCGGGCCGCGAGAGCGGTACCAAATC
                     GAGGCAAACTCTGAATACTAGATATGACCTCAAAATAAAATAACAGGGGTCAAGGTCG
                     GCCAGTGAGACGATGGGGGATAAGCTTCATCGTCGAGAGGGAAACAGCCCGGATCACC
                     AGCTAAGGCCCCTAAATGACCGCTCAGTGATAAAGGAGGTAGGGGTGCAGAGACAGCC
                     AGGAGGTTTGCCTAGAAGCAGCCACCCTTGAAAGAGTGCGTAATAGCTCACTGATCGA
                     GCGCTCTTGCGCCGAAGATGAACGGGGCTAAGCGATCTGCCGAAGCTGTGGGATGTAA
                     AAATACATCGGTAGGGGAGCGTTCCGCCTTAGAGGGAAGCACCCGCGCGAGCGGTAGT
                     GGACGAAGCGGAAGCGAGAATGTCGGCTTGAGTAACGCAAACATTGGTGAGAATCCAA
                     TGCCCCGAAAACCTAAGGGTTCCTCCGCAAGGTTCGTCCACGGAGGGTGAGTCAGGGC
                     CTAAGATCAGGCCGAAAGGCGTAGTCGATGGACAACAGGTGAATATTCCTGTACTACC
                     CCTTGTTGGTCCCGAGGGACGGAGGAGGCTAGGTTAGCCGAAAGATGGTTATCGGTTC
                     AAGGACGTAAGGTGACCCTGCTTTGCAGGGTAAGAAGGGGTAGAGAAACTGCCTCGAG
                     CCAATGTTCGAGTACCAGGCGCTACGGCGCTGAAGTAACCCATGCCATACTCCCAGGA
                     AAAGCTCGAACGACCTTCAACAAAAGGGTACCTGTACCCGAAACCGACACAGGTAGGT
                     AGGTAGAGAATACCTAGGGGCGCGAGACAACTCTCTCTAAGGAACTCGGCAAAATAGC
                     CCCGTAACTTCGGGAGAAGGGGTGCCTCCTCACAAAGGGGGTCGCAGTGACCAGGCCC
                     GGGCGACTGTTTACCAAAAACACAGGTCTCCGCAAAGTCGTAAGACCATGTATGGGGG
                     CTGACGCCTGCCCAGTGCCGGAAGGTCAAGGAAGTTGGTGACCTGATGACAGGGGAGC
                     CGGCGACCGAAGCCCCGGTGAACGGCGGCCGTAACTATAACGGTCCTAAGGTAGCGAA
                     ATTCCTTGTCGGGTAAGTTCCGACCCGCACGAAAGGCGTAACGATCTGGGCACTGTCT
                     CGGAGAGAGGCTCGGTGAAATAGACATGTCTGTGAAGATGCGGACTACCTGCACCTGG
                     ACAGAAAGACCCTATGAAGCTTCACTGTTCCCTGGGATTGGCTTTGGGCCTTTCCTGC
                     GCAGCTTAGGTGGAAGGCGAAGAAGGCCTCCTTCCGGGGGGGCCCGAGCCATCAGTGA
                     GATACCACTCTGGAAGAGCTAGAATTCTAACCTTGTGTCAGGACCTACGGGCCAAGGG
                     ACAGTCTCAGGTAGACAGTTTCTATGGGGCGTAGGCCTCCCAAAAGGTAACGGAGGCG
                     TGCAAAGGTTTCCTCGGGCCGGACGGAGATTGGCCCTCGAGTGCAAAGGCAGAAGGGA
                     GCTTGACTGCAAGACCCACCCGTCGAGCAGGGACGAAAGTCGGCCTTAGTGATCCGAC
                     GGTGCCGAGTGGAAGGGCCGTCGCTCAACGGATAAAAGTTACTCTAGGGATAACAGGC
                     TGATCTTCCCCAAGAGCTCACATCGACGGGAAGGTTTGGCACCTCGATGTCGGCTCTT
                     CGCCACCTGGGGCTGTAGTATGTTCCAAGGGTTGGGCTGTTCGCCCATTAAAGCGGTA
                     CGTGAGCTGGGTTCAGAACGTCGTGAGACAGTTCGGTCCATATCCGGTGTGGGCGTTA
                     GAGCATTGAGAGGACCTTTCCCTAGTACGAGAGGACCGGGAAGGACGCACCTCTGGTG
                     TACCAGTTATCGTGCCCACGGTAAACGCTGGGTAGCCAAGTGCGGAGCGGATAACTGC
                     TGAAAGCATCTAAGTAGTAAGCCCACCCCAAGATGAGTGCTCTCCT"
     gene            complement(131073..133886)
                     /gene="rrn23"
     tRNA            join(complement(134884..134921),
                     complement(134039..134073))
                     /gene="trnA-UGC"
                     /product="tRNA-Ala"
                     /transcription="GGGGATATAGCTCAGTTGGTAGAGCTCCGCTCTTGCAAGGCG
                     GATGTCAGCGGTTCGAGTCCGCTTATCTCCA"
     gene            complement(134039..134921)
                     /gene="trnA-UGC"
     tRNA            join(complement(135973..136009),
                     complement(134986..135020))
                     /gene="trnI-GAU"
                     /product="tRNA-Ile"
                     /transcription="GGGCTATTAGCTCAGTGGTAGAGCGCGCCCCTGATAAGGGCG
                     AGGTCTCTGGTTCAAGTCCAGGATGGCCCA"
     gene            complement(134986..136009)
                     /gene="trnI-GAU"
     rRNA            complement(136304..137794)
                     /gene="rrn16"
                     /product="16S ribosomal RNA"
                     /transcription="CTCATGGAGAGTTCGATCCTGGCTCAGGATGAACGCTGGCGG
                     CATGCTTAACACATGCAAGTCGGACGGGAAGTGGTGTTTCCAGTGGCGGACGGGTGAG
                     TAACGCGTAAGAACCTGCCCTTGGGAGGGGAACAACAGCTGGAAACGGCTGCTAATAC
                     CCCGTAGGCTGAGGAGCAAAAGGAGGAATCCGCCCGAGGAGGGGCTCGCGTCTGATTA
                     GCTAGTTGGTGAGGCAATAGCTTACCAAGGCGATGATCAGTAGCTGGTCCGAGAGGAT
                     GATCAGCCACACTGGGACTGAGACACGGCCCAGACTCCTACGGGAGGCAGCAGTGGGG
                     AATTTTCCGCAATGGGCGAAAGCCTGACGGAGCAATGCCGCGTGGAGGTAGAAGGCCC
                     ACGGGTCGTGAACTTCTTTTCCCGGAGAAGAAGCAATGACGGTATCTGGGGAATAAGC
                     ATCGGCTAACTCTGTGCCAGCAGCCGCGGTAATACAGAGGATGCAAGCGTTATCCGGA
                     ATGATTGGGCGTAAAGCGTCTGTAGGTGGCTTTTTAAGTCCGCCGTCAAATCCCAGGG
                     CTCAACCCTGGACAGGCGGTGGAAACTACCAAGCTGGAGTACGGTAGGGGCAGAGGGA
                     ATTTCCGGTGGAGCGGTGAAATGCGTAGAGATCGGAAAGAACACCAACGGCGAAAGCA
                     CTCTGCTGGGCCGACACTGACACTGAGAGACGAAAGCTAGGGGAGCGAATGGGATTAG
                     ATACCCCAGTAGTCCTAGCCGTAAACGATGGATACTAGGCGCTGTGCGTATCGACCCG
                     TGCAGTGCTGTAGCTAACGCGTTAAGTATCCCGCCTGGGGAGTACGTTCGCAAGAATG
                     AAACTCAAAGGAATTGACGGGGGCCCGCACAAGCGGTGGAGCATGTGGTTTAATTCGA
                     TGCAAAGCGAAGAACCTTACCAGGGCTTGACATGCCGCGAATCCTCTTGAAAGAGAGG
                     GGTGCCTTCGGGAACGCGGACACAGGTGGTGCATGGCTGTCGTCAGCTCGTGCCGTAA
                     GGTGTTGGGTTAAGTCCCGCAACGAGCGCAACCCTCGTGTTTAGTTGCCATCATTTAG
                     TTTGGAACCCTGAACAGACTGCCGGTGATAAGCCGGAGGAAGGTGAGGATGACGTCAA
                     GTCATCATGCCCCTTATGCCCTGGGCGACACACGTGCTACAATGGCCGGGACAAAGGG
                     TCGCGATCCCGCGAGGGTAAGCTAACTCCAAAAACCCGTCCTCAGTTCGGATTGCAGG
                     CTGCAACTCGCCTGCATGAAGCCGGAATCGCTAGTAATCGCCGGTCAGCCATACGGCG
                     GTGAATTCGTTCCCGGGCCTTGTACACACCGCCCGTCACACTATGGGAGCTGGCCATG
                     CCCGAAGTCGTTACCTTAACCGCAAGGAGGGGGATGCCGAAGGCAGGGCTAGTGACTG
                     GAGTGAAGTCGTAACAAGGTAGCCGTACTGGAAGGTGCGGCTGGATCACCTCCTTT"
     gene            complement(136304..137794)
                     /gene="rrn16"
     tRNA            complement(138022..138093)
                     /gene="trnV-GAC"
                     /product="tRNA-Val"
                     /transcription="AGGGATATAACTCAGCGGTAGAGTGTCACCTTGACGTGGTGG
                     AAGTCATCAGTTCGAGCCTGATTATCCCTA"
     gene            complement(138022..138093)
                     /gene="trnV-GAC"
     CDS             140792..141259
                     /gene="rps7"
                     /codon_start=1
                     /transl_table=11
                     /product="ribosomal protein S7"
                     /protein_id="AMA97949.1"
                     /db_xref="GI:982743815"
     gene            140792..141259
                     /gene="rps7"
     CDS             join(141559..142335,143018..143773)
                     /gene="ndhB"
                     /codon_start=1
                     /transl_table=11
                     /product="NdhB"
                     /protein_id="AMA97887.1"
                     /db_xref="GI:982743753"
     gene            141559..143773
                     /gene="ndhB"
     tRNA            144355..144435
                     /gene="trnL-CAA"
                     /product="tRNA-Leu"
                     /transcription="GCCTTGGTGGTGAAATGGTAGACACGCGAGACTCAAAATCTC
                     GTGCTCAAGAGCGTGGAGGTTCGAGTCCTCTTCAAGGCA"
     gene            144355..144435
                     /gene="trnL-CAA"
     CDS             complement(145016..151294)
                     /gene="ycf2"
                     /codon_start=1
                     /transl_table=11
                     /product="Ycf2"
                     /protein_id="QWQ52153.1"
     gene            complement(145016..151294)
                     /gene="ycf2"
     tRNA            151383..151456
                     /gene="trnI-CAU"
                     /product="tRNA-Ile"
     gene            151383..151456
                     /gene="trnI-CAU"
     CDS             151628..151909
                     /gene="rpl23"
                     /codon_start=1
                     /transl_table=11
                     /product="ribosomal protein L23"
                     /protein_id="QWQ52211.1"
     gene            151628..151909
                     /gene="rpl23"
ORIGIN      
        1 tttctcgctg ggcgaacgac gggaattgaa cccgcgcatg gtggattcac aatccactgc
       61 cttgatccac ttggctacat ccgccccacc aatttattta tttaaatttt tttatttgca
      121 tttcaaagga ttaatttttt atcattcaaa aagattttta tctaaaaaaa tattaaataa
      181 aaaataaata aaaaaaagga gcaatatcgc tctcttgata gaacaagaaa gatgtattgc
      241 tccttttttt agattttaaa aatcttgtat atactaaaac ccggtcttac ccatttgtag
      301 atggagcttc aacagcagct aggtctagag ggaagttatg agcattacgt tcgtgcataa
      361 cttccatacc aaggttagcg cggttaatga tatcagccca agtattaatt acacggcctt
      421 ggctgtcaac tacagattgg ttgaaattga aaccatttag gttgaacgcc atagtgctga
      481 tacctaaagc agtaaaccag atacctacta caggccaagc ggctaggaag aagtgtaaag
      541 aacgagagtt gttgaaacta gcatattgga agatcaatcg gccaaaataa ccatgagcgg
      601 ctacgatatt ataagtttct tcctcttgcc cgaacctgta accttcatta gcagattcat
      661 tttctgtggt ttccctgatc aaactagagg ttaccaagga accatgcata gcactaaata
      721 gggaaccgcc gaatacacca gctacgccta acatgtgaaa tgggtgcata aggatgttgt
      781 gctcagcctg gaatacaatc atgaaattga aagtaccaga gattcctaga ggcataccat
      841 cagaaaaact tccttgacct attgggtaga tcaagaaaac agcagtagca gctgcaacag
      901 gagctgaata tgcaacagca atccaaggtc gcatacccag acggaaacta agctcccact
      961 cacgacccat gtaacaagct acaccaagta aaaagtgtag aacgattaat tcataaggac
     1021 cgccgttgta taaccattca tcaacagaag ccgcttccca gattggataa aagtgcaaac
     1081 ctatagctgc agaagtcgga ataatggcac cggaaataat attgttgcca taaagtagag
     1141 atccagaaac aggttcacga ataccatcaa tatctactgg aggagcagca atgaaggcga
     1201 taataaatac agaagttgcg gttaataaag tagggatcat caaaacacca aaccatccaa
     1261 tgtaaagacg gttttcggtg ctggttatcc agttacagaa gcgaccccat aggctttcgc
     1321 tttcgcgtct ctctaaaata gcagtcatgg taaaatcttg gtttatttaa ttatcaggga
     1381 ctcccaagca cacgaatttt ctataactcg aaatatataa aactgaaggc ttgttattca
     1441 acagtataac atgacttata tgtccttgtc aaccaatatt tatatagacc tatccaatct
     1501 ttttggaagt atattgttga aaaaaaaaaa agaattctat acatacctct tttttggcgg
     1561 tgggttgccc gggattcgaa cccggaacta gtcggatgga gtagataatt tccctgttaa
     1621 ataggtaaaa acccctcccc aaaccgtgct tgcatttttc attgcacacg gctttcccta
     1681 tgtatacatt aaaaacccgg tttcttactt agaactttaa aaaagttgaa tactcggttt
     1741 atttaaccct tactacatcc tacatcaaca tttcaaaaaa aaaaatttgt tatctcttca
     1801 ttttttatct tcattactta catttttagt gacaatttac atgatttcct aacgaatcat
     1861 tcaattcatg actggccaaa tcattgatac aaagaatatc caaataccaa atacgccttc
     1921 tatacaacct ctgcgaagtg gaagaagctt ttggaaaggt caaataaagg acttgctctt
     1981 ccgccgtaaa gaattcttcc aataaccccg agcccgatct tttcaaaaaa gcacgtacag
     2041 tacttttatg tttacgagcc aaagttctag cacaagacag tcgaagtata tactttattc
     2101 gatacaaact ctttttttgt gaggatccac tataataatg agaaagattt ctgcagatac
     2161 gcccaaatcg gacaacaata tcataatctg ataaatcagt ccaaaccgcc ttactaatag
     2221 ggtgccccaa tacgttacaa aatctcgcct tagccaatga tccaatcaga ggaaccattg
     2281 gaacaagagt atcgaactta ttaataagat tatcaattat aaatgcattt tctagcattt
     2341 gactgcgtac cattgaaggg tttagtcgcg cacttgatag atagcccaga agagctaggg
     2401 aatgattata taattggttt atacagatcc gtcccggttg agaccatagg taaaaatgac
     2461 atttccataa attgacaaaa aaatatgtcc attttgtcat caaaaggggt gtcccttttg
     2521 aagcgagaat tgattttcct tgatacctaa tataatgcat gaaagggtcc ttaaacaacc
     2581 atagattgtc ctgacaggcc ttagcaaaag cttctacaag tccaagatgt tctatttttc
     2641 catagaaaaa gattcgttca agaagggttc cagaagacgt tgagcataaa tgagaagatt
     2701 ggttacgaag aaagacgaag atggattcgt attcacatag atgagaatta tataggacga
     2761 ataaaaacct ttgatttcct tttgaaaaag aagaactggc tttatttgga gtattccaac
     2821 tacgatactc gtagagaaag aatcttaata aatgtaaaga agaagcgtct tttacccaat
     2881 agcgaagagt ttgaaccaat atttccagat gggctgggta gggtattagt atctctaaca
     2941 cataaattaa atgtgaaaat ttgtcctcta aaaaggggaa tattgaatga attgatcgta
     3001 aattatgaga tttaaatatt cctttccttt ctagcgaaga taataatcgg agataaaacg
     3061 gaatttctac aatgactgca aatccttctg atatcatttg aaaattaaaa ttcttgttgc
     3121 gccctaaaaa tgaattttgg ttaaaatcat tagcaaaaat aatcaaatga ttctgttcat
     3181 actgatacat tcgctcaatt gcacgtttca caattagtaa gctgaattta ttataacttg
     3241 cattttccaa caaaatggat ctatttctat ttaaaccatg atcatgcgca agtgcataaa
     3301 tatactcctg aaagataagt ggatataaga agtagtgttg ttgagatata tttagcttta
     3361 aatatctttg gaattcctcc atttgaaatt ctagttgaac taaaggtaga ggattttggg
     3421 ggttatcaat gaaacatagt gcgatacagt caaaacgagg tattcgagta ataaacgaaa
     3481 atgaatagat acctcggata caggtaaact tatcaacgga ttctctaccc tctcttttcc
     3541 atttaaacga ataagtttat gttcgttata ggataacaaa agacttagaa atcctttatt
     3601 ttttcaacct aatcgctctt ttgattttgg aattttttta tcaatatact gtttcttcta
     3661 cacacacatt tctattccat aatgtaaaat gtcaatagtt aggattcatt aaaatagaaa
     3721 gaattcgttc atgggataat cccttcccgt atcaggtact aatacatttt taacgtctaa
     3781 ttagatcggg taatcattca aattaagaac agaagctcgt tgctttccct ataatcaata
     3841 aattaaagcc attatagctc tatctatatc catttattca tccgacccaa ctttaaattg
     3901 aattcatttt gttacgtttc aaaaaagaac acaacggttt gtaccaattc gggaagaatg
     3961 aaatattctc ataactcttt gttgatccga catgctattt tttccattca ttccctttca
     4021 ggatcagtcg tggtcttcca aactttacca atggtatgga cgaatcctcg cttcatccaa
     4081 atgtgtaaaa gatcctcgcc gcacttaaaa gccgagtact ctaccgttga gttagcaacc
     4141 ccaatataaa aagtttatgt aaatacaatc aaaaaaaaaa aaagatatat aaatgtcaaa
     4201 atttctagac cacctcttag ttcttatgtt atcgcctttt caatcaaaac ccctattctt
     4261 attatatctt aactcaactt ctattaaata ttaaagagaa tccaaggaat cccatcattt
     4321 taataaaata aggtaaaaat caaatctctc ggacagaaat aaatttatct acttatcacg
     4381 atgaattata tttgttcgat acactgttgt caatataaat gttgagaaaa taatacaatg
     4441 gaaaaaaaat ggaattcttt aaatactatt aaaaaaaggg cttgtgttgg attggcacta
     4501 catagctgaa aaaagtttag atattagcta gaggaataaa caaagaacaa gtagaaaaaa
     4561 aatatcagat tcaatcaata ataagtaact tgaataaaaa aagggaggat tcctgggtta
     4621 ttacttatta gtatagtttc aactaaaaca gaccaattga aggagctcct agaattttat
     4681 atttatagga tcaagcaact cgggttttgt cgttctagaa catcagattt tatagaagca
     4741 atgaaaaata gatatgagta gaatacaaaa agtaaaaaaa aaaatatata tatatagaaa
     4801 gaaaaaattt tatagaagaa ttactacccc tttctatttc gttatttcct taagtcaatt
     4861 ttgtttgatt aggaccaagt tacttaaaaa cctccgcctt ttttaaaaga tcccgaacag
     4921 ttcctgtggg ctgagcgccc ttttcaagga aatatagaat agcagggacg tttaaataac
     4981 tttgattttt tatcggatca taaaaaccta cgttccgaag atctcttcct tctcttcggg
     5041 atcgaacatc gattgcaacg attcgataga cggctcattg ggatagatct aagtaaatga
     5101 acaagacccc ccctagaaac gtataggaag ttttctcctc gtacggctcg agaaaaaatg
     5161 atttggaatt ttgtctacgt atataattat aattaatgtc aaatgagttg ataaaataaa
     5221 ttataagagg atttaactca tttttttatt cctccttcct gaaaaaataa aaatcatttg
     5281 tacccataac tcaagttgga taattctcaa atagcttaaa agaaaagaat ctttcggcaa
     5341 tttatttaat tttttgaatg gtctttaacc ccctcttgtt tgtctcattt aatctttatc
     5401 tttattatta tccagttatt gagacaattc aaaaaacggt gtttccttgt tttgagatcc
     5461 tttttctttg ttttaaatca gtgggtttag acattacttc ggtgcttctt aatccttaca
     5521 aaatggcagc aacatacccc ttttgtgatt tctttctatc aaagaaccat ataaacgctc
     5581 gattcccgcg cgatacactt tgaatcgaaa gacttttatc aatttcaaca aattttactt
     5641 ttgaattaaa aataggatcc tttcaatttc tatattgata tatatgatat acttacgaag
     5701 ttgttccaat ttattgattg gtattaaccc tagattcttg ccccctgaaa gataaatcca
     5761 tactttctac ccgagctcca tcatgtacta tattcattac aacctaacaa aaaaagtatt
     5821 ctagtgaaaa cagaacagat gtcgggtcaa gagcaccttc attcatagaa aagatggcgg
     5881 atgtaagaat aaaaatccac accggatcgt gtccttcaag tcgcacgttg ctttctacca
     5941 cagcgtttca aacgaagttt taccataaca aaaaattcct ctaatttgga acccatatgg
     6001 aattgattca attatggaat catgaatagt cattggttcc gtcgatacat aaacatatta
     6061 atctagaccc ttttttcttc tatacaaatt cttctagaca aagatggcaa aaattttttt
     6121 gaagcaatct tagcaagacc ccacctatta ttgtatgtta ttgtatgaat gcaacacttt
     6181 aacgttactt tttattaaaa aaataaaaat atctgtttct tttcgaatta aaccatcaac
     6241 aatttaaaga agataaatgg attgaacaaa aaacccagtt ttcttttttt atgtgagata
     6301 gataaaaaag accgatcgaa gagaagattt aagtacttgt tctttcgatt cgaattttag
     6361 taataatata ataatataag atgaacgagc taggggtttt tcgtacctat cagatagact
     6421 gaactacagt ctttattatg gatccgttac atatgtaact tgattcgttg ttaatgaaat
     6481 tcggacatac acagatagac atatatttaa tatttaaatc aagaccttct gttactgtta
     6541 ctaattaaga actatctatc ccacgactct ctgggaatgc tgaatcagaa caaaaacaaa
     6601 agggatccct ttttggagaa aggatactct ctagggacaa agacaaacaa gtcaaaatta
     6661 ggcgcttgct cctaattttt tagtttaccc aaacccagtc ttgtcttacg aaacttaatc
     6721 ccattaatta attaattgaa tgtaataacc cctattgttt agaataaaga gatcctaata
     6781 atttggctac cccatttaag tttaatttta atgtataaag aataagatat agactctttt
     6841 gttaccatca tatcttgatc aaatctattt aggaatatct gtatgttgtg aaaaacaagg
     6901 atatgattca taaaagaatc attcaaaatt ctaaaagaaa caagaatgac attctattca
     6961 atattaggca tttaaacata acgttatttt aaaaataaac ttttactctg ctacaatgta
     7021 tctacctggg acgaaaggat tcgaacctcc gaataccggg accaaaaccc gttgccttac
     7081 cacttggcca cgccccatct atatttccat tctacactaa taaagaatat tattcttatg
     7141 gggtgttggt caattacagg gcaattttat atataaaata tttatagaat agattagatt
     7201 cttgctagga tttttacgcg tgtagatata gaattcagac aaattcattg atcattacat
     7261 ataatttaat taagatattc tatgaaagta ttatttcttc tattctcctt tgtttgagaa
     7321 ttggggaatt tttgattggg tgggttcaaa gaaaaagaag gatttttgtc taccttactt
     7381 tacttcattt ttccttatat cattaactca atcaaaatgc aattatctcc aagaacaaaa
     7441 cgcctgttat gcttaatatc tttagtttga tctgcatttg tcttaattct gccttttatt
     7501 cgagtagtct tttcttcgcc aaattgcccg aggcctacgc ttttttaaat ccaatcgtag
     7561 atcttatgcc agtcatacct ttgttctttt ttctcttagc ctttgtttgg caagctgctg
     7621 taagttttcg atgagatcct taatcttatt ctagaaaatg aatgctttat tcgagaaaaa
     7681 ttataacaat taataagatt aaatttgtct tacactatga accctcgatt caaacattga
     7741 aagtttgaaa gtcttggttg gatagcttcg ataaattcaa atctggctca ccccgtattc
     7801 cccattctgc ccttttgaaa gaccctaaca gggttaaggt taggatcccc cgcaatatct
     7861 aattggaggt atgaaataaa tttttggtaa tggaggatct attctctttt ctcatttttt
     7921 ttttccaaaa aaagatcttg gagattgtgt aatgcttact ctcaaacttt ttgtttacac
     7981 agtagtgata ttctttgttt ctctctttat ctttggattc ctatctaatg atccggggcg
     8041 taatcctgga cgtgaagaat aaaaaaggga gttttcattt tcattgcttg atttttaaat
     8101 tttcttagga ttttttatct attccacatg gttcacgtta accaagaaac attaaaaagg
     8161 attggcgaaa tttgaaagag aaatcaaata tcaagtcatc aacaaaaacg gaaagagagg
     8221 gattcgaacc ctcggtacga ataactcgta caacggatta gcaatccgcc gctttagtcc
     8281 actcagccat ctctcccaat tgaaaaagat aattactatg ttacattaca catgaaataa
     8341 ggattgaaaa agtatttctt tctcgttctt tatcttatct atagtctatc tacaactttt
     8401 attagcaatt acagttagtt caagtaagag atcgaaagat tcaatagaaa aaacataaag
     8461 aagacccctt tgctttgatt ttgtttgtaa agggcccttt ttattgtcgc ggcctggcct
     8521 ggtaagtacc tagccgggcc tttttttgtt ccaacgaatc ctatctaatt aaaaaaaagg
     8581 agggttgcta ttaaagcaac aacaaaaaga cgaagggctg tttccattat tattattaga
     8641 taaaagaata taacataaat acgtcattta gtattatttt tttattttta tgaatttttt
     8701 ttttcaattt ttgaatcccc acgaaaaacg tcaacactct cattttcatg attcttttat
     8761 gatcctgtct tgattagccc aaatcatccc tgttcgacaa aaggcccttt gtatataata
     8821 agtatataat aatcgcattg tagcgggtat agtttagtgg taaaagtgtg attcgttcga
     8881 gtaaccccct taaaaagtta aggggtcttt tcggtttgat tcatattccg ataaaaaact
     8941 ttatttctta aaaggattga atcctttacc tctcaatgac atattggagt aaaaatcgaa
     9001 attatcgtga tttgtatcca aggatcactt aaaaattttt taattaggtt atgaaattgc
     9061 gaaacataat tattcaattg gatcaatatt tccaattgac tgagtatgag taaaggatcc
     9121 atggatggag atataaaagt agatttctaa tcgtaactaa atcttccaat tttcttttat
     9181 ttgtagaaaa taaatttaag caaaatagta tagctattaa aggatgactt tagtttacta
     9241 gagttatcga catattcttt tagctcggtg gaaacaaaac ttttttcctc gggatccttt
     9301 caaatagaaa tagagaacga agtaactaga aaggttgtca taatcatctt ttttctagag
     9361 ggatcatcta gaaagcgaat ctgtttgaat gtagttaaac aaagagctga catagatgtt
     9421 atggatagaa ttctttgtaa tttacttcac atcttagatc taggaatttt tacatcttcc
     9481 ataaaggagc cgaatgaaac aaaagtttca tgttcggttt tgaattagag acgttcaaaa
     9541 tgctgaatcg acgtcgacta taacccctag ccttccaagc taacgatgcg ggttcgattc
     9601 ccgctacccg ctatatcgat atatcctata atcctagaaa atatatatat attctttata
     9661 tactctaata gactctaatt attaattaga atttattcat cattgaatat agaatattaa
     9721 ataatatcaa tgaaagcgtc cattgtctaa tggataggac ataggtcttc taaacctttg
     9781 gtataggttc aaatcctatt ggacgcaatt tatttccata tatatatata ttatatattt
     9841 ttttataata tatttcgata ttaaaaagtc tttttgaaag acttgaatgc gagacgctca
     9901 attatccctt ttagaacttt tataaaatat tttatacttg ttcctgaagt agaaaacgtt
     9961 ccatctgttc ctgaatagct tctttcaaaa gggcttctgc ttccttggtg aatgtcttgg
    10021 tagaagatat tatttcttga aactggggtt tatttgtttt taggtaagta cgtaactcaa
    10081 caagaaattt ccttacctgt ccaatttcta atgaatcaag ataaccattt gttccggtat
    10141 aaatagtcat tatctgttct tctaccgcaa gaggggcgga ttgggattgt ttaagcaatt
    10201 cacgtaaccg ttgacctctt gccaattgat tctgagtagc tttatcgaga tcagaagcaa
    10261 attgtgcaaa ggcttctaat tctgcgaatt gcgcgagttc caattttaat ttgccagcaa
    10321 cttgtttcat agctttaatt tgagctgcag atcccactct ggaaacggag atacccacat
    10381 taatagcggg tctaatgcca gcattgaata gatcggcaga taagaatatt tgtccatcag
    10441 taatcgaaat tacattagta ggaatataag ccgaaacatc tcccgattga gtttcaacta
    10501 ttggcaaagc agtcatactt ccttcaccta aaagagaacc taatttagca gctctttcca
    10561 aaaggcgtga atgcaaataa aaaacatccc ccggataagc ttcgcgacca ggcggtcttc
    10621 gtaatagaag agacatttgt cgataagctt gtgcctgttt ggagggatca tcataaatta
    10681 ttaaagtgtg tcgtttgcgg tacataaaaa attccgccag agcagcgcct gtataaggag
    10741 cgagatattg taatgtagca ggagaatccg ccgtttcagc taccacaata gtgtattcca
    10801 tcgctcccct ttcctggaaa ttagtcacta cctgagccac agaagatgct ttttgaccaa
    10861 tagctacata aacacatatt acattttggc cttgttggtt cagaatcgta tctgttgcta
    10921 ctgctgtttt accggtttgt ctgtccccaa taattaattc tcgctgacca cgccctatag
    10981 gtatcatcga atcaatagca ataagccccg tttgaagagg ctcgtatacg gaacgtcgtg
    11041 aaataatacc cggagcagga gattcaatta accgatattc agaagctgaa atttcacccc
    11101 taccatcaat aggtttagct agggcattta caacacgacc caaataggcc tcactcacgg
    11161 gtatctgagc aattcttcct gttgctttta cagaacttcc ttcttgtatc agcaaaccat
    11221 cacccattaa tacaacaccg acatttgttg attccaaatt aagagcaata cctactgtac
    11281 cctcttgaaa ttctactaat tcacccgcca ttacttcatc aagaccatga atacgagcaa
    11341 tgccgtcacc tacttgcagt acggtaccgg tatttacaat ctttacttct ctattatatt
    11401 cctcaattcg ctcacggata atcttactaa tttcgtcggc tcgaattgtt accatgagtt
    11461 tttcttactt agtttttgaa aaaaaaaata atacctagag tcgaaggact aatcggttat
    11521 tgcccccaac atgccaatat tggcacgtat cgtacgtaaa tgtaactcgt tgttcaaaca
    11581 actgctcaga gttcctaaag ccccttgtaa ggcttgttgg aaaacccgtt gtcggacttg
    11641 attaatcgcc ctttgttgtt caaaatgaat agtttcgttt ttgtaatttt ctagttgttt
    11701 caaagtctta gaagtggaat taataaaatt aaatctttct cgctctatct cagagtagcc
    11761 attgactcga aactgatctg cctccatttc cacttttcgt aagcgagtcc gggccttttc
    11821 cagctgttca atggctcccc cacgcagttc ttctgaattt cgaatagtat tcaagatcct
    11881 ctgttttcga ttatctaata aatcacttaa tgaaagtaga ttctctttcc attcatttaa
    11941 aaacttccat gatcccttcc cgaaccaaac atgaatcttt cgattcattt ggctctcacg
    12001 ctcaattact tatgattatt aaaaattccc atatcttttt ttgaatgtaa tgagcctatc
    12061 ctctactctc ttcatattac aaaataaaaa tatcaaaacc aatcactaat ccaaaaccaa
    12121 aaaagccgga ggactcttct gaccaaacaa aaatatgtaa ttgtcagcaa agttgtttct
    12181 tttttttatc caaaaatcca aaaagggttt tcttccttga atacacaata cataggtcgt
    12241 caattcattt ttggataaaa gggggtttca tcccaatttt tataataagc ggttcaaata
    12301 attttatcca tatgagtgtt cttatataga taaattattc attttgaaag catctctata
    12361 ttcatattga tattgtggta gaaagagtac catgctgcgt ctggacttca aacgatttag
    12421 ctttaaccat aattaatggt cccccatttt tggttgatag agaatcaaag cggatttacc
    12481 aacgaatcac gaaatgctat ggttcttgca tatgatttct ttattcagaa gtcattcgtg
    12541 agataatgta cctccttttc cgagttataa cataaaaagt acagctggtt agatccagcc
    12601 tattcttgaa ataaacaact cgcacacact ccctttccaa aaaaaaccaa tatcccaagc
    12661 actacactta gatttattag atttgttgct aaaatatcgg tattaaaccc gaaactcccg
    12721 gcggacggcc agtggcctaa agaaacgaaa gaatcggtta catttttcat atgatctcct
    12781 cttatagata gactagaaca aagttctttt tgtatcgccc tgcccctctt tgatatatat
    12841 atcaatttta ctatttataa atcgagacaa aaaggattcg atttataaat ggcgaattac
    12901 cccctttatt taaactcttc ctaaaaaaaa aataaaaagg gggtttcctt agactacgaa
    12961 cgggaaggat gaaagcgagt gaatatgcta attcctcatc cacaaataag cccttcccgc
    13021 gggttattgc tttttcgaat ttataattta taagattaaa caaaaggatt cgcaaataac
    13081 agtgctaatg ctacaaccag gccataaatt gttaaagctt ccataaaagc tagactaagc
    13141 aataaagtac ctcgtatttt tccctccgcc tcaggctgtc tcgcgatacc ttctacagct
    13201 tggcccgcag cagtaccttg accaactcca ggtccaatcg aagcaagccc tacagccaat
    13261 ccagcagcaa taacggaagc ggcagaaatc agtggattca tgataagttc ctcatacaaa
    13321 aaaaaatggt taatgataca gtcagccgat gaattctaac ttaatcattc catcgctaca
    13381 attcatccag tcgaagtttc aaattgaagt aataatctta ttctaataat cttattcaag
    13441 gataaaaact actttacttc gatatctctt ttttagttcc tatcgacaaa gtctttgcga
    13501 atccgtatga ctttcgtacg tccatttctt tattccgaac cattctttga attcttcgat
    13561 ttttttcttg atgtcatctg tttattgatt caactcacag tcctagagta tacggaagga
    13621 cttctattgg aataggcatc taaatttata gtagtagggc aactagtagt agggcaattt
    13681 gaatatatct ttagttcata tataactagt caatatttaa tatcaatcac ctatacatgt
    13741 ctttcttaca taacgtaaac caactcttca ttcatcttaa attcaatcga attcgagaat
    13801 tatgcgtcga aaaacaagtt aatttataga atttttttta tacatataat atacctataa
    13861 taacccccct ctccgatccg aatcacccta gtttttctga atcccttttt ttattttaca
    13921 actctttact ctaatatatt tggctattac tctagattgc atatagtgag ttgtatattt
    13981 agatttccta attagaatta gattctattt ttttttgagc cgcgcataca ttgccttggg
    14041 ataagctcaa aaagaatctt tcaaaaacta gtcaatggtg gccctccatg gattccccta
    14101 tataagccgc ggctaaagtt gcaaaaatca gagcttgaat accacttgta aataatccaa
    14161 ggaacatgac aggtatagga accactaaag gtactaaaga aacaagaaca acaactacta
    14221 attcatcagc taatatattt ccgaaaagtc gaaaactcag tgataaaggc tttgtgaaat
    14281 cttctaagat gttaatgggt aaaagtattg gggttggttg aatatatttc ccgaaataac
    14341 ccaatcccct tttggtaaga cccgcataga aatatgccac tgacgtgagt aaagccaaag
    14401 caacagtagt atttatatca ttcgtgggtg cggctaactc cccatgaggt aattgtatga
    14461 ttttccaagg taaaagcgct cctgaccaat tagaaacaaa aataaataga aacattgttc
    14521 caataaaagg aacccagggg ccatattctt ctccaatttg agttttactc acatctcgaa
    14581 tgaattcaag tacatattcg aagaaattct gaccgccggt cggaatggtt tgtgggttcc
    14641 gaacagctag agtagctgaa cccaataaga tagcaattac aacccaagaa gtaataagta
    14701 cttggccgtg gacttgaaaa cctcctattt tccaatagaa atgttggcct acttccacac
    14761 cagaaatatc gtataaccca tttagtttgt tgatggaaca ggatagaaca ttcatattgc
    14821 cctctgaaaa aatatagctt taaataaaat tattttgatt caaacggcgc tttctctacg
    14881 tgactgcttg aatcctatat atatttataa taccaattca attcttgaat acaacgaatc
    14941 acaaaatctc cccagttttt tatctctttt ttgagatcca aaacgaatat ctgagattca
    15001 taaaaagtaa ctgattacat aactctatga aatttccaaa gtaagttaag ttttttatct
    15061 tattattatg aattacggat ttcttatata gctagaacgc ccttcacgaa ttgcgaatac
    15121 taatttgtta agaattaatc ggattgaaga tatagcgtca tcgttggctg gaatcgaaat
    15181 atctgcaaga tcggggtcac aatttgtatc gattaaacaa attgttggaa ttcccaaagt
    15241 gatacattct tgaagggccg tatattcttc gtgttgatca atgatgatta caatatctgg
    15301 taaccccatc atatatttaa tcccgcccag atatgtttgc aagtgagata attgtctttt
    15361 caacacggcc gcatctcttt tcggaagacg gtggagtctc cctgtttttt gttctgttct
    15421 caagtctcta aacttatgaa gtctcgtttc tgtagtggac caattcgtta acataccgcc
    15481 aagccatttt ttattaacat aatgacaccg agcccttatt gcagcccatg ctactaggtc
    15541 agctgcttta tttttagtgc caacgattaa gaattgtttt cccttacttg ctgcatcaaa
    15601 aaccaaatca caagcttctg ataaaaaacg agcggttcta gtaagattta taatatgaat
    15661 acctttacgc tttgcagaaa tataaggggc cattttagga ttccatttcc tagtaccatg
    15721 tccaaaatga actccggctt tcatcatctc ttccaaatcg atgttccaat atctttttgt
    15781 catttctccc cacacccccc tcttttttat aaaaaaaaaa aaaagagacg agggtatcct
    15841 aaaataaata attgttccga tggaaccttc tcttctaccg caaattggcc gtagatatac
    15901 gacctaagcc attacattat tcctttctat tcgttattat catttttact attactaaat
    15961 gaaatcaaat gttttcaaat aaaaggctga ctccgccttt aggaatcatt aaatcctatc
    16021 ctataaatga ttgttctgat gtatcatgga aattctttga aaggcaagaa tcaaaagatt
    16081 ttctgtggtg gaacaaaata tctctcattt ccccctcaaa tatattatta tttttggttt
    16141 ctaaggcaat gttgttatgt tgtctcgaag ggtgcaccaa tccctggaat ccggtaccaa
    16201 cgggtatcat cccccccaga acaacgttct ctttcaggcc tttcaaccaa tcgatacgac
    16261 cccgtagagc tgcttttgct aaaactcgag cagtttcttg aaaactcgct tcggatatga
    16321 aactttgagt attcagagat gcttttgtta ttcccaataa gacggctcgg taacagatcg
    16381 cttcttccaa agcacgcccc attcgttccg cccgtaacaa tccaataaat tctccgggta
    16441 agaaaacatt tgacatccca tcttctgaaa ccaccacttt tgatgttatt tgacgtacaa
    16501 taatttctat atgtctatta tggatctgca ccccctggga tcgataaacc ttttggatct
    16561 tattaaccaa agagatacga ctttgcacta tagttagctc agcaccaatc aagaaccccc
    16621 aaggaattcc aagagttctt gttatacatt cgttccaacc ctcaaccctc ttttcgagat
    16681 tcatcgatat tgaatcaatc gaacgcactt ctaacacctg ttccactttt ggaagaccct
    16741 gcgttatatc accagatcgc gatttttcat atataaatgt aactaatgta tttccttcgt
    16801 aaaggatttc cccataatgt ccatgaaccg ttgctcctgg ggtggccaaa taaggcttag
    16861 cggatcgtat tactacagaa tccattttaa caattagaac ttgacccgat ttgaggtgtg
    16921 gtccgttttt ggctatacat acattttcac aaataaattg cccaagactc attattgtag
    16981 acgtctcttc acaataattg tgctgaagaa aataccaatt taaattgaat ggattcaaaa
    17041 taatgttact gtacgaacca gaattagaaa tatgaccaat ttcatccatt aaaaaatatt
    17101 taaatacttg aaaggtctgt tgtaagttgt caagttgcaa atagttagtt accaagatct
    17161 gattataagt tattaaatag gaaaatgaat aaaaattcac agtttgaagg gctgttccta
    17221 aagggcccaa gaaattccta attggaattg gggtatcttt tttaattgat tcttttataa
    17281 aattgtgata ttttacatcg ttgaatgggc ccattcgaaa acaattggag gatgacaaaa
    17341 ttatcaaaga ttggtattcc ttatttctat tcaacaatgt atgaatagtt ccttggtttt
    17401 gattaaggga ttctttaatc cttgcgttgg aatagtagaa aaaactggaa gaaaacggat
    17461 tgatattggt gcaatctgat ccattctcag agataaatcc tgaacccgaa ggatcattcc
    17521 tttttgcggt atacgaaata gggggtttca ctaaatctat ttttagaaaa tctcgaatca
    17581 aaccatttat ccttatttca acaaaggaag tacgggtctc ttcgatataa gaactttttt
    17641 tgtcttgggt acaatttaat actaaacaag tcctaactaa ttgaatactt ttgtcataaa
    17701 tttcccgaat tggtttgcca tttccataaa gtatataatt gacaactaga agttgcacat
    17761 tatccatttc ctgcaacaaa tccgggggga aaagtcttac taaatttaga ccgtctgtta
    17821 tttcatatgt gactacaggt cgaaccaaaa caaaatactt tttcttggta ggtgtgatcc
    17881 gttggacata gatccagttt ttactttttt tggatttttt cgaatttgtt tttcccgttc
    17941 ctggtcgtat caagacacca ctatgtcgag atatcttatc tgtctctcca ggaaaatgga
    18001 tatctccaga aaatattttt agttcaattc tttttttttt tatctccact cgaaccaatc
    18061 cgcctactcg gcttcttgta gttaaagcta tttgtgtatc tatcccaata agactattgt
    18121 tccgtaccat tatgtaagaa gatccaggta agatatgcac ttcctcggga atgaaaaaga
    18181 accgatccac ttttatttgg tattttggcc taaattcctt aactcctcga tactcaatca
    18241 aatcctcttt tttggcgatt ggatagactt ctatagtgcc gtatttagta attcccgaac
    18301 tctttcttct gtatctagga tcatcgaaaa aagcaagaat actatttcta cgaaaaatac
    18361 catttatggg tatttcgatc gagatacccg aaaggggcat tagttcgttc tcgcgttctt
    18421 gaattgattg gagtggaata atgaatcttt ttcttcgtct ctttgccaat aaatcataat
    18481 cggcgtatag aatggtcgga tatttgagat tacaacgaac aattcgatta agttctgaat
    18541 aatcagggcg tttttgttct tttttaccat aaaaacccga actaaagaat ttgtgtctca
    18601 cttgatcatt agttactgag aggttagaaa tagatctttt cttgacagaa aaagaacgag
    18661 cgtttgtttg atcttgatcc ttgtggatcg aaagggagac tagatcagat ctgcgcggct
    18721 ctcctaataa tatccataaa tgacttgttt ttggtaagag atgaacattt ccatacggaa
    18781 attcaggtgc atgatacacg tcggtattcc agtgcatttc tccctctgaa tcagaataaa
    18841 tatgttttcg aaccttctct ttaaaattca aagtcgatgt tcctgcgcga atctcagcaa
    18901 tcacttgttc tgattctaca tattgatcat tttgaactaa aagaaagctt ttgggtggaa
    18961 tattcacatt atgtagaata tcctcacttt caatagttac atacaagtct atagaacata
    19021 gaaaagcagg atgcccgtgg cgtgtacgtg ttggatgaac caaatcctca ttgaatttta
    19081 tttttccatt agaaggggct cgtacatgtt ctgcagtacc ccctgtgaat actccgccgg
    19141 tatgaaaggt tcttaatgtt aattgagtgc cgggctctcc aatagattga cctgcaataa
    19201 tacccacagc ttctcccaat tctaccaggt caccgtgagt aggacttcgg ccataacata
    19261 attgacagag ccacgatgta ctcctacaag taaagggagt tcgaatatat atgggttgtg
    19321 ctcgaaaggt tatgaattga ttgacaagtc cagtaccaat atcttgattt ctagtggcaa
    19381 tacatcgtgt acccatatat atatcatccg ctaatacacg acctattagt gtttggataa
    19441 aaatattttc cggcatcatc ccgtttccaa gactcacaga catacctcgg gcagtgccac
    19501 aatcttttcg acgtacaaca atgtgttgaa ctacttcaac aagtctgcgc gtgagatatc
    19561 cagcatctga agttcgtaca gcagtatcca caactccctt acgggctccg tagcaagaaa
    19621 taatatattc tgttaaagag agtccttcgc gtaaattgct ttgaatgggt aaatcaatca
    19681 tttgcccttg gggatccgac attaatcctc tcatacctac taattgatgt acttgagacg
    19741 catttcctct agctcctgaa aaagacatta tatgtactgg attaaaaggg tcagtcatcc
    19801 taaaattagg attcatttct tgtcgcaaaa attcacttgt agcataccat atctcaatgg
    19861 attggcgtaa tttttctact gcatgtacat tcccataatg gtggtgtttt tccaaaatga
    19921 aactttgttg ctcagcatct tgaactagcc atctcttaga tgggattgtt aaaagatcat
    19981 caattcctaa tgaaattgat gtagcagtag cttgttgaaa acccagagtc tttacttgat
    20041 ccaggatgtg tgatgtatat gccattccga agtggtctat taatctccta ataagtcgtt
    20101 tcatggcagt tccgtctatc actttattgt gaaaaaccag attggcccgt tctgccataa
    20161 gtacctccat attccgctga gtataatttg acaatgagtt tgaacataag tacttctata
    20221 ttccgccgag taggatttga caatgggttt gagtcagtga ttggaaaact tccttttctc
    20281 gatcttaatt cgcgtataaa ttccgcaatt cccgtcctag tggaatcgga gagacataaa
    20341 ttctaactgg tatcatagaa ttacaattac ttagtttacg gaccatatca acaggcctga
    20401 caaaacccct gtatagcttc ttcgatttct ctataaatcg aaatatgacc aacagtagtt
    20461 cgaatataga tagaaagaaa tttttttttt atacttctta ctattagata ttgcccataa
    20521 atatcataat aggtacccaa agattcatag tgaacttcga gaggaacttc tcttgcagca
    20581 ataacgcgtt gatctagccg ccaccggagc cacaaaggac tatctaaatt gattcgtttc
    20641 tgccgataag ctccaattgc atcataagaa ttacaaaaaa agggttcttt ttctttcgta
    20701 tacttagagt tattcgcata aattctttta ttttgatagt ttctgtgatt agatggatta
    20761 tacctattta cacaaatacc tcgacgattc ccgctagtta agacatagag tccaataagc
    20821 atatcttgag ttggtacgga aataggatcc ccaatcgccg gagataaaag gttaatatga
    20881 gaaaacataa gtaaacgtgc ttccgcttga gcctcaaaag ataaagggac atgaacagcc
    20941 atttgatccc cgtcaaagtc tgcattgaat cctttacgaa ctaatggatg taaacaaata
    21001 gcacgaccct ccactaaaac aggctggaat gcctggatgc ctaatctatg cagagtaggt
    21061 gctctattta gcaatacagg atgcccccgc ataacttccc gaagtatttc ccatacaatg
    21121 gttttttttt cccgaatttt actcttagca actcctatat tcgaagcaat atgttgtcta
    21181 attagactac gaattacaaa tgtctggaaa agctctattg ctatttcgcg gggcaatccg
    21241 cattgatgta atgaaagtga ggggcccacg acaatgacag aacgccctga ataatcgacc
    21301 cgtttgccaa gcaaagtctc gcgaaatctt ccctctttgc cttcaattac atctgaaaat
    21361 gacttgtaaa ctttattatg gccgtccctc atcggttgtc cacggattcc attatcaaga
    21421 agtgtatcca cggcttcttg taccaatttc tcctgacaca ttactaattc tcctggcgta
    21481 gatctacttg ttgttaatag gtcggtaaga gtattgttcc gatagataac tcttctatag
    21541 agttcattaa tatccgagct cattagttta cccccgtcta tctgaacgat cggtcttaac
    21601 tcaggaggaa ggacaggtaa tagacacaaa accatccatt ctgggtttat atttgttcga
    21661 ataaaatgct tcgctaattc catacgtctg accaaaaaat cctttcgtct tccaactttt
    21721 cgatcttccc actcatttcc tgtgggaccg tcttccccca actctttcca ttctaccaat
    21781 gaagaatcta taataatccg taagtctaga tcggctaatt gttctcggat agcacctgct
    21841 ccagtcgaga tctctcgatt tcgaaatgta tcgaaaccct gggtagtaaa aaaaagcggg
    21901 atgctgtatt tccaggattg gatttcatat tcgaacaaac ctcgtaatcg taagaaagtg
    21961 ggttttttag ctatgggcct agcaaaagaa aaattgggat aggatcctct ataggatatc
    22021 cccccttcaa aaccggacgt gaaagtttcc cttcatccgg ctcaagtagg tacatcaaaa
    22081 aaagataagg agttcgaact ttgaaattcc agagcccccc caaaaaaaag atctactctt
    22141 tactcaagtt cccagcgaag accaaggagg ttttccttaa ttatggcttc ctttatattt
    22201 agattttttg aattctttat ttttattcaa aaagaaataa ataaaatgtg aaattattga
    22261 gtagtctact ccccccgaat gatgaatccc gtaattctta attttaatta aagtgagtac
    22321 cttggaattc ataagggatt tacttgtcta tgtaccgttc tggtaaatct tttaggtccc
    22381 gacttcacct cgacggttat gccatgatgc ccttaaagtc tatatgcgat ggatagacta
    22441 ctgtaaccat gacatatttg ctatttcctt aatttatttc taaaagaaag gaacaggtta
    22501 attccacaaa agaaaaagtc ttttttacga ggtataacta aaaatgcctg ttttttttgt
    22561 tacgaaatcg accatagata aattcccctt gttatttggg agtattgaat acaccctaaa
    22621 ttctgagctt catggtactc ctcctaagct acatgtcagg gccaaggcat cccggttgga
    22681 ttgaatggga tgacagagtt tcattccgaa tcgtctgtaa aatcagaatt tcgatcaaat
    22741 cacacatcgc agtatactag gccttctaat tctttaagag gtttatctaa aagattcgca
    22801 atataactag gaaggcgttt caaataccac acgtgggtta ctgggcatgc gagtttgatg
    22861 tagcccattt gatatcttcg tatccgagaa tcaataaact cgaccccgca ttgttcacaa
    22921 aatttccggt attttttttt atctccgatt actcgataat ttccacaagc acaaattcca
    22981 cttttgatag gcccaaaaat tctttcacaa aataatccat ctttttcggg tttattggtt
    23041 ttgtaatgaa aagtataagg ttttgtcacc tctccaactc tctctccatt cgggaggatt
    23101 ttattcgccc aagtacttat ttgttgagga gaaactgatc caattcggag ttgttgatgt
    23161 ttatactgat caatcataga agaaaagttg tgattaattc cgattaagct tccttccttt
    23221 taatcttgaa agtcttctca gatacaaaga aatgattcag ttccagagcc aaagatcgta
    23281 gttctcgaac gagcaatcga aaagattctg gagcatcctg aggattaggt attgctcctc
    23341 caatgatagt agtaccaagt acttcctggc gagctctaat atgatccgat ttataagtaa
    23401 gcatctcttg taaaatataa gcaacaccaa acccttctag agcccaaacc tccatctctc
    23461 ctacccgctg cccgccttgc ttggcccttc ctctaagggg ttgttgtgta acaagtgcat
    23521 aatgtccgct ggaccgtcca tggattttat catcaacttg atgaattaat ttcaagatat
    23581 aaggctttcc tattataaca ggttgttcaa aaggatcccc cgttcttcca tcaaatattc
    23641 tgctttttcc cggatactcg ggttcaaata cccatggagt cgccgtttgc ttactggctt
    23701 gatataattc agaaaacact aattttctcg aagcttcttg ttcatatctc tcatcaaaag
    23761 gggctattcg ataatgtctg tctagtagac cccccgctaa cccaagtgaa cattcaaata
    23821 tctgccctac attcattcgt gaaggtaccc ctaatgggtt gaagaccata tcaacaggtc
    23881 ttccatcttg caaataaggc atatcttgtc taggcaaaat ttttgaaatg atacccttat
    23941 ttccatgtct tccggctact ttatcaccta ccttaatttc acgtttctgt gaaatatata
    24001 cacgaatcgt ttctggatta taactagaac ctcccctttt ctggatccat ctcacatcaa
    24061 taactcgacc cctaccgcct ataggtagtt ttagacaagt ttcttttgaa gtagatacct
    24121 gaatgccaag tatggctcgt aacaatctat cctccggggc atacgacgat tctttcacca
    24181 tttggggcgt taatttacct actaaaatct cacccgtctc tacccaagat ccgagcatta
    24241 caattccgtt tttgtctaaa ttgcgtagta aatgagcttc taaatgcggt atttccttag
    24301 tgaccctttc ggggccttgg cttgtcacat gagtttgaat ttcatatttt cgtatgtgaa
    24361 aagaagtata aatgtcttca taaaccaaac gctcgctaat gagcactgca tcttcagaat
    24421 tgtaaccttc ccaaggcata taagctacta atacgttttt ccccaaagcg agttcgccac
    24481 caactgtagc ggcgccatac gctaaaattt gtcctttttt aatgtattta cccctctgaa
    24541 cctggggttt ttgatgcata caagtatttt tgttagaacg ttgatacata actaatggaa
    24601 tgtttagagt atctccatta cccgataaaa ggatcttgtc agtatcggta taaatgacct
    24661 ttccttcatg ttcggctata gcaagaaccc ctgaatctag agccgcctgg cgttccaacc
    24721 cagttccaac aatacacttc tcggatcgag aaagaggaac tgcttgacgt tgcatattcg
    24781 aactcattaa agcccgattc gcatcattat gctcgataaa aggaatgagg gaagctccaa
    24841 tagaaaaata ttggaagaaa aaaatacttc gaagatgaac ctgttcccat gcaatagtca
    24901 ggaattcttg acgatatcga gctggaacaa cctgttcttc ctgaagaccc tgattcaagg
    24961 ccaaaggatt tcccgccgct accatatagt attcatcttt acctggcgat aaataaagca
    25021 tccgtgcccc ttttgatcta tgagaaatct cataaaatgg gctctctaga gatccccaac
    25081 gaccgatctt cgcatgaatt gctaaagatc caataagtcc aacgtttatt ccttcagacg
    25141 tgtcaattgg gcaaatacgc ccataatgac taggatggat atctcgtatt cgaaaactag
    25201 cagttcgccc tgtcaatcct ccagggccca aataactcaa ctttctccca tgaactattt
    25261 gtgtcaatgg attagttcga tccaaaactt gagataatgg gtgtaaaccg aaaaaagatt
    25321 cataagtagt tgttaatgga gttgaagtta ccaaattctg aggagccggt atcaatttat
    25381 gcctaagtgc tccacctata gttcctcgaa tcacattttc taaacgaacc agagccaatc
    25441 ctaattgatc ttgtataaga tctgctacag aacgaatgcg tttatttttc aaatgattca
    25501 tatcgtcaag tgtacccatt ccaaatttca ttccaattaa atgatccgcg gctgccaata
    25561 tatctcgcgg taacaaaaat gtattggtct gggatatatc aaggtgcaat ctccgattca
    25621 tatttcgtcg accaatcttt cctaattcac atttttgttg aaagaatttc ttttgtaatt
    25681 ccttacataa ggattcagaa aataccggat ctccgcctac acaagcaaat tgttggtaaa
    25741 actccaaaat ggcattttct tttgacccta tttttttttt ttccttatca gttaaaaaag
    25801 ataaaaatat ttcaggatag caaacattct ctaaaatttc tcttagattc gaacccatag
    25861 ccgatgatag aactagaata gatatttttt gtttcctact cacacgagcc catatccttg
    25921 cttttctatc aatctctaat tctaatcttc ctccccaatc cgatattatg gtgccggtat
    25981 acaccgaaat tccattatga tccaattcgg accggtaata aatacccgga ctttgcaata
    26041 tttgattgat cacaattcta tatattccat ttactataga agttcccaga gaattcatta
    26101 gaggaatgtt tccaataaaa atagtttgtt cttgcatatc cctactggtt ttccaaatga
    26161 gtcccgcaga tatatataat tcagaagaat atgtgagtga tttatacaca gcatctcttt
    26221 cttttatcaa cggttctact aattgatatg tttccacaaa taattgaaat tcaatttctt
    26281 gatcggtatc ttcaattttt ggaaacttat aaagttcttc cgtcaagccc tgatccatga
    26341 acctacaaaa tccttcaaat tgtatctgat taaagccagg tattgtagac attccctcat
    26401 ttacatctcg gagcattttg catttcccat ttataaaata taaaaatccc attattcgct
    26461 cattcttcat ggaatcatat agatgatcta gcaatgatgg aatgtttatt aggtttactg
    26521 aatcacatga aattgaaccc aactccatat ctgtaataga atgtatgaaa tacgtattaa
    26581 ctatgaacgg gggaataaag aaaattttct actcaaattg gaatttgaga aacagatata
    26641 aatgtaaaga aattcctaaa acattcctgg aaacagaatt ctgctactta ggcttacgaa
    26701 gttctgtaat tttgtatagg atatcaaaat agattaaatt tctaccatta ttatgatatt
    26761 acatattcca atctgcttga ataccagaaa aatcaacgga ttcggcattt gatcttttcg
    26821 ataagataaa aacataaaac tcagaaacaa tagaatatag agtcaatttt ttagtactta
    26881 aacacattta tagattccat tgttcaaaga aaaggattca cagagaagag atgtgtttta
    26941 cctatagaat tttaggtata tgctaaggat tgtgaagtat ataagaggtg ttctatttat
    27001 taaccagata taggcagata tagatatatc tatctatata taagtcttcc ccttatattg
    27061 tccttttatt ccatgaaaat taaaatttga aacacaaaaa tttcctgaga attgcctata
    27121 ggcaacatat ataaataaga taaccaatta gatatctgtg taacaattta tgttctgggg
    27181 tttacatcta cccatatata ttgttataat tgaaatggat aaattgaaaa taaaaaatac
    27241 tgaataaacg ctgattagtt atgtatcatt ttttagtttc ttgtgtcatt aggaaaacaa
    27301 tatttgatat tcaaatccaa gactcattca taaatttgca gccaggagtc aatagttaat
    27361 ggttcaaatt tgacatcaac ttgtttttta aaaatccaca ttttactttt caatataaaa
    27421 gtgaggggaa atttttaggc actgcgtttg tttgttttga gatcctagac aatcaatcga
    27481 agaagtggat caaattaaat taaatcaaaa agaggaaagg gcccttattt tcataaaaga
    27541 attaataaaa agaataaaaa aggcttcaag atataagtac aaaaaaagtg gttcagtaat
    27601 ccaaccttaa gcaggaaaaa tttcatctat tcttttttgt attattttgg cgatatggcc
    27661 gagtggtaag gcgggggact gcaaatcctt tttccccagt tcaaatccgg gtgtcgcctg
    27721 atcaataaaa gactcgaaat ctattattca gttctgttga tatataactt ataactcaac
    27781 ctttttcccc ggcagcagaa acgggttgtg cattaggcct ggggttttat aaaagattgt
    27841 agtaaatctt tgcatctagg attaaaacga ttctaatggt ggaagggcta tcacgacttc
    27901 gagagccccc tctattatac tactaatgta gtgtatacta gctgaatctt aaattccgtt
    27961 ggatagacca gatacgaaat ctaataaaat tagcagtttc attgtgtaaa gaccggaaga
    28021 gcctttatat acataaatat acttaataat aagagtactt actatatatc tatacagact
    28081 cacgagaatt tatgagcgtt cacattcaat attagactga gtggaaaata aaattaactt
    28141 ctctagagat aaaaacgggc aaaaagaaca ggccctttta ttcctatatg ttccattcgt
    28201 aacattccct taaggcgtaa ttgcctattt tacttgtgtt gagtctttcc caattagaag
    28261 ttgtatagga atttagtaga agttattggg attagttcat taacagtgtt cggtcagagt
    28321 ccctttttga ctctgcgccg ttgattcgac tattattaat gagcaataat ggaataattc
    28381 cttcatagag ataggggaca taattcacat ggatatagta agtctcgctt gggctgcttt
    28441 aatggtagtc tttacttttt ccctttcact cgtagtatgg ggaagaagtg gactctagag
    28501 gtactacgaa ttgaattgat ttaggaatct caaaccatat caattgtttt atagatcgtt
    28561 ctgcaacatg ttttgaatta ttttaaaaat atcttcattt aggacttacc ttacattgga
    28621 ttctagtgga gtaatgtatt ttatgaataa aattctttca atcaaagaga tatttccagg
    28681 attcccatat tagtatctcg aaagcaaggg gatacagatt attgtaattt tattccaacc
    28741 aaatccgtcc taaaatttct atttcaatga acgggctctt cctagaattt tagttttaga
    28801 tggatactaa agaaggcccg accccccttt ttttgtttcc ctctttactt tttcctgctc
    28861 aaaaagaaaa tttttaagtg tatacacgat ttctaggaga aaaaattagg catagtggtt
    28921 gtataacgag agagtatgca taataagatc tttacttggg agtcacatat tgcgcactta
    28981 ccgattcttt tatttttttc gaaattacat taaggttttc aagcattaaa aatttgtgag
    29041 gtttattatt tattatactt attcattccc ttttaaaatc cgaagaaatg cccatagaac
    29101 tcctgtcaat ggatcaatcc agtttttatt aggaatacta taaaaaaaaa tattatggct
    29161 ctttaataga tgccgctaat gctttttcct tcgttgattc tttcgataga tcacgagacg
    29221 cagattacaa ataataagaa atctctaaat tagaactata aagtaagaca agaaagtaag
    29281 acaagacaat tttttaatat tgatcaaaaa aaagatgtat aaaaaaagac atttggttct
    29341 atgtaaattc catatattat cttgatattt acattacata tatcaagata atattgtaga
    29401 ttgatcaaca cgaagtccct gtctttatta taaagtacaa ctttagacac tacactaaaa
    29461 ataaaaataa tagatatggt aagaaagaaa tatatatttc tttcttacta tactagaata
    29521 tcggatctga tagaatactg tcgattctag tccgctcatt tcatttaaga tgccaaattg
    29581 gaataatttt ccctttttta ttcaatcttt gataagaact cagaagtcaa gtttcattca
    29641 aattaattaa tcctttttat tttgattttg actttctgtt tttacataaa ttataagcag
    29701 aaaagcagta ggaactagaa tgaacagtgc agtagcaata aatgcaagaa tatttacttc
    29761 cataatttca ttttttttta cttcacaata actcgggatt taatcccata gagatgataa
    29821 gcctgtaaat tcaatgaatg aattatctct caatgatatt gaatcggatc aatatcatga
    29881 ataacaatat ctgagctatc aaataaattc gtcgtcgcga attgaatagt ataacatagg
    29941 aagatctttt atccatactg aatccaaaat aggattccca atccaatcaa aaattacttt
    30001 tgaataaaag atccttttta aacttcacat tataaattgg ggttatagaa acaaaaccgg
    30061 agtcagaagg ggatactttt taagttggaa agtattctat aaggggaatt ctgttaaatt
    30121 aaatacattt tgtattgtac aaaaaaggaa ttccattttt gtatgtgcgc ttgggaaaca
    30181 tagagtcctc tattccatct gaaaagcgga ttcattatct cttggaatac tgactatcgt
    30241 gttccatacc aatctacata tggctttata ctaccaacca gtactagttg aattaactaa
    30301 aatcccccta tttttttgtt tgatgggaat ggataaacga aaagggaaag aaaaaatatc
    30361 cccctcggga atgaaatttt tattcctgtt cacttgttga cataaaaggg aaagatgttg
    30421 gatgtactta ttgaatctgt cgggactgac ggggctcgaa cccgcagctt ccgccttgac
    30481 agggcggtgc tctgaccaat tgaactacaa tcccggggaa ataagaagaa gggatctagc
    30541 agacattttg attctttttt attcttattc ctctgtatcg ggtatttctg aaggacaggg
    30601 gggtttatac catctcggga tatattggag aattgttggg ccgagctgga tttgaaccag
    30661 cgtagacatc ttgccaacga atttacagtc cgtccccatt aaccgctcgg gcatcgaccc
    30721 agactcaaga agagcccatt ggggggggtt attgataata catgatataa aaaacttccc
    30781 tttatagtgt agtaccctac ccccagggga agtcgaatcc ccgttgcctc cttgaaagag
    30841 agatgtccta aaccactaga cgatgggggc atatttaccc aacgtcctcc accgttgctc
    30901 attgtaagaa taggttctta atattgtcaa taaagtctac agattcaata agtacatcca
    30961 ccatctttcc gtttttcatc atttaattta gaaatctttc atttgattcg atattgtata
    31021 tacatataga atatataaaa tgaatatcaa aacagtattc tattttattt tttattaata
    31081 atataaatta ttaaaaatag aatagctata ataaattaat attaataaat aaattaatat
    31141 taataagggc tatggattca tattaataaa aaaaaatata tatatagaaa taatacggaa
    31201 ggtataattc tttcggggag tggtgcgtca taaaataaaa aggaggctcc cactacggaa
    31261 attaagaaac aaaaaataag agaagcggga tcaagaagtt ctcgaaaaat ttttatattc
    31321 ctataagaag ttcgttcggg gacaagtaga atctattcat cacatttttc gattaaattt
    31381 attgaatata tatctatgtc gaattgatag gtgtacatgt atcaatcaaa cgaatttctt
    31441 tttgatcggt tttgaaacaa ttcattgcta gacttgctag ctaaataaat tttattattc
    31501 aagaataagc cactagctac tatgaaggta ctgcatggac ttatgtatat agacttaaat
    31561 atataatata tgtacatgga tccattttat ccatagagct actaattcag gaattgaatc
    31621 aaaagggccc ttttaactca gcggtagagt aacgccatgg taaggcgtaa gtcatcggtt
    31681 caaatccgat aaggggcttt ggctttttca taaaactaca gccgtaatat taatatttga
    31741 agcaagaatt gagagatttt aaatagaaca aacaaagtaa aaagtaaccc gcggtataaa
    31801 aataggttat catcctacta aattagaatt aattacagta tagaagttta gtgaataggt
    31861 agaaagttga acatctagga gtttattttt tcagtaaatt ctaattcagt aggatgataa
    31921 gtcgtatctg gaatcaccaa actttaattt tttccgtttt gctaatcaaa tgcattgtaa
    31981 agattataaa tcaataaaag aaaaattaag tggacctgac ccattgaatc atgactatat
    32041 ccgctattct gatattaaaa ttcgatagag acaaaattgg aacaagttaa ccccttttta
    32101 ttttttttgg ctccgcaaga atttgtcgat atttccaatt caatcttatt gttcctagat
    32161 agtccaaaaa tagttctttc gttcctacat agataaactt ttattccaag tcacaacata
    32221 agagcccttc tttgattact ttgattacag acttttatct ttatcaaggt taatttatat
    32281 ctagataata tttataataa tatttatcta tttagatgta tatctatcag atcgcagctt
    32341 aatgtaccaa actgaggatc aactggtagc gagagagaag attacttttt ccttgaacag
    32401 ttctttccaa aaatgaatct agcggattga tgagtcataa aaaggcaatt catggttcag
    32461 atgcttagta agaataaaaa aaaaaagaag gaataataaa aaaagttcgt gtatttacct
    32521 aggtaaattt atgggacaat aaaaaatttt tatcttcgaa acccattgaa agagggagtt
    32581 tacgagaaaa atcaaatcat acagaaatga tcgaatcggt ggacactcca aaaatgctat
    32641 gaggtgctcg gaaatggtcg aagtagttga ataggaggat tactatgact atagcccttg
    32701 ggaaatttac caaagacgaa aaagatttat ttgatatgat ggatgactgg ttacggaggg
    32761 accgtttcgt ttttgtagga tggtccggtc tattgctctt tccttgtgcc tatttcgctg
    32821 taggaggctg gttcacaggt acaacctttg taacttcatg gtatacccat gggttggcca
    32881 gttcctattt agaaggctgc aatttcttaa ctgccgcagt ttctactcct gctaatagtt
    32941 tagcacattc tttgttgtta ctttggggtc ctgaagcaca aggggatttt actcgttggt
    33001 gtcaattagg cggtctgtgg acttttgttg ccctccatgg tgctttcgga ctaataggct
    33061 tcatgttacg tcaattcgaa cttgctcgat ctgttcaatt gcgaccttat aatgcaatcg
    33121 cgttctctgg tccaattgct gtttttgttt cggtattcct gatttatcca ctagggcaat
    33181 ctggttggtt ctttgcacct agttttggtg tagcagctat atttcgattc atcctctttt
    33241 ttcaaggatt tcataattgg acgttaaacc catttcatat gatgggagtt gcgggggtat
    33301 tgggcgctgc tttgctatgc gctattcatg gtgctactgt agaaaatact ttatttgaag
    33361 atggtgatgg tgcaaataca ttccgtgctt ttaacccaac tcaagccgaa gaaacttatt
    33421 caatggtcac cgcgaaccgc ttttggtccc aaatctttgg ggttgctttt tccaataaac
    33481 gttggttaca tttctttatg ttatttgtac cagtaaccgg tttatggatg agtgctcttg
    33541 gagtagttgg tctggctctg aacctccgcg cctatgactt cgtttctcag gaaattcgcg
    33601 cggcagaaga tcctgaattt gagactttct acaccaaaaa tattctctta aatgaaggta
    33661 ttcgtgcttg gatggcggct caagatcagc ctcatgaaaa ccttatattc cctgaggagg
    33721 ttctaccccg tggaaacgct ctttaatgga actttagctt tatctggtcg tgaccaagaa
    33781 accaccggtt tcgcttggtg ggccgggaat gcccggctta tcaatttatc cggtaaacta
    33841 ctaggggctc atgtagccca tgccggatta atcgtattct gggccggagg aatgaaccta
    33901 tttgaagtgg ctcatttcgt accagaaaag cctatgtatg aacaaggatt aattttactt
    33961 cctcacctag ctactctagg ttggggagta ggtcctggtg gggaagttat agacactttt
    34021 ccatattttg tatctggagt acttcattta atttcctctg cagtattggg ctttggtggt
    34081 atttatcatg cacttctagg acctgagacg cttgaagaat cttttccatt cttcggttat
    34141 gtatggaaag atagaaataa aatgaccaca attttaggta ttcacttaat cttgttaggt
    34201 ataggtgctt ttcttctagt attcaaggct ctttattttg gtggtgtcta tgatacctgg
    34261 gctccgggag ggggagatgt aagaaaaatt accaacttga cccttaaccc aagtattata
    34321 tttggttatt tactaaaatc gccctttggg ggggaagggt ggattgttag tgtagacgat
    34381 ttggaagata taatcggagg acatgtatgg ttaggttcca tttgtatact tggtggaatc
    34441 tggcatatct taaccaaacc tttcgcatgg gctcgacgcg cacttgtatg gtctggagaa
    34501 gcttacttat cttatagttt agcggcttta tccgtctttg gtttcattgc ttgttgtttt
    34561 gtctggttca ataataccgc ctatcctagc gaattttacg gacccactgg accagaagct
    34621 tcccaagctc aagcatttac ttttctagta agagaccaac gtctgggggc taacgtgggc
    34681 tccgctcaag gacctactgg tttaggtaaa tatttaatgc gttctcccac cggagaagtc
    34741 atttttggag gagaaactat gcgtttttgg gatctacgtg ccccttggtt agaacctcta
    34801 aggggtccaa atgggttgga cttgagtagg ctgaaaaaag acatacaacc ttggcaagaa
    34861 cgacgctctg cagaatatat gactcatgcc cctttaggtt ctttaaattc cgtgggtggt
    34921 gtagctaccg agatcaatgc agtcaattat gtctctccta gaagttggtt agctacttct
    34981 cattttgttc taggattctt cttgttcgta ggtcatttgt ggcacgcggg aagggctcgt
    35041 gcagctgcag cggggtttga aaaaggaatt gatcgtgatt ttgaacctgt tctttccatg
    35101 acccctctta attgattaat gaatagattt attgagacag gagatccaat acttgaagta
    35161 taaatgactt tgattctatc atacatattg gaatcaggtc atactttaaa aaagtcattt
    35221 ttttaactca tttatatcta atcttttttt ctggcttggc taggtgggat agccgagcca
    35281 ctactctttc gttatgaccc cgtcccgaca aaaccaataa acaaaaaata tattcaatga
    35341 gcaaaaagga gagagaggga ttcgaaccct cgacagttct ttgttcaaga ctatgccggt
    35401 tttcaagacc ggagctatca accactcagc catctctccg aaagatggtt tttattttat
    35461 tcctctgaat agaacatggc tatataagtg gatataacac tactatctgt agaaagatct
    35521 cgggtgtgaa tcccccggtc aatctatcta tcctatatat aggaaatata ggatatagga
    35581 agtatgatcc agcatgccca tttttgtttg tgaaaaaaat ttaattatcc ccccacttcg
    35641 tgtactaatt aaatggtttt tatttattat taataaaagg gggtagtaat aagtcataga
    35701 aaataaatat atttatgtta taatccctct atgatgtatt ttagtacaat ttttttaggg
    35761 attaaatggt agagttcatt tgttgatagc ttggaggatt aaaagcatga ctcttgcttt
    35821 ccaattggct gtttttgcat taattgctac ttcatcaatc ttattaattg gcgtacctgt
    35881 tgtatttgct tctcctgatg gttggtcaag taacaaaaat gttttatttt ctggtacatc
    35941 attatggatt ggattagtct ttctggtggg tatccttaat tctctcatct cttgaaccta
    36001 ttcgtttcag atccaaaata gaaatgaccc ccccccccga attcttcggg gttgtgagaa
    36061 acaataaaat tcaatataag tccccaaaat aaaatgcaaa gaaagaaaaa aattagaggg
    36121 ggggtcacac tttttgttct tgaatttgaa tgaaaaaatt taaaattaat aaactaattg
    36181 aactccccct gaaaagagtc tgtagtctgg cactgcacaa acaggatcca agtgtatata
    36241 tgatatatgt gtggacatgt tgtgtataaa gaacgaaaaa atgcggatat ggtcgaatgg
    36301 taaaatttct ctttgccaag gagaagacgc gggttcgatt cccgctatcc gcctaggatg
    36361 gagtaatttt ttcatatgat aaaaaaagat aaagaaagga ttcgctatag agttggccat
    36421 aataggatac tatccacccc aaaacaaaaa ggtgttaatg aattactagt taacagagcc
    36481 aaacctaaaa aagggttgac aaaaaaagat attgcggaga cgggatttga acccgtgacc
    36541 tcaaggttat gagccttgcg agctaccaaa ctgctctacc ccgcgctgaa gagaagaatt
    36601 gaacactaaa tagacaaaca agagttgaat gggcccccta ccctatctgt acaaatagaa
    36661 tagctcattt atacagaaag gtaaaggggc tttagatgat cagcgatcat agaaatgaaa
    36721 tgaggaaatt ttttattttc ttttaacccc taccaactgg atcttgtcgc ccctggcaat
    36781 aaacatgcgt gaaccatttc acgaagtatc tgtccagata gtccaaagtc tcgataatta
    36841 gctctcggcc ttccggtcga aaaacaacgt cgatggaggc gtgtaggtgc actattacgc
    36901 ggcggagatt gtaactttcc ataaatttcc catttgtcgc ttaaggacag aacttgtctt
    36961 atttcttttt ttgaggatcg acgaatcgaa tgatatttct gttccaattt ttgcctctta
    37021 ttctccctct gaatcaaacc ttttcttgcc ataatggttc agttcctatt agtctccata
    37081 atacaagtcg aatcctagat gtagaaatat aagaaggcat atcccttctc catcgaaaga
    37141 aatgagatta tcgtaaatat aagacattaa aaaaattaac caaatttgcc cgatgtagag
    37201 gcaatcaaga aagccgcata agtaaatata taacctacgg aaaagtgggc taatccaacc
    37261 aatcgtgctt gcacaatgga aagagccacc ggtttatctc tccaacgaat caaattcgcc
    37321 aaaggtgtgc gttcatgagc ccatgctaaa gtttcaatca attcttgcca atagccgcgc
    37381 caggaaatta agaacataaa tccagtagcc caaacgagat gtccaaataa gaacatccac
    37441 gcccagaccg ataaactatt cataccaaaa gggttatatc cattgataag ttgtgaagag
    37501 tttaaccaca aataatctcg taaccagccc atcaaataag tggaagattc attaaactgc
    37561 gaaacgttac cctgccataa tgttatatgt ttccaatgcc aataaaaagt aacccatccg
    37621 atagtattta acatccaaaa aactgccaaa taaaatgcgt cccaagccga aatatcacaa
    37681 gtaccgcccc gtcccgggcc gtcgcacgga aaactataac cgaaatcttt tttatccggc
    37741 attaatttgg aaccacgtgc atctaaagca ccctttacta agatcaatgt agttgtatgt
    37801 aaacccagag caatagcatg atgaactaaa aagtctccgg ggccgattgt taagaatagt
    37861 gaattactag tctcattaac agcatttaac caaccgggca accatatgct tcgacccgca
    37921 ttgaatgccg ggccatttgt tgaagataaa agtacatcaa aaccatatga agttttacca
    37981 tgagcggatt gtatccattg agcaaatata ggttcgatca agatttgttt ctccggagta
    38041 ccaaaggcaa gcataacatc attatgaaca taaagtccca aggtatggaa ccccagaaag
    38101 aggctagccc aacttaaatg agatatgata gcttctttat ggtctaacat tcttgctaat
    38161 acattatcct cgttctgttc cggactgtaa tctctaataa aaaatatagc tccatgagca
    38221 aaagctcctg tcatgatgaa tcctgcgatg tattggtgat gagtatataa cgcagcttga
    38281 gtagtaaagt cttgtgctat gaatgcataa gcgggtaaag agtacatgtg ttgagctacc
    38341 aaggaagtaa taacccctaa agaggctaga gcaaggccta attgaaaatg aagggaatta
    38401 ttgattgtgt cataaagacc cttatgccca cgtcccaatc gtccccccgg aggaatatgt
    38461 gcatctaaaa gatctttcat actgtgtcca ataccgaagt tagttctata catatgaccg
    38521 gcaacgagaa aaataaatgc aatagctaaa tgatgatgag ccatatcagt cagccataaa
    38581 ctttgcgttt gtggatgaaa tcccccgaga agggttagaa tggcagttcc tgctccttgg
    38641 gaggtaccaa ataaatgact acttgagtcg gggttttgag cataaagatt ccactggcct
    38701 gtaaaaagcg ggcctaaccc ttgggggtgg ggtaatacat ctaagaaatt attccatcga
    38761 acgtactccc ctctggatgc aggaatagcc acatgtacta aatgccctgt ccaagccaag
    38821 gaacttacgc cgaagagtcc tgacaaatga tgattgagac gagattcggc atttttgaac
    38881 catgaaacgc tcggtttcca tttcggttgt aggtgtaacc aacctgctat taacgatatg
    38941 gcagaaagaa ataatagaaa aagagctcca gtataaagat cttcattagt gcgtaaacca
    39001 attgtatacc accactgata aacaccagaa taagcgatat tcactgggcc gagagcaccc
    39061 cctcgagtaa aagcttctac agctggttga ccaaaatgag gatcccaaat tgcatgagca
    39121 ataggtctta catgtaaagg gtcctgtacc caagactcaa aatttccttg ccaagctaca
    39181 tgaaacagat ttccggaagt ccacagaaaa attattgcta attgcccgaa gtgagaagca
    39241 aaaatattct gataaagacg ttcctcagta atatcatcat gactctcgaa gtcatgtgcg
    39301 gtagcaatac caaaccaaat acgacgagta gtggggtcct gagctaagcc ttggctaaac
    39361 cttggaaatc ttaatgccat aatgcctttc aaatcctcct agccattatc ctactgcaat
    39421 aattcttgct aagaagaacg cccatgttgt ggcaattcca cccagaaggt aatgggttac
    39481 tcctacagca cgtccttgta caatgcttaa ggctctcggc tgagtagcag gagcaacttt
    39541 taatttatta tgagcccaaa cgatggattc aataagttct tgccaataac cacgtccact
    39601 gaataaaaac attaaactaa aggcccatac aaaatgggca cctaggaaga aaagcccata
    39661 tgcagataat gaagaaccat aagattgaat tacttgggat gcctgtgccc ataagaaatc
    39721 gcggagccac ccattaatag taatggaact ctgcgcaaag tttcctcccg tgatatgagt
    39781 tactacccct tgatcactta tactgcccca aacatctgac tgcattttcc aactgaaatg
    39841 gaatataacc accgaaattg cattatacat ccagaatagc cctaagaaga catgatccca
    39901 agccgagact tgacacgtcc cccctcttcc aggcccatcg caaggaaaac gaaaaccaag
    39961 atttgcttta tccggtatca aacgggagct acgagcaaat agaacaccct tcagaagtat
    40021 taataccgtc acatgaatcg taaatgcatg aatgtgatgt accaaaaaat ctgcagttcc
    40081 taatggaata ggtaacaaag ccactttacc acccactgct actaaatcac cgcctcccca
    40141 agttaaactg gtgcttgttg ttgcacccgg agccgttgca ctgggtgcta aagcatgggt
    40201 gttttgtatc cattgagcaa agacaggttg taattggata gcggtatccg aaaacatatc
    40261 ttgaggacgc cccaaagcgc tcatggtatc attatgaata tacaaaccaa aactgtgaaa
    40321 gcctagaaat atacatgccc agttgagatg tgatataatt gcatcgcgat gcctaaggac
    40381 acgatctaat agatcattgt atcgagtagt aggatcatag tctcttacca taaaaatggc
    40441 tgcatgggca gcagcgccaa ctatgagaaa tccaccaatc cacatgtgat gtgtgaacaa
    40501 tgacagttgt gtaccatagt cagtagctag atacggataa gggggcatag aatacatatg
    40561 gtgagctaca ataatggtta aagagcctaa catagctagg ttaagagata attgagcatg
    40621 ccatgatgtt gttaggatct catataggcc tttatggccc tgacccgtaa atggaccttt
    40681 atgagcttct aaaatatctt ttaggccatg accaatgccc cagttggtct tatacatatg
    40741 acccgctatc aggaaaagaa ttgcaatagc taaatgatga tgtgcgatat cggtcagcca
    40801 tagaccccca gttactggat ctaatcctcc acgaaaagta agaaagtctg aatattttga
    40861 ccaattcaag gtgaaaaagg gagttgctcc ctcagcaaaa ctgggataaa gttgagccaa
    40921 aagatcccga ttcaagataa attcatgagg aagtggtatc tctttaggat ctactccagc
    40981 gtttagaaat tggttaatcg gtaaagatac atgtacttga tgccccgccc aagagagaga
    41041 ccccagtcct agtagccccg ctaaatggtg attcaacata gattctacat cttgaaacca
    41101 agccaatttt ggagcagctt tatgataatg aaaccaacca gcaaaaagca ttaacgctgc
    41161 aaagatcaat gcaccaattg cggtacaata gagttgcaat tcactagtta ttccagatgc
    41221 tcgccaaagc tgaaaaaaac cagaggttat ttgtattcct cggaagcccc cacccacatc
    41281 accattcaat atttcttggc ccactatggg ccaaaccacc tgggcacttg gcccaatgtg
    41341 agtcggatca cttagccatg cttcataatt agaaaaacga gcaccatgga aatacatacc
    41401 actcagccaa agaaagatga tggagagttg accaaaatgg gcactaaaga cttttcgaga
    41461 gatctcctcc aaatcactgg tatggctatc aaaatcgtga gcatcagcat gtaggttcca
    41521 gatccaagtg gtagtgtcag ggcctttagc tagtgttctt gagaaatgac ccggcctggc
    41581 ccattcctcg aaagaagttt ttatgtgatc cctatctacc aaaattttta cttctggttc
    41641 cggcgaacga ataatcattg agtcctcctc tttccggaca acacatacaa agagacctgc
    41701 caacagtcaa aaaaagagtg aatctttaag agagatttat ataatgagtt tgtttctctt
    41761 ctatttttat atctcccatt tatttatttt cgtcagttat tcactagagc tattatgatc
    41821 tgtaagtcga tccggggcaa gtgttcggat ctattatgac ataggcagga ggcgctcaac
    41881 ggaccttttt aatattataa aactctttct gggctttgga ttaatgcaaa aacatctttt
    41941 tgtgtaacct acggtatatt catatctcaa ttataagttc ttagatggag ctgcttcata
    42001 ttttacatag aacattttta atctattcca aatcacccga gcagctatta gccattacta
    42061 atagactaat atatatcccg agatatccat ttagtgattc gaaggcctct tttttttttt
    42121 attttagttt ttaaaagaaa gacaagagcg aagtctattt tgtactctat ctgtgtatcc
    42181 tttatcccta cgaaataccc agacgaaata gaacgtagag gggatataat gaaattcttc
    42241 aattggttct tgacagggga atggtccttt ttattatttg actgatgggg tcaacaaaca
    42301 attaataaaa aaaaatagat atatatatat aactcctaaa taaaaaataa aataaaaaaa
    42361 aaaagagcaa ggtgtcttct tttattcgaa acgcctcgtg atcttcaacc aattctgcgc
    42421 ttcaatataa ttaccaggag taagcgctat agcttgtttc caatactcag cggcctgatc
    42481 gaaccaagcc tccgcaattt cagaatctcc ctgccgaatg gcttgttctc cccggtcgga
    42541 ataggcgagt aaattccttc ccttagaacc gtacttgaga gtttcctacc tcatacggct
    42601 cagcagtcaa ttcttttggt atcccatttc atttaatcta ccatatctaa caaaactaga
    42661 tttctcatag atctatctgg ttttgggggg ttaaccaaaa gaggttaatg acatgagttt
    42721 taaactaaaa tctaaaattt gtattaagac tccattttag ttttatcttt tctcccacct
    42781 tccgaagaat aaagtaaagc ctaggcattt atccctatcg ttaggatttt ctgaaaggta
    42841 actatctcgg tttcatattt aaataaattt agattagata tatattatat agaatttttg
    42901 aaaaagactt tcattcataa gaaaaaagac ttactatctt tgggatctga tcctacaccg
    42961 ctgctcaata ccttagtgga tcaactctat tacataagtg gattcctaat gcttatctca
    43021 tatcatggca ttaataagca gttattattg tctcggccca aaaccaaaaa ccttgctaat
    43081 ttatctttac gatgcttgtt ctatcaatta gatcctttat ccatagaata aaacagctag
    43141 gcatatctct ttcttcactt ttaatttaaa cttctatgaa gtttctttct ttgctacagc
    43201 tgataaaaat cgttgtttta gacgattaat atgtagaaag ccctttttgt ttctagtatt
    43261 tactagcgga tttaatcctt ctttcctttt ttctttctat agtagagata gtcgcacgta
    43321 atgacagatc acagccatat tattaaaagc ttgtggtaag aacggatttc gttctagcgc
    43381 tcggaaataa tattccagag ctttcgtatg ttctccgtta cttgtgtgga taagtcctat
    43441 gttatagagt atataacttc gatcataggg atcaatttct agtcgcatag cttcataata
    43501 attctgtaaa gcttccgcat aatttccttc ggattgagcc gacatccgtt acggtcgtca
    43561 ttcacttcaa agaatctccg ttccagaacc gtacatgaga ttttcatctc atacggctcc
    43621 tcttttatgt gcataatgaa aataaaacag gggaaaaaag atgaaaatat tatcattatg
    43681 aactgagcag ggctagtgtt tttacaagaa atctctagcc aaccttactg caagagatct
    43741 tttcttaaga tcaaacgtgt tgatactata tagaaatgat aactccacca atttatttgt
    43801 tctaaacgcc ttataatttc caggaattag tcacttcaac agccttcgat ggttatacag
    43861 gtatccaaaa tacaaacgag atggatgttt gttgtcccga ccattcttgt tagttccgat
    43921 cctgataagg atcgggataa tttataacaa agttttcgtg ttgttgattc ctaggtgtag
    43981 tgcttcttcc cctatgtgac ctattggtac ttgtggagta ggattgacct ctaaatacag
    44041 aacctatagg tgtagccttt cgctcaatac tagagtcgac aattaaaccg tagcatccga
    44101 ggttgcatta atggaggata cacgacagaa ggaattgtta tatttccaaa ctttaccttc
    44161 aacaagcgta gatttttttt attttagttc tatcccgatc ccaaatcatg tgtctttctc
    44221 gtaagattga gcgcaataaa aaagaatcaa atcgcaccat ctctgtaata ggtaaatgcc
    44281 tctttttctc ctgaagttgt cggaattatt cgtaataaga tattggctat aattgaaaag
    44341 gtcttatcaa taaaatttcc atttatccgc gatctgggca taggtagcaa tccattctag
    44401 aattcttctc attacctctc gtggtaaacc gatcccacaa agaaaagaat tgtacagtac
    44461 gaaataacat aaaaacaaat tcattaataa aaaagaaaag atatggtccc tttatttata
    44521 tttatcaatt aaaattgttc ctttttgaca ggaataaaaa aaataaataa atattggagt
    44581 acgcttcgat ttcatcctaa tgtaaatgta gtagtatacc aacaaaaaag aaagtattca
    44641 atttcattga agttacagat gagaataacg aacacttttt tatttaattt tcatccaaag
    44701 aagaaaaaaa gatcgaataa ctattctatg atgaaaaacc cgcccgtttt cttttgtatg
    44761 catagtaggt atacactata caatcaacta tatatatata tagtttttct gaatactgga
    44821 ctggaaagga atttgagaat tcttaagata tggaattaga gtctaaatag aatcgtgctc
    44881 taaagagatc catgaaccta agtgcaaaaa tagacccatc aatcagctga ttcgttataa
    44941 tttagtgatt gccttcggta acggtataaa ataacataaa aagaggcgaa ggctggtttt
    45001 gcaaacatta atagaatgtt tctaccaatt ttcatatttt ctagttatcc gcctaacctc
    45061 aaaagaaaga tctttcttta aatttatcta gttttttata attagaatta attataatta
    45121 agtggtcgtt cctatccaat aatctactag taccagctcg ctattcactc ggtttttggg
    45181 tcataatcat tatgtaggag agatggccga gtggttgaag gcgtagcatt ggaactgcta
    45241 tgtaggcttt tgtttaccga gggttcgaat ccctctcttt ccggaccttc atctaattca
    45301 ctaatcttac taatcaaaag agtaaaatag cactatctaa aattatattc caacacaaaa
    45361 cagttagacc ttgatatata ttttattcct aattgctgtg tcacggaaaa tactaaaagg
    45421 aaaagagtag acaaggaatg aaaacttccc tcccgttcta tgatacctaa atcggataaa
    45481 aatccggatc aaacccttaa tttatcttaa ccttaggtta atttactttg ccgaaaggga
    45541 tcaaaattgt ccgaaccctt gtgatttttt attttctttt cgttaggttt aggtctggcg
    45601 cgaataatat tctacgacta gcaattcatt tattttcaaa ccgacccatt tactatctat
    45661 tatttgattg actaatcctt tatattggaa tggttgaaga gtcaaatgtt ttggcatttc
    45721 gtcctgagag tatgaatcga aagaattttg aatcagagct ctagagtttt gttcatccct
    45781 cgccgtaata atatctcggg gtttgcagcg ataacttggt atatcgacta tacgaccatt
    45841 gactaaaata tgtctatggt taaccaattg acgggctcca ggaatagtcg gagccatacc
    45901 caatcgaaaa aggatgttat ccaagcgcat ttcaagtaat tggagtaaaa cctgacctgt
    45961 tgaccccttg gctttgccgg cgatacgaac gtatttaagt aattgtcgtt ctgtaagacc
    46021 ataatgaaaa cgcaactttt gtttttcttc tagacgaata cgatattgag attttttacc
    46081 ggaacgtaat tggtttctaa gatcacttcc ggctctaggc cttttattag ttagtcccgg
    46141 taaagctccc aggcggcgta tttttttgaa acgaggtccc cggtaacgcg acataaagac
    46201 tccttattct tatttatatt gaattcttat tgatgaaatt tcattttaca gaataaacct
    46261 aaactaaaac tgaactaact gataaatgaa gcgaagttta cggaagtagt gtacttgtac
    46321 tctaaagaat aattagataa ataaataccc agacctttat attctatata tatatattct
    46381 atatatatat tatatataaa gattctataa agggattctt ttcatggcat agttataagt
    46441 tcctataaga taaaaaatgg atttttcaat attctttgat ttcggatttc aaaggggcat
    46501 tctcgatcat gtaaaaactc gaagaaaata aatagagaaa agccggctat cggaatcgaa
    46561 ccgatgacca tcgcattaca aatgcgatgc tctaacctct gagctaagca ggctcacata
    46621 agataaattc tacctgcaga gggattaaat aaactattgt tatcttagag atattaatta
    46681 atattaagta cttatatttg cattcttagc gattcctatt agctagtcat aatgaatatg
    46741 actatcgaaa aaatagaata tagaattgaa aggaaatatt caatactcgt acttaccata
    46801 gaccatagaa tataacgatt aatctatcga tatataattt tagttttttt tatcacatca
    46861 caattatata gtacaattct atagtatagc atttaatatt aaaaaatatt agattcgatc
    46921 tatttttaga ttaaatcatt ttcgtttttg ctttcaaatt atatttgaaa gtctttttat
    46981 tacacttctc tattttattt catatatatt tatttataaa tggaatgatt tgttctaaat
    47041 aatgagaaat tattgcgctg tgattcgtaa aggtggaagc tcagacgaaa aaaagaatcg
    47101 accgttcaag tattccaaat tgcatgggaa aaacgagcag aagagagaca tatatacgtg
    47161 gtatatctcc atctatattg aattgcagat acagaaatga tagaatggac caaatgcggt
    47221 gcgggtgcgg gttccgatag aagatgaaag aagatagcca agaaatcaaa gaggagaaaa
    47281 actttttcga gaccggaatc attatttaat gaattcaacg gttccagtag aaatgaaata
    47341 aaaatgagat cctaatctca aaacaaaaag gggatatggc gaaattggta gacgctgcgg
    47401 acttaattgg attgagcctt ggtatggaaa cctactaagt gagaactttc aaattcagag
    47461 aaaccccgga attaataaaa atgggcaatc ctgagccaaa tcctattttc caaaaacaaa
    47521 caaaggccca gaaggcgaaa aaaggatagg tgcagagact caatggaagc tgttctaaca
    47581 aatggaattg actgtgttgc attggtagag gaatccttcc attgaaactt ccgaaaaaat
    47641 gaaggatata cgtatataca tacgtatacg tactgaaata ctctatcaaa tgattaatga
    47701 cgaccttaat ctgtagtttt atatgaaaaa ggtaaaaatt gttgtgaatc gattccatat
    47761 tgaaaaaaga atcgaatatt cattgatcaa agcattcacc acacagtctg atagttcttt
    47821 tgcagaacta attaatcgga cgagaataaa gatagagtcc cattctacat gtcaataccg
    47881 gcaacaatga aatttatagt aagaggaaaa tccgttgact ttaaaaatcg tgagggttca
    47941 agtccctcta tccccaaaaa gcccatttga ttccttaact atttatctta tctttttttt
    48001 ttgttagtag ttcaaaattc gttatatttc ttattcaccc cactctttta caaacagatc
    48061 cgagagaacg atttgtctct tatgacaagt cttgtgatat atgatacatg tacagatgac
    48121 cgtctttgac caaagactcc ccatttgaac gagtcatagt cgatatcatt attaataccg
    48181 aagctgacaa agtcttcctt ttttgaagat ccaagaaatt ctagcacctg gataagactt
    48241 tgtaatactc tttgaattga catagaccta aattatttag taaaatgagg atgcggtatc
    48301 gggaatggtc gggatagctc agctggtaga gcagaggact gaaaatcctc gtgtcaccag
    48361 ttcaaatctg gttcctggca catgattaat ttttatgagt ctctttttct acaatctaca
    48421 aattacttta tatttaatat aaatcgacat atatattcat ttatagttta gatcatattc
    48481 catacgtttg tttatccgcc tcggtattta gagaaatacc ccatctattt tataatttta
    48541 tagatgggta aagagttttt tatacaaagt acaaagtatg taacaaaaat aaattctatt
    48601 ttatattctt tttttatctc tcgttcaaaa ataaagttaa tacctcatac gcatatacat
    48661 attcgaaagg ttaaattagt tgttagccta tccataaata caaacgagac ttcaattact
    48721 ctgtttaatc tagaacagaa ccttgaatct ctggaattgt agaagtgact aaaagtttct
    48781 tatttttcaa tgagcatctt gtatttcata aaaattgggg gcaatataat ccttacgtaa
    48841 aggccatcct atccaacttt caggcattaa gatgcgtttc aaacgcggat gattatcata
    48901 agatattccc aacatatcaa aagactcccg ttcttgaaaa tccacacttt tccaaaccca
    48961 gaaaacagac ggaattcgag gattcttcct aggggaaaat acttttatgc atacctcttc
    49021 tggttgatcc acgccatact ctattctcgt cagatgatac acactagcta acagtccacc
    49081 tggtgctaca tcataggcac attgggagcg tagataattg taaccatata tatataaaat
    49141 gacagcaatg gaatgccaat cctcgggttt tatttgtaaa gtttctattc cttggtaatc
    49201 aaaacccaaa gatctatgaa ttagtccatg cttgactaac caagcagaca aacgaccctg
    49261 catctttttt atctctcccg cattgttttg ttatttgtat aagtattttg cattgacgat
    49321 gagatttttg cggattgacc cactacttgt ttttctgtac aaaggaatcc tgtctaattc
    49381 actaagtcgt gggaagagac tgaacttttg tatttgaaaa atgtttcggg agggatttct
    49441 gaagtagatg acggttgata aaggaactcc cgatcgtaat ttccagtatg aatactacgc
    49501 ccaaccttaa atttgtgatt ggttgtaaaa caccgattct ctcgttgaga cttaattcta
    49561 tcttcataga tttctcgaga tattttctta cgaagttttg ttatagcatc tataactgct
    49621 tccggttttg gtggacaacc tggtaaatag acatctacag gaattaactt atcaactccc
    49681 cgaacagtac tataagaatc agtactgaac atccccccgg aaattgtaca tgctcccata
    49741 gcaataacat attttggttc aggcatttgc tcatataatc tcaccaaaga gggagccatt
    49801 ttcattgtta ctgttccggc tgttaaaata aggtccgctt gtctaggact tgatcttggg
    49861 actagtccat aacgatcaaa gtcgaatcgt gagcctatta gtgaagcaaa ttcaatgaag
    49921 caacaactgg taccatagag aagcggccat aaactagaaa gtcttgacca atttgaaaga
    49981 tcatttgatg tagttgaaat aactgaattt tgggttgttc gatcaagtaa gggaaactcg
    50041 atggaattca taactgtatc aatttttttt tttcttttta ttgtctgaat gtttagaagc
    50101 taagaccatt ccaatgctcc ttttcgccat gcataaacta aaccaacaat taagataagc
    50161 acgaaaatta acgcttctac aaatacagat acacctaata catcgaaact cattgcccat
    50221 ggataaagaa aaaccgtttc aacatcaaaa acaacaaaaa ctagagcaaa catataatac
    50281 cggattcgaa attgtaacca agcgttgccc attggttcta tacccgattc ataactagaa
    50341 agtttctcag gccctttgtt aatcggggct aaaactccgg aaacgaaaaa tgccaaaata
    50401 ggaataagac ttgatattat tagaaatgcc caaaaaagat catattcgta aagcagaaac
    50461 atagacacac tcctatgaac gtgaaaaata taccgaatta gtcaactctc gacttgaaat
    50521 tctcaagtca ttcacaactg tttagtcaaa aatacgaatt tttttgatcg aactttatat
    50581 tctagtttcc tttgtttact gcaggacatg tctgctttca atatttatcg actgaatcct
    50641 atttccatta catgtatttc aatttgagtt agttatagtt agtataacta actattgtta
    50701 ttatacaaat tatacaaatt ctctcgtttt catcttacct aggattatct cgaactctct
    50761 aagaaaagag gaaaaacctc ctctattcat acaagaatat aaatatagaa agatactcaa
    50821 aatggatttc aatttagaat aattagaata tattcattta tattctataa aataaataaa
    50881 aatctaattc taaactaaaa actaaaatga gaattttagt tctatttata attccttttc
    50941 tttcgagagt tcgaatagaa caagtagtca gatgtaagat aatttctaga aatttccatc
    51001 tcctctcaag gtttagaata tattggtgtt ggtatattcc ttttcttaat atccaggctg
    51061 aggagtttct attgattgaa tagtgaaagt gaatacagaa agagaatact accccccctt
    51121 ttgtgatgtg gtttgctggg tttcgggggg gtatacaaag acaaaagcct agttgacgtt
    51181 tttgacaatg tttacaatga aacttaccaa ttaccaaaga tagttgtttt tcaaacttta
    51241 gcttgtacac aaagaaagca ctatactaga gggagagtat cgctaacttt ctgattgtcg
    51301 acagaaaggg aggaaaattc atatggaatt caactcggaa gattcatgaa gcaaataagt
    51361 ttgtttagtc acccgattgg ataaatatcc attgatccca tgaaaatgaa ttgaaatgtg
    51421 ttttttcttt catttatatg ttcggcttta aatgatactc gtgaccgggc ttatagaaaa
    51481 aatttaggaa tacttttttg atgaaaaaac gggtcggtta caagcaacaa actagaatgg
    51541 ggaaattaaa attatacaat ttcttttcct tttttagggc tctagggcta tacggactcg
    51601 aaccgtagac tttctcggta aaacatatca aactttttat tatcaaaatg atctgaactg
    51661 tttcaaagac ccaacatgca ttttttgtgc attgggctct ttcattaact gatatttcta
    51721 tcagttagtc cgccatattt ttattttttt tgatagaaaa ataagagatg gctccatgtg
    51781 ctctgagtca ttattttaat tctgatccag gaacactacc aaagtgtttc aaagggggta
    51841 tcttgacgta ggtctgcctc tggcctagat taacctaagt tagatgaagt ctctatcgct
    51901 atgcttaaaa atgaaatatg aaacttcata caccttaaag ttcatagggc gaaaagatat
    51961 tttttgaggt ccttgtactc attatgccta gcattgaata gacatttacc ttatcaatat
    52021 ctcaaatcaa cgatggggcc tgtttggcac ctataaaggg acaagactga accccttgtc
    52081 aggctattgt tctcttgttc cctcaaagtt atggagtaag acatcgattt ctcaataaga
    52141 tcaattcttt tgattgcatg atggaccccc ctgaaaaaca ttggcgcgcg tgtaaacgag
    52201 gtgctctacc taactgagct atagccctta gttcttgtaa tacctatttt attatgtaga
    52261 taatttattg tcaagatgaa tattccacga tccaagatca tagttctttg atctgtttgc
    52321 gcggtattga ttctaagtaa tattatattt ataatccatc gatgggatgg atcccatttg
    52381 gttttctttg taatgataaa cggcctactt aactcagtgg ttagagtatt gctttcatac
    52441 ggcgggagtc attggttcaa atccaatagt aggtataact tattagatcc caccgactct
    52501 ggtctctaat aagtttttat ataatctgct tttattgata tttattttgt atcttttata
    52561 ttgctttttt ttgttggatc aaaataaaat tatgccttat ttaattctgt cgagtgaata
    52621 caatcaaatc aaataaaaaa aatagaccaa accttttttt attattcgga cacaccaact
    52681 agttccgaaa tctcattgat cgtctcgact cgtgtcctag ctcgtcggag agctagattt
    52741 gcctcaattt tttgtctctt tccttcagct tttatgaaat tagcttctgc tatttcaaga
    52801 gtttgccggg cttcttgtga atcgatgtca ctacctttct ccgcatcatt tactaaaaca
    52861 gtgatctcat tattacctat tctagcaaaa cctcccatca aagccatcgt taaccattgg
    52921 ccgtcaagac gtattttcaa aatacctata tcgacggctg tagcaacaga ggcgtgattt
    52981 ggtaatacgc caatttgacc actattagta gataaaatga tttcgttcac ttttgaattc
    53041 caaacggttc gattaggggt cagtacacaa agatttaagg tcatttattc gaattgctct
    53101 ccgtttctaa gttcatagcc ttcgcggtag cttcatcgat gttacctacc aaataaaagg
    53161 cctgttcagg aagactgtct aattctccgg aaaggatcaa ccgaaatcct ctaattgttt
    53221 ctgctaaacc aacatatttt ccgggagaac cagtaaaaac ttctgctacg aaaaagggtt
    53281 gtgataagaa acgctcaatt tttcgcgctc ttgctacggt taagcggtcc tcttcggata
    53341 attcgtccaa ccccaggata gctataatgt cctgaagttc tttgtaacgt tgtaaagttt
    53401 gcttaactct ttgagcagtt tcataatggt cctcaccaac aatccggggt tggagcatag
    53461 ttgacgttga atctaaagga tctactgctg gatagatacc tttggcggct aatcctcttg
    53521 atagtacagt agtagcatcc aaatgtgcaa atgtcgtagc aggagcaggg tcggtcaaat
    53581 cgtctgcagg tacataaact gcttgaatag aagttatgga cccctctttg gtcgaagtaa
    53641 ttctttcttg taacgtaccc atttcggtac taagggtagg ttgataaccc acagcggaag
    53701 gcattctacc caataaggcg gatacttcag atcctgcttg gacgaaacgg aaaatattgt
    53761 cgataaatag aagtacgtct tgttcattaa catctcgaaa atattcagcc atagtgaggg
    53821 cagtcaaacc aactctcata cgagctcccg gcggttcatt catctgaccg taaactagag
    53881 ccactttcga ttctgcaata ttttcttcat taatcacccc ggattctttc atttccatgt
    53941 aaagatcatt tccttcacga gtacgttcac ctactccgcc aaatacagat acacccccat
    54001 gagccttggc aatattgtta atcaattcca taatgaggac tgttttaccc actccagccc
    54061 ccccgaataa tccaattttt ccgccacgac gataaggggc taaaagatct actactttaa
    54121 ttccggtttc aaaaatagat aattttgtat ctaactgtat aaaggcgggc gcagatctat
    54181 gaataggaga tgttgtgcca gtatctacag gccctaaatt atcaacgggc tctccgagta
    54241 cgttgaaaat tcgcccaaga gtcgttccac caaccggaac acttagagga gctcccgtat
    54301 caatcacttc cattcctctc gttagaccat ctgtagcact catagccaca gccctaactc
    54361 gattgtttcc tagtaattgc tgtacctcac aagtcacatt aatttgttga ccagcagtat
    54421 ctcgaccctt aactaccaga gcgttataaa tattaggcat cttgcctggt ggaaaagcta
    54481 catctagtac cggaccaatg atttgtgtga tattcccgag gttttttttt tcaagcgtgg
    54541 aagtccccga actagaagta gtaggattat ttctcataat aataataaat aaagtcaaat
    54601 aagtcgaaat tagttttgcg aaaatgatcg aattcaaaaa ataatgtcca ctagcaagtt
    54661 gatcggttaa ttcaataaga attgggagtt agcacgcgat ttcgttggta ccctccaacc
    54721 gaatccaatt caattgttta cttattaaat gaatgaattt ttaagctcaa cctgcccgtt
    54781 ttcaaaatat caagtataag aatcttgaga aagtttttta tttgtctatc attatagacc
    54841 agcccattta gattatctat gggactcgaa cccgaactct acttacgatt cattttttct
    54901 atatcatcga cttttcttat ttcctatttc atcatatcta tttatgtcta gcctcttctt
    54961 ttcatttttt atatcttttc ctagacaaat tccgtatatt tttatgtcta ggatttacat
    55021 atacaacata ggcccgctct aacgagggaa tttcttattt ttcaagttct atttaagtgg
    55081 ttcaattcaa aaaaaaagta aaaaaaaaaa acataagaat tgggttgcgc catatatatg
    55141 aaagagtata caataatgat gtatttgacg aatcaaatac catggtctaa taataaagca
    55201 ttttgattag ttgataatat tagtatttgt tgggagtttt ttgaaagatt cctggaaaaa
    55261 gtttcattaa cgcctaattc atgtcgagta gaccttgttg ttgtgagact tcttaattca
    55321 tgagttgtag ggagggattt atgtcaccac aaacagagac taaagcaggt gttggattca
    55381 aagctggggt taaagattac aaattgactt attatactcc tgagtatgaa accaaagata
    55441 ctgatatctt ggcagcattc cgagtaactc ctcaacctgg agttccacct gaagaagcgg
    55501 gggccgcggt agctgccgaa tcttctactg gtacatggac cactgtgtgg accgatggac
    55561 ttaccagcct tgatcgttac aaagggcgct gctacggaat cgagcccgtt gctggagaag
    55621 aaaatcaatt tatcgcttat gtagcttacc cattagacct ttttgaagaa ggttctgtta
    55681 ctaacatgtt tacttccatt gtaggtaatg tatttgggtt caaagccctg cgcgctctac
    55741 gtctggaaga tctgcgaatc cccgttgctt atgttaaaac tttccaaggg ccgcctcatg
    55801 gcatccaagt tgagagagat aaattgaaca agtatggtcg tcccctgttg ggatgtacta
    55861 ttaaacctaa attgggatta tccgctaaaa actacggtag agcggtttat gaatgtcttc
    55921 gcggtggact tgattttacc aaagacgatg agaatgtgaa ctcccaacca tttatgcgtt
    55981 ggagagatcg tttcttattt tgtgccgaag caatttataa agcacaggct gaaactggtg
    56041 aaatcaaagg gcattacttg aatgctactg cgggtacatg tgaagatatg atgaaaaggg
    56101 ctgtatttgc cagagaattg ggagttccta tcgtaatgca tgattactta acagggggat
    56161 tcactgcaaa tactacctta gcccattatt gccgagataa tggcctactt cttcacatcc
    56221 accgcgcaat gcatgcagtt attgatagac agaagaatca tggtatgcac ttccgtgtac
    56281 tagctaaagc gttacgtatg tctggtggag atcatattca cgccgggacc gtagtaggta
    56341 aacttgaagg ggaaagagac atcactctgg gctttgtcga tttactacgt gatgatttca
    56401 ttgaaaaaga tcgaagtcgc ggtatttatt tcacccaaga ttgggtctct ttaccaggtg
    56461 ttctacccgt tgcttcgggg ggtattcacg tttggcatat gcctgctctg accgaaatct
    56521 ttggggatga ttccgtacta cagttcggtg gaggaacttt aggacaccct tggggaaatg
    56581 cacccggtgc cgtagctaat cgagtagctc tagaagcatg tgtacaagct cgtaatgagg
    56641 ggcgtgatct tgctcgtgaa gggaatgaca ttatccgtga ggctactaaa tggagccccg
    56701 aactagctgc tgcttgtgaa atatggaagg agatcaaatt cgaatttgaa gcaatggata
    56761 ctttgtaatc cactaattct aattactgtt tgttctctta attgaattgc aattaaactc
    56821 ggcccaatct tttactaaaa ggattgagcc gaaaaaaata acttattaca tcttacatcc
    56881 atttttttag atagatacat gcttatctag atatagaaca atagataaaa tgaaaatata
    56941 agactaaaca attcaaatgt ctctattggt gtgttggatc cacaattaat tcgagggatc
    57001 cttaggattg gtatattctt ttagattatg aatttatatg gatcgagcca agtatcacaa
    57061 ctctttctac ccatcctgta tattgtcctt tttgttacgt gttagaatat aaacttatta
    57121 cttttttaat tagttagtta ttagacgaga ttttacaaaa aaattttcct atatagtgaa
    57181 gtgctaatct gtattcccac aaagaatact tttttaaaga ctcacactcc ttattagatt
    57241 agttaataat cttattgatt ggatttttat gtttattcgg acaggaacaa gatattcaaa
    57301 taaataaata atttttcatc gaatgactat tcatctattg tattttcatg caaagcaaat
    57361 cgggggcaag aaaaatctat ggaaagatgg tggttcgatt cactactgtt taagaaagag
    57421 ttcgaacaca ggtgtggtct aagtaaatca acgggtggtc ttggtcctat tgaaaatacc
    57481 agtgaaagtg aagatccgaa tagaaatgat atgaagaaaa atagtcatag ttggggtagt
    57541 cgtgacaatt ctagttacag aaatgttgat tatttattcg gcgtcaagga cattcggaat
    57601 ttaatctctg atgaaacttt tttagttatg gataggaatg ggaacagtta ttccatatat
    57661 tttgatattg aaaatcatat ttttgggatt gatagtggtc atttttttca gagtgaacta
    57721 gaaagttctt tttatagtta ttggaatttt agttatctaa ataatggatc taaggatgat
    57781 gatcctcacg atgatcatta catggatgat actcaatata gttggaataa tcacattaat
    57841 agttgtattg acatttatct tgagtctcaa atctttattg atacttacat tgtaagtggt
    57901 agtgacaatt ccagtaacag ttacatttct cgttccgttt gtggtgaaag taaggggtct
    57961 gatataagta ccagcacgaa tggtagcact ataatagaaa gttccaatga tctggatgta
    58021 actcaaaaat acagacattt gtgggttcaa tgtgaaaatt gttatggatt aaattataag
    58081 aaaattttaa aatcaaaaat gaatctttgt gaacaatgtg gatatcattt gaaaatgagt
    58141 agttcagata gaatcgaact ttcgatcgat ccggatactt gggatgctat ggatgaagac
    58201 atggtttctt tggatcccat tgaatttcat tcggaagagg agccttataa agatcgtatc
    58261 gattcttatc aacgaaagac aggattaact gaagccgttc aaacaggtat aggccgctta
    58321 aacggtattc ccatagcact tggggttatg gattttcagt ttatgggggg tagtatggga
    58381 tccgtggttg gggagaaaat aacccgtttg attgagtacg ctactaacaa atttctccct
    58441 cttattatag tatgtgcttc cgggggggcg cgtatgcaag agggaagttt gagtttaatg
    58501 caaatggcta aaatatcttc tgctttatat gattatcaat caaataaaaa gttattctat
    58561 gtaccaattc ttacatctcc tactacaggg ggggtgactg cgagttttgg tatgttggga
    58621 gatatcatta ttgtcgaacc caatgcctat attgcatttg caggtaaaag agtaattgaa
    58681 caaaccttga ataaaacagt acctgaaggt tcacaggcgg ctgaatattt attccagaag
    58741 ggcttattcg atctaatcgt accacgtaat cctttaaaaa gcgttctgag tgagttattt
    58801 cagctccacg ctttctttcc tttgaatcaa aattcaatag agcattaagt tactttttta
    58861 tttgtagcaa acaagtagtt agtttatcag aatccaagta aaacgaatat gaatggggtt
    58921 tctttgttga cataagatct aaattgtaaa aagaaataaa aagttgggat aactcacttt
    58981 tctctatatt cttgattacg aattcagtta gttaaggggc ctctatcaac aagaaaaata
    59041 gtgaattctt tttttcgtta aattatggga aaataaaaaa tttttgttct acgtcttacg
    59101 tatgtattat aatccaaata tagaaagaaa ctatagatac gatatatgct tttgtacctt
    59161 ctatactcac ttagatatat acttagattt atactaatta aactttgaat tctaattaat
    59221 atctttataa tataataaca ggtacaaata gtaaattgag gtatccttta tatgacaact
    59281 ttcgactttc cctctgtttt ggtgccttta gtaggcttag tatttccggc aatggcaatg
    59341 gcttctttat ttcttcatgt tcaaaagaat aagactgttt agatctgatg ggcccaactc
    59401 tgatccatct tttttttcaa aactaagact tgtatcataa tgcagatacc tatttagtgt
    59461 aagagggtat aacatgtggc gcttccgcct aaaaggggct ctttggcctg tagaaatatg
    59521 atattggggt aaaggaattc tatctatttg aaaaaatatc aggatcgccg gatggctgaa
    59581 ctgtaaaatc ggtacatcta tatgtatatt gatgggatca tacgaagggt atttttttat
    59641 tttagatcta accaatttga taaattactc ttaagggttc acatcaaact agtactagtt
    59701 gatgagagtt acttcggaaa caaaaagagt aaagtctagg gtattctctc aattccaata
    59761 aaacgaaacc agattaagta tgagttgtcg atcagaacat atatggatac aacctataac
    59821 ggggtcgcga aaaacaagta atttctgctg ggccattatc ctttttttag gttccttagg
    59881 attcttattg gttggaactt ccagttatct tggtagaaac ttgatatctt tatttccgtc
    59941 tcagcaaatc cttttttttc cacaagggat tgtgatgtct ttctatggga tcgcgggtct
    60001 ctttattagc tcctatttgt ggtgcacaat ttcgtggaat gtagggggtg gttatgatcg
    60061 attcgataga aaagaaggaa tggtgtgtat ttttcgttgg ggattccctg gaaaaaatcg
    60121 tcgcatcttc ctccgattcc ttataaagga tattcagtcc gtcagaatag aagttaaaga
    60181 gggtatttat gctcgccgtg tcctttatat ggatatcaga ggccaggggg ccattccctt
    60241 gactcgtact gatgagaatg ttactccacg ggaaatcgaa caaaaagctg ccgaattggc
    60301 ctatttcttg cgtgtaccga ttgaagtatt ttgagaaatg agctgagaga gtgaatgctt
    60361 tctcagcagg aagtaaaaac taaagaatac cccttttcta taccatctat accataactt
    60421 aactgaagtt tattcataac actcattcta gtcaaagaag acgtatacgt aacgtaacaa
    60481 ccacaaaaca aaaccatttt tgtggtcttt tatgtatatg gaaatctaca caactttatt
    60541 caataacaaa aaattaagta acaaatctaa aaaatggatt catcctttct attttctatc
    60601 aaagcagttc gaaatacata aattttttca ttccggactc tgaatagtca gtgaaaattt
    60661 tttaaaatag aagatatttt gataaaatga tagaaaagaa tattcattac ctaaataacc
    60721 taaataaagc ggttttttca ggcagtcatt gattcgtcga aaagggggat acttgcttcg
    60781 aatttgtact atatctggaa acaatataat attttttgtt aactctttga attcgaagtg
    60841 aattcttaat ctatttctgt attctttata cattcaaaga ctaactccga aatcacaaat
    60901 aaaaaaaata tagtgaatag attcataagt tcgatacttt gtaatagaac tcatgcatga
    60961 aagaaatatt ggatggcgta gagtcaacta atgaggtcgg ttcattaaaa attcatatac
    61021 gaaatgaaaa aatgtcaaaa aagaaagcat tcaaccctct tttatatctt gcatctatag
    61081 tatttttgcc ctggtgtatt tctctctcat ttaataaaag tctggaatct tgggttactt
    61141 attggtggaa tactaggcaa tctgaaattt ttttgaatga tattcaagaa aaaaatattc
    61201 tagaaaaatt catagaattg gaggaaatct ttcttttgga ggaaatgatc aaggaatact
    61261 cggagacaca tctacaaaac cttcgtgtag gaatccacaa agaaacgctc caattaatca
    61321 agatacacaa tgaggatcat atccatacga ttttgcactt ctcgacaaat ataataagtt
    61381 tcgttattct aagtggttat tcaattttgg gtaataaaga acttgttatt cttaactctt
    61441 gggctcagga attcctatat aacttaagtg acacaataaa ggctttttcg attcttttat
    61501 taacagattt atgtattgga ttccattcgc cccatggttg ggaactaatg attggctttg
    61561 tctacaaaga ttttggattt gctcataatg atcaaattat atctggtctt gtttctactt
    61621 ttccagtcat tctagatact ctatttaaat tttgtatttt tcgttattta aatcgtgttt
    61681 ctccgtcact tgtagtgatt tatcattcaa tgaatgatta aaaaaggatc tactgatatt
    61741 aatccaatcc aattcaatta taacgtttct tactttgtag ttgtatagaa gcaaagcatg
    61801 taaaatcata cttactcttt atatttctac ccatcccaaa gatttattct atatattaat
    61861 attatttatt ccagtaaaat tattccagta aatagcagaa ttgcggatag ggaactaggt
    61921 tagcgaccta ccaaatttat tgtagacatt tttgggctca atggttggac catgcaaact
    61981 agaaagactt tttcttggat aaaggaacaa attactcgat ccatttccgt atcgctcatg
    62041 atatatatca taacttggcc atccatttca agtgcatatc ccatttttgc acagcagggt
    62101 tatgaaaatc cgcgagaagc gaccggtcgt attgtatgtg ccaattgcca tttagctaat
    62161 aagcccgtgg atattgaagt tccacaaacg gtacttccag atactgtatt tgaagcagtt
    62221 gttcgaatcc cttatgatat gcaactaaaa caagttcttg ctaatggcaa aaagggtgct
    62281 ttgaatgtag gggctgttct tattttacca gagggttttg aattagctcc tgccgatcgg
    62341 atttcccccg agataaaaga aaagataggc aagctgtctt ttcagagcta tcgccccaat
    62401 aaaaaaaata ttcttgtggt aggccccgtt cctggtcaga aatatagcga aataaccttt
    62461 cctatccttt ccccggaccc cgctactacg aaagaggttc acttcttaaa atatcctata
    62521 tatgtaggcg gaaaccgggg aaggggtcag atttatcccg acgggagcaa aagtaacaat
    62581 acagtttata atgctacatc agcaggtata gtaggtaaaa taatacgaaa agaaaaaggg
    62641 ggttacgaaa taaccatagc ggatgcatcg gatggacgtc aagtggttga tattatccct
    62701 ccagggccag aacttcttgt ttcagaaggc gaatctatca aattggatca accgttgacg
    62761 agtaatccta atgtgggcgg atttggtcag ggagatgcag aaatagtact tcaagatccc
    62821 ttgcgtgtac aaggcctttt gttcttcttg gcatctgtta ttttggcaca aatctttttg
    62881 gttcttaaaa agaaacagtt cgagaaggtt caattgtcag aaatgaattt ctagactcgc
    62941 ggatttatcg acattgagct cataacgtaa aaagaacaaa attatttttc acgactcttt
    63001 atgataaaaa atggacatta tgaaaagcct tttgcttttt tatattcatt cctagtcata
    63061 gtatgtagat tgtgaagaag actttttctt ttttttgaat ccaaattggg gtggtatgat
    63121 tatgttacta ttatcacatt ttaatgtcat aaaacgcatt aatagtgttt tatattctaa
    63181 tcgaatgaaa ttcgactaga tactagacat aagtaagcgg ggaatagaac ggataaacga
    63241 gtggaacaca aaattatcga gacgattgtt gatcttccta gtattagtat tcgacacaag
    63301 aaaagtaatt ttccacatct ctttcttgtg tcgaaagaaa aaaagattct ttatcctgtt
    63361 cgtcaaagag tactagtcta agtttttaat ttttcaaaaa aaaaagtatt agaacctttt
    63421 ttcgatatat tagaatttaa tattaatata atagaatagt gggcaaacaa aagagagcgg
    63481 ggtttattga ataaatagaa cttcttcaat aaacttagaa aaatttacat ttttgatgag
    63541 atacaaaaaa aatactaagg ttttattatt attgaggaat ttgaggatag tatgtcatct
    63601 aggaaatcga gtgatttctt ctttcttata actttagtat ctatagatac tatcgagcaa
    63661 cgggtggatg gataaatgaa ctgcattttt caaaaacatc atcagaaaag tgcaatgggg
    63721 ttttgccatt tagacgaaaa atattataat tcttaagaac tcaacgggat ccccttcttt
    63781 gtatgatttg agggggtagg tcccgttgag ttcttacgct ttcatggcta caatttacaa
    63841 ctcaattcat ctaattacta tagagatgaa cccaatccag aatatgaacc ataaaagaaa
    63901 atacctatta aaccgatcac aagaatacct gctacagtac ctattatcca aagaggaatc
    63961 cttccagtag tatcagccat ttaccccact tccctccaca tttcatcaag tggtcatgct
    64021 agagacataa acagtcatgg ataattatga gatgagagcc ttccgaatgg gctaagagag
    64081 cgtgcctata attattattt tcctttcttt ttattattta ttaattgaag aaataattgg
    64141 aaaataaaac agcaagtaca aaaatgagta ataaccccca gtagaggctg gtacgattca
    64201 attcaacatt ttgttcgttc gggtttgatt gtgtcatagc tctataattc ggattaggtt
    64261 tatcgttgga tgaactgcat tgctgatatt gaccccaaaa aagaaacggt aggtacagct
    64321 aggccgtgaa cagccaacca tcgcactgta aaaattggat aggttcgatc tatggtcatt
    64381 ggggcctcct aaaaagatct actaaattca tcgagttgtt ccaaaggatc aaaacggcca
    64441 gttattaatg gaattccttg tcggttctct gtgaaatact cgtttggccg agggcttcca
    64501 aacacatcgt acgctaaacc ggtactgacg aataaccaac ccgcaatgaa tagggaaggt
    64561 atagtaatgc tatgaatgac ccagtagcga atactggtaa taatatcagc aaaagaacgt
    64621 tctcctgtgc ttccagacat gctgagctcc acatattctt gtacagtcaa agggggatcg
    64681 attccgtaaa agattagatc agtcaatttc catttactaa aactaaatct ttgtgagatc
    64741 gtcaatattg taccgagggc gtctttagag tataccgaat cagtatagct atccttcttc
    64801 tgacacagca acgcactttc aatcattatc gaaaggaagt actgaaaatt ttatttctta
    64861 ctttacttgt tgcttgtcag tgtacaatga taagcaacaa gtaaagtaag aaagagtagt
    64921 aaatcgtatt cgatgaaaga aagataacaa agaaagaaaa gaataaaaaa attgtaatca
    64981 acccctttga tgcatacatt gttgtattag atcgagatca aaagattctt tcttcaccta
    65041 actacaagaa cgcaatttta taatagaata cggaaagaga aaatgtagaa cgtaaaaaag
    65101 aaaagataat agaaattact aacctagttg gaccaaatta aatattttat tttttcgagt
    65161 gattgcgtga taactttttt cttctcattc attcaagata ttaacaagat attaagtgaa
    65221 tgaacctatt ccggaatcta atgagttaaa atgaaatctt ttttataagg tttacgttgg
    65281 ctctaaaata gaaataggat tcgcgacaat aaaaaagttt tcttatattt ctattcttcc
    65341 ataattaaaa aaaaagtttt ttttttgaaa aagtaaactt aggtaagtgc tttttagaaa
    65401 catatatgta caaaaagaac atatttcatt taactccttc atgcttacta taactagtta
    65461 ttttggtttt ctactagcgg ctttaacggt aacctcagct ctatttattg gtcttagcaa
    65521 gatacgactt atctgaaatt agtatttgaa atgcacaatt cataaaaata aatctttcga
    65581 taggattccg cataaattgc aaattcttgg tcattgagat tcatggtaat tcagattaat
    65641 atttaggtat agatattacc tcctttttct cctttcaaat aaattgcaat gattgaagtt
    65701 tttctatttg gaatcgtgtt aggtctaatt cctgttactt tggccggatt attcgtaact
    65761 gcatatttac aatataggcg tggtgatcaa tcggaccttt gattaattac tatcgctttt
    65821 tttgattgac ctcctacttt ctttaataca aaggaggtca gattcagatt ggggttcaag
    65881 ttagtgaagc tctgtcagta taatttgatc taagaaaaat aaggacgaaa tcacgctctg
    65941 taggatttga acctacgaca tcgggttttg gagacccgcg ttctaccgaa ctgaactaag
    66001 agcgctttct tatcagaaaa gagaagactg taaagacact ttttttaact ccagtttaat
    66061 gaacgataat atattattgg aatcgatctt aattaatccc tcattactac tcaacgaaga
    66121 agtaataggt agggatgaca ggatttgaac ctgtgacatt ttgtacccaa aacaaacgcg
    66181 ctaccaagct gcgctacatc cctccaatcg gtctacagtg tcattgtata taattcctgt
    66241 tttgttttcc acatcgttat ttcctccaat gatatataca atttatattt atatgggcat
    66301 ttcgtctttt tggtcccatt taacatataa taataataat agtaaaagaa aagtcttata
    66361 tacgtatgca atacggaacg taacctgtcg taaaaataaa tgagtagttt tacggaatgc
    66421 tcgggaagag aggaacgctt ttttatgttt taataaaaaa ttttatttac tggatatttg
    66481 cacatttcaa tttgaattag ggattacgtg tacaaggtta ttaactgcat atgcatctga
    66541 tcatttatgt attaccattt tagattacaa taaaaaaagg aaggagattt ttcaatgcga
    66601 gatctaaaaa catatctttc cgtggcaccg gtattaagta ctctatggtt cgggtcttta
    66661 gcaggtctat tgatagagat taatcgtttt ttcccagatg cgttgacatt cccctttttt
    66721 tgattctagt tattaatacg gtaccaaata acggagagtc gagatacaat taaatatttg
    66781 tgactaaccc tttgccccct ttttctcttt tttctctttt agaataagag ggaggaaaga
    66841 gaaaaaaaaa aaaaaagaaa aggtgtattc aacagcttcg agacttgggt tcaagtttga
    66901 attaaataaa ttattcaatt caaaaattaa ctagggatgg aggtagaata aacagggcgg
    66961 ggcctagatc taagacaaga ctcttataca aggtacttaa atgtattaaa tgtaaatgaa
    67021 atactgtgat tttaatttga aataaagttt agaaattttt ttagtatatt gattgcagcg
    67081 aaatttttca taattggatt tcaaggtaat aacttctatt tatccttcct tccttcttct
    67141 tcgtttcgga tcgaaaatag aagagttgag taaatcaaaa atacaaaggg ggttcatggc
    67201 caaggggaaa gatgtccgaa taacggttat tttggaatgt accggttgtg ttcgaaacgg
    67261 tgttaataag gtatcgacgg gtatttccag atatattact gaaaagaatc gtcacaacac
    67321 gcctaatcga ttggaattga gaaaattctg tccattttgt tacaaacata tgattcatgg
    67381 ggagataaag aaatagatcg aatcgagcac atgtatgtaa cccttccaag gaagggtaaa
    67441 aataacatta tatatagaac atagttaaat attctatata tataacataa ttaaatataa
    67501 acaaaccaaa tcctatttat tctaattcat tttagatacg accgaaatag gattttcgag
    67561 ataaggaata aactaaacaa accatggata aatccaagcg gccttttctt aaatccaagc
    67621 gatcttttcg taggcgtttg cccccgattc aatcggggga tcgaattgat tatagaaaca
    67681 tgagtttaat tagtcgattt attagcgaac aaggaaaaat attatctaga cgggtgaata
    67741 gattgacctt gaaacaacaa cgattaatta ctattgctat aaaacaagct cgtattttat
    67801 ctttattacc ttttcttaat aatgagaaac agtttgaaag aaccgagtcg accaccagaa
    67861 ctgcgggtct tcgagccaga aataaatagg cctactcttt attcacttga ctaaaaaaaa
    67921 gtaaaataca aactcaaacg cagattgatg ttttgttcga aaaatatata ttgaattatc
    67981 gtgtcgtaag aaaaaaagca tcgggcaaga ataacgattt tttttgagtg tgttcattca
    68041 gttttactct ttttttatca tatttatttt tactttaccc tcccggagtt catcctccgg
    68101 ggaactccgt ttaaattctt ccggtggatt ctttccaatc tacttctttt atgatctcat
    68161 tggaaatcat ataaagacaa tttttatttg atatagctat ttgtgcaagt attttacgat
    68221 taagaagcac ctgtttctta tataggtcgt gtattaatct actataacta taggataccc
    68281 ctatttcacg aattactgcg tttattcgag tgatccacaa acggcgaaaa tttatctttt
    68341 gcttatgcct atccctatgc gacgaaacca aagctcttat tttctgttga gtaattgttc
    68401 gagtaagtct tgaatgagcc cctcgaaagc ttgatgcaaa taaacgaatt tttgttctac
    68461 gtctccgagc tatatttccc cgtctaattc tggtcattga ataaatgaaa ctttgacgaa
    68521 taactaatag atttcctttc tttcagttat tctttttccc tttcctagtc tattaataac
    68581 aaagcttttt tccaatgtat aaactaaaaa ttccaatgac tttggctact ataaccttcc
    68641 cgaccgctat ttttcttttt tctagacatc gaaataataa atttaatttt actaggtatc
    68701 aaaatataat aaataaaaaa tctaaatgga taaagaaata gtggcttcct tcgtttatat
    68761 ggttacttct taaacggcga ggttttctct atacaccgga gcctttactt catttaatga
    68821 atgttattgg taacttgtat agttcacatt ctttggctct acccatgaat tatccagtaa
    68881 taggtctttc acgattagat ctacttacac agtaacggta tttaattatg aaagttggct
    68941 gagtagctaa ccctgttagt ccgttcttgc aagaggggcc taagttttat gtttttattt
    69001 ttaagtagga ttttctccgc ttaatggata accatttgct accaatggag aattgcttct
    69061 catcttaaat tgaggtgatt ggatttgcac caatcgaaac cataaatttc atacacaata
    69121 gaatggatag attctttttt ttatactgaa ttgaacggac ttctttttag attctatcct
    69181 attccccggt actgatcatt gatactagaa attctttctt ttatcccagc tcatgatctg
    69241 aacgagtcgc acatacaccc tagtacatgt tcctcgacgc tgagggcatc cccgaagcgc
    69301 gggggatttt gtgacatttc tgattggctg tcttgtattt ctaataagtt gtttaatagt
    69361 tggcatgttg aatcatatca tataaataat gggctggttt agatcgatcc taacctgatg
    69421 atttttaatt acttccattt aattttctag taaattcagc aaaaataaaa aataggaaat
    69481 cgagaatttg cacgaaaaaa atccgggctt ttcactcaac caccgctaca acatcaacaa
    69541 ttccataatc ttgggcttct gttgctgaca taaaaacatc tctttccatg tcttccgaga
    69601 caacccataa gggtttgtct gttctttgta cataaaccct tgtgagggtt tcacgcagtt
    69661 ttagcagctc ttccgcttcc aggataaatt ctcccgtttg tgcctcataa aaagaactag
    69721 caggttgatg aatcattacc ctgatggtat aacaaaagag gggttcctct attttgcatg
    69781 atgaatagaa aagaaagata aagaataaaa aaaaaaaaaa agatagaatt gaacaaccac
    69841 aaccgtacgg gcatctttta tgcattgcat acggctctat aagaaaattg accgttacct
    69901 tccatcaaat aaaaaaagag gatctattag acccagatcg gtaaatgatc aaattaccac
    69961 ccttcctttc gtagtagttc aaaaatacta tgatggttcc gttgttttct atatatttat
    70021 taattattaa ttttgtttga ttaatattat ttggtttgtc tgtgtttcag caatcccaaa
    70081 gttgcttttt ataaaattaa ggaaaaaata cttttttttt cgaactcttt cagaacacaa
    70141 ctaagccccc ggtttgaaaa taaaaaagtt tgtgacgctg aactggaatc tccaatataa
    70201 aaaccaggaa atacctttta tctcatacta ctctctcgat acataatcaa atgttttgaa
    70261 aaaacaataa aaattgtttt attttgatat cgaattcaaa gtgccatgct attattactt
    70321 aatattcata ttcatatggc gaaggcatag tcttattttt ttctctcaaa taaaaacctc
    70381 attggcgccg agcgtgaggg aatgctagac gtttggtaat ttctcctccg gccaagataa
    70441 aagatcccat tgaagcggct aatcccatgc atattgtctg tacatctggt cgcacaaatt
    70501 gcattgtatc ataaatagcc actccaggga taacccatcc gccgggagag tttataaaca
    70561 aatagagatc tttggtatca ttctctatac tgagatatac cataagacca ataagttggt
    70621 tcgagatctc gctatcaacc tcttgtccta aaaaaagtaa tctttctcga taaagtcggt
    70681 tgattagggt aaaattagat cccttacgag ccgtacaggc gccttttggt gcatacggtt
    70741 caacaaaaaa ttgaaaaaaa aaagaatcaa cgtgcagatt ccaatcctct ttcttttttt
    70801 atattcgtag aaggctcttt ctgacttcta acgaaaggac ttttcttcga tttttcaaaa
    70861 aagacagatt tttgctcctt ttcgtataat attcttgtaa tagaaaaata atagaaaaga
    70921 aaaaaaagaa gtcactaaac ttatcgaatt aacttcttat tgatatattg tgtttcatcg
    70981 agatctaata caaatcacaa tgtcgttttc ttgttcccga atgggccctg ttaatctttt
    71041 taggtttatg ctctactccg ggtaaagata cgcccgattt ttatttgtac atataggaca
    71101 aatgattcca ttaccacttc tttttgttat gacttccccc tttatgccct ccgccaaaaa
    71161 tttgatgtat taatgcatat taatattact cgattgatta agagtttgag atggcttctc
    71221 tttacaaaaa gaaatcgttt attagacaaa tagtaatcat agatctaatt tccaattggg
    71281 ctttttctaa acggagcctg gatacttaag ttttttagtt ccactaagct aaccataaat
    71341 tattctaatt ataatagtaa tcggaattcc ccccaaaatg gatctaattg cacttcacgc
    71401 tccaaaattt tgatgattca attaatcttt cttgggcgaa acagaggata tctcgatcgg
    71461 ggaagagaac ggggaaatcc cgtatgaccc aatatatctg acaagtcgca ctatacgtca
    71521 acccaggatg catcttcctc tccaggactt cgaaaaggca cttttggaac accaataggc
    71581 atgaaatgaa agaaaaaaga actaagtact atatttcact ttgatgtgga aacgtattaa
    71641 tagaatgaat gggtttattt tttttttttt ttatacggtc ctttatcgta ttttatccat
    71701 atattcaaaa aattcataac gaaatataga atgaataaga aaaaaatttt tacgaagagg
    71761 ccgttctaat tatgaagaag tatggacaca ttcgctcata gaaaacggta tcaacccccc
    71821 attgcgtatt ggtacttatc gagtatagaa taaatctgct tctctttgtt cctacgaacg
    71881 aaattgttcc attattacca acagaataga acaactatta acccttgctc ttaaaccatc
    71941 ccctgaacgg gggaggtcca taacatagtc atagtctttt ccaatgcaat aaagttacgt
    72001 agtgtctttt tctttgatct aaggggtatt tccatgggtt tgccttggta tcgtgttcat
    72061 actgttgtat tgaatgatcc cggtcggttg ctttctgtcc atataatgca tacagctctg
    72121 gttgctggtt gggcaggttc gatggctcta tatgaattag cagtttttga tccctctgac
    72181 cctgttcttg atccaatgtg gagacagggt atgttcgtta tacccttcat gactcgttta
    72241 ggaataacca gttcgtgggg cggttggagt atcacaggag gggctacacc gaatccgggt
    72301 atttggagtt acgaaggtgt ggccggggca catattgtgt tttctggctt gtgcttcttg
    72361 gcagctatct ggcactgggt gtattgggat ctagaaatct tttgtgatga acgtacagga
    72421 aaaccttctt tagatttgcc caagatattc ggaattcatt tatttctcgc ggggttagct
    72481 tgctttggtt ttggtgcatt tcatgtaaca ggcttgtatg gtcctggaat atgggtgtcc
    72541 gatccttatg gactaacggg aaaagtacaa tccgtaaatc cagcgtgggg cgtagaaggt
    72601 tttgatcctt ttgttccggg aggaatagcc tctcatcata ttgcagcagg tacattgggc
    72661 atattggcag gtctattcca tcttagtgtt cgcccgcccc aacgtctata caaagggtta
    72721 cgtatgggca atattgaaac tgttctttcc agtagtattg cggctgtctt ttttgcagct
    72781 tttgttgttg ccggaactat gtggtatggt tcagcaacta ccccgatcga attatttggg
    72841 cctacccgtt atcaatggga tcaggggtac ttccagcaag agatatatcg aagagttagt
    72901 gctgggctag ccgaaaatca aagtttatca gaggcttggt ctaaaattcc tgaaaaatta
    72961 gctttttatg attacatcgg caataatccg gcaaaggggg gattattcag ggcgggctcg
    73021 atggataatg gggatggaat agcggttgga tggttaggac atcctctctt tagagataaa
    73081 gaagggcgtg aactttttgt acgtcgtatg cctacctttt ttgaaacctt cccggtcgtg
    73141 ttggtagatg gcgacggaat tgttagagcg gatgttcctt ttcgaagggc agaatcgaag
    73201 tatagtgtcg aacaagtagg tgtaactgtt gagttctacg gtggcgaact caacggagtc
    73261 agttatagtg atcctgctac tgtgaaaaaa tatgctagac gcgctcaact gggtgaaatt
    73321 tttgaattag atcgtgctac tttgaaatcc gatggtgttt ttcgtagcag tccaaggggt
    73381 tggtttactt ttggacatgc ttcttttgct ttgctcttct tctttggaca tatttggcat
    73441 ggtgctagaa ccttgttcag agatgttttt gctggtattg acccagattt ggatgctcaa
    73501 gtagaatttg gagcattcca aaaactagga gatcctacta caagaagaca gacagtctga
    73561 tacaccattg ctttggtgtc tttcgactct atttttaatt tttgtgattt gatttttctt
    73621 tactttctag acctatgggg taccagagaa atcgtgattt gaatcgatgt ttttttgact
    73681 cttcctcttt ccaggaagat tattacaaat aaaaataaac aacaggtatg gaagctataa
    73741 ttgtaaacca cgatcgaatc tatggaagca ttagtttata cattcctctt agtctcgact
    73801 ctaggtataa tttttttcgc tatctttttt agagaaccgc ctaaagttcc aactaaaaag
    73861 taaagttcca actaaaaata tgaaatgatt tttcattatc tctattgaag taatgagtcc
    73921 cccaatattt gggggactca ttacttcaac tagtccccat gttcctcgaa gggatctctt
    73981 agttgttgag aaggttgccc aaaagcggta tataaggcgt acccggtaaa acttacaagt
    74041 aaaccagata taaagatggc gactagggtt gctgtttcca ttattataca atttcaagac
    74101 tacaacggat ctatgataag atcgtttatt tacaacggaa tggtatacaa agtcaacagc
    74161 tcttaatgaa taaaaataaa ataggatttt atggctacac aaactgttga gaacggttct
    74221 agatctcgtc caaaaccaac tactgtaggg aatttattga aaccactgaa ttcggaatat
    74281 ggtaaagtag ctcctggatg gggaacagcc cctttgatgg gtgtcgcaat ggccctattt
    74341 gcaatatttc tatctattat tttggagatt tataattctt ctgttttatt ggatggaatt
    74401 tcaatgaatt agatctataa gaacctaaaa gtcctatttt ttaaataaaa aaagaatcat
    74461 ttagaacgtg tatttttatt ttaagcccac tctattttgg tagttcgact gcgaaattta
    74521 ttttttttct gtatttctgg aatatgagtg tgtgacttgt tataatggat cctattgata
    74581 gtacagagaa cgggtctgtc atcttttgat ttgatgaagg tggttctact tcgtcggata
    74641 tttagtctag tatccggaac acggaatata tgaaatcgat taagaaattt ttgaactatg
    74701 attcatactt aatattcaga cctcgcggcc ggactccaaa tttaaaagaa tttaaaaatc
    74761 gaaagaaggg tttgtcttgt cgtcaaaccc ttctttcgat ttatagtcag tatatctatt
    74821 cgtggaataa gtgatgatcc aaaggttctt actcagagaa tccttgggct taggttagaa
    74881 tttttattga atcatcgtgg ttctagtatg aatctgatgt tttactcgat tcatagggtc
    74941 ttaacaagat aattcctatc aataataaaa aaaacaacaa ataaaagcta cattatatac
    75001 aaaaaagtaa agaaaaaata gggaaaaaga ggattcagga ggcctgtaag aatcaagata
    75061 aagacaaccg agccaacttg atagtttggt attatctcca taaagaaaag ctttcggatt
    75121 tttctcatct tcccttgtat cttcagagaa gattgaatta gagattaaga aaagaagttt
    75181 caagctttct attacatatc cgttacaact agtatttggg tgttttgctt gagctgtacg
    75241 agatgaaagt ctcatatatg gttctcggag ggggagtccc acctatctca ataaagtata
    75301 tgattggttt gaagaacgtc tcgagattca ggcgattgcg gatgatataa ctagtaaata
    75361 cgttcctcct catgtcaaca tattttattg tctgggaggc attacgctta cttgtttttt
    75421 agtacaagtg gctacgggat ttgcgatgac tttttactat cgtccgaccg ttacggacgc
    75481 ttttgcttcg gttcaataca taatgactga agctaatttt ggttggttaa tccgatcagt
    75541 tcatcgatgg tcggcaagta tgatggttct aatgatgatc ttgcatgtat ttagggtgta
    75601 tctcactggt ggatttaaaa aacctcgcga attaacttgg gttacaggtg tggttctggc
    75661 tgtattgact gcatcttttg gtgtaactgg ttattcctta cctcgggacc aaattggtta
    75721 ttgggcagtg aaaattgtaa caggtgtacc cgaagctatt cctgtaatag ggtcgccttt
    75781 ggtagaatta ttgcgtggaa gtgctagtgt gggacaatcc actttgactc gtttttatag
    75841 tttacacact tttgtattgc cgcttcttac tgccgtattt atgttaatgc actttccaat
    75901 gatacgtaaa caaggcattt ctggtccttt atagagaata tatatcatag atatttgtaa
    75961 tccatccttt atcactgagg agaagaaaaa aaaataatat ttcattgcta caagtatgga
    76021 ttattgaaaa agataagaca tgtatttgga tattttcctt gaacactgca atattattaa
    76081 tatagttgaa gggaattttc cgaagagaaa atggattatg ggagtgtgtg acttgaacta
    76141 ttgattggtc tgtgcagata tatgccttta tccatctgcc gcattacatt ggaattcaca
    76201 atcaaatgtg tctttgctcc aaccatcgca taagttccat acaaaggata ggctggttcg
    76261 cttaaagaaa atcctttcta tgatcaaatc caatcatgtc gtacatgaac tggctccgta
    76321 agatccagta gaactagaga aaaccaaacc ataattatgg tttctcagtt cacttatgta
    76381 aaattgaata gtatggaaat gcaatcattt ccgctgcatt gacatgatct aggatactat
    76441 cggagtgaaa caagggatct aaagaagaac gaggctaggc tatattagta acaagtaaac
    76501 cctttgtgtg tctgtaaaaa gtctcccaat atttttattt ggggataaac ataaatcgta
    76561 aggtctgaga caacccataa agcacttgat catatcacga tcagctttgt ataagcctac
    76621 ttgggtattg agtatttact tgtaagaact ttattctttg cactggataa ttgcaactct
    76681 gtaaaaaaga cagtaatatt tttattacaa aaaaccattc atatatcata tatatatgtg
    76741 gctttatata acatattgat cttttatgga ttaagattcg gttcttttta ttcttgctcg
    76801 agccggatga tgaaaaatta tcatgtccgg ttccttcggg ggatggatct ataagaattc
    76861 acctatccca ataacaaaaa aacctgactt aaacgatcct gtattaagag ctaaattagc
    76921 taaaggtatg ggtcataatt attatggaga gcccgcttgg cccaacgatc ttttatatat
    76981 ttttccagta gtaattctag ggactattgc atgtaatgta ggtttagcgg ttctagaacc
    77041 atcaatgatt ggtgaaccag cagatccatt tgcaacccct ttggaaatat taccagaatg
    77101 gtatttcttt cccgtatttc aaatacttcg tacagtaccc aataaattat tgggtgtcct
    77161 tttaatggtt tcagtacctg cgggattatt aacagtaccc tttttagaga atgttaataa
    77221 attccaaaac ccatttcgtc gtccagtagc gacaaccgtc tttttgattg gtaccgcagt
    77281 ggccctttgg ttgggtattg gtgcaacatt acctattgat aaatccctaa ctttaggtct
    77341 tttttagttt ttaaattcag taaattgtga aataaaatta aaatatcacg atcacgaccc
    77401 gtgtatctag ggaataatcg cttcaaacaa agtgaattgt ccctagatac acatctatta
    77461 tctattattc actttaattg gggaacctat cccgattccg aatctatgag ttgtgctaaa
    77521 gattcaaatt tttacttttt cggtaaatca attgagaaat gcttttctag aatgtccaat
    77581 atctgtttta catcgtttat gcgaaaatgt tcaattttca taaggtcttc ttgactgtta
    77641 ttcaaaaggt ccaataatgt atatatattg gaccttttaa ggcaattata gatcctggga
    77701 ggtagttctg attggtcaat aaaaatcgat ttcaatgcta ttttttttgt gttttttctt
    77761 agtttatcca aggtatcatg aaaggtaaaa gggggtaaag gaaccgtgtg ttgattgtcc
    77821 actaaatgta agttttcttc ttccgtgtgt aaaaaaggaa taaataaatc aatcaaactc
    77881 cgggaggctt catgaagtgc ttctttagga gttaaacttc catttgtcca tatttcaaga
    77941 aatagtattt cttgtttatc attcccattc ccataagaat gaatactatg attcgcgttt
    78001 cgaacaggca tgaatacagc atctatagga taacttccgt cttgaaagtt attatttagc
    78061 gtttttataa gatagccgcg actcctctct atttgtaatc caatatgcaa ttcaatgggt
    78121 tccgtcaagc tagctatatg ctgtgtattg tcaacgactt ctacataagg tggtaagatt
    78181 atatcttgag cagttacata tccaggaccc ctgacacaaa tagaggcgtc gcaagttccg
    78241 tatagattac ttctcaatac aatttctttc aaattcatta aaatgtcatg taccgattct
    78301 tgaataccca ctagggtaga atactcgtgt ggtattttct cagattttgc acgtgtgata
    78361 catgttcctt ctatttctcc aagcaaagct ctgcgcatcg cgatgccaat tgtgtcagct
    78421 tgacctttca taagtggaga cagaataaag cgtccataat aaagacgctt attgtccgct
    78481 tttgattcaa cacacttcca ctgtagtgtc cgagtagata ctgttacttt ctctcgaacc
    78541 ataataatat tcaaataatt gaatcatttt tttctcttgt ttatctttaa atatcttcaa
    78601 tttttatttc tacacacgcc gctttttcgg aggtctacag ccattatgtg gcataggggt
    78661 tacatcccgc acaaaagtta atagtatacc acttctgcga atagcgcgta atgccgcgtc
    78721 tcttccgaga cccggtcctt ttatcatgac ttctgctcgt tgcatacctt gatccactac
    78781 tgtacgaata gcatttcctg ctgcggtttg agcagcaaag ggtgtccccc ttcttgtacc
    78841 cttgaatcca caagtaccgg cagaggacca agaaaccact cgaccccgta catctgtaac
    78901 agtcacaata gtattattga aacttgcttg aacatgaata accccttttg gtattctccg
    78961 tgtattctta cgtgaaccaa tacgtccatt cttacgtgaa ccaattctcg gtatagtttt
    79021 tgccattttt tcatctcata aatatgagtc agagatatat ggatatatcc atttcgtgtc
    79081 aaacaggacc cctccccttt tttacccttt ttttacatcg ggtgttttaa acaagtctga
    79141 ttagccttgt ctttgtttat gtcttgggtt ggaacaaatt actataattc gtccccgcct
    79201 acggattagg cgacactttt cacaaatttt acgaacagaa gctcttattt tcatatttgg
    79261 cattcctcat tttaattctg aatctatttt tggaagaaaa taggtttctt ggaattttta
    79321 atctcgaata atcttctcac gaaaggaatg ttgacgttga taaaaacacc taatctttcg
    79381 aatccttgtt gcgaagtcga taaattatac gtcctctggt tgaatcataa cgacttactt
    79441 caattttaac tctatcgcct ggtagtatcc gtataaaact acgtcggatc tttcccgaaa
    79501 cataacctag aataatatct tgattatcta agcgaatccg gaacataccg ttgggaaggg
    79561 attcagtaat taaaccttca tgaatccatt tttgttcttt cattccaggt aaagcctcct
    79621 tgaagtatca attgatggag gagaaacgat attagacaac ccgccccttt tctttttgtt
    79681 ttcacaaata agaagtttcg gacccaattc gtatattaga aggattacca tatataacac
    79741 aaaacttctc caccaattcg ttctagtcga gcctctcggt ctgtcattat acctcgagaa
    79801 gtagaaataa ttacaattcc catcccacct aaaattctag gaattcgttg gtagttcgaa
    79861 tagattcgga gaccgggccg gctgatccgt tttaaattta aaaaatttct ataagatttt
    79921 ttcctattcc ttctatgccg tagggttaaa accaaaaaat attttttggt ttctttatgt
    79981 tttctcacgt tttctataaa accttctcgt aaaagtattt taacaatatt ttcagtgata
    80041 ttagtatatg ctattcgaac cacccttttt ctatccatat cagcatttcg tatagaagtt
    80101 attatgtcag caataatatc cctacccatg gtgaattaaa tttcttggtg ctctccgatt
    80161 ttgatataat caacatgttt ttttacttat ttgtttatga attttaattt taaaattaaa
    80221 ggcatatgcg tgagacacaa tctactataa attataaata tttcttaata tggttctttc
    80281 aaatacttta ctataaccat acgacggtct tatcttattt tataagacct tacaatacct
    80341 ccggagctaa tgaaactatt ttagtaaaat ttaactgtct caattcccgg gcaattgcac
    80401 caaaaattcg agttcctttg gggtttcctt cttggtcaat gacaaccgca gcattgtcat
    80461 catatcgtat tatcataccg ttatcacgtt tgagttcttt acaagtacgt acaattacag
    80521 ctctgaccac ctctgatctt gctaggggca tatttggcac tgcgtctttg atcacagcaa
    80581 caataacgtc accgatatga gcatatcgac gattgctagc tcctatgatt cgaatacaca
    80641 tcaattctcg agccccgctg ttatccgcta cattcaaaag ggtctggggt tgaatcatat
    80701 cattttttta gaatctattc tttcaatgca aagcaaaaag tgaagaaaaa aaaaaaagaa
    80761 atattgtttg tccaaagaaa gaaaccggca cctgttattg tttttttatt cccaagaccc
    80821 ttttcttttg attcttttta tcccgaaata atgaattgag ttcgtatagg cattttggac
    80881 gatgctattg aaatcgccct tctggctata ttttctgtta ctccacccat ttcataaagt
    80941 attcgacctg gtttaacaac agctacccaa tattcagggg atcctttacc cgaacccata
    81001 cgtgtttctg cgggtcttac tgtaaccggt ttgtctggaa atatacgtac ccatattttt
    81061 ccaccgcggc gtgcatttcg tgtcattgct cgtcgacctg cttctatttg tctagacgtt
    81121 atccaagcag gttcaagtgc ctgaagagcg tatttaccga aagaaatatg attacctcga
    81181 taagatattc ccttcattct tcctctatgt tgtttacgga atctggttct tttggggtta
    81241 tagttgatgg ttggttctga attccatctc tactacagaa ctggacatga gagtttcttc
    81301 tcatccagct cctcgcgaat aataaaattt tcaaaatgtc tattattcat ttgtatatct
    81361 ttctttttta gttaactaag catattaata tttatatttt taaatatcat attctttttt
    81421 tatgttctaa cgaatatttg tttttctttt tatcctattg gattgagcaa aaattatcaa
    81481 tccaagaaga taaagttttc acgggcgaat attgactctt ttcgttgcta ttttaatttt
    81541 agttgtaggg ttaactcgtg acttttcttt tcctaataga tcaaggaatt agtcgctggt
    81601 ttgtttcgcc atcccgatca atgagtctgt tttgaataga tttggattca caggttccat
    81661 cgttcccatc gcttcttact taatggttag gtctgatttc tacaacggag ctcataataa
    81721 aattttttat taagccaatt ttcttagtct ttattggcgc gaagctctta ttttttttgt
    81781 tctatgaacg gattcgtttt cttttttatg aatccatatt aattgatgct ttattacatt
    81841 gcttttttat gagatgactc ataaacctta catattggat cgaattttat atcgttgttt
    81901 ttgttttttc tccccttctt tcacccttcc gtttatccac atctttcttc ttcgcttcac
    81961 aatttagaat cctatttttt cttttgttta tgcaaaaaag atttcagttg ctacagtgat
    82021 atgacgaata tatcatatct tgactggttt tttggatcca gataatgtga agtgatgagt
    82081 tggttattag ttctatagtt atttgtttat acaaaaaaaa ggctggtctt tttttttttt
    82141 tatcctataa ccctaaaaaa ccaacgagtc gcacactaag catagctatt atttcaaaag
    82201 gtcaacggat ttttattcaa ccttatagaa ttagagttgt tcattttggt tttgattgaa
    82261 cataaaaaag taacgaattt ttattttttt ttgttccatt actggatcga agggaaagac
    82321 aagtaaagtt ttattattcc ccgtctataa atatccaaat tttaatccct aaaactccat
    82381 atatagttcg aactgtataa gaacaataat ctattttagc tcgaatggtt tggaggggaa
    82441 ccctgccttc tctgatccac tcgacacgcg caatttcttt tccgtcgata cgccctgaaa
    82501 tttgtacttg aattcctttt gtatctgctt gttcagttaa ttcaatagcc tttttcattg
    82561 cttttcgaaa agaaactcta ttctttaatt ggccggctat aaattctgca agaatattag
    82621 ggcttccgta aggttttgca attcttgtta tagtaatgtt aagttttcgg ttaatacaat
    82681 taaattcttt ttgtagattc atctgcaatt cttcgattcc tcccggtcta ttttctatta
    82741 ataactttgg gaatcccata tagataatga cctggatcag atcgattcgt ttttgaattt
    82801 ctatacgtgc aattccctcg acgccagagg aaattttcat atttttttgt acataatttt
    82861 taataaaatc tcttattttt tgatcttctt gtagaccttc ggaataattt tttggttgtg
    82921 taaaccaaag ggaatgatga ctttgggttg taccaagtct gaaaccgagt ggatttattt
    82981 tttgtcccat acccccccct tagtatacat atcatgatat gccttaggtg tatacttatt
    83041 ttttgattta agttttttag cgcatctgaa agagtctaga aagtctacct ctagatattc
    83101 atctaaggat atatctttta ctacaatagt tatatgacaa gtaggtcttt ttattgtaaa
    83161 actacgccct cgagctcgag gttttaattt cttcgtggca gcaccctcac tgacttgagc
    83221 tttactaata actaaattgg attcgttgga atccatattg taattagcat ttgctgctgc
    83281 agagtaaacc aatttcaaaa tggggtaaca tgcgcgataa ggcatgagtt ctagtatcat
    83341 aagtgtttct tcgtaggacc gtccacgaat ttgatcaacc actcttcttg ctttgtgagc
    83401 agacatagat atatgttgac ctaaagcgta gacttctgtt tttatcttct ttaacttttt
    83461 atttaacttt aacatgaata aaaaaattgc ctcctactaa tgaattataa gcatatatat
    83521 atcttttttt accttctttt cttaacgacg agatctatta tcgctttttg cgtgtcctcg
    83581 gaaatttaaa gtaggtgcaa attctcccaa tttgtggcct accatacgat cagttatata
    83641 aataggtaaa tgttcctttc cattatggat agcaatggta tggccgatca ttgtgggtat
    83701 aatggtagat gcccgagacc aagttattat tatttctttt tctgcttttg tgttaagctt
    83761 atcaattttt cttaataaac gatttgctac aaaaggattt ttttttagtg aacgtgtcac
    83821 agcttactcc tatttttttt gtaaagaaga agaaaaaaat tatattttct ctcctatttg
    83881 ctacggcgac gaagaatcaa attatcacta tatttatttc tttttctact tcttctccca
    83941 agtgcaggat aaccccaagg ggttgtgggt ttttttctcc caattggtgc cttcccttca
    84001 ccacccccat gtggatggtc tacaggattc ataactactc ctcttactac aggacgctta
    84061 cctagccaac gcttagatcc ggctctaccc aaacttttct ggttcacccc aacattcccc
    84121 acctgtccga ccgttgctga gcagtttttg gatatcaaac ggacctctcc agaaggtaat
    84181 tttaatgtgg ctgatttccc ctcttttgca ataagtttcg ctacagtacc cgctgctcta
    84241 gctaattgtc caccccctcc acgtctgatt tctatattat gtatggccgt gcctaagggc
    84301 atatcggttg aagtagattc ctctttttga tcaataaaaa tcccttccca aactgtacaa
    84361 gcttcttcca aagcatacgg ctttctggat gtagatgata tctatacaga tctatattat
    84421 atatcctaca atgaagtacc acatgggtgg atattaaaat ttgccgaata actcatgtta
    84481 tgatcttcta tatcctaggt cttcccgttc cgtcatctgg cttatgttct tcatgtagca
    84541 ttcagaccga atgaatctat gaaattacgt cgatacttcc acatattatg ggtaacgtag
    84601 gagacatctc tattttactc cgggaatctt tagaattacc actgcttagc tttcaatttg
    84661 cctctgacca tcaaatgaaa tgtgaataac ccgtcctctt ctttaattct ttaaaaaaga
    84721 agaagcgctt ccggttctgt cggtgcttga aacaattatg ttttctccat attacgatat
    84781 ctataaagtc aataatttta tatgaggaac tactgaactc aatcacttgc tgccgttcct
    84841 cttcagtttt ctgttgaggt ctatcctgta gaaatactca aattggatca gtgatcgatt
    84901 tctaggtttc gtcgtaaacc taattggtta cttccaatta cgtaaatcaa tagctcaaac
    84961 cgcactcaaa ggtagggcat ttcccatttt tataggaact tctgtaccag aaacaatggt
    85021 atctccaatt atagcccctc tgggatgtaa aatatatctc ttctcaccat ccccatagtg
    85081 tatgagacaa atgtatgcat ttcgattagg gtcgtattct atggttatga ttctaccata
    85141 tatttctttt tcattccgtc gaaaatctat tttacggtat agacgcttat gacctccccc
    85201 tctatgccct gcggtaatga ttcctctggc attacgacct ttcccacaac gatgctgtcc
    85261 atagatcaaa ttatttcgtg gattggattt cactcgactg tctacatttc gattgggtgt
    85321 gctcggggta gaagttttgt ataaatgtat cgccatgcta ttaagtattt tgatttaagt
    85381 tcttttcttt ctaagaggtg gaatagaata acccggttga agcgtaatga tcatacgtct
    85441 gtaatgcatt gtctgtccca taataggtcc cattcttcta ccctttcccg gaagtcgatg
    85501 actattcata gctattacct tgacaccaaa gaagagttcg acccaatgct ttatttctgt
    85561 cctagttgat cctgattcga cattagaagt atattgattt ttccccaata accgaatact
    85621 tttgtctgta aatactgcat atttgattcc atccataaat atattttctt ccctatgagt
    85681 tctagtctca ataagaatgc tagttcttac tgttcatata ttattattat gatatgaata
    85741 taccacacta attcgttatg tatggatgat gagattccat tgatacagag ccaattccaa
    85801 tagacttatt ggagggtccc attggcgtgc atccagtagg aattgaacct acgaattcgc
    85861 caattatgag ttgggcgctt taaccattca gccatggatg cttagcgggg atcctcgtac
    85921 atggtgaata accaaattcc aattgaaacg aaatctttag aataaatcaa tgcaatttag
    85981 gaggaatcaa tgaaaggaca tcaattcaaa ttctggattt tcgaattgag agagatattg
    86041 agagagatca agaattctca ctatttctta gattcatgga cccaattcaa ttcagtggga
    86101 tctttcattc acattttttt ccaccaagaa cattttataa aactttttga cccccgaatt
    86161 tggagtatcc tactttcacg caattcgcag ggttcaacaa gcaatcgata tttcacgatc
    86221 aagggtgtaa tactctttgt agtagcggtc cttatatatc gtattaacag tcgaaatatg
    86281 gtcgaaagaa aaaatttcta tttgataggg cttcttccta tacctatgaa ttccattgga
    86341 cccagaaatg atacattgga agaatccgtt gggtcttcca atatcaatag gttgattgtt
    86401 tccctcctgt atcttccaaa aggaaaaaag atctctgaga gttgtttcct gaatccgaaa
    86461 gagagtactt gggttcttcc aataactaaa aagtgtagca tgcctgaatc taactggggt
    86521 tcgcggtggt ggaggaactg gatcgaaaaa aagagggatt ctagccaatt gaaaggatct
    86581 tctgatcaat ccagagatcc tttggattcc attagtaatg aggattcgga atatcacaca
    86641 ttgatcaatc aaagagagat tcaacaacta aaagaaagat cgattctttg ggatccttcc
    86701 tttcttcaaa cggaacgaac agagatagaa tcagaccgat tcccgaaaag cctttctgga
    86761 tattcctcaa tgtcccggct attcacggaa cgtgagaagc aggtgattaa tcatctgctt
    86821 ccggaagaaa tcgaagaatt tcttgggaat cctacaagat ccgttcgttc ttttttctct
    86881 gacagatggt cagaacttca tctgggttcg aatcctacta agaggtccac tagagatcag
    86941 aaattgttga agaaacaaca agatctttct tttgtccctt cgaggcggtc ggaaaataaa
    87001 gaaatggtta atatattcaa gataattacg tatttacaaa ataccgtctc aattcatcct
    87061 atttcatcat atccgggatg tgatatggtt ccgaaggatg aaccggatat ggacagttcc
    87121 aataagattt cattcttgaa caaaaattca tttcttgatt tatttcatct attccatgac
    87181 cggaacatgg gaggatacac gttacaccac gattttgaat cagaagagag atttcaagaa
    87241 atggcagatt tattcactct atcaataacc gagccggatc tggtgtatca taagggattt
    87301 gccttttcta ttgattccta cggattggat caaaaacaat tcttgaatga ggtattcaac
    87361 tccagggatg aatcgaaaaa aaaatcttta ttggctctac ctcctttttt ttatgaagag
    87421 aatgaatctt tttatcgaag gatcataaaa aaatgggtcc ggatctcctg cggaaatgat
    87481 ttggaagatc caaaaccaaa aaaaatggta tttgctagca acaacctaat ggaggcagtc
    87541 aatcaatata gattgatccg aaatctgatt caaatccaat atagcaccta taggtacata
    87601 agaaatgtat tgaatcgatt ctttttaatg aatagatccg atcgcaactt cgaatatgga
    87661 attcaagggg atcaaatagg aaaggatact ctgaatcata gaactagaat gaaatatatg
    87721 atcaaccaac atttatcgaa tttgaaaaag agtcagaaga gatggttcga tcctcttatt
    87781 ttgatttctc gaaccgagag atccatgaat cgggatcctg atgcatatag atacaaatgg
    87841 tccaatggga gcaataattt ccaggagcat ttggaccttt tcgtttctga gcagaagagc
    87901 cgttttcgag tagtgttcga tcgattacgt attaatcaat attcgattga ttggtctgag
    87961 gttatcgaca aaaaagattt gtctaagcca tttcgtttct ttttgtccaa gtcacttctt
    88021 tttttgtcca agttgctttt ctttttgtct aactcacttc cttttttctt tgtgagtttc
    88081 gggaatatcc ccattcatag gtccgagatc tacatctatg aattgaaagg tccgaatgat
    88141 caactctgca atcagttgtt agaatcaata ggtcttcaaa tcgttcattt gaaaaaattg
    88201 aaacccttct tattggatga tcatgatact tcccaaaaat cgaaattctt gatcaatgga
    88261 ggaacaatat caccgttttt gttcaataag ataacaaagt ggatgattga ctcattccat
    88321 actagaaata atcgtaggaa atcctttgct aacacggatt cctatttctc aacgatattt
    88381 cacgatcaag actattggct gaatcccgtg aaaccatttc atagaagttc attgatatct
    88441 tctttttata aagcaaatcg acttcgattc ttgaataatc cacatcactt ctgcttctat
    88501 tgtaataaaa gattcccttt ttatgtggaa aaggcccgta tcaataatta tgattttacg
    88561 tatggacaat tcctcaatat cttgttcatt cacaacaaaa ttttttcttt gtgcgtcggt
    88621 aaaaaaaaac atgctttttg ggggagagat actatttcac caatcgagtc acgggtatct
    88681 aacatattca tacctaacga ttttccacaa ggtggtggtg acggaacgta taacttgtac
    88741 aaatcttccc attttccaag tcgatccgat ccattcgttc gtagagctat ttactcgatc
    88801 gcagacattt ctggaacacc tctaacagag ggacagatag tcaattttga aagaacttat
    88861 tgtcaacctc tttcagatct gaatctatct gattcagaag ggaagaactc gcatcagtat
    88921 ctcaatttca attcaaacat gggtttgatt cacactccat gttctgagaa atatttacca
    88981 tccgaaaaga ggaaaaaccg gagtcttttt ctaaagaaat acgttgagaa agggcagatg
    89041 tatagaacct ttcaacgaga tagtgctttt tcaactctct caaaatggaa tctattccaa
    89101 acatatatac catggttcct tacttcgaca gggcacaaat atctaaattg gatattttta
    89161 gatacttttt caggcctatt accgatacac ctattgccga tacaccgatt gccgatacta
    89221 agtagcagtc aaaaatttgt atccattttt catgatatta tgcatgtatt agatatatcc
    89281 tgtcgaattc ttcagaaaaa attgggtctt ccacaacgga atccgatacg taagatttcg
    89341 agtaagtgtt tacataatct tcttctgtcc gaagaaatga ttcatcgaaa taatgagtcg
    89401 ccattgatat cgacacacct gagatcgcca aatgttcggg agttcctcta ttcaatcctt
    89461 ttccttcttc ttgttgctgg atatctcgtt cgtacacatc ttatctttgt ttcccgggcc
    89521 tctagtgagt tacagacaga gtttgaaaag gtccaatctt tgatgattcc atcatctatg
    89581 attgagttgc gaaaacttct ggataggtat cctacatctg aaccgaattc tttctggtta
    89641 cagaatctct ttctagttgc tctggaacaa ttaggagatt ctctagaaga aatacggggt
    89701 tctgcttctg gcggcaacat gctattgggt ggtgattccg cttatggggt caaatcaata
    89761 cgttctaaga agaaatattt gaatatcaat ctcatcgatc taataagtat cataccaaat
    89821 cccatcaatc gaatcacttt ttcgagaaat acgagacatc taagtcatac aagtaaagag
    89881 atctattcat tgataagaaa aagaaaaaat gtgaacgggg attggattga tgataaaata
    89941 gaatcctggg tcgcaaacag tgattcgatt gatgatgaag aaagagaatt cttggttcag
    90001 ttctccacct taacgacaga aaaaaggatt gatcaaattc tattgagtct gactcatagt
    90061 gatcatttat caaagaatga ctctggctat caaatgattg aacaaccggg agcaatttac
    90121 ttacgatact tagttgacat tcataaaaag tatctaatga attatgagtt caatacatcc
    90181 tgtttagcag aaagacggat attccttgct cattatcaga caatcactta ttcacaaacc
    90241 tcgtgtgggg ctaatagttt tcatttccca tctcatggaa aacccttttc gctccgctta
    90301 gccttatccc cctctagggg tattttagtg ataggttcta taggaactgg acgatcctat
    90361 ttggtcaaat acctagcgac aaactcccat gttcctttca ttacggtatt tctgaacaag
    90421 ttcctggata atcttagtga ggatattgat gctagtgagg atattgatgc tagtgaggat
    90481 attgatgcta gtgacgatat cgatcgtgac cttcatacgg agctggaact gctaactatg
    90541 gatatgatgt cggaaaaaga ccgattttat atcacccttc aattcgaatt agcaaaagca
    90601 atgtctcctt gcataatatg gattccaaac attcatgatc tggatgtgaa tgagtcgaat
    90661 tacttatccc tcggtctatt agtgaaccat ctctccaggg attgtgaaag gtgttccact
    90721 agaaatattc ttgttattgc ttcgactcat attccccaaa aagtggatcc cgctctaata
    90781 gctccgaata aattaaatat gtgcattaag atacgaaggc ttcttattcc acaacaacga
    90841 aagcactttt tcaccctttc atatactagg ggatttcgct tggaaaagaa aatgttccat
    90901 actaatggat tcgggtccat aaccatgggt tccaatgcac gagatcttgt agcacttacc
    90961 aatgaggccc tgtcgattag tattacacag aagaaatcaa ttatagacac taatacaatt
    91021 agatccgctt ttcatagaca aacttgggat ttgcgatccc aggtaagatc ggttcaggat
    91081 catgggatcc ttttctatca gataggaagg gctgtagcac aaaatgtact tctaagtaat
    91141 tgccccatag atcctatatc tatctatatt aagaagaaat catgtaacga aggggattcc
    91201 tatttgtaca aatggtactt cgaacttgga actagcatga agaaattaac gatacttctt
    91261 tatcttttga gttgttccgc cggatcggtc gctcaagatc tttggtctct acccggaccc
    91321 gatgaaaaaa atgggatcac ttcttatgga ctcgttgaga atgattctga tctagttcat
    91381 ggcctattac aagtagaggg cgctctggtg ggatcctcgc ggacagaaaa agattgcagt
    91441 cagtttgata atgatcgagt gacattgctt cttcggcccg aaccaaggaa tcccttagat
    91501 atgatgcaaa acggatcttg ttctatcctt gatcagagat ttatcgggga aggggccctc
    91561 gacccgcaac agatagagga ggatttattt aatcacatag tttgggctcc tagaatatgg
    91621 cacccttggg gcattctatt tgattgtatc gaaaggccca atgaattggg atttccctat
    91681 tggtccaggt catttcgggg caagcggatc ctttatgatg aagaggatga gcttcaagag
    91741 aatgattcgg agttcttgca gagtggaacc atgcagtacc agacacgaga tagatcttcc
    91801 aaagaacaag gcttttttcg aataagccaa ttcatttggg accctgcaga tccactcttt
    91861 ttactattca aagatcagcc ctttgtctct gtgttttcac atcgagaatt atttgcagat
    91921 gaagagatgt caaaggggct tcttacttcc caaacagatc ctcctacatc tatatataaa
    91981 cgctggttta tcaagaagac gcaagaaaag cactttgaat tgttgattaa tcgccagaga
    92041 tggtttagaa ccactagttc attatctaat ggatctttcc gttctaatac tctatccgag
    92101 agttatcagt atttatcaaa tctattccta tctaacggaa cgctattgga tcaaatgaca
    92161 aagacattgt tgagaaaaag atggcttttc ccggatgaaa tgaaaattgg attcatggaa
    92221 caggagaaag atttcccatt ccttagccgg aaagttatgt ggccatgaaa gaggggggga
    92281 ttaagtggaa cagaatttac tgggtggtag agtcgcggaa acgcctgttt cttccatatt
    92341 ttggaccttt tctccctgga acaataggct aacatggaag aatttaaata ttagatcaaa
    92401 acactatgta tggatggtat gaactgccta aacaagaatt cttgaacagc gaacacccag
    92461 ttcatatatt cacgaccaag aaaagaagta ctggattttc tttcggatag gccctgaaag
    92521 cgaaggaagg ctggaatgcc aacaggcgtc tattattgaa ttcacccaac ccgacagtac
    92581 ccattttggg aacgtccagt gccaaaagtc actgaatgga taaatcgcca atccctaaaa
    92641 ctgactatgt aatgtacttt atctgctggg ttgcgggcgg gcattttacc agaggtttct
    92701 aatctaccct tgtgtgattc ctgttgaagc atatactcgg gggggggtgc agggcggacg
    92761 atttttaagc agacccccca ttcattagat agagaagatc accaagattt agtgatctgc
    92821 tgccgaactt attcaaatct caatattatg ccttgaagag gactcgaacc tccacgctct
    92881 tgagcacgag attttgagtc tcgcgtgtct accatttcac caccaaggca tcttgaaagt
    92941 gaatcgtatt ccatgaatat gatatctatc tagtgtgatg tatggaatat atgacaaagg
    93001 tggagtattt atattgatcg gtcatgttat catgttatat aggcccgagt tggacatcca
    93061 attgcttcga tttgaattat ccgtagaatg ccttatatag atatccaatc tatcaaaaag
    93121 atggacacaa tcaaacccat ttctcgattc aatagaagcc caaagaggtg aatgggttcc
    93181 aaataacgag agatatgtaa aaagcaggtc cgattcctac gcctattcct aatcctaaat
    93241 gtaatgtaac gacgcaggga tccatatgga aacagagtat ctatttagat acgctcaaat
    93301 gaccccttct cataatgaga atgtatataa ccctattccg gtctggtccg gtatggaatg
    93361 aacttataat catggaatcg actcgatcat cagattctag attataagtt cataacccta
    93421 gcccattccc attttgggcg gaacagatct actaattctt tgattccagt tagtaagagg
    93481 gagcttgaac taagaaatag accctagaag ctaaaaaagg gtatcctgag caattgcaat
    93541 aattgggttc attgatattc ctggtatagt agatgctatc acacatacaa tcatactcaa
    93601 ttcgatggaa ttgtttgatc tgaaaggaga tcttctataa tttcgcacgt gaggggttat
    93661 ttcttgggtt cgtccagtca ttaataactt gattattttt agataatagt agatagaaac
    93721 aacgcttgta aggagtccta ttaaaaccaa gaaatatagg cctgcctgcc atccacacca
    93781 gaataaatag agttttccga aaaaacctgc tagcggagga agacctccta gggataagag
    93841 acatagggct aaagagagag ccaaaaaagg atctttcgta tataatcctg cataatctcg
    93901 aatgttatca gttccggtac gtagaccaaa taatacaatg caagcaaaag ttcctagatt
    93961 catggagata tagaacagca tataagttat catgcttgca tatccatcat ttgagtctcc
    94021 aacaattatt ccaataatta catatccgat ttgacctatg gacgaatatg caagcatacg
    94081 tttcatgctt gtttgagtca tagcaatgag attccccaat atcatgctaa gaatagctag
    94141 ggtttccaga agaagatgcc attcatttga tgagaaataa aaaggaatat cgaaaattcg
    94201 agtggctgaa gctgaagcag ctactttcga agtaacagaa agaaaagcaa cgactggagt
    94261 gggagagtca gagtcgaaaa gaggattcct cacttatttc tctcattcaa aaccgtgcat
    94321 gagactttca tctcacacgg ctcctaagtg atcaaaaaag aaagaagaac ccatcttctt
    94381 tcttttttga ttaccttccc tcgcgtatgt ataagaccga atccattcga tttctaaaaa
    94441 agattactaa tccttaactt ttcgaggaat ccttcatcag tggttgtgaa tgacttgttt
    94501 ttcaatcttt tcggtcttgg ttccgtagga gcaaatcaga aagattgaga aatagaacca
    94561 tctgatttga ttcgttctca atagccatga gatgatcatc ttagggtgat ccttttgtcg
    94621 acggatgctc ctattatact cgtagtctct gaaggatgag aaccaactat gtagcatcta
    94681 caccgagaat tcaagtattg tatacgtcat tagtccgatc ctttgtagga actacccgta
    94741 ataacgaact tgcaaaatgg atctgtttat cataaagaga ttcgtcgttc ctgaccctgc
    94801 ttcgccttaa ttgttatttg aacaagtcaa agttctgtct tggtccgagt gtggatagca
    94861 tttctcttct gcatgtccat ggagttttga aaaatccaaa catctcagag atagatagag
    94921 aggtaggaat ctatcgaacg aaccgcactc cttcgtatac gtcaggagtc cattgatgag
    94981 aaggggctgg ggaaagcttg aacccaattc ctacagtgat gaatatgagc gcaattgaaa
    95041 ttcctgggga gttatacatt tgtgtattga tgagaccatt cactatttct tgaagctcga
    95101 tctctccccc ggatgaacca tatagccaag agaaaccatg aaccagaata gaagagcttg
    95161 ccccacccat gagtaaatat ttcatagtag cctcattaga ccgtacatct ttcttggtat
    95221 atccagataa taggtaggag cataaactga aacattctgg agctacaaag atagttatta
    95281 aatcgttagc accgcataaa aacattcctc ctagagtagc tgttaatacg aataagagaa
    95341 actctgttat agccatttct gtacattcaa tgtactctac ggatagagga atacatagag
    95401 ttgaacatag taaaataaga aattgaaaga tttcgttgaa attgttcgtt tgaaaatttc
    95461 ccgaaaaact aatcacgggt tcttctctcc atcggaacaa gagggccgtt atgctcatta
    95521 ctaaacttgt tgaagagatg aaatataacc aaggtatatc tttttgatca gaggttgaat
    95581 cgatcatcag aagaagaatt aggccaaaaa ttaggataca ttctgggaaa atcaaacttc
    95641 catcgaagag aagcaaatga aaggctttca taaaaattct cgtagaatcg agaatgaagt
    95701 tttcattctg tacatgccag atcatgaatt agtaactgca tccaatttaa aaaaaaaaat
    95761 cccaattgtt tcgaactttc catttttaga atggaatatt tacggaatct ccatgaatag
    95821 gaccaaacct tattccatgg tatttacatg aggttcctct ttcttattct taagaaagtc
    95881 cccgagaggg cttagttgat ccatgatttc tgtttcatct ttcgtttcct tttcgtttgt
    95941 ttcgagaaat atattgatca attccgattc ttgctttttc tcttgattct tttccgatcg
    96001 agaagtatag atcctgttca tggattaacg aaaatgtgca aaagctctat ttgcctctgc
    96061 cattctatga gtctcttcct ttttgcgtat ggcatcgcca ctccctttgg cagcatccac
    96121 taattcggaa cttaatttga aagccatatt tcgacccgga cgttttcggg atgccgctaa
    96181 taaccaacga atggcaagtg cttttccttg tgtggatcct atttcaatgg gaacttgatg
    96241 agtcgatcca cctacacgtc ttgcttttac tgctatatcg ggagttactc cacgtattgc
    96301 ttgacgtaaa acagatagtg gatttgtttc tgtcttttgt tgaatctttt tcacggctcg
    96361 atagataatt tgataagcca atgatttttt tccgtgtttc agaatacggt taaccaacat
    96421 gttaactaat cgattacgat aaattggatc ggattttgca gttttttctt ctgcagtacc
    96481 tcgacgtgac atgagcgtga agggggttca agaatccgtt ttattttttt ataagggcta
    96541 aaatcactta ttttggcttt tttactccat attgtagggt ggatctcgaa agatatgaaa
    96601 gatctccctc caagccgtac atacgacttt catcgaatac ggctttccgc agaattctat
    96661 atgtatctat gaaatcgagt atggaattct gtttactcac tttaaattga gtatccgttt
    96721 ccctcctttt cctgctagga ttggaaatcc tgtattttac atatccatac gatttagtcc
    96781 ttgggtttcc gaaatagtgt aaaaagaagt gcttcgaatc attgctactt gactcggacc
    96841 tgttctaaaa aagtcgaggt atttcgaatt gtttgttgac acggacaaag tcagggaaaa
    96901 cctctgaaat tatttcaata ttgaaccttg gacatataag agttccgaat cgaatctctt
    96961 tagaaagagt atcttttgtc tcatggtagc ctgctccagt ccccttacga aactttcgtt
    97021 attgggttag ccatacactt cacatgtttc tagcgattca catggcatca tcaaatgata
    97081 caagtcttgg ataagaatct acaacgcact agaacgccct tgttgacgat cctttactcc
    97141 gacagcatct agggttcctc gaacaatgtg atatctcaca ccaggtaaat ccttaaccct
    97201 tccccctctt actaagacta cagaatgttc ttgtgaatta tggccaatac cgggtatata
    97261 agcagtgatt tcaaatccag aggttaatcg tactctggca actttccgta gggcagagtt
    97321 tggttttttg ggggtgatag tggaaaagtt gacagataag tcacccttac tgccactcta
    97381 cagaaacgta catgagattt tcacctcata cggctcctcg ttcaattctt tcgaagtcat
    97441 tggatccttt tacgcgttcg agaatcccct ccctttttcc actccgtccc aaagagtaac
    97501 taggaccgat ttagtcacgt tttcatgttc caattgaaca ctttcctttt ttgattattc
    97561 tcaaactcaa aggagaagat tattctcttt accaaacata tgcgtatcca atcacgatct
    97621 tataataaga acaagagatc tttctcgatc aatccctttg cccctcattc ttcgagaatc
    97681 agaaagatcc ttttcaagtt tgaatttgtt catttggaat ctgggttctt ctatatttac
    97741 ttagtttact tattttcttt tttttttatt gaatattttt atttttccct ctcttttttt
    97801 atatcattcc ttaagtccca taggtttgat cctttctaat ttgacccatt ttctcattga
    97861 gagaagggta cgaaataaat cagatttctt tttcgatcaa aaatactatg tgaaatcttc
    97921 ggttttttcc tcttcctata tcccataggt acagtgtttg aatcaataga gaaccttttc
    97981 ttctgtatga atcgatatta ttccattcca attccttccc gatacctccc aaggaaaatc
    98041 tcgaattgga tcccaaattg acgggttagt gtgagcttat ccatgcggtt atgcactagg
    98101 aatccatttt atgaaagatc ctggctttcg tgctttggtg ggtctccgag atcctttcga
    98161 tgacctatgt tgtgttgaag ggatatctat agaatccgat cgattgcgta aagcccgcgg
    98221 tagcaacgga accggggaaa gtatacagaa aacacagttc ttttctatta tattagtatt
    98281 ttataattat atatatatat ataagattag tattagttag tgatcccggc ttagtgagtc
    98341 ttttcttccg tgatgaactg ttggcgccag tcttacattt tgtatctgtg gaccgaggag
    98401 aaagggggct cggcgggaag aggattgtac cgtgagagaa gcaaggaggt caacctcttt
    98461 caaatataca acatggattc tggcaatgca atgtagttgg actctcatgt cgatccgaat
    98521 gaatcattct ttccacggag gtaaatcttt gcctgctagg caggaggata gcaagttaca
    98581 aattctgtct cggtaggaca tgtatttcta ttagtatgaa attcataaat gaagtagtta
    98641 atggtggggt taccgttatc ctttttgtga cgaatcttgt atatgttcct aagaaaagga
    98701 atttgtccat ttttcggggt ctcaaggggg cgtggaaaca cataagaact cttgaatgga
    98761 aatggaaaag agatggaact ccagttcctt cagaaatgtt aagatctttg gcgcaagaag
    98821 aaggggttga tccgtatcat cttgacttgg ttctgcttcc tctatttttt taataatacc
    98881 gggtcgggtt cttctcctac ccgtatcgaa tagaacatgc tgagccaaac cttcttcatg
    98941 taaaacctgc ttgatttaga tcgggaaaat cgtgcggttt tatgaaacca tgtgctatgg
    99001 ctcgaatccg tagtcaatcc tatttccgat agggacagtt gacaactgaa tccgactttt
    99061 ctcataattt ttatatccgt aatagtgcga aaagaaggcc cggctccaag ttgttcaaga
    99121 atagtggcgt tgagtttctc gaccctttgc cttaggatca gtcagttcta tttctcgatg
    99181 ggggcaggga agggatataa ctcagcggta gagtgtcacc ttgacgtggt ggaagtcatc
    99241 agttcgagcc tgattatccc taaacccaat gtgagttttt gggttttgat ttgctccccc
    99301 gccgtgattg aacgagaatg gataagaggc tcgtgggatt gacgtgaggg ggcagggatg
    99361 gctatatttc tgggagcgaa ctccgggcga atatgaagcg catggataca agttaggcct
    99421 tggaatgaaa gacaattccg aatccgcttt gtctacgaac aaggaagcta taagtaatgc
    99481 aactatgaat ctcatggaga gttcgatcct ggctcaggat gaacgctggc ggcatgctta
    99541 acacatgcaa gtcggacggg aagtggtgtt tccagtggcg gacgggtgag taacgcgtaa
    99601 gaacctgccc ttgggagggg aacaacagct ggaaacggct gctaataccc cgtaggctga
    99661 ggagcaaaag gaggaatccg cccgaggagg ggctcgcgtc tgattagcta gttggtgagg
    99721 caatagctta ccaaggcgat gatcagtagc tggtccgaga ggatgatcag ccacactggg
    99781 actgagacac ggcccagact cctacgggag gcagcagtgg ggaattttcc gcaatgggcg
    99841 aaagcctgac ggagcaatgc cgcgtggagg tagaaggccc acgggtcgtg aacttctttt
    99901 cccggagaag aagcaatgac ggtatctggg gaataagcat cggctaactc tgtgccagca
    99961 gccgcggtaa tacagaggat gcaagcgtta tccggaatga ttgggcgtaa agcgtctgta
   100021 ggtggctttt taagtccgcc gtcaaatccc agggctcaac cctggacagg cggtggaaac
   100081 taccaagctg gagtacggta ggggcagagg gaatttccgg tggagcggtg aaatgcgtag
   100141 agatcggaaa gaacaccaac ggcgaaagca ctctgctggg ccgacactga cactgagaga
   100201 cgaaagctag gggagcgaat gggattagat accccagtag tcctagccgt aaacgatgga
   100261 tactaggcgc tgtgcgtatc gacccgtgca gtgctgtagc taacgcgtta agtatcccgc
   100321 ctggggagta cgttcgcaag aatgaaactc aaaggaattg acgggggccc gcacaagcgg
   100381 tggagcatgt ggtttaattc gatgcaaagc gaagaacctt accagggctt gacatgccgc
   100441 gaatcctctt gaaagagagg ggtgccttcg ggaacgcgga cacaggtggt gcatggctgt
   100501 cgtcagctcg tgccgtaagg tgttgggtta agtcccgcaa cgagcgcaac cctcgtgttt
   100561 agttgccatc atttagtttg gaaccctgaa cagactgccg gtgataagcc ggaggaaggt
   100621 gaggatgacg tcaagtcatc atgcccctta tgccctgggc gacacacgtg ctacaatggc
   100681 cgggacaaag ggtcgcgatc ccgcgagggt gagctaactc caaaaacccg tcctcagttc
   100741 ggattgcagg ctgcaactcg cctgcatgaa gccggaatcg ctagtaatcg ccggtcagcc
   100801 atacggcggt gaattcgttc ccgggccttg tacacaccgc ccgtcacact atgggagctg
   100861 gccatgcccg aagtcgttac cttaaccgca aggaggggga tgccgaaggc agggctagtg
   100921 actggagtga agtcgtaaca aggtagccgt actggaaggt gcggctggat cacctccttt
   100981 tcagggagag ctaatgtttg ttgggtattt tggtttgaca ctgcttcaca cccaaaaaga
   101041 agggagctac gtctgagtga aacttggaga tggaagtctt ctttcgtttc tcgacggtga
   101101 agtaagacca agctcatgag cttattatcc caggtcggaa caagttgata ggatcccctt
   101161 ttttacgtcc ccatgtcccc ccgtgtggcg atatgggggc gaaaaaagga aagagaggga
   101221 tggggtttct ctcgcttttg gcatagcggg cccccagcgg gaggctcgca cgacgggcta
   101281 ttagctcagt ggtagagcgc gcccctgata attgcgtcgt tgtgcctggg ctgtgagggc
   101341 tctcagccac atggatagtt caatgtgctc atcggcgcct gaccctgaga tgtggatcat
   101401 ccaaggcaca ttagcatggc gtactcctcc tgttcgaacc ggggtttgaa accaaacttc
   101461 tcctcaggag gatagatggg gcgattcagg tgagatccaa tgtagatcca actttcgatt
   101521 cactcgtggg atccgggcgg tccggggggg accaccatgg ctcctctctt ctcgagaatc
   101581 catacatccc ttatcagtgt atggaccgct atctctcgag cacaggttta ggttcggcct
   101641 caatgggaaa aaaaatggag cacctaacaa cgcatcttca cagaccaaga actacgagat
   101701 cacccctttc attctggggt gacggaggga tcgtaccatt cgagccgttt tttttttttt
   101761 catgcttttc ccggaggtct ggataaagct gcaatcaata ggatttccct aatcctccct
   101821 taccgaaagg aaaagcgtga aattattttt cctttccgca gggaccagga gattggatct
   101881 agccgtaaga agaatgcttg gtataaatag aatcacttct tggtcttcga ccccctcagt
   101941 cactacgaac gcccccgatc ggtgcaatgg gatgtgtcta tttatctatc tcttgactcg
   102001 aaatgggagc aggtttgaaa aaggatctta gagtgtctag ggttgggcca ggagggcctc
   102061 ttaacgcctt cttttttctt ctcatcggag ttctttcaca aagacttgcc atggtaagga
   102121 agaagggggg aacaagcaca cttggagagc gcagtacaac ggagagttgt atgctgcgtt
   102181 cgggaaggat gaatcgctcc cgaaaaggaa tctattgatt ctctcccaat tggttggacc
   102241 gtaggtgcga tgatttactt cacgggcgag gtctctggtt caagtccagg atggcccagc
   102301 tgcgccaggg aaaagaatag aagaagcatc tgactccttc atgcatgctc cacttggctc
   102361 ggggggatat agctcagttg gtagagctcc gctcttgcaa ttgggtcgtt gcgattacgg
   102421 gttggatgtc taattgtcca ggcggtaatg atagtatctt gtacctgaac cggtggctca
   102481 ctttttctaa gtaatgggga agaggaccga aacatgccac tgaaagactc tactgagaca
   102541 aagatgggat gtcaagaacg tagaggaggt aggatgggca gttggtcaga tccagtatgg
   102601 atcgtacatg gacggtagtt ggagtcggcg gctctcctag ggttccctca tctgggatct
   102661 ctggggaaga ggatcaagtt ggccttgcga acagcttgat gcactatctc ccttcaaccc
   102721 tttgagcgaa atgcggaaaa aggaaggaaa atccatggac cgaccccatc atctccaccc
   102781 cgtaggaact acgagatcac cccaaggacg ccttcggcat ccaggggtca cggaccgacc
   102841 atagaaccct gttcaataat caataagtgg aacgcattag ctgttcgctc tcaggttggg
   102901 cagtaagggt cggagaaggg caatcactca ttcttaaaac ttgcgttctt aagaccaaag
   102961 agtcgtcgga aagggggggg gctctccgtt cccggttctc ctgtagctgg atactccgga
   103021 accacaagaa tccttagtta gaatgggatt ccaactcagc accttttgag tgagattttg
   103081 agaagagttg ctctttggag agcacagtac gatgaaagtt gtaagctgtg ttcggggggg
   103141 agttattgtc tatcgttggc ctctatggta gaatcagtcg ggggacctga gaggcggtgg
   103201 tttaccctgc ggcggatgtc agcggttcga gtccgcttat ctccaactcg tgaacttagc
   103261 cgatacaaag ctatataata gtacccaatt tttccgattc ggcggttcga tctatgattt
   103321 atcattcatg gacgttgata agatccatcc atttagcagc accttaggat ggcatagcct
   103381 taaagctaag ggcgaggttc aaacgaggaa aggcttacgg tggataccta ggcacccaga
   103441 gacgaggaag ggcgtagtaa gcgacgaaat gcttcgggga gttgaaaata agcatagatc
   103501 cggagattcc cgaataggtc aacctttcaa actgctgctg aatccatggg caggcaagag
   103561 acaacctggc gaactgaaac atcttagtag ccagaggaaa agaaagcaaa agcgattccc
   103621 gtagtagcgg cgagcgaaat gggagcagcc taaaccgtga aaacggggtt gtgggagagc
   103681 aatacaagcg tcgtgctgct aggcgaagcg gtggagtact gcaccctaga tggcgagagt
   103741 ccagtagccg aaagcatcac tagcttatgc tctgacccga gtagcatggg gcacgtggaa
   103801 tcccgtgtga atcagcaagg accaccttgc aaggctaaat actcctgggt gaccgatagc
   103861 gaagtagtac cgtgagggaa gggtgaaaag aacccccatc ggggagtgaa atagaacatg
   103921 aaaccgtaag ctcccaagca gtgggaggag cccggggctc tgaccgcgtg cctgttgaag
   103981 aatgagccgg cgactcatag gcagtggctt ggttaaggga acccaccgga gccgtagcga
   104041 aagcgagtct tcatagggca attgtcactg cttatggacc cgaacctggg tgatctatcc
   104101 atgaccagga tgaagcttgg gtgaaactaa gtggaggtcc gaaccgactg atgttgaaga
   104161 atcagcggat gagttgtggt taggggtgaa atgccactcg aacccagagc tagctggttc
   104221 tccccgaaat gcgttgaggc gcagcagttg actggacatc taggggtaaa gcactgtttc
   104281 ggtgcgggcc gcgagagcgg taccaaatcg aggcaaactc tgaatactag atatgacctc
   104341 aaaataaaat aacaggggtc aaggtcggcc agtgagacga tgggggataa gcttcatcgt
   104401 cgagagggaa acagcccgga tcaccagcta aggcccctaa atgaccgctc agtgataaag
   104461 gaggtagggg tgcagagaca gccaggaggt ttgcctagaa gcagccaccc ttgaaagagt
   104521 gcgtaatagc tcactgatcg agcgctcttg cgccgaagat gaacggggct aagcgatctg
   104581 ccgaagctgt gggatgtaaa aatacatcgg taggggagcg ttccgcctta gagggaagca
   104641 cccgcgcgag cggtagtgga cgaagcggaa gcgagaatgt cggcttgagt aacgcaaaca
   104701 ttggtgagaa tccaatgccc cgaaaaccta agggttcctc cgcaaggttc gtccacggag
   104761 ggtgagtcag ggcctaagat caggccgaaa ggcgtagtcg atggacaaca ggtgaatatt
   104821 cctgtactac cccttgttgg tcccgaggga cggaggaggc taggttagcc gaaagatggt
   104881 tatcggttca aggacgtaag gtgaccctgc tttgcagggt aagaaggggt agagaaaatg
   104941 cctcgagccg atgttcgagt accaggcgct acggcgctga agtaacccat gccatactcc
   105001 caggaaaagc tcgaacgacc ttcaacaaaa gggtacctgt acccgaaacc gacacaggta
   105061 ggtaggtaga gaatacctag gggcgcgaga caactctctc taaggaactc ggcaaaatag
   105121 ccccgtaact tcgggagaag gggtgcctcc tcacaaaggg ggtcgcagtg accaggcccg
   105181 ggcgactgtt taccaaaaac acaggtctcc gcaaagtcgt aagaccatgt atgggggctg
   105241 acgcctgccc agtgccggaa ggtcaaggaa gttggtgacc tgatgacagg ggagccggcg
   105301 accgaagccc cggtgaacgg cggccgtaac tataacggtc ctaaggtagc gaaattcctt
   105361 gtcgggtaag ttccgacccg cacgaaaggc gtaacgatct gggcactgtc tcggagagag
   105421 gctcggtgaa atagacatgt ctgtgaagat gcggactacc tgcacctgga cagaaagacc
   105481 ctatgaagct tcactgttcc ctgggattgg ctttgggcct ttcctgcgca gcttaggtgg
   105541 aaggcgaaga aggcctcctt ccgggggggc ccgagccatc agtgagatac cactctggaa
   105601 gagctagaat tctaaccttg tgtcaggacc tacgggccaa gggacagtct caggtagaca
   105661 gtttctatgg ggcgtaggcc tcccaaaagg taacggaggc gtgcaaaggt ttcctcgggc
   105721 cggacggaga ttggccctcg agtgcaaagg cagaagggag cttgactgca agacccaccc
   105781 gtcgagcagg gacgaaagtc ggccttagtg atccgacggt gccgagtgga agggccgtcg
   105841 ctcaacggat aaaagttact ctagggataa caggctgatc ttccccaaga gctcacatcg
   105901 acgggaaggt ttggcacctc gatgtcggct cttcgccacc tggggctgta gtatgttcca
   105961 agggttgggc tgttcgccca ttaaagcggt acgtgagctg ggttcagaac gtcgtgagac
   106021 agttcggtcc atatccggtg tgggcgttag agcattgaga ggacctttcc ctagtacgag
   106081 aggaccggga aggacgcacc tctggtgtac cagttatcgt gcccacggta aacgctgggt
   106141 agccaagtgc ggagcggata actgctgaaa gcatctaagt agtaagccca ccccaagatg
   106201 agtgctctcc tattccgact tccccggagc ctccggtagc acagccaaga cagcgacggg
   106261 ttctctgccc ctgcggggat ggagcgacag aagttttgag aattcaagag aaggtcacgg
   106321 cgagacgagc cgtttatcat tacgataggt gtcaagtgga agtgcagtga tgtatgcagc
   106381 tgaggcatcc taacagaccg gtagacttga accttgttcc tacatgaccc gatcaattcg
   106441 ggtcaggcac tagccgtcta ttttcattgc ttaactcttt gacaacacga aaaaaccatt
   106501 gttcaactct ttgacaacat gaaaaaaaaa ccaaaagctc tgccctctct acctatccaa
   106561 ccaagggatg gaagggcaga ggcctttggt gtcccctcca atcaagaatt ggggcctcac
   106621 aatcactagc caatatgctt ttctctcatg cctttcttcg ttcatggttc gatattctgg
   106681 tgtcctaggc gtagaggaac cacaccaatc catcccgaac ttggtggtta aactctactg
   106741 cggtgacgat actgtagggg aggtcctgcg gaaaaatagc tcgacgccag gatgataaaa
   106801 agcttaacac ctcccattct tatttctttt tcaatatgaa aaagaaataa atgagaaatc
   106861 aaaaaggtcg tcttattcaa aaccccaatt atgacatccc tcctctccca cttcacacct
   106921 cggaacgcac cgttccgttc ttatagagag aacggcgctt tcacatcttc ttaacccgaa
   106981 atggctgggg agaggaaagg ttcctttttt tgagggtact cccgggaaca gatccagtgg
   107041 agacggggtg gggcctgtag ctcagaggat tagagcacgt ggctacgaac cacggtgtcg
   107101 ggggttcgaa tccctcctcg cccacaaccg gcccaaaagg gaagtgcctt tccctctggg
   107161 ggtaggaaaa tcatgatcgg gataatggaa cttgggtgtg ggtcttttgt cgaaatggaa
   107221 tggccttttt tttttttatt tatcgtaaac cttttcatta aacatagtat gctcgacccc
   107281 catcagcgta ttttttgttt tacgtcccgt aactcttcct caaagaatag tagagcaagt
   107341 acaagtatta gtagcctaac aaaaaagcgt tcctcatcat taatatgttt gctcacggca
   107401 attgtggact ctcgggagaa tcgatgactg catctttgat gcactgctag tactagtcca
   107461 tctgagaatt cttaattgga tagttgtaaa tatccccagg gctgtggaac aaaggattat
   107521 cccggaccta cgccgaggta ttgtattgac ggtgatttta aaatctcgca gaacaggatg
   107581 tgatacgatg agatagaatg caatagaaac aaagacgggg aagggattac ctactcttaa
   107641 cggtcaaagc gagccccttt cttttattct gaattcttta attcagaatg aatcaaatct
   107701 ccccaggtag gattcgaacc tacgaccagt cagttaacag ccgaccgctc taccactgag
   107761 ctactgagga ataacgagag attagatctc atagagttca attcccgttc tcaacccatg
   107821 accaatatga gctcgaagct tccttagtaa ctcccggaac ttcttcgtag tggccccttt
   107881 ccatgcctca tttcataggg aaccccaaag tggctctatt tcattatatt ccatccatat
   107941 cccaattcca ttcatttaat atccctttgg tgtcattgac ataacagatg tcgtttctag
   108001 tctatctctt tctatttctt ttctatatat ggaaagttca aaaatcatca tataataatc
   108061 cagaaattgc aatagaaaag aaaaagggag gtttgtgatg atttttaaat cttttctagt
   108121 aggtaatcta gtatccttat gcatgaagat aatcaattcg gtcgttgtgg tcggactcta
   108181 ttatggattt ctgaccacat tctccatagg gccctcttat ctcttccttc tccgagctca
   108241 ggttatggaa gaaggagaag aaggaaccga gaagaaggta tcagcaacaa caggttttat
   108301 tacgggacag ctcatgatgt tcatatcgat ctattatgcg cctctgcatc tagcattggg
   108361 tagacctcat acaataactg tactagctct accgtatctt ttgtttcatt tcttctggaa
   108421 taatcacaca aacttttttg attatggatc tactaccaga aattcaatgc gtaatctcag
   108481 cattcaatgc gtattcctga ataatctcat ttttcaatta ttcaaccatt tcattttacc
   108541 aagttcaatg ctagccagat tagtcaacat ttttatgttt cgatgcaaca acaagatgtt
   108601 atttgtaaca agcagttttg ttggttggtt aattggtcac attttattca tgaaatgggt
   108661 tggattggta ttagtctgga tacggcaaaa taattctatt agatcgaata agtacattcg
   108721 atctaataag tcagaattga gaaattctat ggctcgaata tttagtattc tcttatttat
   108781 tacctgtgtc tactatttag gcagaatacc gtcacccatt tttactaaga aactgaaccc
   108841 acaaacggaa gaagggtggg aaagtgagga agaaacagat gtagaaatag aaacagcttc
   108901 cgaaacgaag gggactaaac aggaacaaga gggatccacc gaagaagatc cttctccttc
   108961 ccttttttcg gaagaaaagg aagatacgga caaaatcgat gaaacggaag agatccgagt
   109021 gaatggaaag gaaaaaacaa aggatgaatt ccactttaca gagacacgct ataacaatag
   109081 cccagtttat aaaggcctct tctggtttga aaaacctctt ctgacctttc ttttcgatta
   109141 taaacgatgg aatcgcccat tacgatacat aaaaaataat agatttgaaa gggctgcaag
   109201 aaaagaaatg tcacaatatt ttttttatac atgccgaagt gatggaaaag aaagaatctc
   109261 ttttacgtat ccgcctagct tgtcaacttt tggagaaatg atacaaagaa ggatgtccct
   109321 gcccacacta gaaaaactct cttcggatga actgtacaat cattgggttt atactaacca
   109381 acacaaaaat aacaacttaa acaacgagtt tttaaataga attgaggctc tagatacggg
   109441 atttttttct ctagatatac tcgaaaaaag tactagattg tgtaatgata agactagaaa
   109501 atattacttg cctaaaatgt atgatcccat tttgaatggg ttatatcggg gaacaatcaa
   109561 aaaaaaaatt tcaccttcaa tcataaataa aatttcgtta gaaaatttca tagagacaat
   109621 ggaaattaat aagattcata gtctccttct tcctgatact gattaccaag aggttgaaca
   109681 gaaaatagac cgatttgata aaaaaacttt ttcaacggaa aatcgtcatt tatttacttt
   109741 aatcagtaaa tttgatagag aatcgggatc gagtttaaat tggaagggcc tctctttatt
   109801 ttcagaaaaa gaacaaggaa ggattggttc agaaaaaaga gacaaatttt acaaattttt
   109861 attgaataca attctaacta gccctaatgg tcaaaaaaca aaacaaaaat ttgtaataaa
   109921 cgaaatcagt aaaaaagtcc ctagatggtc atacaaactt attaccgaat tggaattcct
   109981 gtcgggcgca gctcatgaag gcctaccatt ggattatgat atacgttcaa gaaaaaggga
   110041 tcgtgtaata atttataggc ctactaaacg tacaagtgtc aaaaaaagta aattaataaa
   110101 agaattgcta caaaaaataa atacaagaaa agataagaag agatgcgccc accacctgca
   110161 gattttatac cttcacctac aaagaaactc aaaacaccaa ctccattagt aattccatca
   110221 attacgcgtc tatcaaaaaa agaagttaac ttggccaatc ttcttattcc cccaataaag
   110281 aatcttgcat aaaaagcatc tatgtaacca cgattatatg accaatcgta tataccatat
   110341 attattttgt ccaaaaaaac tcttttagga ccagttttaa caaaagagtt aattaagtcc
   110401 caattttgca aagatgaata aacaggttta tataaaaaaa gggctataaa tattccaaaa
   110461 agtgctatac taactgaaaa aagagcatct ttcaaaaatt cataccaatc tattgaatta
   110521 ttcaaatttt gatgtaaaag gtttatagac ggagttaacc attttgataa tatgtccaaa
   110581 tacactcctt cttggttaaa aggaattcct aggtatccaa cgaacaacgt aaatagaacc
   110641 aatacaagta taggaaataa catagtatta tccgattcat aaggatacga aaaaaaaaat
   110701 ttatttccaa aacggggaat agtaataaaa ggttgtgtga tgtttcttgc attctgatca
   110761 ataagatacg ttttttttga aaaaaaagaa aaaatatcat gatttttcat tgttaataaa
   110821 caaaagctct tgttaattat ttttgaatct tctttacccc atagagatat tgaatagaag
   110881 ggagtattct ttttgccact ataattttga aaatgaacgt ttaaatgtcc ttcaaaagta
   110941 agtaaataga ttcgaaacat ataaaatgcg gttaatcccg ctgtaaacca agctattatt
   111001 gctaaaattg gtgaatacaa ccaagtatca ttaagaattt catctttgga ccaaaaacaa
   111061 gcaagaggtg gaataccaca aagagaaagt gtacctaata aaaaagcggt tttggtaatt
   111121 gggatatgtt ttgttaaacc ccccatataa accatattct gacttttatt tggagaatat
   111181 ccaacaagag tttccattga atgaataacg gacccggatc ctaaaaataa taatgctttc
   111241 gaataagcat gagtaatcaa atgaaataaa gcacttcgat aagaacccat acctaaagct
   111301 aacatcatat aacccaattg agacattgtc gaataggcta aacctctctt aatgtctttt
   111361 tgagcaaggg caaaagtagc cccgaataat attgttatta ctcctaccaa agatatgaaa
   111421 ttcattatgt gagggatgac tatgaaaaga ggaataagcc gagctacaag aaaaatgccc
   111481 gcagctacca tagtagcagc atgtataaga gccgaaatag gagtaggccc ctccatggca
   111541 tccggtaacc atacatgaag gggaaattgt gcagatttag caaccgcacc ggcaaataat
   111601 agaacggcac agaaagtaac aaataaaaaa tttacttcat tatgattatt agaaatcaag
   111661 ttattgaata ttttgaataa atctcgaaat tcgaaacttc ctgttatcca ataaaaacct
   111721 aaaattccta ataataaacc aaaatcccca acacgattag ttacaaatgc cttttggcaa
   111781 gcatttgcag caacaggccg tgtgaaccaa aaccctatta gtagatatga acacattcct
   111841 accaactccc aaaaaatata aatttgtatc aaattagaac tagtaactaa tcctaacata
   111901 gaagtactga aaaaactcat aaaagcaaaa aatctcaaat atccttgatc atacgacata
   111961 taattatcac tataaataag aaccataatt ccaatagtag tgattaatat tgacataata
   112021 gaagtaagcg ggtcgatcaa gtaaccgaat tctaaatata aatcattatt aatgatccaa
   112081 gaccatacat attgatagat agaactgccg tttatttgct gaatagatag attgatcgaa
   112141 aaaatcatga ctatacttaa caaaaaaaca ctttgaaaag cccacacacg gcgaagactt
   112201 tttgttgccg acggaaaaag aagaagtccc gctcctatta acataggaac tggaagtgga
   112261 aggaagggta ttatccacga atattgatat gtctgttcca taaaaaagtt ttttattctt
   112321 aattgattgt ttccgattta ccggatctta cccccttcca atttcaaaac aaaaggggtc
   112381 aataaaaaaa tcaagagatg tactaactta aagatatttt ttgaatttta tatattatct
   112441 gggtctttcc aaaatacttt aaatattaaa ataaagaagt tacaattggg caaatgatat
   112501 gacctacttg cttataaaaa gcgaatttag ttattaacta atatttttat taaaataacg
   112561 aaaatacaaa attgcattat tagtaaatca ctttattaca ctaaaaagaa atctgatatg
   112621 aatggatatt aatcatagga ttaactaagg attaactaag gtacaatttt tgtactaatc
   112681 tcgcttttta gtcagtttgt ttcaaatcat taactagttt cagtataaaa ctgattgatt
   112741 agtttctgtt tcaataataa taaaaaaaca tttataggaa acgctataat atctaacatt
   112801 ttatattttc tataagattt ctttttttat ttataaaatt atcaaaaagg ggagtaatat
   112861 aaaatataat ttaataaaaa aatcacgaat acttttttta acaaaacgtg tatcttttaa
   112921 caaattcatt actttaatta ctagtttgat tcgaatttta aattcgaatt taaaaatgga
   112981 atttcgaagt attctttact taagtttgac caattactag aaaaaattca agttttcatt
   113041 aggcttttca ttggacaatc ggttcttaaa cccttcggtc tattttattt agaaaaaaaa
   113101 aatttaatta aatttttttt atagtaagat tttgtacgaa tttcgcatat tttttatctt
   113161 tatatatata tattatatat ttttttgttt tctctagata atatatatta tctagagaat
   113221 aactagataa tgaatatatt cgttttgact aatagatgtc tttcacatcc aactataaca
   113281 acgagtaacc tcttaatttt taaatggcag ttccaaaaaa acgtacttct atatcaaaaa
   113341 agcgtattcg taaaaatatt tggaaaggga agggatattg ggcagcctta aaagcgttgt
   113401 cattaggtaa atctctttct accggaaact caaaaagttt ttttgtgcga caaaaaaagt
   113461 cataaaataa aacattggaa taatccgaat ataaaaatat gcccatttca ttcttaatag
   113521 gaaatcaaca accctactgt ttgtggctaa tcaatatgaa ctataactcg cttcgctatt
   113581 atgtatatgt ataataaaaa ttattcggtt taggggttag taaattataa aaagcttttg
   113641 aaaaaagaat aaagacaaga tacaaaactt gagcctttag ttagtatatt agtagttagt
   113701 atattagtta gtctattttc ttgttttgga gatgggggag tcttttttcc ccatcaaccc
   113761 ttttgtcaca attacaataa tcgacgtttt tatatatata aatctctata tgaaaatgat
   113821 aaatcttttt tgaacaaaaa aaataacgaa atcttttata gttctctcaa taacgagcaa
   113881 taacgagaag gttgaagttt atagttttaa tagttcgatt ctattgaatt atagaagagc
   113941 ataaactaca ccaaagcact aaggtaaata aaacccatac cccataataa tgaaccttct
   114001 aatttgtatt taaacaaagt tttattcatc tatttttcat tttgactaaa aagatttcag
   114061 ttagttgact ccttaaatct cgacgattga gtatgaatag gctattatga attcgaacaa
   114121 gccgctatgg tgaaatcggt agacacgctg ctcttaggaa gcagtgcgag agcatctcgg
   114181 ttcgagtccg agtggcggca gaccttctct tcgaaaagat atacaataac ttataaattc
   114241 tagaatgaat tcaactcctg atttatattt aaggattcct cctttttaaa aaatttatga
   114301 tattttcaat tttagagcat atattaactc atatttcctt ttcgatcgtt tccattgtaa
   114361 ttacaattca tttgataact ttattaatca atgaaatcat aaaactaaat gattcgtcag
   114421 aaaagggaat gatagctact tttttatgta taaccgtatt attagtcact cgttggattt
   114481 tttcggggca tttaccacta agtgatttat atgaatcatt aatctttctt tcttggagtt
   114541 tatcagttat tcatatagtt acatatttca aaaaaaagaa aagccattta agcacaataa
   114601 cttcgtcaag tgttattttt acccaaggct ttgcgacttc gggtctttta actgaaatac
   114661 atcaatccgc aatattagta cccgctctcc aatccgagtg gttaataatg cacgtaagta
   114721 tgatgatatt gggctatgca gctcttttat gtggatcatt attatcagta gcacttctgg
   114781 tccttacatt tcgaaaaaac ataaatgttt tttgtaagag gaatagtttt ttattaaaac
   114841 tacacgagga attttccttt ggtgaaatac aatacataaa tgaaagaaac aattttttag
   114901 gaaatgtttc ttttttttct gctaacaatt attatcggtc ccaattgatt caacagttgg
   114961 attattggag ttatcgtgtg attagtctag gttttctctt tttaactata ggtattcttt
   115021 caggagcagt atgggctaat gaagcatggg ggtcctattg gagttgggac ccaaaggaaa
   115081 cttgggcatt tattacttgg atcgtatttg cggtttattt acatactaga accaatatca
   115141 atttacaggt tgaaatttcc gcaattgtgg cgtctatggg ctttcttata atttggatat
   115201 gctattttgg ggtaaatcta ttaggaatag ggctacatag ttatggttca tttacggtaa
   115261 catctagttg aattcaagaa aggtttttgc gaatttaaaa atagaaatag aatatgttgt
   115321 ttgtatataa aaaaacttta tatgaaccgg tgagaaccat gtgaatccag tagtgcgggg
   115381 attcgcatgg ttcttacaaa gaccaaacat attgggttaa ttttattttt aacttaagag
   115441 aggaaaaata cttctttttt taattatcca aatcctatga tttttttatg aaaacgatct
   115501 ataaacaaaa ttagataaaa gaacctccac cttgtcaact gatagggaaa gaacaaaatc
   115561 cgggtacata ccaataccta ttacaggtat aaagatagcg atcgaaacaa ataattctcg
   115621 cggtccagaa tcaaaaacat aagagtttgg agcattaaat agcttgtatc catagaacat
   115681 ctggcgtaac atagataatg aataaatagg agttaatatc atcccaattg ccattaaaag
   115741 agtaattcct aattttgata ttaaaagata tttttggctg gtaatgattc caaaaaaaac
   115801 tatcaattct gcaacaaaac cactcatacc cggtaatgca agagaagcca ttgaaaagct
   115861 gctgaacatc gtgaatattt ttggcattgg gatagctatt ccgcccattt cgtcgagata
   115921 aacaagacgt attctatcat aactcgttcc ggccaagaaa aaaagcgcag caccaataaa
   115981 tccatgagaa actatttgta aaatggctcc attgagtccc gtatcgttta tagaaccaat
   116041 tcctataagt atgaaaccca tatgagatac agaggaatag gctattcttt tttttaaatt
   116101 acgttggcca agagatgttg aagctgcata tattatttgt attgtgccta ctatcaccaa
   116161 ccacggagaa aatagagaat gggcatggga taataactcc atattaatcc gaatcaatcc
   116221 atacgctccc atttttaata agattccggc taaaagcata caagtactgt aatgtgcttc
   116281 tccatgggta tctggtaacc atgtatgtag aggtataatc ggcgatttga cagcaaaagc
   116341 aataaaaaat ccaatatata atattatttc caacgccgca ggatatgact gattaactaa
   116401 tgttgcaagg tttaatgtcg gctcagtaga accgtataaa ccgacaccca gaactcccat
   116461 taagagaaaa acggaacccc ccgccgtata taaaataaat tttgtagccg agtaaagacg
   116521 tttctttcct ccccacatgg ataaaagtag ataaaccgga attaattcta actcccacat
   116581 gatgaaaaaa agtaaaaggt ctcgagaagc aaataatcct atttgcccgc tgtacattgc
   116641 taacatcagg aaatggaata atcgagaatc tcgagtaact ggccaagccg ctaaggtagc
   116701 taaagtagtg atgaatcccg ttagtaatat gggtcctata gaaagtccat ctattcctaa
   116761 tctccaatcg aaatcaaaaa aaatgatcca tttaaagtcc tcgactagtt ggattaatgg
   116821 atcatccaat tcaaagtgat aacagaatgc ataagtcgtt agcaggagtt ctaaaataca
   116881 tatacatata gtataccacc taatgactct atttcctcta tggggaagaa ataaaattac
   116941 ggagcctgcg aatattggca aaattacaat tattgttaac caaggaaaaa aattcgtggt
   117001 aaagacaaga tacgcttgga ccagaaaaac ccgtgctcaa aataacatat atttttagag
   117061 cacggtcgat aaaaaaaatc aaatggattc aagtagagtt ttctggaaca tatcaataag
   117121 ctagacccat actacgagtt gtttcattcc ataaagaaac ccgaacgctc aagaaatcgg
   117181 ttggacaggc ggattcacat ctcttacaac caacacaatc ttctgttctt ggagcagaag
   117241 caatttgttt agctttacat ccgtcccaag gtatcatttc taatacgtcg gtgggacagg
   117301 ctcgaacaca ttgagtgcac cctatacatg tatcataaat ctttactgaa tgtgacattt
   117361 gatctatcta tttttgaatg tcataaagtt tcgatatagt aaacttataa atgaagggta
   117421 tatttagata ctagatgaat caatgagtta tcagaaaaag attaatctac ctttgccgtg
   117481 gctcataaga gagggctaaa atactttgat ttcttatgtt tgtgtaaacc tgattaaacc
   117541 tcacgtagca tacatgcgga ttttaatttc tttatcttta tgaatagaat tataaataaa
   117601 atctttgtat ttatatgatt aatactattt attcaacaaa gtagattgat tgatacgagt
   117661 tgattttctg ttacgataaa ttgatgaaac aatagctagt ccaatagcgg cttcagcggc
   117721 tgcaatagct ataacaaaaa tagagaaaat tgctcctttt aattgacgac tatcaaaaaa
   117781 atcagaaaat gttacaaaat ttatattaac tgcattcaaa ataagttcaa gacacataag
   117841 ggccctaacc atatttcgac tcgtaatcaa tccataaaga ccaacagaaa ataaataggc
   117901 actcaaaaca agtacatgtt cgagcatcat taaaaaactc cttctcaatc tcgattcatt
   117961 tcaatctgaa caaaaattaa actgatttcc tttaatataa caaatacaaa acaaaagaat
   118021 atattggtaa tagatcgaac taaaagaatt tttcaaaaaa aaaagaaggg aaattaatgt
   118081 gataacccca acaaagtttg atttgtattc cgaattcgaa atatttctta ttgacgagct
   118141 acagcaatcg cacctattaa ggcaactaaa agaattattg aaatgagttc aaatggaaga
   118201 aagaaatctg ttgataaatg aatcccaatt tgttgactat tacttatcaa atcttgctct
   118261 acaatctggt ttgattttgt agtccaaata atcccgtacc atgacgtatc tggaatagta
   118321 gtaattagtg aaacaaaaat acttgtacaa acaatcgacg taactccgtc cccaacggtc
   118381 caaagatgaa aatctttgta atattcggaa ccattcatga acatcacagc aaaaatgatt
   118441 aaaacattta tggctcctac gtaaataaga agttgcgcag cagctacaaa atgagagttt
   118501 gatagaatat agaataggga tgtacaaaca agaaccaatc ccaatgaaaa ggcagaataa
   118561 attggattgg ggagtaatac cactcccaga cctcctaata taagacctga tcccagaaag
   118621 actaaaagaa aatcatgtat tggtccgggt aaatccattc tatatatata taaatagata
   118681 aataaatcga aatctttcat aacttgaatt gacctgacca ggaaaaaaga agttatttta
   118741 tcatacttct tcattattaa tgcagtatta aatattaatt gaattcaatt tgaacagatg
   118801 tagatgtgga ttgatctaga tatagttatt gaaccgattt cgttctttat ccgaaatctt
   118861 tttttaaact aaatatatat ttcaaagcaa atccaaattt tactatgatt ctcatcaaca
   118921 aacaaaacca atcaatcaat agtttagagt tgtaattatt caccaagcaa gagtctcatt
   118981 cttttacatc aaaagggggt cttattaatt gggagttgct cttgaattaa gtctttttta
   119041 tttcaggcaa attcaaaatt gttcgagtcg tgtaatcgtt aattattgac attggtaaac
   119101 gccctaacgc tatttgatta taattcaatt cgtgacgatc atatgtagaa agttcatatt
   119161 cttcagtcat tgataaacaa tttgttggac aatactcaac gcaattgcca caaaatatac
   119221 agattgcgaa atcaatactg taattaagca atcgtttctt tctaatatct gtttccaatt
   119281 tccaatctac aacaggtaga tctataggac atacacgaac acatacttca caagcaatgc
   119341 atttatcaaa ttcaaagtgg attcggccgc ggaaacgctc cgatgtaatc aatttttcgt
   119401 agggatattg aatagttaca ggtaaacgac tcgcatgtga taaggtaatc atgaaacctt
   119461 gaccgatgta ccttgcagct cgtactgttt gttgaccata attcatgaac tcagttacca
   119521 tagagaacat atcgtgaata tctataaaaa tttttatgct tgttttgttt ctttctcttg
   119581 ttcttgttta agacaagtcg tgaagataga atattgtatt cttttacagc gaaagaagtt
   119641 gggaagaagt tgttaataat agattgccga gagatatagg taaaagaaat ttccacccaa
   119701 gatttaagag ttggtccatt cttagccttg gtaaagtcca tcttgttgtt atagcaatga
   119761 ataagaacaa ataagtttta gctaatgtaa taaagatacc aattattgtt ccaaagactc
   119821 tacccgcttt atttatttca aaaaaagaag gaacggctat gtacggaaga gaaagattcc
   119881 aaccccccaa gtaaagaacc gttacaaata atgcagaaac tagtaaattc agatacgaag
   119941 caacgtaaaa taaaccaaat tttatacctg aatattcggt ttgataacct gctaccaatt
   120001 cttcttctgc ttctggtaaa tcaaaaggta atctttcaca ctcggctaag gacgaaatta
   120061 gaaaaatgat aaaccctata ggttggcgcc acaaattcca tccccaaaaa ccatattttg
   120121 actgcgcttc aactatatca actgtactta aactgttaga taattatagt cgacgataac
   120181 attactgttc gcaacgctat tacagaaccg tacatgagat tgtcacctca tacggctcct
   120241 caaaggtcac aaataaatct aagacccgtt tgctattttt tttatcttga tatgttttgt
   120301 aggatagaat ccaaatctat tgcaaggtcc ccaattagac aatggaattc tgtctgctat
   120361 atattatttt ttattataaa gtgcttctga attgatctta tcttttaaaa atttaaaatt
   120421 ttttgttgag taataactta acctttaaat aaaaagtttt ttgtataaat ctcaataaat
   120481 atttcaactt agcatttttg attacaaaaa aatgatacat tgcattcgtt cacgaaacat
   120541 tacaagaatt ctatctctct aaaaaggatc ttttttgtag tgcaatttaa ttctttcgag
   120601 tttctttttt tgttcctatt ctcctttctc agaaaaaggt actttaaaca aagcaaagga
   120661 ttacttcgtt cttgatagtt atttacttaa tcggtggata ggaaaatact ctggatcgga
   120721 atcgtgggga gtactccttc atcatttcta ccaacataaa gccccaatta gaatcccttt
   120781 tatgctatgt agtatgaaca gaaaaatcct gttgaataac gtacatagtc tctattacga
   120841 atcctttgtg taacttggtg ttcctaacta tccactcttt ttggtcaaaa ggaccccgct
   120901 cattagggta atagatgcct gttaatagct aggaaaatcc ctaagatagt tgctcctttt
   120961 gaacccgctt caagtcatga tgactaatca ctcaatcttg gggtaaatag tatataatgc
   121021 ttatgtttac tttcacttaa cacttgtaca taggaaatga gactgaatct ttttactgca
   121081 aagtaagaag ctgttttttt cactcatata actatctggt ttagttcatc aacccgaatg
   121141 atgaataaaa aataaaaatg tatattcaac tcatgacatt tccttcctag aaagaaaaga
   121201 catagaggaa tttttatgtt ttaacgaatc acacgtagag atattgataa cacacataga
   121261 gttaatggta tttcataact aattgattga gcagcagccc gtaaaccacc taaaaaggaa
   121321 tatttattat ttgatccata acctgacata agaaggccca cgggagcaat acttgaaatg
   121381 gcaatccata aaaaaacacc aatactgaaa tcggctagaa caagtcgata tccaaaagga
   121441 attactaaat aacttagtag aattgatgtg actgctatgg atggtccgat actgaataaa
   121501 cgagaatctc ctcttgatgg aagaagattc tctttgaaaa gtaattttgt accatctgct
   121561 aaagcttgaa gagttcccaa agggccggcg tattcagggc caatacgttg ttgtatcccc
   121621 gcagatattt ctctttctaa ccaaacaatt actaatacac ctattgtgat tcctaataca
   121681 ggagtaaaaa tagggacaag catccatacg atctcatata cctcttttaa ggattccaat
   121741 ctaaaaaaag aattgatagc ttgtacttct gttgtatcta ttatcatttt aacgatcaac
   121801 ttctcccata atgatatcta tgctacctag tattgtcata atatcagcca atttcattct
   121861 tttaactaat tgaggaagga tttgcaaatt gataaaaccc ggcggtcgga ttttccatct
   121921 ccaaggaaaa acacccttat ctcctatcag aaaaacccct aattctcctt ttggggcttc
   121981 gactctcaca taaagttctt gttttgacaa ttcaaaagta ggagaaggtt tcttactgat
   122041 aaatcgatag tcaaaatcat tccattcggg atcccatatt ttatcaaagc gccggatttc
   122101 taaattctca tagggccccc ccggaattcc ttctaaagcc tgttgaataa tttttattga
   122161 ttctgtcatt tcactgattc gtactaaata acgagctaat gaatcccctt ccttttgcca
   122221 ttgaactccc caatcaaatt catcgtaaga ctcataatga tcaacctttc gaagatccca
   122281 ttgtattccc gaagctcgta gcatcggtcc cgataaaccc caatttattg cctcctctcc
   122341 gccaataatg cctactccct caactcgctc taaaaaaata ggattccgtg taataagcct
   122401 ttgatactca gtaactcttg ttaaaaaata atcacaaaaa tccaaacatt tatctaccca
   122461 gccataaggt aaatcagcag cgactcctcc aatacgaaaa taattatgca tcattcgcat
   122521 accggtagca gcttcgaata ggtcatatat caattctctt tctcgaaaaa tatagaagaa
   122581 gggggtctgt gcgccaatat ctgccataaa agggccaagc cataacaaat gcgaagctat
   122641 acgacttaac tctaacataa tgactctgat atagctggcc cttttaggca cttgaatatt
   122701 gcctaactgc tctggtgcat ttacagttat tgcttcagtg aacatagtag ctaaataatc
   122761 ccaacgtgtt acataaggta aatattgtat aattgttcgg ttttccgcaa ttttttccat
   122821 tcctctatgt aaataaccca atatcggttc acagtcaata acatcttcac catctagagt
   122881 aacaatgagt cgaagaacac cgtgcattga tgggtgctga gggcccatat ttactatcat
   122941 aaggtcattt cgtgtagctg gtgcagtcat aggttttttc ccgattcatt cttccatgaa
   123001 ttgctgaaag tgaaaagagg ttcatcacaa tttaagctaa aattaaaaat tattcttcaa
   123061 attaatgatt ttttgtttct cgaatctcca accggccgat taattcttta taacgtactc
   123121 tatttttttt tgacaaatag gcgagcagcc gttgacgttt tcctagaatt ttacgcagac
   123181 ctctctgaga taaatagtct tttttgtgca attccaaatg tgaagtaagt ttccgtatcc
   123241 tattggtgaa aataactact tgaaattcaa cagacccctt gttgtcttgg ttttcctctt
   123301 tcaaaataat ggcactgaat gtatttttta tcataaaaaa gctccttcta ccctttaatt
   123361 tacatataaa atattttatt ttttggatca gtaataataa tattagtcat tttaatgtat
   123421 taattagtat acacaataat tttagtttta gttggacagg gataaaaaag tagatggtac
   123481 gtttttacac ttactacgtc aaagaattta gacctaaaat tcggaatatt acatatattc
   123541 gtttatttta tagattttag acaaacaaat tgatacgtca gtgacttagt attaaataaa
   123601 aatgatctaa tattagactg ggacgtaaga taggtcatat gtgcatctgt ttgcttttct
   123661 atctggtaca gaatatatag caaaaatgta ccattaacca attttgaatt gtggatatat
   123721 tcttaacaaa ctaaaacggc ttccattatt ggtattaaac caatatctat tcatacaagc
   123781 taagtcttct aatcgataat taggccaaag aaataacttt aatttaataa attcgttttt
   123841 atctctataa agatggtttt tttgatccaa aaagggattc ctgtttttta tgttcctttt
   123901 gttacaaaat acgtgatttt tatccacact atttatattt atattctttg agttgaaaga
   123961 aattataatt ctcaattctc tacgccgtct agatgataaa atattttcag gaacgataaa
   124021 atcataatgt tttttgtctc tctttcgaat tattatttga tatattggga tatattcata
   124081 caatttcttt ttattgatat atctttcttc tcgatatctt tgaggagttt ggtacttact
   124141 tttatgaact aatgatatac ctacggtttg atatataata aagtatccgt cattttttac
   124201 agacaaacga atgggatcga taaaaaatat ccccttttta ttcaattcta taggagtcaa
   124261 tttttttcga atcaccatta tatccagatt tatttcttta ctttgaatag acgatatagt
   124321 agtatctctt ggatttctca gtccaagcaa gtaacaatat atcttgatat tattgatcat
   124381 tctttcagtt aaattcggaa ttaaaccatc gtctattatc cattgaaaaa gcaaatagtg
   124441 tttccgtaag aaaatcattt ctggtctcat cttattacgg atcttatatt gttttttcat
   124501 tttatcttgg ttttgtgaat gtgaatatga tccaaggcct cttcggcccg cgggttcttt
   124561 ttcttcttga ttttgattta ttaattcata atatcttttt tcatttgatg gtcgaaaaaa
   124621 attccatttt ttattttcgg cgatattttt atttaaattt aaaagaagta atttgcttgg
   124681 tataatccaa ggttttcttt tgtatacatt ataaagtgac acaaattctg ggaagaacgg
   124741 aagtttcaga tttgtcgatc ttgggtttag gatttcttca ttcatttcca tccaatcaaa
   124801 aaaaagtttc ttgtcagtga ttggatttat ttgtaaatct tgatgaatca tcagataaaa
   124861 aatatcgttt ttatagattt tctcaatttt ttggtaattc ttacttccaa gattagtatt
   124921 tatattactg ctagaatcca ttttggtcca ggcctcaata tctttttttt gtcttataaa
   124981 aaaatttaga attgtccaat caaaatattt tctatcttta tttttttgca tacacaaaat
   125041 atcacccttt ataccaccct tttctagata atgattgata ggaatttcct ccaggctttc
   125101 aaagaaattt tgtttataat tgttgtaatt aaaagtaatt ttttggttgt tatttaattc
   125161 taatggtgat ccataaataa tatatgagga cttcttaatt tcagaattaa tagatttata
   125221 tgataaaaga ttatatatat agtattttgt aaaattctct ttttggtttg gtaatggata
   125281 tactttaaaa tccttttgtt ttttgtgata aagtaagagg tctttttcat acgaattaca
   125341 ttttgttaaa tctttatttt gggtaatacc accttcattt attgtagttc gccatttttg
   125401 tggtattaat ccaaaccatc taatctgaga gaaattgtat tgataatgac ctcttaacca
   125461 gtttttccat tgattcgttt cagaacttga aagttctgta tgtcttaatt cggaatgaaa
   125521 tattccttgt gttacaaaat aattttttat tgcagtctta agaaaaacgg gagttctagg
   125581 atactcaaaa atagatctta acttatacaa attaataact tgggtttgtg ataatttgta
   125641 aaaaacatat gcttgtgata aagcggataa gtcaaaaaaa agatgtgaat tcctcttcct
   125701 cttactattc ttaatattgt gaagtttact ttttagagtc gaaataaagt taatttcttt
   125761 tttttttttt ttttcttggt ttgttttatt attgtaaatg tatttatcaa aacaaaaatt
   125821 tcttgattca agaactagtt gtgtaggaat tctggcaata tgaatgatac atagaaagat
   125881 atcgatgtat attcttttaa ttaaaatttt tataaacaaa tctaatttat atattaatcg
   125941 attgcttctt atttttattt taaatatttt ccaaaaaaat tttgatgatt tttcttttct
   126001 attcgaactt gttttgttaa gactacttct tttcttggcg ttgctatttt tttcttttgt
   126061 aagactcttt gttttctttc tgattgtgct tgttctatca gtcagatttt taattttttt
   126121 ttctctcagt gaataatttg tattatctgt agatttaatt tttctaaacg agccgtgaat
   126181 tatctgattc ctaatcatag aatctttttt tttgtcagtt tcgccggatt catatgtctt
   126241 tctcaatcta aagaattgag ttggatgtac ttttaaaagt tcttttttta tgttttttat
   126301 aaacacaaat aaaacgtttt tgagaatcac ccgttttggt tcttttgaat cttgtagaaa
   126361 attttttgtt ctttctttta aaacgcttag aaatcgaaaa ttattatttt ttgtttttct
   126421 aatttttttt ttaagttctt taaaaatagg attaaaaaag gagggtttgg gggggacaga
   126481 accaaaggga aggttagttt gcgtccccca agccgttaaa aaagaagact tttgttgttc
   126541 tttctttaga tctttataag acgaaaaaga gggcctaaat ttggatctgt gccaaggttt
   126601 caaataaaaa ggaaatacta tttttatctg aataccatct ttaaaccaat ttatgggaag
   126661 ttcgagttct gatacttgaa caccattata ggtacatata atatgctttt ctctattcca
   126721 ctcatcaaag tcctcagtcc actcaggggg ttgagataat aaaatacgcc caatattttt
   126781 aactattatc aatgaaggta ataaaatata ttttctaaaa atagattgaa ttattaaaat
   126841 taaacttctt gttgcttgtg gatatggaac aaaatcccag gcttccgcga tttttatcca
   126901 cgttttttcc tttattttgt tctcttcttc ttccttttgt cttttttttt tctcctcttt
   126961 ataatcttta aattctgctc ctttacccat ccaattttta aaaaaaattt tcatctgttc
   127021 ggtaatagta aaataaaaaa ggggggcttt ttttattctg tcaaaaaaaa ggggggaatg
   127081 tgcatttgct tgaaacaatt ttgaaataaa agttttacgc ctttgagcac gcatagaacc
   127141 tttgatgaat tctcgacgaa aatctgattc ttctgaatag tctctaatag agacccagtt
   127201 tttgacactt gtacgtttag taggcctata aattattaca cgatcccttt ttcttgaacg
   127261 tatatcataa tccaatggta ggccttcatg agctgcgccc gacaggaatt ccaattcggt
   127321 aataagtttg tatgaccatc tagggacttt tttactgatt tcgtttatta caaatttttg
   127381 ttttgttttt tgaccattag ggctagttag aattgtattc aataaaaatt tgtaaaattt
   127441 gtctcttttt tctgaaccaa tccttccttg ttctttttct gaaaataaag agaggccctt
   127501 ccaatttaaa ctcgatcccg attctctatc aaatttactg attaaagtaa ataaatgacg
   127561 attttccgtt gaaaaagttt ttttatcaaa tcggtctatt ttctgttcaa cctcttggta
   127621 atcagtatca ggaagaagga gactatgaat cttattaatt tccattgtct ctatgaaatt
   127681 ttctaacgaa attttattta tgattgaagg tgaaattttt tttttgattg ttccccgata
   127741 taacccattc aaaatgggat catacatttt aggcaagtaa tattttctag tcttatcatt
   127801 acacaatcta gtactttttt cgagtatatc tagagaaaaa aatcccgtat ctagagcctc
   127861 aattctattt aaaaactcgt tgtttaagtt gttatttttg tgttggttag tataaaccca
   127921 atgattgtac agttcatccg aagagagttt ttctagtgtg ggcagggaca tccttctttg
   127981 tatcatttct ccaaaagttg acaagctagg cggatacgta aaagagattc tttcttttcc
   128041 atcacttcgg catgtataaa aaaaatattg tgacatttct tttcttgcag ccctttcaaa
   128101 tctattattt tttatgtatc gtaatgggcg attccatcgt ttataatcga aaagaaaggt
   128161 cagaagaggt ttttcaaacc agaagaggcc tttataaact gggctattgt tatagcgtgt
   128221 ctctgtaaag tggaattcat cctttgtttt ttcctttcca ttcactcgga tctcttccgt
   128281 ttcatcgatt ttgtccgtat cttccttttc ttccgaaaaa agggaaggag aaggatcttc
   128341 ttcggtggat ccctcttgtt cctgtttagt ccccttcgtt tcggaagctg tttctatttc
   128401 tacatctgtt tcttcctcac tttcccaccc ttcttccgtt tgtgggttca gtttcttagt
   128461 aaaaatgggt gacggtattc tgcctaaata gtagacacag gtaataaata agagaatact
   128521 aaatattcga gccatagaat ttctcaattc tgacttatta gatcgaatgt acttattcga
   128581 tctaatagaa ttattttgcc gtatccagac taataccaat ccaacccatt tcatgaataa
   128641 aatgtgacca attaaccaac caacaaaact gcttgttaca aataacatct tgttgttgca
   128701 tcgaaacata aaaatgttga ctaatctggc tagcattgaa cttggtaaaa tgaaatggtt
   128761 gaataattga aaaatgagat tattcaggaa tacgcattga atgctgagat tacgcattga
   128821 atttctggta gtagatccat aatcaaaaaa gtttgtgtga ttattccaga agaaatgaaa
   128881 caaaagatac ggtagagcta gtacagttat tgtatgaggt ctacccaatg ctagatgcag
   128941 aggcgcataa tagatcgata tgaacatcat gagctgtccc gtaataaaac ctgttgttgc
   129001 tgataccttc ttctcggttc cttcttctcc ttcttccata acctgagctc ggagaaggaa
   129061 gagataagag ggccctatgg agaatgtggt cagaaatcca taatagagtc cgaccacaac
   129121 gaccgaattg attatcttca tgcataagga tactagatta cctactagaa aagatttaaa
   129181 aatcatcaca aacctccctt tttcttttct attgcaattt ctggattatt atatgatgat
   129241 ttttgaactt tccatatata gaaaagaaat agaaagagat agactagaaa cgacatctgt
   129301 tatgtcaatg acaccaaagg gatattaaat gaatggaatt gggatatgga tggaatataa
   129361 tgaaatagag ccactttggg gttccctatg aaatgaggca tggaaagggg ccactacgaa
   129421 gaagttccgg gagttactaa ggaagcttcg agctcatatt ggtcatgggt tgagaacggg
   129481 aattgaactc tatgagatct aatctctcgt tattcctcag tagctcagtg gtagagcggt
   129541 cggctgttaa ctgactggtc gtaggttcga atcctacctg gggagatttg attcattctg
   129601 aattaaagaa ttcagaataa aagaaagggg ctcgctttga ccgttaagag taggtaatcc
   129661 cttccccgtc tttgtttcta ttgcattcta tctcatcgta tcacatcctg ttctgcgaga
   129721 ttttaaaatc accgtcaata caatacctcg gcgtaggtcc gggataatcc tttgttccac
   129781 agccctgggg atatttacaa ctatccaatt aagaattctc agatggacta gtactagcag
   129841 tgcatcaaag atgcagtcat cgattctccc gagagtccac aattgccgtg agcaaacata
   129901 ttaatgatga ggaacgcttt tttgttaggc tactaatact tgtacttgct ctactattct
   129961 ttgaggaaga gttacgggac gtaaaacaaa aaatacgctg atgggggtcg agcatactat
   130021 gtttaatgaa aaggtttacg ataaataaaa aaaaaaaagg ccattccatt tcgacaaaag
   130081 acccacaccc aagttccatt atcccgatca tgattttcct acccccagag ggaaaggcac
   130141 ttcccttttg ggccggttgt gggcgaggag ggattcgaac ccccgacacc gtggttcgta
   130201 gccacgtgct ctaatcctct gagctacagg ccccaccccg tctccactgg atctgttccc
   130261 gggagtaccc tcaaaaaaag gaacctttcc tctccccagc catttcgggt taagaagatg
   130321 tgaaagcgcc gttctctcta taagaacgga acggtgcgtt ccgaggtgtg aagtgggaga
   130381 ggagggatgt cataattggg gttttgaata agacgacctt tttgatttct catttatttc
   130441 tttttcatat tgaaaaagaa ataagaatgg gaggtgttaa gctttttatc atcctggcgt
   130501 cgagctattt ttccgcagga cctcccctac agtatcgtca ccgcagtaga gtttaaccac
   130561 caagttcggg atggattggt gtggttcctc tacgcctagg acaccagaat atcgaaccat
   130621 gaacgaagaa aggcatgaga gaaaagcata ttggctagtg attgtgaggc cccaattctt
   130681 gattggaggg gacaccaaag gcctctgccc ttccatccct tggttggata ggtagagagg
   130741 gcagagcttt tggttttttt ttcatgttgt caaagagttg aacaatggtt ttttcgtgtt
   130801 gtcaaagagt taagcaatga aaatagacgg ctagtgcctg acccgaattg atcgggtcat
   130861 gtaggaacaa ggttcaagtc taccggtctg ttaggatgcc tcagctgcat acatcactgc
   130921 acttccactt gacacctatc gtaatgataa acggctcgtc tcgccgtgac cttctcttga
   130981 attctcaaaa cttctgtcgc tccatccccg caggggcaga gaacccgtcg ctgtcttggc
   131041 tgtgctaccg gaggctccgg ggaagtcgga ataggagagc actcatcttg gggtgggctt
   131101 actacttaga tgctttcagc agttatccgc tccgcacttg gctacccagc gtttaccgtg
   131161 ggcacgataa ctggtacacc agaggtgcgt ccttcccggt cctctcgtac tagggaaagg
   131221 tcctctcaat gctctaacgc ccacaccgga tatggaccga actgtctcac gacgttctga
   131281 acccagctca cgtaccgctt taatgggcga acagcccaac ccttggaaca tactacagcc
   131341 ccaggtggcg aagagccgac atcgaggtgc caaaccttcc cgtcgatgtg agctcttggg
   131401 gaagatcagc ctgttatccc tagagtaact tttatccgtt gagcgacggc ccttccactc
   131461 ggcaccgtcg gatcactaag gccgactttc gtccctgctc gacgggtggg tcttgcagtc
   131521 aagctccctt ctgcctttgc actcgagggc caatctccgt ccggcccgag gaaacctttg
   131581 cacgcctccg ttaccttttg ggaggcctac gccccataga aactgtctac ctgagactgt
   131641 cccttggccc gtaggtcctg acacaaggtt agaattctag ctcttccaga gtggtatctc
   131701 actgatggct cgggcccccc cggaaggagg ccttcttcgc cttccaccta agctgcgcag
   131761 gaaaggccca aagccaatcc cagggaacag tgaagcttca tagggtcttt ctgtccaggt
   131821 gcaggtagtc cgcatcttca cagacatgtc tatttcaccg agcctctctc cgagacagtg
   131881 cccagatcgt tacgcctttc gtgcgggtcg gaacttaccc gacaaggaat ttcgctacct
   131941 taggaccgtt atagttacgg ccgccgttca ccggggcttc ggtcgccggc tcccctgtca
   132001 tcaggtcacc aacttccttg accttccggc actgggcagg cgtcagcccc catacatggt
   132061 cttacgactt tgcggagacc tgtgtttttg gtaaacagtc gcccgggcct ggtcactgcg
   132121 accccctttg tgaggaggca ccccttctcc cgaagttacg gggctatttt gccgagttcc
   132181 ttagagagag ttgtctcgcg cccctaggta ttctctacct acctacctgt gtcggtttcg
   132241 ggtacaggta cccttttgtt gaaggtcgtt cgagcttttc ctgggagtat ggcatgggtt
   132301 acttcagcgc cgtagcgcct ggtactcgaa catcggctcg aggcattttc tctacccctt
   132361 cttaccctgc aaagcagggt caccttacgt ccttgaaccg ataaccatct ttcggctaac
   132421 ctagcctcct ccgtccctcg ggaccaacaa ggggtagtac aggaatattc acctgttgtc
   132481 catcgactac gcctttcggc ctgatcttag gccctgactc accctccgtg gacgaacctt
   132541 gcggaggaac ccttaggttt tcggggcatt ggattctcac caatgtttgc gttactcaag
   132601 ccgacattct cgcttccgct tcgtccacta ccgctcgcgc gggtgcttcc ctctaaggcg
   132661 gaacgctccc ctaccgatgt atttttacat cccacagctt cggcagatcg cttagccccg
   132721 ttcatcttcg gcgcaagagc gctcgatcag tgagctatta cgcactcttt caagggtggc
   132781 tgcttctagg caaacctcct ggctgtctct gcacccctac ctcctttatc actgagcggt
   132841 catttagggg ccttagctgg tgatccgggc tgtttccctc tcgacgatga agcttatccc
   132901 ccatcgtctc actggccgac cttgacccct gttattttat tttgaggtca tatctagtat
   132961 tcagagtttg cctcgatttg gtaccgctct cgcggcccgc accgaaacag tgctttaccc
   133021 ctagatgtcc agtcaactgc tgcgcctcaa cgcatttcgg ggagaaccag ctagctctgg
   133081 gttcgagtgg catttcaccc ctaaccacaa ctcatccgct gattcttcaa catcagtcgg
   133141 ttcggacctc cacttagttt cacccaagct tcatcctggt catggataga tcacccaggt
   133201 tcgggtccat aagcagtgac aattgcccta tgaagactcg ctttcgctac ggctccggtg
   133261 ggttccctta accaagccac tgcctatgag tcgccggctc attcttcaac aggcacgcgg
   133321 tcagagcccc gggctcctcc cactgcttgg gagcttacgg tttcatgttc tatttcactc
   133381 cccgatgggg gttcttttca cccttccctc acggtactac ttcgctatcg gtcacccagg
   133441 agtatttagc cttgcaaggt ggtccttgct gattcacacg ggattccacg tgccccatgc
   133501 tactcgggtc agagcataag ctagtgatgc tttcggctac tggactctcg ccatctaggg
   133561 tgcagtactc caccgcttcg cctagcagca cgacgcttgt attgctctcc cacaaccccg
   133621 ttttcacggt ttaggctgct cccatttcgc tcgccgctac tacgggaatc gcttttgctt
   133681 tcttttcctc tggctactaa gatgtttcag ttcgccaggt tgtctcttgc ctgcccatgg
   133741 attcagcagc agtttgaaag gttgacctat tcgggaatct ccggatctat gcttattttc
   133801 aactccccga agcatttcgt cgcttactac gcccttcctc gtctctgggt gcctaggtat
   133861 ccaccgtaag cctttcctcg tttgaacctc gcccttagct ttaaggctat gccatcctaa
   133921 ggtgctgcta aatggatgga tcttatcaac gtccatgaat gataaatcat agatcgaacc
   133981 gccgaatcgg aaaaattggg tactattata tagctttgta tcggctaagt tcacgagttg
   134041 gagataagcg gactcgaacc gctgacatcc gccgcagggt aaaccaccgc ctctcaggtc
   134101 ccccgactga ttctaccata gaggccaacg atagacaata actccccccc gaacacagct
   134161 tacaactttc atcgtactgt gctctccaaa gagcaactct tctcaaaatc tcactcaaaa
   134221 ggtgctgagt tggaatccca ttctaactaa ggattcttgt ggttccggag tatccagcta
   134281 caggagaacc gggaacggag agcccccccc ctttccgacg actctttggt cttaagaacg
   134341 caagttttaa gaatgagtga ttgcccttct ccgaccctta ctgcccaacc tgagagcgaa
   134401 cagctaatgc gttccactta ttgattattg aacagggttc tatggtcggt ccgtgacccc
   134461 tggatgccga aggcgtcctt ggggtgatct cgtagttcct acggggtgga gatgatgggg
   134521 tcggtccatg gattttcctt cctttttccg catttcgctc aaagggttga agggagatag
   134581 tgcatcaagc tgttcgcaag gccaacttga tcctcttccc cagagatccc agatgaggga
   134641 accctaggag agccgccgac tccaactacc gtccatgtac gatccatact ggatctgacc
   134701 aactgcccat cctacctcct ctacgttctt gacatcccat ctttgtctca gtagagtctt
   134761 tcagtggcat gtttcggtcc tcttccccat tacttagaaa aagtgagcca ccggttcagg
   134821 tacaagatac tatcattacc gcctggacaa ttagacatcc aacccgtaat cgcaacgacc
   134881 caattgcaag agcggagctc taccaactga gctatatccc cccgagccaa gtggagcatg
   134941 catgaaggag tcagatgctt cttctattct tttccctggc gcagctgggc catcctggac
   135001 ttgaaccaga gacctcgccc gtgaagtaaa tcatcgcacc tacggtccaa ccaattggga
   135061 gagaatcaat agattccttt tcgggagcga ttcatccttc ccgaacgcag catacaactc
   135121 tccgttgtac tgcgctctcc aagtgtgctt gttcccccct tcttccttac catggcaagt
   135181 ctttgtgaaa gaactccgat gagaagaaaa aagaaggcgt taagaggccc tcctggccca
   135241 accctagaca ctctaagatc ctttttcaaa cctgctccca tttcgagtca agagatagat
   135301 aaatagacac atcccattgc accgatcggg ggcgttcgta gtgactgagg gggtcgaaga
   135361 ccaagaagtg attctattta taccaagcat tcttcttacg gctagatcca atctcctggt
   135421 ccctgcggaa aggaaaaata atttcacgct tttcctttcg gtaagggagg attagggaaa
   135481 tcctattgat tgcagcttta tccagacctc cgggaaaagc atgaaaaaaa aaaaaacggc
   135541 tcgaatggta cgatccctcc gtcaccccag aatgaaaggg gtgatctcgt agttcttggt
   135601 ctgtgaagat gcgttgttag gtgctccatt ttttttccca ttgaggccga acctaaacct
   135661 gtgctcgaga gatagcggtc catacactga taagggatgt atggattctc gagaagagag
   135721 gagccatggt ggtccccccc ggaccgcccg gatcccacga gtgaatcgaa agttggatct
   135781 acattggatc tcacctgaat cgccccatct atcctcctga ggagaagttt ggtttcaaac
   135841 cccggttcga acaggaggag tacgccatgc taatgtgcct tggatgatcc acatctcagg
   135901 gtcaggcgcc gatgagcaca ttgaactatc catgtggctg agagccctca cagcccaggc
   135961 acaacgacgc aattatcagg ggcgcgctct accactgagc taatagcccg tcgtgcgagc
   136021 ctcccgctgg gggcccgcta tgccaaaagc gagagaaacc ccatccctct ctttcctttt
   136081 ttcgccccca tatcgccaca cggggggaca tggggacgta aaaaagggga tcctatcaac
   136141 ttgttccgac ctgggataat aagctcatga gcttggtctt acttcaccgt cgagaaacga
   136201 aagaagactt ccatctccaa gtttcactca gacgtagctc ccttcttttt gggtgtgaag
   136261 cagtgtcaaa ccaaaatacc caacaaacat tagctctccc tgaaaaggag gtgatccagc
   136321 cgcaccttcc agtacggcta ccttgttacg acttcactcc agtcactagc cctgccttcg
   136381 gcatccccct ccttgcggtt aaggtaacga cttcgggcat ggccagctcc catagtgtga
   136441 cgggcggtgt gtacaaggcc cgggaacgaa ttcaccgccg tatggctgac cggcgattac
   136501 tagcgattcc ggcttcatgc aggcgagttg cagcctgcaa tccgaactga ggacgggttt
   136561 ttggagttag ctcaccctcg cgggatcgcg accctttgtc ccggccattg tagcacgtgt
   136621 gtcgcccagg gcataagggg catgatgact tgacgtcatc ctcaccttcc tccggcttat
   136681 caccggcagt ctgttcaggg ttccaaacta aatgatggca actaaacacg agggttgcgc
   136741 tcgttgcggg acttaaccca acaccttacg gcacgagctg acgacagcca tgcaccacct
   136801 gtgtccgcgt tcccgaaggc acccctctct ttcaagagga ttcgcggcat gtcaagccct
   136861 ggtaaggttc ttcgctttgc atcgaattaa accacatgct ccaccgcttg tgcgggcccc
   136921 cgtcaattcc tttgagtttc attcttgcga acgtactccc caggcgggat acttaacgcg
   136981 ttagctacag cactgcacgg gtcgatacgc acagcgccta gtatccatcg tttacggcta
   137041 ggactactgg ggtatctaat cccattcgct cccctagctt tcgtctctca gtgtcagtgt
   137101 cggcccagca gagtgctttc gccgttggtg ttctttccga tctctacgca tttcaccgct
   137161 ccaccggaaa ttccctctgc ccctaccgta ctccagcttg gtagtttcca ccgcctgtcc
   137221 agggttgagc cctgggattt gacggcggac ttaaaaagcc acctacagac gctttacgcc
   137281 caatcattcc ggataacgct tgcatcctct gtattaccgc ggctgctggc acagagttag
   137341 ccgatgctta ttccccagat accgtcattg cttcttctcc gggaaaagaa gttcacgacc
   137401 cgtgggcctt ctacctccac gcggcattgc tccgtcaggc tttcgcccat tgcggaaaat
   137461 tccccactgc tgcctcccgt aggagtctgg gccgtgtctc agtcccagtg tggctgatca
   137521 tcctctcgga ccagctactg atcatcgcct tggtaagcta ttgcctcacc aactagctaa
   137581 tcagacgcga gcccctcctc gggcggattc ctccttttgc tcctcagcct acggggtatt
   137641 agcagccgtt tccagctgtt gttcccctcc caagggcagg ttcttacgcg ttactcaccc
   137701 gtccgccact ggaaacacca cttcccgtcc gacttgcatg tgttaagcat gccgccagcg
   137761 ttcatcctga gccaggatcg aactctccat gagattcata gttgcattac ttatagcttc
   137821 cttgttcgta gacaaagcgg attcggaatt gtctttcatt ccaaggccta acttgtatcc
   137881 atgcgcttca tattcgcccg gagttcgctc ccagaaatat agccatccct gccccctcac
   137941 gtcaatccca cgagcctctt atccattctc gttcaatcac ggcgggggag caaatcaaaa
   138001 cccaaaaact cacattgggt ttagggataa tcaggctcga actgatgact tccaccacgt
   138061 caaggtgaca ctctaccgct gagttatatc ccttccctgc ccccatcgag aaatagaact
   138121 gactgatcct aaggcaaagg gtcgagaaac tcaacgccac tattcttgaa caacttggag
   138181 ccgggccttc ttttcgcact attacggata taaaaattat gagaaaagtc ggattcagtt
   138241 gtcaactgtc cctatcggaa ataggattga ctacggattc gagccatagc acatggtttc
   138301 ataaaaccgc acgattttcc cgatctaaat caagcaggtt ttacatgaag aaggtttggc
   138361 tcagcatgtt ctattcgata cgggtaggag aagaacccga cccggtatta ttaaaaaaat
   138421 agaggaagca gaaccaagtc aagatgatac ggatcaaccc cttcttcttg cgccaaagat
   138481 cttaacattt ctgaaggaac tggagttcca tctcttttcc atttccattc aagagttctt
   138541 atgtgtttcc acgccccctt gagaccccga aaaatggaca aattcctttt cttaggaaca
   138601 tatacaagat tcgtcacaaa aaggataacg gtaaccccac cattaactac ttcatttatg
   138661 aatttcatac taatagaaat acatgtccta ccgagacaga atttgtaact tgctatcctc
   138721 ctgcctagca ggcaaagatt tacctccgtg gaaagaatga ttcattcgga tcgacatgag
   138781 agtccaacta cattgcattg ccagaatcca tgttgtatat ttgaaagagg ttgacctcct
   138841 tgcttctctc acggtacaat cctcttcccg ccgagccccc tttctcctcg gtccacagat
   138901 acaaaatgta agactggcgc caacagttca tcacggaaga aaagactcac taagccggga
   138961 tcactaacta atactaatct tatatatata tatataatta taaaatacta atataataga
   139021 aaagaactgt gttttctgta tactttcccc ggttccgttg ctaccgcggg ctttacgcaa
   139081 tcgatcggat tctatagata tcccttcaac acaacatagg tcatcgaaag gatctcggag
   139141 acccaccaaa gcacgaaagc caggatcttt cataaaatgg attcctagtg cataaccgca
   139201 tggataagct cacactaacc cgtcaatttg ggatccaatt cgagattttc cttgggaggt
   139261 atcgggaagg aattggaatg gaataatatc gattcataca gaagaaaagg ttctctattg
   139321 attcaaacac tgtacctatg ggatatagga agaggaaaaa accgaagatt tcacatagta
   139381 tttttgatcg aaaaagaaat ctgatttatt tcgtaccctt ctctcaatga gaaaatgggt
   139441 caaattagaa aggatcaaac ctatgggact taaggaatga tataaaaaaa gagagggaaa
   139501 aataaaaata ttcaataaaa aaaaaagaaa ataagtaaac taagtaaata tagaagaacc
   139561 cagattccaa atgaacaaat tcaaacttga aaaggatctt tctgattctc gaagaatgag
   139621 gggcaaaggg attgatcgag aaagatctct tgttcttatt ataagatcgt gattggatac
   139681 gcatatgttt ggtaaagaga ataatcttct cctttgagtt tgagaataat caaaaaagga
   139741 aagtgttcaa ttggaacatg aaaacgtgac taaatcggtc ctagttactc tttgggacgg
   139801 agtggaaaaa gggaggggat tctcgaacgc gtaaaaggat ccaatgactt cgaaagaatt
   139861 gaacgaggag ccgtatgagg tgaaaatctc atgtacgttt ctgtagagtg gcagtaaggg
   139921 tgacttatct gtcaactttt ccactatcac ccccaaaaaa ccaaactctg ccctacggaa
   139981 agttgccaga gtacgattaa cctctggatt tgaaatcact gcttatatac ccggtattgg
   140041 ccataattca caagaacatt ctgtagtctt agtaagaggg ggaagggtta aggatttacc
   140101 tggtgtgaga tatcacattg ttcgaggaac cctagatgct gtcggagtaa aggatcgtca
   140161 acaagggcgt tctagtgcgt tgtagattct tatccaagac ttgtatcatt tgatgatgcc
   140221 atgtgaatcg ctagaaacat gtgaagtgta tggctaaccc aataacgaaa gtttcgtaag
   140281 gggactggag caggctacca tgagacaaaa gatactcttt ctaaagagat tcgattcgga
   140341 actcttatat gtccaaggtt caatattgaa ataatttcag aggttttccc tgactttgtc
   140401 cgtgtcaaca aacaattcga aatacctcga cttttttaga acaggtccga gtcaagtagc
   140461 aatgattcga agcacttctt tttacactat ttcggaaacc caaggactaa atcgtatgga
   140521 tatgtaaaat acaggatttc caatcctagc aggaaaagga gggaaacgga tactcaattt
   140581 aaagtgagta aacagaattc catactcgat ttcatagata catatagaat tctgcggaaa
   140641 gccgtattcg atgaaagtcg tatgtacggc ttggagggag atctttcata tctttcgaga
   140701 tccaccctac aatatggagt aaaaaagcca aaataagtga ttttagccct tataaaaaaa
   140761 taaaacggat tcttgaaccc ccttcacgct catgtcacgt cgaggtactg cagaagaaaa
   140821 aactgcaaaa tccgatccaa tttatcgtaa tcgattagtt aacatgttgg ttaaccgtat
   140881 tctgaaacac ggaaaaaaat cattggctta tcaaattatc tatcgagccg tgaaaaagat
   140941 tcaacaaaag acagaaacaa atccactatc tgttttacgt caagcaatac gtggagtaac
   141001 tcccgatata gcagtaaaag caagacgtgt aggtggatcg actcatcaag ttcccattga
   141061 aataggatcc acacaaggaa aagcacttgc cattcgttgg ttattagcgg catcccgaaa
   141121 acgtccgggt cgaaatatgg ctttcaaatt aagttccgaa ttagtggatg ctgccaaagg
   141181 gagtggcgat gccatacgca aaaaggaaga gactcataga atggcagagg caaatagagc
   141241 ttttgcacat tttcgttaat ccatgaacag gatctatact tctcgatcgg aaaagaatca
   141301 agagaaaaag caagaatcgg aattgatcaa tatatttctc gaaacaaacg aaaaggaaac
   141361 gaaagatgaa acagaaatca tggatcaact aagccctctc ggggactttc ttaagaataa
   141421 gaaagaggaa cctcatgtaa ataccatgga ataaggtttg gtcctattca tggagattcc
   141481 gtaaatattc cattctaaaa atggaaagtt cgaaacaatt gggatttttt tttttaaatt
   141541 ggatgcagtt actaattcat gatctggcat gtacagaatg aaaacttcat tctcgattct
   141601 acgagaattt ttatgaaagc ctttcatttg cttctcttcg atggaagttt gattttccca
   141661 gaatgtatcc taatttttgg cctaattctt cttctgatga tcgattcaac ctctgatcaa
   141721 aaagatatac cttggttata tttcatctct tcaacaagtt tagtaatgag cataacggcc
   141781 ctcttgttcc gatggagaga agaacccgtg attagttttt cgggaaattt tcaaacgaac
   141841 aatttcaacg aaatctttca atttcttatt ttactatgtt caactctatg tattcctcta
   141901 tccgtagagt acattgaatg tacagaaatg gctataacag agtttctctt attcgtatta
   141961 acagctactc taggaggaat gtttttatgc ggtgctaacg atttaataac tatctttgta
   142021 gctccagaat gtttcagttt atgctcctac ctattatctg gatataccaa gaaagatgta
   142081 cggtctaatg aggctactat gaaatattta ctcatgggtg gggcaagctc ttctattctg
   142141 gttcatggtt tctcttggct atatggttca tccgggggag agatcgagct tcaagaaata
   142201 gtgaatggtc tcatcaatac acaaatgtat aactccccag gaatttcaat tgcgctcata
   142261 ttcatcactg taggaattgg gttcaagctt tccccagccc cttctcatca atggactcct
   142321 gacgtatacg aaggagtgcg gttcgttcga tagattccta cctctctatc tatctctgag
   142381 atgtttggat ttttcaaaac tccatggaca tgcagaagag aaatgctatc cacactcgga
   142441 ccaagacaga actttgactt gttcaaataa caattaaggc gaagcagggt caggaacgac
   142501 gaatctcttt atgataaaca gatccatttt gcaagttcgt tattacgggt agttcctaca
   142561 aaggatcgga ctaatgacgt atacaatact tgaattctcg gtgtagatgc tacatagttg
   142621 gttctcatcc ttcagagact acgagtataa taggagcatc cgtcgacaaa aggatcaccc
   142681 taagatgatc atctcatggc tattgagaac gaatcaaatc agatggttct atttctcaat
   142741 ctttctgatt tgctcctacg gaaccaagac cgaaaagatt gaaaaacaag tcattcacaa
   142801 ccactgatga aggattcctc gaaaagttaa ggattagtaa tcttttttag aaatcgaatg
   142861 gattcggtct tatacatacg cgagggaagg taatcaaaaa agaaagaaga tgggttcttc
   142921 tttctttttt gatcacttag gagccgtgtg agatgaaagt ctcatgcacg gttttgaatg
   142981 agagaaataa gtgaggaatc ctcttttcga ctctgactct cccactccag tcgttgcttt
   143041 tctttctgtt acttcgaaag tagctgcttc agcttcagcc actcgaattt tcgatattcc
   143101 tttttatttc tcatcaaatg aatggcatct tcttctggaa accctagcta ttcttagcat
   143161 gatattgggg aatctcattg ctatgactca aacaagcatg aaacgtatgc ttgcatattc
   143221 gtccataggt caaatcggat atgtaattat tggaataatt gttggagact caaatgatgg
   143281 atatgcaagc atgataactt atatgctgtt ctatatctcc atgaatctag gaacttttgc
   143341 ttgcattgta ttatttggtc tacgtaccgg aactgataac attcgagatt atgcaggatt
   143401 atatacgaaa gatccttttt tggctctctc tttagcccta tgtctcttat ccctaggagg
   143461 tcttcctccg ctagcaggtt ttttcggaaa actctattta ttctggtgtg gatggcaggc
   143521 aggcctatat ttcttggttt taataggact ccttacaagc gttgtttcta tctactatta
   143581 tctaaaaata atcaagttat taatgactgg acgaacccaa gaaataaccc ctcacgtgcg
   143641 aaattataga agatctcctt tcagatcaaa caattccatc gaattgagta tgattgtatg
   143701 tgtgatagca tctactatac caggaatatc aatgaaccca attattgcaa ttgctcagga
   143761 tacccttttt tagcttctag ggtctatttc ttagttcaag ctccctctta ctaactggaa
   143821 tcaaagaatt agtagatctg ttccgcccaa aatgggaatg ggctagggtt atgaacttat
   143881 aatctagaat ctgatgatcg agtcgattcc atgattataa gttcattcca taccggacca
   143941 gaccggaata gggttatata cattctcatt atgagaaggg gtcatttgag cgtatctaaa
   144001 tagatactct gtttccatat ggatccctgc gtcgttacat tacatttagg attaggaata
   144061 ggcgtaggaa tcggacctgc tttttacata tctctcgtta tttggaaccc attcacctct
   144121 ttgggcttct attgaatcga gaaatgggtt tgattgtgtc catctttttg atagattgga
   144181 tatctatata aggcattcta cggataattc aaatcgaagc aattggatgt ccaactcggg
   144241 cctatataac atgataacat gaccgatcaa tataaatact ccacctttgt catatattcc
   144301 atacatcaca ctagatagat atcatattca tggaatacga ttcactttca agatgccttg
   144361 gtggtgaaat ggtagacacg cgagactcaa aatctcgtgc tcaagagcgt ggaggttcga
   144421 gtcctcttca aggcataata ttgagatttg aataagttcg gcagcagatc actaaatctt
   144481 ggtgatcttc tctatctaat gaatgggggg tctgcttaaa aatcgtccgc cctgcacccc
   144541 cccccgagta tatgcttcaa caggaatcac acaagggtag attagaaacc tctggtaaaa
   144601 tgcccgcccg caacccagca gataaagtac attacatagt cagttttagg gattggcgat
   144661 ttatccattc agtgactttt ggcactggac gttcccaaaa tgggtactgt cgggttgggt
   144721 gaattcaata atagacgcct gttggcattc cagccttcct tcgctttcag ggcctatccg
   144781 aaagaaaatc cagtacttct tttcttggtc gtgaatatat gaactgggtg ttcgctgttc
   144841 aagaattctt gtttaggcag ttcataccat ccatacatag tgttttgatc taatatttaa
   144901 attcttccat gttagcctat tgttccaggg agaaaaggtc caaaatatgg aagaaacagg
   144961 cgtttccgcg actctaccac ccagtaaatt ctgttccact taatcccccc ctctttcatg
   145021 gccacataac tttccggcta aggaatggga aatctttctc ctgttccatg aatccaattt
   145081 tcatttcatc cgggaaaagc catctttttc tcaacaatgt ctttgtcatt tgatccaata
   145141 gcgttccgtt agataggaat agatttgata aatactgata actctcggat agagtattag
   145201 aacggaaaga tccattagat aatgaactag tggttctaaa ccatctctgg cgattaatca
   145261 acaattcaaa gtgcttttct tgcgtcttct tgataaacca gcgtttatat atagatgtag
   145321 gaggatctgt ttgggaagta agaagcccct ttgacatctc ttcatctgca aataattctc
   145381 gatgtgaaaa cacagagaca aagggctgat ctttgaatag taaaaagagt ggatctgcag
   145441 ggtcccaaat gaattggctt attcgaaaaa agccttgttc tttggaagat ctatctcgtg
   145501 tctggtactg catggttcca ctctgcaaga actccgaatc attctcttga agctcatcct
   145561 cttcatcata aaggatccgc ttgccccgaa atgacctgga ccaataggga aatcccaatt
   145621 cattgggcct ttcgatacaa tcaaatagaa tgccccaagg gtgccatatt ctaggagccc
   145681 aaactatgtg attaaataaa tcctcctcta tctgttgcgg gtcgagggcc ccttccccga
   145741 taaatctctg atcaaggata gaacaagatc cgttttgcat catatctaag ggattccttg
   145801 gttcgggccg aagaagcaat gtcactcgat cattatcaaa ctgactgcaa tctttttctg
   145861 tccgcgagga tcccaccaga gcgccctcta cttgtaatag gccatgaact agatcagaat
   145921 cattctcaac gagtccataa gaagtgatcc catttttttc atcgggtccg ggtagagacc
   145981 aaagatcttg agcgaccgat ccggcggaac aactcaaaag ataaagaagt atcgttaatt
   146041 tcttcatgct agttccaagt tcgaagtacc atttgtacaa ataggaatcc ccttcgttac
   146101 atgatttctt cttaatatag atagatatag gatctatggg gcaattactt agaagtacat
   146161 tttgtgctac agcccttcct atctgataga aaaggatccc atgatcctga accgatctta
   146221 cctgggatcg caaatcccaa gtttgtctat gaaaagcgga tctaattgta ttagtgtcta
   146281 taattgattt cttctgtgta atactaatcg acagggcctc attggtaagt gctacaagat
   146341 ctcgtgcatt ggaacccatg gttatggacc cgaatccatt agtatggaac attttctttt
   146401 ccaagcgaaa tcccctagta tatgaaaggg tgaaaaagtg ctttcgttgt tgtggaataa
   146461 gaagccttcg tatcttaatg cacatattta atttattcgg agctattaga gcgggatcca
   146521 ctttttgggg aatatgagtc gaagcaataa caagaatatt tctagtggaa cacctttcac
   146581 aatccctgga gagatggttc actaatagac cgagggataa gtaattcgac tcattcacat
   146641 ccagatcatg aatgtttgga atccatatta tgcaaggaga cattgctttt gctaattcga
   146701 attgaagggt gatataaaat cggtcttttt ccgacatcat atccatagtt agcagttcca
   146761 gctccgtatg aaggtcacga tcgatatcgt cactagcatc aatatcctca ctagcatcaa
   146821 tatcctcact agcatcaata tcctcactaa gattatccag gaacttgttc agaaataccg
   146881 taatgaaagg aacatgggag tttgtcgcta ggtatttgac caaataggat cgtccagttc
   146941 ctatagaacc tatcactaaa atacccctag agggggataa ggctaagcgg agcgaaaagg
   147001 gttttccatg agatgggaaa tgaaaactat tagccccaca cgaggtttgt gaataagtga
   147061 ttgtctgata atgagcaagg aatatccgtc tttctgctaa acaggatgta ttgaactcat
   147121 aattcattag atacttttta tgaatgtcaa ctaagtatcg taagtaaatt gctcccggtt
   147181 gttcaatcat ttgatagcca gagtcattct ttgataaatg atcactatga gtcagactca
   147241 atagaatttg atcaatcctt ttttctgtcg ttaaggtgga gaactgaacc aagaattctc
   147301 tttcttcatc atcaatcgaa tcactgtttg cgacccagga ttctatttta tcatcaatcc
   147361 aatccccgtt cacatttttt ctttttctta tcaatgaata gatctcttta cttgtatgac
   147421 ttagatgtct cgtatttctc gaaaaagtga ttcgattgat gggatttggt atgatactta
   147481 ttagatcgat gagattgata ttcaaatatt tcttcttaga acgtattgat ttgaccccat
   147541 aagcggaatc accacccaat agcatgttgc cgccagaagc agaaccccgt atttcttcta
   147601 gagaatctcc taattgttcc agagcaacta gaaagagatt ctgtaaccag aaagaattcg
   147661 gttcagatgt aggataccta tccagaagtt ttcgcaactc aatcatagat gatggaatca
   147721 tcaaagattg gaccttttca aactctgtct gtaactcact agaggcccgg gaaacaaaga
   147781 taagatgtgt acgaacgaga tatccagcaa caagaagaag gaaaaggatt gaatagagga
   147841 actcccgaac atttggcgat ctcaggtgtg tcgatatcaa tggcgactca ttatttcgat
   147901 gaatcatttc ttcggacaga agaagattat gtaaacactt actcgaaatc ttacgtatcg
   147961 gattccgttg tggaagaccc aattttttct gaagaattcg acaggatata tctaatacat
   148021 gcataatatc atgaaaaatg gatacaaatt tttgactgct acttagtatc ggcaatcggt
   148081 gtatcggcaa taggtgtatc ggtaataggc ctgaaaaagt atctaaaaat atccaattta
   148141 gatatttgtg ccctgtcgaa gtaaggaacc atggtatata tgtttggaat agattccatt
   148201 ttgagagagt tgaaaaagca ctatctcgtt gaaaggttct atacatctgc cctttctcaa
   148261 cgtatttctt tagaaaaaga ctccggtttt tcctcttttc ggatggtaaa tatttctcag
   148321 aacatggagt gtgaatcaaa cccatgtttg aattgaaatt gagatactga tgcgagttct
   148381 tcccttctga atcagataga ttcagatctg aaagaggttg acaataagtt ctttcaaaat
   148441 tgactatctg tccctctgtt agaggtgttc cagaaatgtc tgcgatcgag taaatagctc
   148501 tacgaacgaa tggatcggat cgacttggaa aatgggaaga tttgtacaag ttatacgttc
   148561 cgtcaccacc accttgtgga aaatcgttag gtatgaatat gttagatacc cgtgactcga
   148621 ttggtgaaat agtatctctc ccccaaaaag catgtttttt tttaccgacg cacaaagaaa
   148681 aaattttgtt gtgaatgaac aagatattga ggaattgtcc atacgtaaaa tcataattat
   148741 tgatacgggc cttttccaca taaaaaggga atcttttatt acaatagaag cagaagtgat
   148801 gtggattatt caagaatcga agtcgatttg ctttataaaa agaagatatc aatgaacttc
   148861 tatgaaatgg tttcacggga ttcagccaat agtcttgatc gtgaaatatc gttgagaaat
   148921 aggaatccgt gttagcaaag gatttcctac gattatttct agtatggaat gagtcaatca
   148981 tccactttgt tatcttattg aacaaaaacg gtgatattgt tcctccattg atcaagaatt
   149041 tcgatttttg ggaagtatca tgatcatcca ataagaaggg tttcaatttt ttcaaatgaa
   149101 cgatttgaag acctattgat tctaacaact gattgcagag ttgatcattc ggacctttca
   149161 attcatagat gtagatctcg gacctatgaa tggggatatt cccgaaactc acaaagaaaa
   149221 aaggaagtga gttagacaaa aagaaaagca acttggacaa aaaaagaagt gacttggaca
   149281 aaaagaaacg aaatggctta gacaaatctt ttttgtcgat aacctcagac caatcaatcg
   149341 aatattgatt aatacgtaat cgatcgaaca ctactcgaaa acggctcttc tgctcagaaa
   149401 cgaaaaggtc caaatgctcc tggaaattat tgctcccatt ggaccatttg tatctatatg
   149461 catcaggatc ccgattcatg gatctctcgg ttcgagaaat caaaataaga ggatcgaacc
   149521 atctcttctg actctttttc aaattcgata aatgttggtt gatcatatat ttcattctag
   149581 ttctatgatt cagagtatcc tttcctattt gatccccttg aattccatat tcgaagttgc
   149641 gatcggatct attcattaaa aagaatcgat tcaatacatt tcttatgtac ctataggtgc
   149701 tatattggat ttgaatcaga tttcggatca atctatattg attgactgcc tccattaggt
   149761 tgttgctagc aaataccatt ttttttggtt ttggatcttc caaatcattt ccgcaggaga
   149821 tccggaccca tttttttatg atccttcgat aaaaagattc attctcttca taaaaaaaag
   149881 gaggtagagc caataaagat ttttttttcg attcatccct ggagttgaat acctcattca
   149941 agaattgttt ttgatccaat ccgtaggaat caatagaaaa ggcaaatccc ttatgataca
   150001 ccagatccgg ctcggttatt gatagagtga ataaatctgc catttcttga aatctctctt
   150061 ctgattcaaa atcgtggtgt aacgtgtatc ctcccatgtt ccggtcatgg aatagatgaa
   150121 ataaatcaag aaatgaattt ttgttcaaga atgaaatctt attggaactg tccatatccg
   150181 gttcatcctt cggaaccata tcacatcccg gatatgatga aataggatga attgagacgg
   150241 tattttgtaa atacgtaatt atcttgaata tattaaccat ttctttattt tccgaccgcc
   150301 tcgaagggac aaaagaaaga tcttgttgtt tcttcaacaa tttctgatct ctagtggacc
   150361 tcttagtagg attcgaaccc agatgaagtt ctgaccatct gtcagagaaa aaagaacgaa
   150421 cggatcttgt aggattccca agaaattctt cgatttcttc cggaagcaga tgattaatca
   150481 cctgcttctc acgttccgtg aatagccggg acattgagga atatccagaa aggcttttcg
   150541 ggaatcggtc tgattctatc tctgttcgtt ccgtttgaag aaaggaagga tcccaaagaa
   150601 tcgatctttc ttttagttgt tgaatctctc tttgattgat caatgtgtga tattccgaat
   150661 cctcattact aatggaatcc aaaggatctc tggattgatc agaagatcct ttcaattggc
   150721 tagaatccct ctttttttcg atccagttcc tccaccaccg cgaaccccag ttagattcag
   150781 gcatgctaca ctttttagtt attggaagaa cccaagtact ctctttcgga ttcaggaaac
   150841 aactctcaga gatctttttt ccttttggaa gatacaggag ggaaacaatc aacctattga
   150901 tattggaaga cccaacggat tcttccaatg tatcatttct gggtccaatg gaattcatag
   150961 gtataggaag aagccctatc aaatagaaat tttttctttc gaccatattt cgactgttaa
   151021 tacgatatat aaggaccgct actacaaaga gtattacacc cttgatcgtg aaatatcgat
   151081 tgcttgttga accctgcgaa ttgcgtgaaa gtaggatact ccaaattcgg gggtcaaaaa
   151141 gttttataaa atgttcttgg tggaaaaaaa tgtgaatgaa agatcccact gaattgaatt
   151201 gggtccatga atctaagaaa tagtgagaat tcttgatctc tctcaatatc tctctcaatt
   151261 cgaaaatcca gaatttgaat tgatgtcctt tcattgattc ctcctaaatt gcattgattt
   151321 attctaaaga tttcgtttca attggaattt ggttattcac catgtacgag gatccccgct
   151381 aagcatccat ggctgaatgg ttaaagcgcc caactcataa ttggcgaatt cgtaggttca
   151441 attcctactg gatgcacgcc aatgggaccc tccaataagt ctattggaat tggctctgta
   151501 tcaatggaat ctcatcatcc atacataacg aattagtgtg gtatattcat atcataataa
   151561 taatatatga acagtaagaa ctagcattct tattgagact agaactcata gggaagaaaa
   151621 tatatttatg gatggaatca aatatgcagt atttacagac aaaagtattc ggttattggg
   151681 gaaaaatcaa tatacttcta atgtcgaatc aggatcaact aggacagaaa taaagcattg
   151741 ggtcgaactc ttctttggtg tcaaggtaat agctatgaat agtcatcgac ttccgggaaa
   151801 gggtagaaga atgggaccta ttatgggaca gacaatgcat tacagacgta tgatcattac
   151861 gcttcaaccg ggttattcta ttccacctct tagaaagaaa agaacttaaa tcaaaatact
   151921 taatagcatg gcgatacatt tatacaaaac ttctaccccg agcacaccca atcgaaatgt
   151981 agacagtcga gtgaaatcca atccacgaaa taatttgatc tatggacagc atcgttgtgg
   152041 gaaaggtcgt aatgccagag gaatcattac cgcagggcat agagggggag gtcataagcg
   152101 tctataccgt aaaatagatt ttcgacggaa tgaaaaagaa atatatggta gaatcgtatg
   152161 aaccatatac ctatgaaggg ctttcactct cctttgttct cttttttctt tttacttcgt
   152221 tggcagggtc agggcc
//
