# Supplementary material for: Comparative analysis of the complete plastomes of nine Pimpinella species (Apiaceae) from China
Source: PeerJ. 2023 Feb 28;11:e14773. doi: 10.7717/peerj.14773 (PMC9983424; doi:10.7717/peerj.14773)
Supplement: Supplemental Information 1 [file peerj-11-14773-s004.zip › 610 sequence data/Pimpinella_scaberula.gb]

LOCUS       Pimpinella_scaberula      152499 bp    DNA     circular UNA 21-APR-2022
DEFINITION  chloroplast complete genome.
ACCESSION   urn.local...1hx-e57fmjl
VERSION     urn.local...1hx-e57fmjl
KEYWORDS    .
SOURCE      Pimpinella scaberula (Pimpinella scaberula chloroplast genome)
  ORGANISM  Pimpinella scaberula
            Eukaryota; Viridiplantae; Streptophyta; Embryophyta; Tracheophyta;
            Spermatophyta; Magnoliophyta; eudicotyledons; Gunneridae;
            Pentapetalae; asterids; campanulids; Apiales; Apiaceae;
            Apioideae;Pimpinelleae; Pimpinella.
FEATURES             Location/Qualifiers
     source          1..152499
                     /organism="Pimpinella scaberula"
                     /organelle="plastid:chloroplast"
                     /mol_type="genomic DNA"
                     /country="China"
                     /collection_date=2020
                     /created_by="YY"
                     /modified_by="YY"
                     /label="Pimpinella scaberula"
     tRNA            complement(11..85)
                     /gene="trnH-GUG"
                     /product="tRNA-His"
                     /transcription="GGCGGATGTAGCCAAGTGGATCAAGGCAGTGGATTGTGAATC
                     CACCATGCGCGGGTTCAATTCCCGTCGTTCGCC"
     gene            complement(11..85)
                     /gene="trnH-GUG"
     CDS             complement(289..1350)
                     /gene="psbA"
                     /codon_start=1
                     /transl_table=11
                     /product="PsbA"
                     /protein_id="AMA97908.1"
                     /db_xref="GI:982743774"
     gene            complement(289..1350)
                     /gene="psbA"
     tRNA            join(complement(4103..4139),complement(1560..1594))
                     /gene="trnK-UUU"
                     /product="tRNA-Lys"
                     /transcription="GGGTTGCTAACTCAACGGTAGAGTACTCGGCTTTTAACCGAC
                     TAGTTCCGGGTTCGAATCCCGGGCAACCCA"
     gene            complement(1560..4139)
                     /gene="trnK-UUU"
     CDS             complement(1824..3380)
                     /gene="matK"
                     /codon_start=1
                     /transl_table=11
                     /product="maturase K"
                     /protein_id="AMA97884.1"
                     /db_xref="GI:982743750"
     gene            complement(1824..3380)
                     /gene="matK"
     CDS             join(complement(5934..5973),complement(4878..5074))
                     /gene="rps16"
                     /codon_start=1
                     /transl_table=11
                     /product="ribosomal protein S16"
                     /protein_id="AMA97942.1"
                     /db_xref="GI:982743808"
     gene            complement(4878..5973)
                     /gene="rps16"
     tRNA            complement(7033..7104)
                     /gene="trnQ-UUG"
                     /product="tRNA-Gln"
                     /transcription="TGGGGCGTGGCCAAGTGGTAAGGCAACGGGTTTTGGTCCCGG
                     TATTCGGAGGTTCGAATCCTTTCGTCCCAG"
     gene            complement(7033..7104)
                     /gene="trnQ-UUG"
     CDS             7456..7641
                     /gene="psbK"
                     /codon_start=1
                     /transl_table=11
                     /product="PsbK"
                     /protein_id="AMA97917.1"
                     /db_xref="GI:982743783"
     gene            7456..7641
                     /gene="psbK"
     CDS             7958..8068
                     /gene="psbI"
                     /codon_start=1
                     /transl_table=11
                     /product="PsbI"
                     /protein_id="AMA97915.1"
                     /db_xref="GI:982743781"
     gene            7958..8068
                     /gene="psbI"
     tRNA            complement(8215..8302)
                     /gene="trnS-GCU"
                     /product="tRNA-Ser"
                     /transcription="GGAGAGATGGCTGAGTGGACTAAAGCGGCGGATTGCTAATCC
                     GTTGTACGAGTTATTCGTACCGAGGGTTCGAATCCCTCTCTTTCCG"
     gene            complement(8215..8302)
                     /gene="trnS-GCU"
     tRNA            join(8837..8859,9559..9606)
                     /gene="trnG-UCC"
                     /product="tRNA-Gly"
                     /transcription="GCGGGTATAGTTTAGTGGTAAAACCCTAGCCTTCCAAGCTAA
                     CGATGCGGGTTCGATTCCCGCTACCCGCT"
     gene            8837..9606
                     /gene="trnG-UCC"
     tRNA            9730..9801
                     /gene="trnR-UCU"
                     /product="tRNA-Arg"
                     /transcription="GCGTCCATTGTCTAATGGATAGGACAGAGGTCTTCTAAACCT
                     TTGGTATAGGTTCAAATCCTATTGGACGCA"
     gene            9730..9801
                     /gene="trnR-UCU"
     CDS             complement(9933..11456)
                     /gene="atpA"
                     /codon_start=1
                     /transl_table=11
                     /product="AtpA"
                     /protein_id="AMA97874.1"
                     /db_xref="GI:982743740"
     gene            complement(9933..11456)
                     /gene="atpA"
     CDS             join(complement(12628..12772),complement(11511..11911))
                     /gene="atpF"
                     /codon_start=1
                     /transl_table=11
                     /product="AtpF"
                     /protein_id="AMA97877.1"
                     /db_xref="GI:982743743"
     gene            complement(11511..12772)
                     /gene="atpF"
     CDS             complement(13058..13303)
                     /gene="atpH"
                     /codon_start=1
                     /transl_table=11
                     /product="AtpH"
                     /protein_id="AMA97878.1"
                     /db_xref="GI:982743744"
     gene            complement(13058..13303)
                     /gene="atpH"
     CDS             complement(14434..15177)
                     /gene="atpI"
                     /codon_start=1
                     /transl_table=11
                     /product="AtpI"
                     /protein_id="AMA97879.1"
                     /db_xref="GI:982743745"
     gene            complement(14434..15177)
                     /gene="atpI"
     CDS             complement(15462..16172)
                     /gene="rps2"
                     /codon_start=1
                     /transl_table=11
                     /product="ribosomal protein S2"
                     /protein_id="AMA97945.1"
                     /db_xref="GI:982743811"
     gene            complement(15462..16172)
                     /gene="rps2"
     CDS             complement(16405..20547)
                     /gene="rpoC2"
                     /codon_start=1
                     /transl_table=11
                     /product="RpoC2"
                     /protein_id="AMA97936.1"
                     /db_xref="GI:982743802"
     gene            complement(16405..20547)
                     /gene="rpoC2"
     CDS             join(complement(23140..23571),complement(20777..22381))
                     /gene="rpoC1"
                     /codon_start=1
                     /transl_table=11
                     /product="RpoC1"
                     /protein_id="AMA97935.1"
                     /db_xref="GI:982743801"
     gene            complement(20777..23571)
                     /gene="rpoC1"
     CDS             complement(23598..26810)
                     /gene="rpoB"
                     /codon_start=1
                     /transl_table=11
                     /product="RpoB"
     gene            complement(23598..26810)
                     /gene="rpoB"
     tRNA            28049..28119
                     /gene="trnC-GCA"
                     /product="tRNA-Cys"
                     /transcription="GGCGACATGGCCGAGTGGTAAGGCGGGGGACTGCAAATCCTT
                     TTTCCCCAGTTCAAATCCGGGTGTCGCCT"
     gene            28049..28119
                     /gene="trnC-GCA"
     CDS             28819..28908
                     /gene="petN"
                     /codon_start=1
                     /transl_table=11
                     /product="PetN"
                     /protein_id="AMA97902.1"
                     /db_xref="GI:982743768"
     gene            28819..28908
                     /gene="petN"
     CDS             complement(30046..30162)
                     /gene="psbM"
                     /codon_start=1
                     /transl_table=11
                     /product="PsbM"
                     /protein_id="AMA97919.1"
                     /db_xref="GI:982743785"
     gene            complement(30046..30162)
                     /gene="psbM"
     tRNA            complement(30846..30919)
                     /gene="trnD-GUC"
                     /product="tRNA-Asp"
                     /transcription="GGGATTGTAGTTCAATTGGTCAGAGCACCGCCCTGTCAAGGC
                     GGAAGCTGCGGGTTCGAGCCCCGTCAGTCCCG"
     gene            complement(30846..30919)
                     /gene="trnD-GUC"
     tRNA            complement(31041..31124)
                     /gene="trnY-GUA"
                     /product="tRNA-Tyr"
                     /transcription="GGGTCGATGCCCGAGCGGTTAATGGGGACGGACTGTAAATTC
                     GTTGGCAATATGTCTACGCTGGTTCAAATCCAGCTCGGCCCA"
     gene            complement(31041..31124)
                     /gene="trnY-GUA"
     tRNA            complement(31202..31274)
                     /gene="trnE-UUC"
                     /product="tRNA-Glu"
                     /transcription="GCCCCCATCGTCTAGTGGTTTAGGACATCTCTCTTTCAAGGA
                     GGCAACGGGGATTCGACTTCCCCTGGGGGTA"
     gene            complement(31202..31274)
                     /gene="trnE-UUC"
     tRNA            32019..32090
                     /gene="trnT-GGU"
                     /product="tRNA-Thr"
                     /transcription="GCCCTTTTAACTCAGCGGTAGAGTAACGCCATGGTAAGGCGT
                     AAGTCATCGGTTCAAATCCGATAAGGGGCT"
     gene            32019..32090
                     /gene="trnT-GGU"
     CDS             33067..34128
                     /gene="psbD"
                     /codon_start=1
                     /transl_table=11
                     /product="PsbD"
                     /protein_id="AMA97911.1"
                     /db_xref="GI:982743777"
     gene            33067..34128
                     /gene="psbD"
     CDS             34076..35497
                     /gene="psbC"
                     /codon_start=1
                     /transl_table=11
                     /product="PsbC"
                     /protein_id="AMA97910.1"
                     /db_xref="GI:982743776"
     gene            34076..35497
                     /gene="psbC"
     tRNA            complement(35729..35821)
                     /gene="trnS-UGA"
                     /product="tRNA-Ser"
                     /transcription="GGAGAGATGGCTGAGTGGTTGATAGCTCCGGTCTTGAAAACC
                     GGCATAGTCTTGAACAAAGAACTATCGAGGGTTCGAATCCCTCTCTCTCCT"
     gene            complement(35729..35821)
                     /gene="trnS-UGA"
     CDS             36189..36377
                     /gene="psbZ"
                     /codon_start=1
                     /transl_table=11
                     /product="PsbZ"
                     /protein_id="AMA97922.1"
                     /db_xref="GI:982743788"
     gene            36189..36377
                     /gene="psbZ"
     tRNA            36663..36733
                     /gene="trnG-GCC"
                     /product="tRNA-Gly"
                     /transcription="GCGGATATGGTCGAATGGTAAAATTTCTCTTTGCCAAGGAGA
                     AGACGCGGGTTCGATTCCCGCTATCCGCC"
                     /modified_by="YY"
     gene            36663..36733
                     /gene="trnG-GCC"
                     /modified_by="YY"
     tRNA            complement(36892..36965)
                     /gene="trnfM-CAU"
                     /product="tRNA-Met"
                     /transcription="CGCGGGGTAGAGCAGTTTGGTAGCTCGCAAGGCTCATAACCT
                     TGAGGTCACGGGTTCAAATCCCGTCTCCGCAA"
     gene            complement(36892..36965)
                     /gene="trnfM-CAU"
     CDS             complement(37130..37432)
                     /gene="rps14"
                     /codon_start=1
                     /transl_table=11
                     /product="ribosomal protein S14"
                     /protein_id="AMA97940.1"
                     /db_xref="GI:982743806"
     gene            complement(37130..37432)
                     /gene="rps14"
     CDS             complement(37556..39760)
                     /gene="psaB"
                     /codon_start=1
                     /transl_table=11
                     /product="PsaB"
                     /protein_id="AMA97904.1"
                     /db_xref="GI:982743770"
     gene            complement(37556..39760)
                     /gene="psaB"
     CDS             complement(39786..42038)
                     /gene="psaA"
                     /codon_start=1
                     /transl_table=11
                     /product="PsaA"
                     /protein_id="AMA97903.1"
                     /db_xref="GI:982743769"
     gene            complement(39786..42038)
                     /gene="psaA"
     CDS             join(complement(44635..44760),complement(43697..43924),
                     complement(42761..42913))
                     /gene="ycf3"
                     /codon_start=1
                     /transl_table=11
                     /product="Ycf3"
                     /protein_id="AMA97956.1"
                     /db_xref="GI:982743822"
     gene            complement(42761..44760)
                     /gene="ycf3"
     tRNA            45566..45652
                     /gene="trnS-GGA"
                     /product="tRNA-Ser"
                     /transcription="GGAGAGATGGCCGAGTGGTTGAAGGCGTAGCATTGGAACTGC
                     TATGTAGGCTTTTGTTTACCGAGGGTTCGAATCCCTCTCTTTCCG"
     gene            45566..45652
                     /gene="trnS-GGA"
     CDS             complement(45958..46563)
                     /gene="rps4"
                     /codon_start=1
                     /transl_table=11
                     /product="ribosomal protein S4"
                     /protein_id="AMA97947.1"
                     /db_xref="GI:982743813"
     gene            complement(45958..46563)
                     /gene="rps4"
     tRNA            complement(46914..46986)
                     /gene="trnT-UGU"
                     /product="tRNA-Thr"
                     /transcription="GCCTGCTTAGCTCAGAGGTTAGAGCATCGCATTTGTAATGCG
                     ATGGTCATCGGTTCGATTCCGATAGCCGGCT"
     gene            complement(46914..46986)
                     /gene="trnT-UGU"
     tRNA            join(47782..47816,48319..48368)
                     /gene="trnL-UAA"
                     /product="tRNA-Leu"
                     /transcription="GGGGATATGGCGAAATTGGTAGACGCTGCGGACTTAAAATCC
                     GTTGACTTTAAAAATCGTGAGGGTTCAAGTCCCTCTATCCCCA"
     gene            47782..48368
                     /gene="trnL-UAA"
     tRNA            48719..48791
                     /gene="trnF-GAA"
                     /product="tRNA-Phe"
                     /transcription="GTCGGGATAGCTCAGCTGGTAGAGCAGAGGACTGAAAATCCT
                     CGTGTCACCAGTTCAAATCTGGTTCCTGGCA"
     gene            48719..48791
                     /gene="trnF-GAA"
     CDS             complement(49198..49674)
                     /gene="ndhJ"
                     /codon_start=1
                     /transl_table=11
                     /product="NdhJ"
                     /protein_id="AMA97895.1"
                     /db_xref="GI:982743761"
     gene            complement(49198..49674)
                     /gene="ndhJ"
     CDS             complement(49785..50462)
                     /gene="ndhK"
                     /codon_start=1
                     /transl_table=11
                     /product="NdhK"
                     /protein_id="AMA97896.1"
                     /db_xref="GI:982743762"
     gene            complement(49785..50462)
                     /gene="ndhK"
     CDS             complement(50509..50871)
                     /gene="ndhC"
                     /codon_start=1
                     /transl_table=11
                     /product="NdhC"
                     /protein_id="AMA97888.1"
                     /db_xref="GI:982743754"
     gene            complement(50509..50871)
                     /gene="ndhC"
     tRNA            join(complement(52606..52644),complement(51999..52033))
                     /gene="trnV-UAC"
                     /product="tRNA-Val"
                     /transcription="AGGGCTATAGCTCAGTTAGGTAGAGCACCTCGTTTACACCGA
                     GAAAGTCTACGGTTCGAGTCCGTATAGCCCTA"
     gene            complement(51999..52644)
                     /gene="trnV-UAC"
     tRNA            52819..52891
                     /gene="trnM-CAU"
                     /product="tRNA-Met"
                     /transcription="GCCTACTTAACTCAGTGGTTAGAGTATTGCTTTCATACGGCG
                     GGAGTCATTGGTTCAAATCCAATAGTAGGTA"
     gene            52819..52891
                     /gene="trnM-CAU"
     CDS             complement(53077..53499)
                     /gene="atpE"
                     /codon_start=1
                     /transl_table=11
                     /product="AtpE"
                     /protein_id="AMA97876.1"
                     /db_xref="GI:982743742"
     gene            complement(53077..53499)
                     /gene="atpE"
     CDS             complement(53496..54992)
                     /gene="atpB"
                     /codon_start=1
                     /transl_table=11
                     /product="AtpB"
                     /protein_id="AMA97875.1"
                     /db_xref="GI:982743741"
     gene            complement(53496..54992)
                     /gene="atpB"
     CDS             55755..57182
                     /gene="rbcL"
                     /codon_start=1
                     /transl_table=11
                     /product="ribulose-1,5-bisphosphate carboxylase/oxygenase
                     large subunit"
                     /protein_id="AMA97923.1"
                     /db_xref="GI:982743789"
     gene            55755..57182
                     /gene="rbcL"
     CDS             57794..59263
                     /gene="accD"
                     /codon_start=1
                     /transl_table=11
                     /product="acetyl-CoA carboxylase beta subunit"
                     /protein_id="AMA97873.1"
                     /db_xref="GI:982743739"
     gene            57794..59263
                     /gene="accD"
     CDS             59687..59797
                     /gene="psaI"
                     /codon_start=1
                     /transl_table=11
                     /product="PsaI"
                     /protein_id="AMA97906.1"
                     /db_xref="GI:982743772"
     gene            59687..59797
                     /gene="psaI"
     CDS             60196..60750
                     /gene="ycf4"
                     /codon_start=1
                     /transl_table=11
                     /product="Ycf4"
                     /protein_id="AMA97957.1"
                     /db_xref="GI:982743823"
     gene            60196..60750
                     /gene="ycf4"
     CDS             61448..62137
                     /gene="cemA"
                     /codon_start=1
                     /transl_table=11
                     /product="CemA"
                     /protein_id="AMA97881.1"
                     /db_xref="GI:982743747"
     gene            61448..62137
                     /gene="cemA"
     CDS             62388..63350
                     /gene="petA"
                     /codon_start=1
                     /transl_table=11
                     /product="PetA"
                     /protein_id="AMA97897.1"
                     /db_xref="GI:982743763"
     gene            62388..63350
                     /gene="petA"
     CDS             complement(64272..64394)
                     /gene="psbJ"
                     /codon_start=1
                     /transl_table=11
                     /product="PsbJ"
                     /protein_id="AMA97916.1"
                     /db_xref="GI:982743782"
     gene            complement(64272..64394)
                     /gene="psbJ"
     CDS             complement(64535..64651)
                     /gene="psbL"
                     /codon_start=1
                     /transl_table=11
                     /product="PsbL"
                     /protein_id="AMA97918.1"
                     /db_xref="GI:982743784"
     gene            complement(64535..64651)
                     /gene="psbL"
     CDS             complement(64674..64793)
                     /gene="psbF"
                     /codon_start=1
                     /transl_table=11
                     /product="PsbF"
                     /protein_id="AMA97913.1"
                     /db_xref="GI:982743779"
     gene            complement(64674..64793)
                     /gene="psbF"
     CDS             complement(64803..65054)
                     /gene="psbE"
                     /codon_start=1
                     /transl_table=11
                     /product="PsbE"
                     /protein_id="AMA97912.1"
                     /db_xref="GI:982743778"
     gene            complement(64803..65054)
                     /gene="psbE"
     CDS             65862..65957
                     /gene="petL"
                     /codon_start=1
                     /transl_table=11
                     /product="PetL"
                     /protein_id="AMA97901.1"
                     /db_xref="GI:982743767"
     gene            65862..65957
                     /gene="petL"
     CDS             66110..66223
                     /gene="petG"
                     /codon_start=1
                     /transl_table=11
                     /product="PetG"
                     /protein_id="AMA97900.1"
                     /db_xref="GI:982743766"
     gene            66110..66223
                     /gene="petG"
     tRNA            complement(66353..66426)
                     /gene="trnW-CCA"
                     /product="tRNA-Trp"
                     /transcription="GCGCTCTTAGTTCAGTTCGGTAGAACGCGGGTCTCCAAAACC
                     CGATGTCGTAGGTTCAAATCCTACAGAGCGTG"
     gene            complement(66353..66426)
                     /gene="trnW-CCA"
     tRNA            complement(66551..66624)
                     /gene="trnP-UGG"
                     /product="tRNA-Pro"
                     /transcription="AGGGATGTAGCGCAGCTTGGTAGCGCGTTTGTTTTGGGTACA
                     AAATGTCACAGGTTCAAATCCTGTCATCCCTA"
     gene            complement(66551..66624)
                     /gene="trnP-UGG"
     CDS             67016..67144
                     /gene="psaJ"
                     /codon_start=1
                     /transl_table=11
                     /product="PsaJ"
                     /protein_id="AMA97907.1"
                     /db_xref="GI:982743773"
     gene            67016..67144
                     /gene="psaJ"
     CDS             67615..67815
                     /gene="rpl33"
                     /codon_start=1
                     /transl_table=11
                     /product="ribosomal protein L33"
                     /protein_id="AMA97931.1"
                     /db_xref="GI:982743797"
     gene            67615..67815
                     /gene="rpl33"
     CDS             68003..68308
                     /gene="rps18"
                     /codon_start=1
                     /transl_table=11
                     /product="ribosomal protein S18"
                     /protein_id="AMA97943.1"
                     /db_xref="GI:982743809"
     gene            68003..68308
                     /gene="rps18"
     CDS             complement(68616..68993)
                     /gene="rpl20"
                     /transl_table=11
                     /product="ribosomal protein L20"
                     /protein_id="AMA97927.1"
                     /db_xref="GI:982743793"
     gene            complement(68616..68993)
                     /gene="rpl20"
     CDS             join(complement(69719..69832),140175..140406,
                     140943..140968)
                     /gene="rps12"
                     /trans_splicing
                     /codon_start=1
                     /transl_table=11
                     /product="ribosomal protein S12"
                     /protein_id="AMA97939.1"
                     /db_xref="GI:982743805"
     CDS             join(complement(69719..69832),complement(97611..97842),
                     complement(97049..97074))
                     /gene="rps12"
                     /trans_splicing
                     /codon_start=1
                     /transl_table=11
                     /product="ribosomal protein S12"
                     /protein_id="AMA97938.1"
                     /db_xref="GI:982743804"
     gene            join(complement(69719..69832),140175..140968)
                     /gene="rps12"
                     /trans_splicing
     gene            join(complement(69719..69832),complement(97049..97842))
                     /gene="rps12"
                     /trans_splicing
     CDS             join(complement(71976..72046),complement(70855..71146),
                     complement(69978..70208))
                     /gene="clpP"
                     /codon_start=1
                     /transl_table=11
                     /product="ClpP"
                     /protein_id="AMA97882.1"
                     /db_xref="GI:982743748"
     gene            complement(69978..72046)
                     /gene="clpP"
     CDS             72499..74025
                     /gene="psbB"
                     /codon_start=1
                     /transl_table=11
                     /product="PsbB"
                     /protein_id="AMA97909.1"
                     /db_xref="GI:982743775"
     gene            72499..74025
                     /gene="psbB"
     CDS             74227..74328
                     /gene="psbT"
                     /codon_start=1
                     /transl_table=11
                     /product="PsbT"
                     /protein_id="AMA97921.1"
                     /db_xref="GI:982743787"
     gene            74227..74328
                     /gene="psbT"
     CDS             complement(74415..74546)
                     /gene="psbN"
                     /codon_start=1
                     /transl_table=11
                     /product="PsbN"
                     /protein_id="AMA97920.1"
                     /db_xref="GI:982743786"
     gene            complement(74415..74546)
                     /gene="psbN"
     CDS             74656..74877
                     /gene="psbH"
                     /codon_start=1
                     /transl_table=11
                     /product="PsbH"
                     /protein_id="AMA97914.1"
                     /db_xref="GI:982743780"
     gene            74656..74877
                     /gene="psbH"
     CDS             join(75009..75014,75757..76398)
                     /gene="petB"
                     /codon_start=1
                     /transl_table=11
                     /product="PetB"
                     /protein_id="AMA97898.1"
                     /db_xref="GI:982743764"
                     /modified_by="YY"
     gene            75009..76398
                     /gene="petB"
                     /modified_by="YY"
     CDS             join(76582..76589,77337..77811)
                     /gene="petD"
                     /codon_start=1
                     /transl_table=11
                     /product="PetD"
                     /protein_id="AMA97899.1"
                     /db_xref="GI:982743765"
     gene            76582..77811
                     /gene="petD"
     CDS             complement(77951..79006)
                     /gene="rpoA"
                     /codon_start=1
                     /transl_table=11
                     /product="RpoA"
                     /protein_id="AMA97933.1"
                     /db_xref="GI:982743799"
     gene            complement(77951..79006)
                     /gene="rpoA"
     CDS             complement(79074..79490)
                     /gene="rps11"
                     /codon_start=1
                     /transl_table=11
                     /product="ribosomal protein S11"
                     /protein_id="AMA97937.1"
                     /db_xref="GI:982743803"
     gene            complement(79074..79490)
                     /gene="rps11"
     CDS             complement(79605..79718)
                     /gene="rpl36"
                     /codon_start=1
                     /transl_table=11
                     /product="ribosomal protein L36"
                     /protein_id="AMA97932.1"
                     /db_xref="GI:982743798"
     gene            complement(79605..79718)
                     /gene="rpl36"
     CDS             complement(79834..80067)
                     /gene="infA"
                     /codon_start=1
                     /transl_table=11
                     /product="InfA"
                     /protein_id="AMA97883.1"
                     /db_xref="GI:982743749"
     gene            complement(79834..80067)
                     /gene="infA"
     CDS             complement(80189..80593)
                     /gene="rps8"
                     /codon_start=1
                     /transl_table=11
                     /product="ribosomal protein S8"
                     /protein_id="AMA97950.1"
                     /db_xref="GI:982743816"
     gene            complement(80189..80593)
                     /gene="rps8"
     CDS             complement(80794..81162)
                     /gene="rpl14"
                     /codon_start=1
                     /transl_table=11
                     /product="ribosomal protein L14"
                     /protein_id="AMA97924.1"
                     /db_xref="GI:982743790"
                     /modified_by="YY"
     gene            complement(80794..81162)
                     /gene="rpl14"
                     /modified_by="YY"
     CDS             join(complement(82637..82645),complement(81301..81699))
                     /gene="rpl16"
                     /codon_start=1
                     /transl_table=11
                     /product="ribosomal protein L16"
                     /protein_id="AMA97925.1"
                     /db_xref="GI:982743791"
     gene            complement(81301..82645)
                     /gene="rpl16"
     CDS             complement(82798..83454)
                     /gene="rps3"
                     /codon_start=1
                     /transl_table=11
                     /product="ribosomal protein S3"
                     /protein_id="AMA97946.1"
                     /db_xref="GI:982743812"
     gene            complement(82798..83454)
                     /gene="rps3"
     CDS             complement(83439..83939)
                     /gene="rpl22"
                     /codon_start=1
                     /transl_table=11
                     /product="ribosomal protein L22"
                     /protein_id="AMA97928.1"
                     /db_xref="GI:982743794"
     gene            complement(83439..83939)
                     /gene="rpl22"
     CDS             complement(84006..84284)
                     /gene="rps19"
                     /codon_start=1
                     /transl_table=11
                     /product="ribosomal protein S19"
                     /protein_id="AMA97944.1"
                     /db_xref="GI:982743810"
     gene            complement(84006..84284)
                     /gene="rps19"
     CDS             join(complement(85422..85812),complement(84338..84771))
                     /gene="rpl2"
                     /codon_start=1
                     /transl_table=11
                     /product="ribosomal protein L2"
                     /protein_id="AMA97926.1"
                     /db_xref="GI:982743792"
     gene            complement(84338..85812)
                     /gene="rpl2"
     repeat_region   85582..110448
                     /Identical_Bases="24,867"
                     /Mismatched_Bases=0
                     /Frequency=2
                     /Percent_Identical="100%"
                     /annotation_group="Repeat 1"
                     /All_Locations="85,582+; 152,435-"
                     /label="Repeat 1"
     CDS             complement(85831..86112)
                     /gene="rpl23"
                     /codon_start=1
                     /transl_table=11
                     /product="ribosomal protein L23"
                     /protein_id="AMA97929.1"
                     /db_xref="GI:982743795"
     gene            complement(85831..86112)
                     /gene="rpl23"
     tRNA            complement(86284..86357)
                     /gene="trnI-CAU"
                     /product="tRNA-Ile"
                     /transcription="GCATCCATGGCTGAATGGTTAAAGCGCCCAACTCATAATTGG
                     CGAATTCGTAGGTTCAATTCCTACTGGATGCA"
     gene            complement(86284..86357)
                     /gene="trnI-CAU"
     CDS             86446..92757
                     /gene="ycf2"
                     /codon_start=1
                     /transl_table=11
                     /product="Ycf2"
                     /protein_id="AMA97955.1"
                     /db_xref="GI:982743821"
     gene            86446..92757
                     /gene="ycf2"
     tRNA            complement(93344..93424)
                     /gene="trnL-CAA"
                     /product="tRNA-Leu"
                     /transcription="GCCTTGGTGGTGAAATGGTAGACACGCGAGACTCAAAATCTC
                     GTGCTCAAGAGCGTGGAGGTTCGAGTCCTCTTCAAGGCA"
     gene            complement(93344..93424)
                     /gene="trnL-CAA"
     CDS             join(complement(95450..96226),complement(94012..94767))
                     /gene="ndhB"
                     /codon_start=1
                     /transl_table=11
                     /product="NdhB"
                     /protein_id="AMA97886.1"
                     /db_xref="GI:982743752"
     gene            complement(94012..96226)
                     /gene="ndhB"
     CDS             complement(96526..96993)
                     /gene="rps7"
                     /codon_start=1
                     /transl_table=11
                     /product="ribosomal protein S7"
                     /protein_id="AMA97948.1"
                     /db_xref="GI:982743814"
     gene            complement(96526..96993)
                     /gene="rps7"
     tRNA            99712..99783
                     /gene="trnV-GAC"
                     /product="tRNA-Val"
                     /transcription="AGGGATATAACTCAGCGGTAGAGTGTCACCTTGACGTGGTGG
                     AAGTCATCAGTTCGAGCCTGATTATCCCTA"
     gene            99712..99783
                     /gene="trnV-GAC"
     rRNA            100011..101501
                     /gene="rrn16"
                     /product="16S ribosomal RNA"
                     /transcription="TCTCATGGAGAGTTCGATCCTGGCTCAGGATGAACGCTGGCG
                     GCATGCTTAACACATGCAAGTCGGACGGGAAGTGGTGTTTCCAGTGGCGGACGGGTGA
                     GTAACGCGTAAGAACCTGCCCTTGGGAGGGGAACAACAGCTGGAAACGGCTGCTAATA
                     CCCCGTAGGCTGAGGAGCAAAAGGAGGAATCCGCCCGAGGAGGGGCTCGCGTCTGATT
                     AGCTAGTTGGTGAGGCAATAGCTTACCAAGGCGATGATCAGTAGCTGGTCCGAGAGGA
                     TGATCAGCCACACTGGGACTGAGACACGGCCCAGACTCCTACGGGAGGCAGCAGTGGG
                     GAATTTTCCGCAATGGGCGAAAGCCTGACGGAGCAATGCCGCGTGGAGGTAGAAGGCC
                     CACGGGTCGTGAACTTCTTTTCCCGGAGAAGAAGCAATGACGGTATCTGGGGAATAAG
                     CATCGGCTAACTCTGTGCCAGCAGCCGCGGTAATACAGAGGATGCAAGCGTTATCCGG
                     AATGATTGGGCGTAAAGCGTCTGTAGGTGGCTTTTTAAGTCCGCCGTCAAATCCCAGG
                     GCTCAACCCTGGACAGGCGGTGGAAACTACCAAGCTGGAGTACGGTAGGGGCAGAGGG
                     AATTTCCGGTGGAGCGGTGAAATGCGTAGAGATCGGAAAGAACACCAACGGCGAAAGC
                     ACTCTGCTGGGCCGACACTGACACTGAGAGACGAAAGCTAGGGGAGCGAATGGGATTA
                     GATACCCCAGTAGTCCTAGCCGTAAACGATGGATACTAGGCGCTGTGCGTATCGACCC
                     GTGCAGTGCTGTAGCTAACGCGTTAAGTATCCCGCCTGGGGAGTACGTTCGCAAGAAT
                     GAAACTCAAAGGAATTGACGGGGGCCCGCACAAGCGGTGGAGCATGTGGTTTAATTCG
                     ATGCAAAGCGAAGAACCTTACCAGGGCTTGACATGCCGCGAATCCTCTTGAAAGAGAG
                     GGGTGCCTTCGGGAACGCGGACACAGGTGGTGCATGGCTGTCGTCAGCTCGTGCCGTA
                     AGGTGTTGGGTTAAGTCCCGCAACGAGCGCAACCCTCGTGTTTAGTTGCCATCATTTA
                     GTTTGGAACCCTGAACAGACTGCCGGTGATAAGCCGGAGGAAGGTGAGGATGACGTCA
                     AGTCATCATGCCCCTTATGCCCTGGGCGACACACGTGCTACAATGGCCGGGACAAAGG
                     GTCGCGATCCCGCGAGGGTAAGCTAACTCCAAAAACCCGTCCTCAGTTCGGATTGCAG
                     GCTGCAACTCGCCTGCATGAAGCCGGAATCGCTAGTAATCGCCGGTCAGCCATACGGC
                     GGTGAATTCGTTCCCGGGCCTTGTACACACCGCCCGTCACACTATGGGAGCTGGCCAT
                     GCCCGAAGTCGTTACCTTAACCGCAAGGAGGGGGATGCCGAAGGCAGGGCTAGTGACT
                     GGAGTGAAGTCGTAACAAGGTAGCCGTACTGGAAGGTGCGGCTGGATCACCTCCTTT"
     gene            100011..101501
                     /gene="rrn16"
     tRNA            join(101796..101832,102784..102818)
                     /gene="trnI-GAU"
                     /product="tRNA-Ile"
                     /transcription="GGGCTATTAGCTCAGTGGTAGAGCGCGCCCCTGATAAGGGCG
                     AGGTCTCTGGTTCAAGTCCAGGATGGCCCA"
     gene            101796..102818
                     /gene="trnI-GAU"
     tRNA            join(102883..102920,103731..103765)
                     /gene="trnA-UGC"
                     /product="tRNA-Ala"
                     /transcription="GGGGATATAGCTCAGTTGGTAGAGCTCCGCTCTTGCAAGGCG
                     GATGTCAGCGGTTCGAGTCCGCTTATCTCCA"
     gene            102883..103765
                     /gene="trnA-UGC"
     rRNA            103918..106731
                     /gene="rrn23"
                     /product="23S ribosomal RNA"
                     /transcription="TTCAAACGAGGAAAGGCTTACGGTGGATACCTAGGCACCCAG
                     AGACGAGGAAGGGCGTAGTAAGCGACGAAATGCTTCGGGGAGTTGAAAATAAGCATAG
                     ATCCGGAGATTCCCGAATAGGTCAACCTTTAAAACTGCTGCTGAATCCATGGGCAGGC
                     AAGAGACAACCTGGCGAACTGAAACATCTTAGTAGCCAGAGGAAAAGAAAGCAAAAGC
                     GATTCCCGTAGTAGCGGCGAGCGAAATGGGAGCAGCCTAAACCGTGAAAACGGGGTTG
                     TGGGAGAGCAATACAAGCGTCGTGCTGCTAGGCGAAGCGGTGGAGTACTGCACCCTAG
                     ATGGCGAGAGTCCAGTAGCCGAAAGCATCACTAGCTTATGCTCTGACCCGAGTAGCAT
                     GGGGCACGTGGAATCCCGTGTGAATCAGCAAGGACCACCTTGCAAGGCTAAATACTCC
                     TGGGTGACCGATAGCGAAGTAGTACCGTGAGGGAAGGGTGAAAAGAACCCCCATCGGG
                     GAGTGAAATAGAACATGAAACCGTAAGCTCCCAAGCAGTGGGAGGAGCCCGGGGCTCT
                     GACCGCGTGCCTGTTGAAGAATGAGCCGGCGACTCATAGGCAGTGGCTTGGTTAAGGG
                     AACCCACCGGAGCCGTAGCGAAAGCGAGTCTTCATAGGGCAATTGTCACTGCTTATGG
                     ACCCGAACCTGGGTGATCTATCCATGACCAGGATGAAGCTTGGGTGAAACTAAGTGGA
                     GGTCCGAACCGACTGATGTTGAAGAATCAGCGGATGAGTTGTGGTTAGGGGTGAAATG
                     CCACTCGAACCCAGAGCTAGCTGGTTCTCCCCGAAATGCGTTGAGGCGCAGCAGTTGA
                     CTGGACATCTAGGGGTAAAGCACTGTTTCGGTGCGGGCCGCGAGAGCGGTACCAAATC
                     GAGGCAAACTCTGAATACTAGATATGACCTCAAAATAAAATAACAGGGGTCAAGGTCG
                     GCCAGTGAGACGATGGGGGATAAGCTTCATCGTCGAGAGGGAAACAGCCCGGATCACC
                     AGCTAAGGCCCCTAAATGACCGCTCAGTGATAAAGGAGGTAGGGGTGCAGAGACAGCC
                     AGGAGGTTTGCCTAGAAGCAGCCACCCTTGAAAGAGTGCGTAATAGCTCACTGATCGA
                     GCGCTCTTGCGCCGAAGATGAACGGGGCTAAGCGATCTGCCGAAGCTGTGGGATGTAA
                     AAATACATCGGTAGGGGAGCGTTCCGCCTTAGAGGGAAGCACCCGCGCGAGCGGTAGT
                     GGACGAAGCGGAAGCGAGAATGTCGGCTTGAGTAACGCAAACATTGGTGAGAATCCAA
                     TGCCCCGAAAACCTAAGGGTTCCTCCGCAAGGTTCGTCCACGGAGGGTGAGTCAGGGC
                     CTAAGATCAGGCCGAAAGGCGTAGTCGATGGACAACAGGTGAATATTCCTGTACTACC
                     CCTTGTTGGTCCCGAGGGACGGAGGAGGCTAGGTTAGCCGAAAGATGGTTATCGGTTC
                     AAGGACGTAAGGTGACCCTGCTTTGCAGGGTAAGAAGGGGTAGAGAAACTGCCTCGAG
                     CCAATGTTCGAGTACCAGGCGCTACGGCGCTGAAGTAACCCATGCCATACTCCCAGGA
                     AAAGCTCGAACGACCTTCAACAAAAGGGTACCTGTACCCGAAACCGACACAGGTAGGT
                     AGGTAGAGAATACCTAGGGGCGCGAGACAACTCTCTCTAAGGAACTCGGCAAAATAGC
                     CCCGTAACTTCGGGAGAAGGGGTGCCTCCTCACAAAGGGGGTCGCAGTGACCAGGCCC
                     GGGCGACTGTTTACCAAAAACACAGGTCTCCGCAAAGTCGTAAGACCATGTATGGGGG
                     CTGACGCCTGCCCAGTGCCGGAAGGTCAAGGAAGTTGGTGACCTGATGACAGGGGAGC
                     CGGCGACCGAAGCCCCGGTGAACGGCGGCCGTAACTATAACGGTCCTAAGGTAGCGAA
                     ATTCCTTGTCGGGTAAGTTCCGACCCGCACGAAAGGCGTAACGATCTGGGCACTGTCT
                     CGGAGAGAGGCTCGGTGAAATAGACATGTCTGTGAAGATGCGGACTACCTGCACCTGG
                     ACAGAAAGACCCTATGAAGCTTCACTGTTCCCTGGGATTGGCTTTGGGCCTTTCCTGC
                     GCAGCTTAGGTGGAAGGCGAAGAAGGCCTCCTTCCGGGGGGGCCCGAGCCATCAGTGA
                     GATACCACTCTGGAAGAGCTAGAATTCTAACCTTGTGTCAGGACCTACGGGCCAAGGG
                     ACAGTCTCAGGTAGACAGTTTCTATGGGGCGTAGGCCTCCCAAAAGGTAACGGAGGCG
                     TGCAAAGGTTTCCTCGGGCCGGACGGAGATTGGCCCTCGAGTGCAAAGGCAGAAGGGA
                     GCTTGACTGCAAGACCCACCCGTCGAGCAGGGACGAAAGTCGGCCTTAGTGATCCGAC
                     GGTGCCGAGTGGAAGGGCCGTCGCTCAACGGATAAAAGTTACTCTAGGGATAACAGGC
                     TGATCTTCCCCAAGAGCTCACATCGACGGGAAGGTTTGGCACCTCGATGTCGGCTCTT
                     CGCCACCTGGGGCTGTAGTATGTTCCAAGGGTTGGGCTGTTCGCCCATTAAAGCGGTA
                     CGTGAGCTGGGTTCAGAACGTCGTGAGACAGTTCGGTCCATATCCGGTGTGGGCGTTA
                     GAGCATTGAGAGGACCTTTCCCTAGTACGAGAGGACCGGGAAGGACGCACCTCTGGTG
                     TACCAGTTATCGTGCCCACGGTAAACGCTGGGTAGCCAAGTGCGGAGCGGATAACTGC
                     TGAAAGCATCTAAGTAGTAAGCCCACCCCAAGATGAGTGCTCTCCT"
     gene            103918..106731
                     /gene="rrn23"
     rRNA            106830..106932
                     /gene="rrn4.5"
                     /product="4.5S ribosomal RNA"
                     /transcription="GAAGGTCACGGCGAGACGAGCCGTTTATCATTACGATAGGTG
                     TCAAGTGGAAGTGCAGTGATGTATGCAGCTGAGGCATCCTAACAGACCGGTAGACTTG
                     AAC"
     gene            106830..106932
                     /gene="rrn4.5"
     rRNA            107193..107313
                     /gene="rrn5"
                     /product="5S ribosomal RNA"
                     /transcription="TATTCTGGTGTCCTAGGCGTAGAGGAACCACACCAATCCATC
                     CCGAACTTGGTGGTTAAACTCTACTGCGGTGACGATACTGTAGGGGAGGTCCTGCGGA
                     AAAATAGCTCGACGCCAGGAT"
     gene            107193..107313
                     /gene="rrn5"
     tRNA            107571..107644
                     /gene="trnR-ACG"
                     /product="tRNA-Arg"
                     /transcription="GGGCCTGTAGCTCAGAGGATTAGAGCACGTGGCTACGAACCA
                     CGGTGTCGGGGGTTCGAATCCCTCCTCGCCCA"
     gene            107571..107644
                     /gene="trnR-ACG"
     tRNA            complement(108062..108133)
                     /gene="trnN-GUU"
                     /product="tRNA-Asn"
                     /transcription="TCCTCAGTAGCTCAGTGGTAGAGCGGTCGGCTGTTAACTGAC
                     TGGTCGTAGGTTCGAATCCTACCTGGGGAG"
     gene            complement(108062..108133)
                     /gene="trnN-GUU"
     gene            108461..110572
                     /gene="ycf1"
     CDS             complement(110442..112664)
                     /gene="ndhF"
                     /codon_start=1
                     /transl_table=11
                     /product="NdhF"
                     /protein_id="AMA97891.1"
                     /db_xref="GI:982743757"
     gene            complement(110442..112664)
                     /gene="ndhF"
     CDS             113673..113834
                     /gene="rpl32"
                     /codon_start=1
                     /transl_table=11
                     /product="ribosomal protein L32"
                     /protein_id="AMA97930.1"
                     /db_xref="GI:982743796"
     gene            113673..113834
                     /gene="rpl32"
     tRNA            114492..114571
                     /gene="trnL-UAG"
                     /product="tRNA-Leu"
                     /transcription="GCCGCTATGGTGAAATCGGTAGACACGCTGCTCTTAGGAAGC
                     AGTGCGAGAGCATCTCGGTTCGAGTCCGAGTGGCGGCA"
     gene            114492..114571
                     /gene="trnL-UAG"
     CDS             114668..115642
                     /gene="ccsA"
                     /codon_start=1
                     /transl_table=11
                     /product="CcsA"
                     /protein_id="AMA97880.1"
                     /db_xref="GI:982743746"
     gene            114668..115642
                     /gene="ccsA"
     CDS             complement(115857..117368)
                     /gene="ndhD"
                     /exception="RNA editing"
                     /note="start ACG"
                     /codon_start=1
                     /transl_table=11
                     /product="NdhD"
                     /protein_id="AMA97889.1"
                     /db_xref="GI:982743755"
                     /translation="MNFFPWLTIIVILPIFAGSVIFFLPHRGNRVIRWYTICICILEL
                     LLTTYAFCYHFQLDDPLIQLVEDFKWIIFFDFHWRLGIDGLSIGPILLTGFITTLATL
                     AAWPVTRDSRLFHFLMLAMYSGQIGLFASRDLLLFFIMWELELIPVYLLLSMWGGKKR
                     LYSATKFILYTAGGSVFLLMGVLGVGLYGSTEPTLNLATLVNQSYPAALEIILYIGFF
                     IAFAVKSPIIPLHTWLPDTHGEAHYSTCMLLAGILLKMGAYGLIRINMELLSHAHSIF
                     SPWLVIVGTIQIIYAASTSLGQRNLKKRIAYSSVSHMGFILIGIGSINDTGLNGAILQ
                     IVSHGFIGAALFFLAGTSYDRIRLVYLDEMGGIAIPMPKIFTMFSSFSMASLALPGMS
                     GFVAELIVFFGIITSQKYLLISKLGITFVMAIGMILTPIYSLSMLRQMFYGYKLFNAP
                     NSYVFDSGPRELFVSIAIFIPVIGIGMYPDFVLSLSVDKVEVLLSNFVYR"
                     /modified_by="YY"
     gene            complement(115857..117368)
                     /gene="ndhD"
     CDS             complement(117484..117729)
                     /gene="psaC"
                     /codon_start=1
                     /transl_table=11
                     /product="PsaC"
                     /protein_id="AMA97905.1"
                     /db_xref="GI:982743771"
     gene            complement(117484..117729)
                     /gene="psaC"
     CDS             complement(117996..118301)
                     /gene="ndhE"
                     /codon_start=1
                     /transl_table=11
                     /product="NdhE"
                     /protein_id="AMA97890.1"
                     /db_xref="GI:982743756"
     gene            complement(117996..118301)
                     /gene="ndhE"
     CDS             complement(118499..119029)
                     /gene="ndhG"
                     /codon_start=1
                     /transl_table=11
                     /product="NdhG"
                     /protein_id="AMA97892.1"
                     /db_xref="GI:982743758"
     gene            complement(118499..119029)
                     /gene="ndhG"
     CDS             complement(119396..119899)
                     /gene="ndhI"
                     /codon_start=1
                     /transl_table=11
                     /product="NdhI"
                     /protein_id="AMA97894.1"
                     /db_xref="GI:982743760"
     gene            complement(119396..119899)
                     /gene="ndhI"
     CDS             join(complement(121605..122157),
                     complement(119993..120531))
                     /gene="ndhA"
                     /codon_start=1
                     /transl_table=11
                     /product="NdhA"
                     /protein_id="AMA97885.1"
                     /db_xref="GI:982743751"
     gene            complement(119993..122157)
                     /gene="ndhA"
     CDS             complement(122159..123340)
                     /gene="ndhH"
                     /codon_start=1
                     /transl_table=11
                     /product="NdhH"
                     /protein_id="AMA97893.1"
                     /db_xref="GI:982743759"
     gene            complement(122159..123340)
                     /gene="ndhH"
     CDS             complement(123432..123704)
                     /gene="rps15"
                     /codon_start=1
                     /transl_table=11
                     /product="ribosomal protein S15"
                     /protein_id="AMA97941.1"
                     /db_xref="GI:982743807"
     gene            complement(123432..123704)
                     /gene="rps15"
     CDS             complement(124064..129556)
                     /gene="ycf1"
                     /codon_start=1
                     /transl_table=11
                     /product="Ycf1"
                     /protein_id="AMA97952.1"
                     /db_xref="GI:982743818"
     gene            complement(124064..129556)
                     /gene="ycf1"
     repeat_region   complement(127569..152435)
                     /Identical_Bases="24,867"
                     /Mismatched_Bases=0
                     /Frequency=2
                     /Percent_Identical="100%"
                     /annotation_group="Repeat 1"
                     /All_Locations="85,582+; 152,435-"
                     /label="Repeat 1"
     tRNA            129884..129955
                     /gene="trnN-GUU"
                     /product="tRNA-Asn"
                     /transcription="TCCTCAGTAGCTCAGTGGTAGAGCGGTCGGCTGTTAACTGAC
                     TGGTCGTAGGTTCGAATCCTACCTGGGGAG"
     gene            129884..129955
                     /gene="trnN-GUU"
     tRNA            complement(130373..130446)
                     /gene="trnR-ACG"
                     /product="tRNA-Arg"
                     /transcription="GGGCCTGTAGCTCAGAGGATTAGAGCACGTGGCTACGAACCA
                     CGGTGTCGGGGGTTCGAATCCCTCCTCGCCCA"
     gene            complement(130373..130446)
                     /gene="trnR-ACG"
     rRNA            complement(130704..130824)
                     /gene="rrn5"
                     /product="5S ribosomal RNA"
                     /transcription="TATTCTGGTGTCCTAGGCGTAGAGGAACCACACCAATCCATC
                     CCGAACTTGGTGGTTAAACTCTACTGCGGTGACGATACTGTAGGGGAGGTCCTGCGGA
                     AAAATAGCTCGACGCCAGGAT"
     gene            complement(130704..130824)
                     /gene="rrn5"
     rRNA            complement(131085..131187)
                     /gene="rrn4.5"
                     /product="4.5S ribosomal RNA"
                     /transcription="GAAGGTCACGGCGAGACGAGCCGTTTATCATTACGATAGGTG
                     TCAAGTGGAAGTGCAGTGATGTATGCAGCTGAGGCATCCTAACAGACCGGTAGACTTG
                     AAC"
     gene            complement(131085..131187)
                     /gene="rrn4.5"
     rRNA            complement(131286..134099)
                     /gene="rrn23"
                     /product="23S ribosomal RNA"
                     /transcription="TTCAAACGAGGAAAGGCTTACGGTGGATACCTAGGCACCCAG
                     AGACGAGGAAGGGCGTAGTAAGCGACGAAATGCTTCGGGGAGTTGAAAATAAGCATAG
                     ATCCGGAGATTCCCGAATAGGTCAACCTTTAAAACTGCTGCTGAATCCATGGGCAGGC
                     AAGAGACAACCTGGCGAACTGAAACATCTTAGTAGCCAGAGGAAAAGAAAGCAAAAGC
                     GATTCCCGTAGTAGCGGCGAGCGAAATGGGAGCAGCCTAAACCGTGAAAACGGGGTTG
                     TGGGAGAGCAATACAAGCGTCGTGCTGCTAGGCGAAGCGGTGGAGTACTGCACCCTAG
                     ATGGCGAGAGTCCAGTAGCCGAAAGCATCACTAGCTTATGCTCTGACCCGAGTAGCAT
                     GGGGCACGTGGAATCCCGTGTGAATCAGCAAGGACCACCTTGCAAGGCTAAATACTCC
                     TGGGTGACCGATAGCGAAGTAGTACCGTGAGGGAAGGGTGAAAAGAACCCCCATCGGG
                     GAGTGAAATAGAACATGAAACCGTAAGCTCCCAAGCAGTGGGAGGAGCCCGGGGCTCT
                     GACCGCGTGCCTGTTGAAGAATGAGCCGGCGACTCATAGGCAGTGGCTTGGTTAAGGG
                     AACCCACCGGAGCCGTAGCGAAAGCGAGTCTTCATAGGGCAATTGTCACTGCTTATGG
                     ACCCGAACCTGGGTGATCTATCCATGACCAGGATGAAGCTTGGGTGAAACTAAGTGGA
                     GGTCCGAACCGACTGATGTTGAAGAATCAGCGGATGAGTTGTGGTTAGGGGTGAAATG
                     CCACTCGAACCCAGAGCTAGCTGGTTCTCCCCGAAATGCGTTGAGGCGCAGCAGTTGA
                     CTGGACATCTAGGGGTAAAGCACTGTTTCGGTGCGGGCCGCGAGAGCGGTACCAAATC
                     GAGGCAAACTCTGAATACTAGATATGACCTCAAAATAAAATAACAGGGGTCAAGGTCG
                     GCCAGTGAGACGATGGGGGATAAGCTTCATCGTCGAGAGGGAAACAGCCCGGATCACC
                     AGCTAAGGCCCCTAAATGACCGCTCAGTGATAAAGGAGGTAGGGGTGCAGAGACAGCC
                     AGGAGGTTTGCCTAGAAGCAGCCACCCTTGAAAGAGTGCGTAATAGCTCACTGATCGA
                     GCGCTCTTGCGCCGAAGATGAACGGGGCTAAGCGATCTGCCGAAGCTGTGGGATGTAA
                     AAATACATCGGTAGGGGAGCGTTCCGCCTTAGAGGGAAGCACCCGCGCGAGCGGTAGT
                     GGACGAAGCGGAAGCGAGAATGTCGGCTTGAGTAACGCAAACATTGGTGAGAATCCAA
                     TGCCCCGAAAACCTAAGGGTTCCTCCGCAAGGTTCGTCCACGGAGGGTGAGTCAGGGC
                     CTAAGATCAGGCCGAAAGGCGTAGTCGATGGACAACAGGTGAATATTCCTGTACTACC
                     CCTTGTTGGTCCCGAGGGACGGAGGAGGCTAGGTTAGCCGAAAGATGGTTATCGGTTC
                     AAGGACGTAAGGTGACCCTGCTTTGCAGGGTAAGAAGGGGTAGAGAAACTGCCTCGAG
                     CCAATGTTCGAGTACCAGGCGCTACGGCGCTGAAGTAACCCATGCCATACTCCCAGGA
                     AAAGCTCGAACGACCTTCAACAAAAGGGTACCTGTACCCGAAACCGACACAGGTAGGT
                     AGGTAGAGAATACCTAGGGGCGCGAGACAACTCTCTCTAAGGAACTCGGCAAAATAGC
                     CCCGTAACTTCGGGAGAAGGGGTGCCTCCTCACAAAGGGGGTCGCAGTGACCAGGCCC
                     GGGCGACTGTTTACCAAAAACACAGGTCTCCGCAAAGTCGTAAGACCATGTATGGGGG
                     CTGACGCCTGCCCAGTGCCGGAAGGTCAAGGAAGTTGGTGACCTGATGACAGGGGAGC
                     CGGCGACCGAAGCCCCGGTGAACGGCGGCCGTAACTATAACGGTCCTAAGGTAGCGAA
                     ATTCCTTGTCGGGTAAGTTCCGACCCGCACGAAAGGCGTAACGATCTGGGCACTGTCT
                     CGGAGAGAGGCTCGGTGAAATAGACATGTCTGTGAAGATGCGGACTACCTGCACCTGG
                     ACAGAAAGACCCTATGAAGCTTCACTGTTCCCTGGGATTGGCTTTGGGCCTTTCCTGC
                     GCAGCTTAGGTGGAAGGCGAAGAAGGCCTCCTTCCGGGGGGGCCCGAGCCATCAGTGA
                     GATACCACTCTGGAAGAGCTAGAATTCTAACCTTGTGTCAGGACCTACGGGCCAAGGG
                     ACAGTCTCAGGTAGACAGTTTCTATGGGGCGTAGGCCTCCCAAAAGGTAACGGAGGCG
                     TGCAAAGGTTTCCTCGGGCCGGACGGAGATTGGCCCTCGAGTGCAAAGGCAGAAGGGA
                     GCTTGACTGCAAGACCCACCCGTCGAGCAGGGACGAAAGTCGGCCTTAGTGATCCGAC
                     GGTGCCGAGTGGAAGGGCCGTCGCTCAACGGATAAAAGTTACTCTAGGGATAACAGGC
                     TGATCTTCCCCAAGAGCTCACATCGACGGGAAGGTTTGGCACCTCGATGTCGGCTCTT
                     CGCCACCTGGGGCTGTAGTATGTTCCAAGGGTTGGGCTGTTCGCCCATTAAAGCGGTA
                     CGTGAGCTGGGTTCAGAACGTCGTGAGACAGTTCGGTCCATATCCGGTGTGGGCGTTA
                     GAGCATTGAGAGGACCTTTCCCTAGTACGAGAGGACCGGGAAGGACGCACCTCTGGTG
                     TACCAGTTATCGTGCCCACGGTAAACGCTGGGTAGCCAAGTGCGGAGCGGATAACTGC
                     TGAAAGCATCTAAGTAGTAAGCCCACCCCAAGATGAGTGCTCTCCT"
     gene            complement(131286..134099)
                     /gene="rrn23"
     tRNA            join(complement(135097..135134),
                     complement(134252..134286))
                     /gene="trnA-UGC"
                     /product="tRNA-Ala"
                     /transcription="GGGGATATAGCTCAGTTGGTAGAGCTCCGCTCTTGCAAGGCG
                     GATGTCAGCGGTTCGAGTCCGCTTATCTCCA"
     gene            complement(134252..135134)
                     /gene="trnA-UGC"
     tRNA            join(complement(136185..136221),
                     complement(135199..135233))
                     /gene="trnI-GAU"
                     /product="tRNA-Ile"
                     /transcription="GGGCTATTAGCTCAGTGGTAGAGCGCGCCCCTGATAAGGGCG
                     AGGTCTCTGGTTCAAGTCCAGGATGGCCCA"
     gene            complement(135199..136221)
                     /gene="trnI-GAU"
     rRNA            complement(136516..138006)
                     /gene="rrn16"
                     /product="16S ribosomal RNA"
                     /transcription="CTCATGGAGAGTTCGATCCTGGCTCAGGATGAACGCTGGCGG
                     CATGCTTAACACATGCAAGTCGGACGGGAAGTGGTGTTTCCAGTGGCGGACGGGTGAG
                     TAACGCGTAAGAACCTGCCCTTGGGAGGGGAACAACAGCTGGAAACGGCTGCTAATAC
                     CCCGTAGGCTGAGGAGCAAAAGGAGGAATCCGCCCGAGGAGGGGCTCGCGTCTGATTA
                     GCTAGTTGGTGAGGCAATAGCTTACCAAGGCGATGATCAGTAGCTGGTCCGAGAGGAT
                     GATCAGCCACACTGGGACTGAGACACGGCCCAGACTCCTACGGGAGGCAGCAGTGGGG
                     AATTTTCCGCAATGGGCGAAAGCCTGACGGAGCAATGCCGCGTGGAGGTAGAAGGCCC
                     ACGGGTCGTGAACTTCTTTTCCCGGAGAAGAAGCAATGACGGTATCTGGGGAATAAGC
                     ATCGGCTAACTCTGTGCCAGCAGCCGCGGTAATACAGAGGATGCAAGCGTTATCCGGA
                     ATGATTGGGCGTAAAGCGTCTGTAGGTGGCTTTTTAAGTCCGCCGTCAAATCCCAGGG
                     CTCAACCCTGGACAGGCGGTGGAAACTACCAAGCTGGAGTACGGTAGGGGCAGAGGGA
                     ATTTCCGGTGGAGCGGTGAAATGCGTAGAGATCGGAAAGAACACCAACGGCGAAAGCA
                     CTCTGCTGGGCCGACACTGACACTGAGAGACGAAAGCTAGGGGAGCGAATGGGATTAG
                     ATACCCCAGTAGTCCTAGCCGTAAACGATGGATACTAGGCGCTGTGCGTATCGACCCG
                     TGCAGTGCTGTAGCTAACGCGTTAAGTATCCCGCCTGGGGAGTACGTTCGCAAGAATG
                     AAACTCAAAGGAATTGACGGGGGCCCGCACAAGCGGTGGAGCATGTGGTTTAATTCGA
                     TGCAAAGCGAAGAACCTTACCAGGGCTTGACATGCCGCGAATCCTCTTGAAAGAGAGG
                     GGTGCCTTCGGGAACGCGGACACAGGTGGTGCATGGCTGTCGTCAGCTCGTGCCGTAA
                     GGTGTTGGGTTAAGTCCCGCAACGAGCGCAACCCTCGTGTTTAGTTGCCATCATTTAG
                     TTTGGAACCCTGAACAGACTGCCGGTGATAAGCCGGAGGAAGGTGAGGATGACGTCAA
                     GTCATCATGCCCCTTATGCCCTGGGCGACACACGTGCTACAATGGCCGGGACAAAGGG
                     TCGCGATCCCGCGAGGGTAAGCTAACTCCAAAAACCCGTCCTCAGTTCGGATTGCAGG
                     CTGCAACTCGCCTGCATGAAGCCGGAATCGCTAGTAATCGCCGGTCAGCCATACGGCG
                     GTGAATTCGTTCCCGGGCCTTGTACACACCGCCCGTCACACTATGGGAGCTGGCCATG
                     CCCGAAGTCGTTACCTTAACCGCAAGGAGGGGGATGCCGAAGGCAGGGCTAGTGACTG
                     GAGTGAAGTCGTAACAAGGTAGCCGTACTGGAAGGTGCGGCTGGATCACCTCCTTT"
     gene            complement(136516..138006)
                     /gene="rrn16"
     tRNA            complement(138234..138305)
                     /gene="trnV-GAC"
                     /product="tRNA-Val"
                     /transcription="AGGGATATAACTCAGCGGTAGAGTGTCACCTTGACGTGGTGG
                     AAGTCATCAGTTCGAGCCTGATTATCCCTA"
     gene            complement(138234..138305)
                     /gene="trnV-GAC"
     CDS             141024..141491
                     /gene="rps7"
                     /codon_start=1
                     /transl_table=11
                     /product="ribosomal protein S7"
                     /protein_id="AMA97949.1"
                     /db_xref="GI:982743815"
     gene            141024..141491
                     /gene="rps7"
     CDS             join(141791..142567,143250..144005)
                     /gene="ndhB"
                     /codon_start=1
                     /transl_table=11
                     /product="NdhB"
                     /protein_id="AMA97887.1"
                     /db_xref="GI:982743753"
     gene            141791..144005
                     /gene="ndhB"
     tRNA            144593..144673
                     /gene="trnL-CAA"
                     /product="tRNA-Leu"
                     /transcription="GCCTTGGTGGTGAAATGGTAGACACGCGAGACTCAAAATCTC
                     GTGCTCAAGAGCGTGGAGGTTCGAGTCCTCTTCAAGGCA"
     gene            144593..144673
                     /gene="trnL-CAA"
     CDS             complement(145260..151571)
                     /gene="ycf2"
                     /codon_start=1
                     /transl_table=11
                     /product="Ycf2"
                     /protein_id="QWQ52153.1"
     gene            complement(145260..151571)
                     /gene="ycf2"
     tRNA            151660..151733
                     /gene="trnI-CAU"
                     /product="tRNA-Ile"
     gene            151660..151733
                     /gene="trnI-CAU"
     CDS             151905..152186
                     /gene="rpl23"
                     /codon_start=1
                     /transl_table=11
                     /product="ribosomal protein L23"
                     /protein_id="QWQ52211.1"
     gene            151905..152186
                     /gene="rpl23"
ORIGIN      
        1 tttctcgctg ggcgaacgac gggaattgaa cccgcgcatg gtggattcac aatccactgc
       61 cttgatccac ttggctacat ccgccccacc aatttattta tttaaattta tttatttgca
      121 tttcaaagga ttcatttttt atcattcaaa aagattttta tctaaaaaaa tattaaataa
      181 aaaataaata aaaaaaaagg agcaatatcg ctctcttgat agaacaagaa agatgtattg
      241 ctcctttttt ttttatttta aaaatcttgt atatactaaa acccggtctt acccatttgt
      301 agatggagct tcaacagcag ctaggtctag agggaagtta tgagcattac gttcgtgcat
      361 aacttccata ccaaggttag cgcggttaat gatatcagcc caagtattaa ttacacggcc
      421 ttggctgtca actacagatt ggttgaaatt gaaaccattt aggttgaacg ccatagtgct
      481 gatacctaaa gcagtaaacc agatacctac tacaggccaa gcggctagga agaagtgtaa
      541 agaacgagag ttgttgaaac tagcatattg gaagatcaat cggccaaaat aaccatgagc
      601 ggctacgata ttataagttt cttcctcttg cccgaacctg taaccttcat tagcagattc
      661 attttctgtg gtttccctga tcaaactaga ggttaccaag gaaccatgca tagcactaaa
      721 tagggaaccg ccgaatacac cagctacgcc taacatgtga aatgggtgca taaggatgtt
      781 gtgctcagcc tggaatacaa tcatgaaatt gaaagtacca gagattccta gaggcatacc
      841 atcagaaaaa cttccttgac ctattgggta gatcaagaaa acagcagtag cagctgcaac
      901 aggagctgaa tatgcaacag caatccaagg tcgcataccc agacggaaac taagctccca
      961 ctcacgaccc atgtaacaag ctacaccaag taaaaagtgt agaacgatta attcataagg
     1021 accgccgttg tataaccatt catcaacaga agccgcttcc cagattggat aaaagtgcaa
     1081 acctatagct gcagaagtcg gaataatggc accggaaata atattgttgc cataaagtag
     1141 agatccagaa acaggttcac gaataccatc aatatctact ggaggagcag caatgaaggc
     1201 gataataaat acagaagttg cggttaataa agtagggatc atcaaaacac caaaccatcc
     1261 aatgtaaaga cggttttcgg tgctggttat ccagttacag aagcgacccc ataggctttc
     1321 gctttcgcgt ctctctaaaa tagcagtcat ggtaaaatct tggtttattt aattatcagg
     1381 gactcccaag cacacgaatt ttctataact cgaaatatag aaaactgaag gcttgttatt
     1441 caacagtata acatgactta tatgtccttg tcaaccaata tttatataga cctatccaat
     1501 ctttttggaa gtatattgtt gaaaaaaaaa agaattctat acatacctct ttttggcggt
     1561 gggttgcccg ggattcgaac ccggaactag tcggatggag tagataattt ccctgttaaa
     1621 taggtaaaaa cccctcccca aaccgtgctt gcatttttca ttgcacacgg ctttccctat
     1681 gtatacatta aaaacccggt ttcttactta gaactttaaa aaagttgaat actcggttta
     1741 tttaaccctt actacatcct acatcaacat ttcaaaaaaa aaaattgtta tctcttcatt
     1801 ttttatcttc attacttaca tttttagtga caatttacat gatttcctaa cgaatcattc
     1861 aattcatgac tggccaaatc attgatacaa agaatatcca aataccaaat acgccttcta
     1921 tacaacctct gcgaagtgga agaagctttt ggaaaggtca aataaaggac ttgctcttcc
     1981 gccgtaaaga attcttccaa taaccccgag cccgatcttt tcaaaaaagc acgtacagta
     2041 cttttatgtt tacgagccaa agttatagca caagacagtc gaagtatata ctttattcga
     2101 tacaaactct ttttttgtga ggatccacta taataatgag aaagatttct gcagatacgc
     2161 ccaaatcgga caacaatatc ataatctgat aaatcagtcc aaaccgcctt actaataggg
     2221 tgccccaata cgttacaaaa tctcgcctta gccaatgatc caatcagagg aaccattgga
     2281 acaagagtat cgaacttatt aataagatta tcaattataa atgcattttc tagcatttga
     2341 ctgcgtacca ttgaagggtt tagtcgcgca cttgatagat agcccagaag agctagggaa
     2401 tgattatata attggtttat acagatccgt cccggttgag accataggta aaaatgacat
     2461 ttccataaat tgacaaaaaa atatgtccat tttgtcatca aaaggggtgt cccttttgaa
     2521 gcgagaattg attttccttg atacctaata taatgcatga aagggtcctt aaacaaccat
     2581 agattgtcct gacaggcctt agcaaaagct tctacaagtc caagatgttc tatttttcca
     2641 tagaaaaaga ttcgttcaag aagggttcca gaagacgttg agcataaatg agaagattgg
     2701 ttacgaagaa agacgaagat ggattcgtat tcacatagat gagaattata taggacgaat
     2761 aaaaaccttt gatttccttt tgaaaaacaa gaactggctt tatttggagt attccaacta
     2821 cgatactcgt agagaaagaa tcttaataaa tgtaaagaag aagcgtcttt tacccaatag
     2881 cgaagagttt gaaccaatat ttccagatgg gctgggtagg gtattagtat ctctaacaca
     2941 taaattaaat gtgaaaattt gtcctctaaa aaggggaata ttgaatgaat tgatcgtaaa
     3001 ttatgagatt taaatattcc tttcctttct agcgaagata ataatcggag ataaaacgga
     3061 atttctacaa tgactgcaaa tccttctgat atcatttgaa aattaaaatt cttgttgcgc
     3121 cctaaaaatg aattttggtt aaaatcatta gcaaaaagaa tcaaatgatt ctgttcatac
     3181 tgatacattc gctcaattgc acgtttcaca attagtaagc tgaatttatt ataacttgca
     3241 ttttccaaca aaatggatct atttctattt aaaccatgat catgcgcaag tgcataaata
     3301 tactcctgaa agataagtgg atataagaag tagtgttgtt gagatatatt tagctttaaa
     3361 tatctttgga attcctccat ttgaaattct agttgaacta aaggtagagg attttggggg
     3421 ttatcaatga aacatagtgc gatacagtca aaacgaggta ttcgagtaat aaacgaaaat
     3481 gaatagatac ctcggataca ggtaaactta tcaacggatt ctctaccctc tcttttccat
     3541 ttaaacgaat aagtttatgt tcgttatagg ataacaaaag acttagaaat cctttatttt
     3601 ttcaacctaa tcgctctttt gattttggaa tttttttatc aatatactgt ttcttctaca
     3661 cacacatttc tattccataa tggaaaatgt caatagttag gattcattaa aatagaaaga
     3721 attcgttcat gggataatcc cttcccgtat caggtactaa tacattttta acgtctaatt
     3781 agatcgggta atcattcaaa ttaagaacag aagctcgttg ctttccctat aatcaataaa
     3841 ttaaagccat tatagctcta tctatatcca tttattcatc cgacccaact ttaaattgaa
     3901 ttcattttgt tacgtttcaa aaaagaacac aacggtttgt accgattcgg gaagaatgaa
     3961 atattctcat aactctttgt tgatccgaca tgctattttt tccattcatt ccctttcagg
     4021 atcagtcgtg gtcttccaaa ctttaccaat ggtatggacg aatcctcgct tcatccaaat
     4081 gtgtaaaaga tcctcgccgc acttaaaagc cgagtactct accgttgagt tagcaacccc
     4141 aatataaaaa gtttatgtaa atacaatcaa aaaaaaaaaa agatagataa atgtcaaaat
     4201 ttctagacca cctcttagtt cttatgttat cgccttttca atcaaaaccc ctattcttat
     4261 tatatcttaa ctcaacttct attaaatatt aaagagaatc caaggaatcc catcatttta
     4321 ataaaataag gtaaaaataa aatctctcgg acagaaataa atttatctac ttatcacgat
     4381 gaattatatt tgttcgatac actgttgtca atataaatgt tgagaaaata atacaatgga
     4441 aaaaaaatgg aattctttaa atactattaa aaaaagggct tgtgttggat tggcactaca
     4501 tagctgaaaa aagtttagat attagctaga ggaataaaca aagaacaagt agaaaaaaat
     4561 atcagattca atcaataata agtaacttga ataaaaaaag ggaggattcc tgggttatta
     4621 cttattagta tagtttcaac taaaacagac caattgaagg agctcctaga attttatatt
     4681 tataggatca agcaactcgg gttttgtcgt tctagaacat gagattttat agaagtaatg
     4741 aaaaatagat atgagtagaa tacaaaaagt aaaaaaaaaa tatatatata tatagaaaga
     4801 aaaaatttta tagaagaatt actacccctt tctatttcgt tatttcctta agtcaatttt
     4861 gtttgattag gaccaagtta cttaaaaacc tccgcctttt ttaaaagatc ccgaacagtt
     4921 cctgtgggct gagcgccctt ttcaaggaaa tatagaatag cagggacgtt taaataactt
     4981 tgatttttta tcggatcata aaaacctacg ttccgaagat ctcttccttc tcttcgggat
     5041 cgaacatcga ttgcaacgat tcgatagacg gctcattggg atagatctaa gtaaatgaac
     5101 aagacccccc cctagaaacg tataggaagt tttctcctcg tacggctcga gaaaaaatga
     5161 tttggaattt tgtctacgta tataattata attattataa ttaatgtcaa aggagttgat
     5221 aaaataaatt ataagaggat ttaactcatt tttttattcc tccttcctga aaaaagaaaa
     5281 atcatttgta cccataactc aagttggata attctcaaat agcttaaaag aaaagaatct
     5341 ttcggcaatt tatttaattt tttgaatggt ctttaacccc ctcttgtttg tctcatttaa
     5401 tctttatctt tattattatc cagttattga gacaattcaa aaacggtgtt tccttgtttt
     5461 gagatccttt ttctttgttt taaatcagtg ggtttagaca ttacttcggt gcttcttaat
     5521 ccttacaaaa tggcagcaac ataccccttt tgtgatttct ttctatcaaa gaaccatata
     5581 aacgctcgat tcccgcgcga tacactttga atcgaaagac ttttatcaat ttcaacaaat
     5641 tttacttttg aattaaaaat tggatccttt caatttctat attgatatat atgatatact
     5701 tacgaagttg ttccaattta ttgattggta ttaaccctag attcttgccc cctgaaagat
     5761 aaatccatac tttctacccg agctccatca tgtactatat tcattacaac ctaacaaaaa
     5821 aagtattcta gtgaaaacag aacagatgtc gggtcaagag caccttcatt catagaaaag
     5881 atggcggatg taagaataaa aatccacacc ggatcgtgtc cttcaagtcg cacgttgctt
     5941 tctaccacag cgtttcaaac gaagttttac cataacaaaa aattcctcta atttggaacc
     6001 catatggaat tgattcaatt atggaatcat gaatagtcat tggttccgtc gatacataaa
     6061 catattaatc tagacccttt tttcttctat acaaattctt ctagacaaag atggcaaaaa
     6121 tttttttgaa gcaatcttag caagacccca cctattattg tatgttattg tatgaatgca
     6181 acactttaac gttacttttt attaaaaaaa ttcaaatatc tgtttctttt cgaattaaac
     6241 catcaacaat ttaaagaaga taaatggatt gaacaaaaaa cccagttttc tttttttatg
     6301 tgagatagat aaaaaagacc gatcgaagag aagatttaag tacttgttct ttcgattcga
     6361 attttagtaa taatataata atataagatg aacgagctag gggtttttcg tacctatcag
     6421 atagactgaa ctacagtctt tattatggat ccgttacata tgtaacttga ttcgttgtta
     6481 atgaaattcg gacatacaca gatagacata tatttaatat ttaaatcaag accttctgtt
     6541 actgttacta attaagaact atctatccca cgactctctg ggaatgctga atcagaacaa
     6601 aaacaaaagg gatccctttt tggagaaagg atactctcta gggacaaaga caaacaagtc
     6661 aaaattaggc gcttgctcct aattttttag tttatccaaa cccagtcttg tcttacgaaa
     6721 cttaatccca ttaattaatt aattgaatgt aataacccct attgtttaga ataaagagat
     6781 cctaataatt tggctacccc atttaagttt aattttaatg tataaagaat aagatataga
     6841 ctcttttgtt accatcatat cttgatcaaa tctatttagg aatatctgta tgttgtgaaa
     6901 aacaaggata tgattcataa aagaatcatt caaaattcta aaagaaacaa gaatgacatt
     6961 ctattcaata ttaggcattt aaacataacg ttattttcaa aataaacttt tactctgcta
     7021 caatgtatct acctgggacg aaaggattcg aacctccgaa taccgggacc aaaacccgtt
     7081 gccttaccac ttggccacgc cccatctata tttccattct acactaataa agaatattat
     7141 tagtatgggg tgttggtcaa ttacagggca attttatata taaaatattt atagaataga
     7201 ttagattctt gctaggattt ttacgcgtgt agatatagaa ttcagacaaa ttcattgatc
     7261 attacatata atttaattaa gatattctat gaaagtatta tttcttctat tctcctttgt
     7321 ttgagaattg gggaattttt gattgggtgg gttcaaagaa aaagaaggat ttttgtctac
     7381 cttactttac ttcatttttc cttatatcat taactcaatc aaaatgcaat tatctccaag
     7441 aacaaaacgc ctgttatgct taatatcttt agtttgatct gcatttgtct taattctgcc
     7501 ttttattcga gtagtctttt cttcgccaaa ttgcccgagg cctacgcttt tttaaatcca
     7561 atcgtagatc ttatgccagt catacctttg ttcttttttc tcttagcctt tgtttggcaa
     7621 gctgctgtaa gttttcgatg agatccttaa tcttattcta gaaaatgaat gctttattcg
     7681 agaaaaatta taacaattaa taagattaaa tttgtcttac actatgaacc ctcgattcaa
     7741 acattgaaag tttgaaagtc ttggttggat agcttcgaga aattcaaatc tggctcaccc
     7801 cgtattcccc attctgccct tttgaaagac cctaacaggg ttaaggttag gatcccccgc
     7861 aatatctaat tggaggtatg aaataaattt ttggtaatgg aggatctatt ctcttttcta
     7921 attttttttt ccaaaaaaag atcttggaga ttgtgtaatg cttactctca aactttttgt
     7981 ttacacagta gtgatattct ttgtttctct ctttatcttt ggattcctat ctaatgatcc
     8041 ggggcgtaat cctggacgtg aagaataaaa aagggagttt tcattttcat tgcttgattt
     8101 ttaaattttc ttaggatttt ttatctattc cacatggttc acgttaacca agaaacatta
     8161 aaaaggattg gcgaaatttg aaagagaaat caaatatcaa gtcatcaaca aaaacggaaa
     8221 gagagggatt cgaaccctcg gtacgaataa ctcgtacaac ggattagcaa tccgccgctt
     8281 tagtccactc agccatctct cccaattgaa aaagataatt actatgttac attacacatg
     8341 aaataaggat tgaaaaagta tttctttctc gttctttatc ttatctatag tctatctaca
     8401 acttttatta gcaattacag ttagttcaag taagagatcg aaagattcaa tagaaaaaac
     8461 agaaagaaga cccctttgct ttgattttgt ttgtaaaggg ccctttttat tgtcgcggcc
     8521 tggcctggta agtacctagc cgggcctttt tttgttccaa cgaatcctat ctaattaaaa
     8581 aaggggaggg ttgctattaa agcaacaaca aaaagacgaa gggctgtttc cattattatt
     8641 attagataaa agaatataac ataaatacgt catttagtat tattttttta tttttatgaa
     8701 tttttttttc aattttttaa tccccacgaa aaacgtcaac actctcattt tcatgattct
     8761 tttatgatcc tgtcttgatt agcccaaatc atccctgttc gacaaaaggc cctttgtata
     8821 taataatcgc attgtagcgg gtatagttta gtggtaaaag tgtgattcgt tcgagtaacc
     8881 cccttaaaaa gttaaggggt cttttcggtt tgattcatat tccgataaaa gactttattt
     8941 cttaaaagga ttgaatcctt tacctctcaa tgacatattg gagtaaaaat cgaaattatc
     9001 gtgatttgta tccaaggatc acttaaaaat tttttaatta ggttatgaaa ttgcgaaaca
     9061 taattattca attggatcaa tatttccaat tgactgagta tgagtaaagg atccatggat
     9121 ggagatataa aagtagattt ctaatcgtaa ctaaatcttc caattttctt ttatttgtag
     9181 aaaagaaatt gaagcaaaat agtatagcta ttaaaggatg actttagttt actagagtta
     9241 tcgacatatt cttttagctc ggtggaaaca aaactttttt cctcgggatc ctttcaaata
     9301 gaaatagaga acgaagtaac tagaaaggtt gtcataatca tcttttttct agagggatca
     9361 tctagaaagc gaatctgttt gaatgtagtt aaacaaagag ctgacataga tgttatggat
     9421 agaattcttt gtaatttact tcacatctta gatctaggaa tttttacatc ttccataaag
     9481 gagccgaatg aaacaaaagt ttcatgttcg gttttgaatt agagacgttc aaaatgctga
     9541 atcgacgtcg actataaccc ctagccttcc aagctaacga tgcgggttcg attcccgcta
     9601 cccgctatat cgatatatcc tataatccta taaaatatat atatattctt tatatactct
     9661 aatagactct aattattaat tataatttat tcatcattga atatagaata ttaaataata
     9721 tcaatgaaag cgtccattgt ctaatggata ggacataggt cttctaaacc tttggtatag
     9781 gttcaaatcc tattggacgc aatttatttc catatatatt atatatatta tatatatatt
     9841 tttttataat atatttcgat attaaaaagt ctttttgaaa gacttgaatg cgagacgctc
     9901 aattatccct tttagaactt ttataaaata ttttatactt gttcctgaag tataaaacgt
     9961 tccatctgtt cctgaatagc ttctttcaaa agggcttctg cttccttggt gaatgtcttg
    10021 gtagaagata ttatttcttg aaactggggt ttatttgttt ttaggtaagt acgtaactca
    10081 acaagaaatt tccttacctg tccaatttct aatgaatcaa gataaccatt tgttccggta
    10141 taaatagtca ttatctgttc ttctaccgca agaggggcgg attgggattg tttaagcaat
    10201 tcacgtaacc gttgacctct tgccaattga ttctgagtag ctttatcgag atcagaagca
    10261 aattgtgcaa aggcttctaa ttctgcgaat tgcgcgagtt ccaattttaa tttgccagca
    10321 acttgtttca tagctttaat ttgagctgca gatcccactc tggaaacgga gatacccaca
    10381 ttaatagcgg gtctaatgcc agcattgaat agatcggcag ataagaatat ttgtccatca
    10441 gtaatcgaaa ttacattagt aggaatataa gccgaaacat ctcccgattg agtttcaact
    10501 attggcaaag cagtcatact tccttcacct aaaagagaac ctaatttagc agctctttcc
    10561 aaaaggcgtg aatgcaaata aaaaacatcc cccggataag cttcgcgacc aggcggtctt
    10621 cgtaatagaa gagacatttg tcgataagct tgtgcctgtt tggagggatc atcataaatt
    10681 attaaagtgt gtcgtttgcg gtacataaaa aattccgcca gagcagcgcc tgtataagga
    10741 gcgagatatt gtaatgtagc aggagaatcc gccgtttcag ctaccacaat agtgtattcc
    10801 atcgctcccc tttcctggaa attagtcact acctgagcca cagaagatgc tttttgacca
    10861 atagctacat aaacacatat tacattttgg ccttgttggt tcagaatcgt atctgttgct
    10921 actgctgttt taccggtttg tctgtcccca ataattaatt ctcgctgacc acgccctata
    10981 ggtatcatcg aatcaatagc aataagcccc gtttgaagag gctcgtatac ggaacgtcgt
    11041 gaaataatac ccggagcagg agattcaatt aaccgatatt cagaagctga aatttcaccc
    11101 ctaccatcaa taggtttagc tagggcattt acaacacgac ccaaataggc ctcactcacg
    11161 ggtatctgag caattcttcc tgttgctttt acagaacttc cttcttgtat cagcaaacca
    11221 tcacccatta atacaacacc gacatttgtt gattccaaat taagagcaat acctactgta
    11281 ccctcttgaa attctactaa ttcacccgcc attacttcat caagaccatg aatacgagca
    11341 atgccgtcac ctacttgcag tacggtaccg gtatttacaa tctttacttc tctattatat
    11401 tcctcaattc gctcacggat aatcttacta atttcgtcgg ctcgaattgt taccatgagt
    11461 ttttcttact tagtttttga aaaaaaaaaa taatacctag agtcgaagga ctaatcggtt
    11521 attgccccca acatgccaat attggcacgt atcgtacgta aatgtaactc gttgttcaaa
    11581 caactgctca gagttcctaa agccccttgt aaggcttgtt ggaaaacccg ttgtcggact
    11641 tgattaatcg ccctttgttg ttcaaaatga atagtttcgt ttttgtaatt ttctagttgt
    11701 ttcaaagtct tagaagtgga attaataaaa ttaaatcttt ctcgctctat ctcagagtag
    11761 ccattgactc gaaactgatc tgcctccatt tccacttttc gtaagcgagt ccgggccttt
    11821 tccagctgtt caatggctcc cccacgcagt tcttctgaat ttcgaatagt attcaagatc
    11881 ctctgttttc gattatctaa taaatcactt aatgaaagta gattctcttt ccattcattt
    11941 aaaaacttcc atgatccctt cccgaaccaa acatgaatct ttcgattcat ttggctctca
    12001 cgctcaatta cttatgatta ttaaaaattc ccatatcttt ttttgaatgt aatgagccta
    12061 tcctctactc tcttcatatt ccaaaataaa aatatcaaaa ccaatcacta atccaaaacc
    12121 aaaaaagccg gaggactctt ctgaccaaac aaaaatatgt aattgtcagc aaagttgttt
    12181 atttttttta tccaaaaatc caaaaagggt tttcttcctt gaatacacaa tacataggtc
    12241 gtcaattcat ttttggataa aagggggttt catcccaatt tttataataa gcggttcaaa
    12301 taattttatc catatgagtg ttcttatata gataaattat tcattttgaa agcatctcta
    12361 tattcatatt gatattgtgg tagaaagagt accatgctgc gtctggactt caaacgattt
    12421 agctttaacc ataattaatg gtcccccatt tttggttgat agagaatcaa agcggattta
    12481 ccaacgaatc acgaaatgct atggttcttg catatgattt ctttattcag aagtcattcg
    12541 tgagataatg tacctccttt tccgagttat aacataaaaa gtacagctgg ttagatccag
    12601 cctattcttg aaataaacaa ctcgcacaca ctccctttcc aaaaaaaacc aatatcccaa
    12661 gcactacact tagatttatt agatttgttg ctaaaatatc ggtattaaac ccgaaactcc
    12721 cggcggacgg ccagtggcct aaagaaacga aagaatcggt tacatttttc atatgatctc
    12781 ctcttataga tagactagaa caaagttctt tttgtatcgc cctgcccctc tttgatatat
    12841 atatcaattt tactatttat aaatcgagcc aaaaaggatt cgatttataa atggcgaatt
    12901 acccccttta tttaaactct tcctaaaaaa aaaataaaaa gggggtttcc ttagactacg
    12961 aacgggaagg atgaaagcga gtgaatatgc taattcctca tccacaaata agcccttccc
    13021 gcgggttatt gccttttcga atttataatt tataagatta aacaaaagga ttcgcaaata
    13081 acagtgctaa tgctacaacc aggccataaa ttgttaaagc ttccataaaa gctagactaa
    13141 gcaataaagt acctcgtatt tttccctccg cctcaggctg tctcgcgata ccttctacag
    13201 cttggcccgc agcagtacct tgaccaactc caggtccaat cgaagcaagc cctacagcca
    13261 atccagcagc aataacggaa gcggcagaaa tcagtggatt catgataagt tcctcataca
    13321 aaaaaaaatg gttaatgata cagtcagccg atgaattcta acttaatcat tccatcgcta
    13381 caattcatcc agtcgaagtt tcaaattgaa gtaataatct tattctaata atcttattct
    13441 aataatctta ttcaaggata aaaactactt tacttcgata tctctttttt agttcctatc
    13501 gacaaagtct ttgcgaatcc gtacgacttt cgtacgtcca tttctttatt ccgaaccatt
    13561 ctttgaattc ttcgattttt ttcttgatgt catctgttta ttgattcaac tcacagtcct
    13621 agagtatacg gaaggacttc tattggaata ggcatctaaa tttatagtag tagggcaatt
    13681 tgaatatatc tttagttcat atataactag tcaatattta atatcaatca cctatacatg
    13741 tctttcttac ataacgtaaa ccaactcttc attcatctta aattcaatcg aattcgagaa
    13801 ttatgcgtcg aaaaacaagt taatttatag catttttttt tacatataat atacctataa
    13861 taacccccct ctccgatccg aatcacccta gtttttctga atcccttttt ttgtttgtaa
    13921 atacttcttc ccctttcttt atcattctcc cggatggaaa caatataaat aaacaaattg
    13981 cttaggccga atcattggat ataaatatca ttatttgatt gatctaagtt caggcaattt
    14041 attatttatt atttctgaaa attttatttt ggtgtcaatc gctgaagaaa ataaattgaa
    14101 aggggaatcc agcacccctc tttttttact cacactatga ttacgaatag gaaatattag
    14161 gattggccga ccaacaatat aaaatgaata tctattcagg agagaatggt ataatataag
    14221 tggaccaacc aaaaatttta ggaaaaagat cttttagatc tccttccctt tttttatttt
    14281 acaactcttt actctaatat atttggctat tactctagat tgcatatagt gagttgtata
    14341 tttagatttc ctaattagaa ttagattcta ttttttttga gccgcgcata cattgccttg
    14401 ggataagctc aaaaagaatc tttcaaaaac tagtcaatgg tggccctcca tggattcccc
    14461 tatataagcc gcggctaaag ttgcaaaaat cagagcttga ataccacttg taaataatcc
    14521 aaggaacatg acaggtatag gaaccactaa aggtactaaa gaaacaagaa caacaactac
    14581 taattcatca gctaatatat ttccgaaaag tcgaaaactc agtgataaag gctttgtgaa
    14641 atcttctaag atgttaatgg gtaaaagtat tggggttggt tgaatatatt tcccgaaata
    14701 acccaatccc cttttggtaa gacccgcata gaaatatgcc actgacgtga gtaaagccaa
    14761 agcaacagta gtatttatat cattcgtggg tgcggctaac tccccatgag gtaattgtat
    14821 gattttccaa ggtaaaagcg ctcctgacca attagaaaca aaaataaata gaaacattgt
    14881 tccaataaaa ggaacccagg ggccatattc ttctccaatt tgagttttac tcacatctcg
    14941 aatgaattca agtacatatt cgaagaaatt ctgaccgccg gtcggaatgg tttgtgggtt
    15001 ccgaacagct agagtagctg aacccaataa gatagcaatt acaacccaag aagtaataag
    15061 tacttggccg tggacttgaa aacctcctat tttccaatag aaatgttggc ctacttccac
    15121 accagaaata tcgtataacc catttagttt gttgatggaa caggatagaa cattcatatt
    15181 gccctctgaa aaaatatagc tttaaataaa attattttga ttcaaacggc gctttctcta
    15241 cgtgactgct tgaatcctat atatatttat aataccaatt atatatttat aataccaatt
    15301 caattcttga atacaacgaa tcacaaaatc tccccagttt tttatctctt ttttgagatc
    15361 caaaacgaat atctgagatt cataaaaagt aactgattac ataactctat gaaatttcca
    15421 aagtaagtta agttttttat cttattattt attattatga attacggatt tcttatatag
    15481 ctagaacgcc cttcacgaat tgcgaatact aatttgttaa gaattaatcg gattgaagat
    15541 atagcgtcat cgttggctgg aatcgaaata tctgcaagat cggggtcaca atttgtatcg
    15601 attaaacaaa ttgttggaat tcccaaagtg atacattctt gaagggccgt atattcttcg
    15661 tgttgatcaa tgatgattac aatatctggt aaccccgtca tatatttaat cccgcccaga
    15721 tatgtttgca agtgagataa ttgtcttttc aacacggccg catctctttt cggaagacgg
    15781 tggagtctcc ctgttttttg ttctgttctc aagtctctaa acttatgaag tctcgtttct
    15841 gtagtggacc aattcgttaa cataccgcca agccattttt tattaacata atgacaccga
    15901 gcccttattg cagcccatgc tactaggtca gctgctttat ttttagtgcc aacgattaag
    15961 aattgttttc ccttacttgc tgcatcaaaa accaaatcac aagcttctga taaaaaacga
    16021 gcggttctag taagatttat aatatgaata cctttacgct ttgcagaaat ataaggggcc
    16081 attttaggat tccatttcct agtaccatgt ccaaaatgaa ctccggcttt catcatctct
    16141 tccaaatcga tgttccaata tctttttgtc atttctcccc acacccccct cttttttata
    16201 aaaaaaaaaa aaagagacga gggtatccta aaataaataa ttgttccgat ggaaccttct
    16261 cttctaccgc aaattggccg tagatatacg acctaagcca ttacattatt cctttctatt
    16321 cgttattatc atttttacta ttactaaatg aaatcaaatg ttttcaaata aaaggctgac
    16381 tccgccttta ggaatcatta aatcctatcc tataaatgat tgttctgatg tatcatggaa
    16441 attctttgaa aggcaagaat caaaagattt tctgtggtgg aacaaaatat ctctcatttc
    16501 cccctcaaat atattattat ttttggtttc taaggcaatg ttgttatgtt gtctcgaagg
    16561 gtgcaccaat ccctggaatc cggtaccaac gggtatcatc ccccccagaa caacgttctc
    16621 tttcaggcct ttcaaccaat cgatacgacc ccgtagagct gcttttgcta aaactcgagc
    16681 agtttcttga aaactcgctt cggatatgaa actttgagta ttcagagatg cttttgttat
    16741 tcccaataag acggctcggt aacagatcgc ttcttccaaa gcacgcccca ttcgttccgc
    16801 ccgtaacaat ccaataaatt ctccgggtaa gaaaacattt gacatcccat cttctgaaac
    16861 caccactttt gatgttattt gacgtacaat aatttctata tgtctattat ggatctgcac
    16921 cccctgggat cgataaaccc tttggatctt attaaccaaa gagatacgac tttgcactat
    16981 agttagctca gcaccaatca agaaccccca aggaattcca agagttcttg ttatacattc
    17041 gttccaaccc tcaaccctct tttcgagatt catcgatatt gaatcaatcg aacgcacttc
    17101 taacacctgt tccacttttg gaagaccctg cgttatatca ccagatcgcg atttttcata
    17161 tataaatgta actaatgtat ttccttcgta aaggatttcc ccataatgtc catgaaccgt
    17221 tgctcctggg gtggccaaat aaggcttagc ggatcgtatt actacagaat ccattttaac
    17281 aattagaact tgacccgatt tgaggtgtgg tccgtttttg gctatacata cattttcaca
    17341 aataaactgc ccaagactca ttattgtaga cgtctcttca caataattgt gctgaagaaa
    17401 ataccaattt aaattgaatg gattcaaaat aatgttactg tacgaaccag aattataaat
    17461 atgaccaatt tcatccatta aaaaatattt aaatacttga aaggtctgtt gtaagttgtc
    17521 aagttgcaaa tagttagtta ccaagatctg attataagtt attaaatagg aaaatgaata
    17581 aaaattcaca gtttgaaggg ctgttcctaa agggcccaag aaattcctaa ttggaattgg
    17641 ggtatctttt ttaattgatt cttttataaa attgtgatat tttacatcgt tgaatgggcc
    17701 cattcgaaaa caattggagg atgacaaaat tatcaaagat tggtattcct tatttctatt
    17761 caacaatgta tgaatagttc cttggttttg attaagggat tctttaatcc ttgcgttgga
    17821 atagtagaaa aaactggaag aaaacggatt gatattggtg caatctgatc cattctcaga
    17881 gataaatcct gaacccgaag gatcattcct ttttgcggta tacgaaatag ggggtttcac
    17941 taaatctatt tttagaaaat ctcgaatcaa accatttatc cttatttcaa caaaggaagt
    18001 acgggtctct tcgatataag aacttttttt gtcttgggta caatttaata ctaaacaagt
    18061 cctaactaat tgaatacttt tgtcataaat ttcccgaatt ggtttgccat ttccataaag
    18121 tatataattg acaactagaa gttgcacatt atccatttcc tgcaacaaat ccggggggaa
    18181 aagtcttact aaatttagac cgtctgttat ttcatatgtg actacaggtc gaaccaaaac
    18241 aaaatacttt ttcttggtag gtgtgatccg ttggacatag atccagtttt tacttttttt
    18301 ggattttttc gaatttgttt ttcccgttcc tggtcgtatc aagacaccac tatgtcgaga
    18361 tatcttatct gtctctccag gaaaatggat atctccagaa aatattttta gttcaattct
    18421 tttttttttt atctccactc gaaccaatcc gcctactcgg cttcttgtag ttaaagctat
    18481 ttgtgtatct atcccaataa gactattgtt ccgtaccatt atgtaagaag atccaggtaa
    18541 gatatgcact tcctcgggaa tgaaaaagaa ccgatccact tttatttggt attttggcct
    18601 aaattcctta actcctcgat actcaatcaa atcctctttt ttggcgattg gatatacttc
    18661 tatagtgccg tatttagtaa ttcccgaact ctttcttctg tatctaggat catcgaaaaa
    18721 agcaagaata ctttttctac gaaaaatacc atttatgggt atttcgatcg agatacccga
    18781 aaggggcatt agttcgttct cgcgttcttg aattgattgg agtggaataa tgaatctttt
    18841 tcttcgtctc tttgccaata aatcataatc ggcgtataga atggtcggat atttgagatt
    18901 acaacgaaca attcgattaa gttctgaata atcagggcgt ttttgttctt ttttaccata
    18961 aaaacccgaa ctaaagaatt tgtgtctcac ttgatcatta gttactgaga ggttagaaat
    19021 agatcttttc ttgacagaaa aagaacgagc gtttgtttga tcttgatcct tgtggatcga
    19081 aagggagact agatcagatc tgcgcggctc tcctaataat atccataaat gacttgtttt
    19141 tggtaagaga tgaacatttc catacggaaa ttcaggtgca tgatacacgt cggtattcca
    19201 gtgcatttct ccctctgaat cagaataaat atgttttcga accttctctt taaaattcaa
    19261 agtcgatgtt cctgcgcgaa tctcagcaat cacttgttct gattctacat attgatcatt
    19321 ttgaactaaa agaaagcttt tgggtggaat attcacatta tgtagaatat cctcactttc
    19381 aatagttaca tacaagtcta tagaacatag aaaagcagga tgcccgtggc gtgtacgtgt
    19441 tggatgaacc aaatcctcat tgaattttat ttttccatta gaaggggctc gtacatgttc
    19501 tgcagtaccc cctgtgaata ctccgccggt atgaaaggtt cttaatgtta attgagtgcc
    19561 gggctctcca atagattgac ctgcaataat acccacagct tctcccaatt ctaccaggtc
    19621 accgtgagta ggacttcggc cataacataa ttgacagagc cacgatgtac tcctacaagt
    19681 aaagggagtt cgaatatata tgggttgtgc tcgaaaggtt atgaattgat tgacaagtcc
    19741 agtaccaata tcttgatttc tagtggcaat acatcgtgta cccatatata tatcatccgc
    19801 taatacacga cctattagtg tttggataaa aatattttcc ggcatcatcc cgtttccaag
    19861 actcacagac atacctcggg cagtgccaca atcttttcga cgtacaacaa tgtgttgaac
    19921 tacttcaaca agtctgcgcg tgagatatcc agcatctgaa gttcgtacag cagtatccac
    19981 aactccctta cgggctccgt agcaagaaat aatatattct gttaaagaga gtccttcgcg
    20041 taaattgctt tgaatgggta aatcaatcat ttgcccttgg ggatccgaca ttaatcctct
    20101 catacctact aattgatgta cttgagacgc atttcctcta gctcctgaaa aagacattat
    20161 atgtactgga ttaaaagggt cagtcatcct aaaattagga ttcatttctt gtcgcaaaaa
    20221 ttcacttgta gcataccata tctcaatgga ttggcgtaat ttttctactg catgtacatt
    20281 cccataatgg tggtgttttt ccaaaatgaa actttgttgc tcagcatctt gaactagcca
    20341 tctcttagat gggattgtta aaagatcatc aattcctaat gaaatggatg tagcagtagc
    20401 ttgttgaaaa cccagagtct ttacttgatc caggatgtgt gatgtatatg ccattccgaa
    20461 gtgatctatt aatctcctaa taagtcgttt catggcagtt ccgtctatca ctttattgtg
    20521 aaaaaccaga ttggcccgtt ctgccataag tacctccata ttccgctgag tataatttga
    20581 caatgagttt gaacataagt acttctatat tccgccgagt aggatttgac aatgggtttg
    20641 agtcagtgat tggaaaactt ccttttctcg atcttaattc gcgtataaat tccgcaattc
    20701 ccgtcctagt ggaatcggag agacataaat tctaactggt atcatagaat tacaattact
    20761 tagtttacgg accatatcaa caggcctgac aaaacccctg tatagcttct tcgatttctc
    20821 tataaatcga aatatgacca acagtagttc gaatatagat agaaagaaat ttttttttta
    20881 tacttcttac tattagatat tgcccataaa tatcataata ggtacccaaa gattcatagt
    20941 gaacttcgag aggaacttct cttgcagcaa taacgcgttg atctagccgc caccggagcc
    21001 acaaaggact atctaaattg attcgtttct gccgataagc tccaattgca tcataagaat
    21061 tacaaaaaaa gggttctttt tctttcgtat acttatagtt attcgcataa attcttttat
    21121 tttgatagtt tctgtgatta gatggattat acctatttac acaaatacct cgacgattcc
    21181 cgctagttaa gacatagagt ccaataagca tatcttgagt tggtacggaa ataggatccc
    21241 caatcgccgg agataaaagg ttaatatgag aaaacataag taaacgtgct tccgcttgag
    21301 cctcaaaaga taaagggaca tgaacagcca tttgatcccc gtcaaagtct gcattgaatc
    21361 ctttacgaac taatggatgt aaacaaatag cacgaccctc cactaaaaca ggctggaatg
    21421 cctggatgcc taatctatgc agagtaggtg ctctatttag caatacagga tgcccccgca
    21481 taacttcccg aagtatttcc catacaatgg tttttttttc ccgaatttta ctcttagcaa
    21541 ctcctatatt cgaagcaata tgttgtctaa ttagactacg aattacaaat gtctggaaaa
    21601 gctctattgc tatttcgcgg ggcaatccgc attgatgtaa tgaaagtgag gggcccacga
    21661 caatgacaga acgccctgaa taatcgaccc gtttgccaag caaagtctcg cgaaatcttc
    21721 cctctttgcc ttcaattaca tctgaaaatg acttgtaaac tttattatgg ccgtccctca
    21781 tcggttgtcc acggattcca ttatcaagaa gtgtatccac ggcttcttgt accaatttct
    21841 cctgacacat tactaattct cctggcgtag atctacttgt tgttaatagg tcggtaagag
    21901 tattgttccg atagataact cttctataga gttcattaat atccgagctc attagtttac
    21961 ccccgtctat ctgaacgatc ggtcttaact caggaggaag gacaggtaat agacacaaaa
    22021 ccatccattc tgggtttata tttgttcgaa taaaatgctt cgctaattcc atacgtctga
    22081 ccaaaaaatc ctttcgtctt ccaacttttc gatcttccca ctcatttcct gtgggaccgt
    22141 cttcccccaa ctctttccat tctaccaatg aagaatctat aataatccgt aagtctagat
    22201 cggctaattg ttctcggata gcacctgctc cagtcgagat ctctcgattt cgaaatgtat
    22261 cgaaaccttg ggtagtaaaa aaaagcggga tgctgtattt ccaggattgg atttcatatt
    22321 cgaacaaacc tcgtaatcgt aagaaagtgg gttttttagc tatgggccta gcaaaagaaa
    22381 aattgggata ggatcctcta taggatatcc ccccttcaaa accggacgtg aaagtttccc
    22441 ttcatccggc tcaagtaggt acatcaaaaa aagataagga gttcgaactt tgaaattcca
    22501 gagccccccc aaaaaaaaga tctactcttt actcaagttc ccagcgaaga ccaaggaggt
    22561 tttccttaat tatggcttcc tttatattta gattttttga attctttatt tttattcaaa
    22621 aataaataaa taaaatgtga aattattgag tagtctactc cccccgaatg atgaatcccg
    22681 taattcttaa ttttaattaa agtgagtacc ttggaattca taagggattt acttgtctat
    22741 gtaccgttct ggtaaatctt ttaggtcccg acttcacctc gacggttatg ccatgatgcc
    22801 cttaaagtct atatgcgatg gatagactac tgtaaccatg acataacata tttgctattt
    22861 ccttaattta tttctaaaag aaaggaacag gttaattcca caaaagaaaa agtctttttt
    22921 acgaggtata actaaaaatg cctgtttttt ttgttacgaa atcgaccata gataaattcc
    22981 ccttgttatt tgggagtatt gaatacaccc taaattctga gcttcatggt actcctccta
    23041 agctacatgt cagggccaag gcatcccggt tggattgaat gggatgacag agtttcattc
    23101 cgaatcgtct gtaaaatcag aatttcgatc aaatcacaca tcgcagtata ctaggccttc
    23161 taattcttta agaggtttat ctaaaagatt cgcaatataa ctaggaaggc gtttcaaata
    23221 ccacacgtgg gttactgggc atgcgagttt gatgtagccc atttgatatc ttcgtatccg
    23281 agaatcaata aactcgaccc cgcattgttc acaaaatttc cggtattttt ttttatctcc
    23341 gattactcga taatttccac aagcacaaat tccacttttg ataggcccaa aaattctttc
    23401 acaaaataat ccatcttttt cgggtttatt ggttttgtaa tgaaaagtat aaggttttgt
    23461 cacctctcca actctctctc cattcgggag gattttattc gcccaagtac ttatttgttg
    23521 aggagaaact gatccaattc ggagttgttg atgtttatac tgatcaatca tagaagaaaa
    23581 gttgtgattc attccgatta agcttccttc cttttaatct tgaaagtctt ctcagataca
    23641 aagaaatgat tcagttccag agccaaagat cgtagttctc gaacgagcaa tcgaaaagat
    23701 tctggagcat cctgaggatt aggtattgct cctccaatga tagtagtacc aagtacttcc
    23761 tggcgagctc taatatgatc cgatttataa gtaagcatct cttgtaaaat ataagcaaca
    23821 ccaaaccctt ctagagccca aacctccatc tctcctaccc gctgcccgcc ttgcttggcc
    23881 cttcctctaa ggggttgttg tgtaacaagt gcataatgtc cgctggaccg tccatggatt
    23941 ttatcatcaa cttgatgaat taatttcaag atataaggct ttcctattat aacaggttgt
    24001 tcaaaaggat cccccgttct tccatcaaat attctgcttt ttcccggata ctcgggttca
    24061 aatacccatg gagtcgctgt ttgcttactg gcttgatata attcagaaaa cactaatttt
    24121 ctcgaagctt cttgttcata tctctcatca aaaggggcta ttcgataatg tctgtctagt
    24181 agaccccccg ctaacccaag tgaacattca aatatctgcc ctacattcat tcgtgaaggt
    24241 acccctaatg ggttgaagac catatcaaca ggtcttccat cttgcaaata aggcatatct
    24301 tgtctaggca aaatttttga aatgataccc ttatttccat gtcttccggc tactttatca
    24361 cctaccttaa tttcacgttt ctgtgaaata tatacacgaa tcgtttcggg attataacta
    24421 gaacctcccc ttttctggat ccatctcaca tcaataactc gacccctacc gcctataggt
    24481 agttttagac aagtttcttt tgaagtagat acctgaatgc caagtatggc tcgtaacaat
    24541 ctatcctccg gggcatacga cgattctttc accatttggg gcgttaattt acctactaaa
    24601 atctcacccg tctctaccca agatccgagc attacaattc cgtttttgtc taaattgcgt
    24661 agtaaatgag cttctaaatg cggtatttcc ttagtgaccc tttcggggcc ttggcttgtc
    24721 acatgagttt gaatttcata ttttcgtatg tgaaaagaag tataaatgtc ttcataaacc
    24781 aaacgctcgc taatgagcac tgcatcttca gaattgtaac cttcccaagg catataagct
    24841 actaatacgt ttttccccaa agcgagttcg ccaccaactg tagcggcgcc atacgctaaa
    24901 atttgtcctt ttttaatgta tttacccctc tgaacctggg gtttttgatg catacaagta
    24961 tttttgttag aacgttgata cataactaat ggaatgttta gagtatctcc attacccgat
    25021 aaaaggatct tgtcagtatc ggtataaatg acctttcctt catgttcggc tatagcaaga
    25081 acccctgaat ctagagccgc ctggcgttcc aacccagttc caacaataca cttctcggat
    25141 cgagaaagag gaactgcttg acgttgcata ttcgaactca ttaaagcccg attcgcatca
    25201 ttatgctcga taaaaggaat gagggaagct ccaatagaaa aatattggaa ggaaaaaata
    25261 cttcgaagat gaacctgttc ccatgcaata gtcaggaatt cttgacgata tcgagctgga
    25321 acaacctgtt cttcctgaag accctgattc aaggccaaag gatttcccgc cgctaccata
    25381 tagtattcat ctttacctgg cgataaataa agcatccgtg ccccttttga tctatgagaa
    25441 atctcataaa atgggctctc tagagatccc caacgaccga tcttcgcatg aattgctaaa
    25501 gatccaataa gtccaacgtt tattccttca gacgtgtcaa ttgggcaaat acgcccataa
    25561 tgactaggat ggatatctcg tattcgaaaa ctagcagttc gccctgtcaa tcctccaggg
    25621 cccaaataac tcaactttct cccatgaact atttgtgtca atggattagt tcgatccaaa
    25681 acttgagata atgggtgtaa accgaaaaaa gattcataag tagttgttaa tggagttgaa
    25741 gttaccaaat tctgaggagc cggtatcaat ttatgcctaa gtgctccacc tatagttcct
    25801 cgaatcacat tttctaaacg aaccagagcc aatcctaatt gatcttgtat aagatctgct
    25861 acagaacgaa tgcgtttatt tttcaaatga ttcatatcgt caagtgtacc cattccaaat
    25921 ttcattccaa ttaaatgatc cgcggctgcc aatatatctc gcggtaacaa aaatgtattg
    25981 gtctgggata tatcaaggtg caatctccga ttcatatttc gtcgaccaat ctttcctaat
    26041 tcacattttt gttgaaagaa tttcttttgt aattccttac ataaggattc agaaaatacc
    26101 ggatctccgc ctacacaagc aaattgttgg taaaactcca aaatggcatt ttcttttgac
    26161 cctatttttt ttttttcctt atcagttaaa aaagataaaa atatttcagg atagcaaaca
    26221 ttctctaaaa tttctcttag attcgaaccc atagccgatg atagaactag aatagatatt
    26281 ttttgtttcc tactcacacg agcccatatc cttgcttttc tatcaatctc taattctaat
    26341 cttcctcccc aatccgatat tatggtgccg gtatacaccg aaattccatt atgatccaat
    26401 tcggaccggt aataaatacc cggactttgc aatatttgat tgatcacaat tctatatatt
    26461 ccatttacta tagaagttcc cagagaattc attagaggaa tgtttccaat aaaaatagtt
    26521 tgttcttgca tatccctact ggttttccaa atgagtcccg cagatatata taattcagaa
    26581 gaatatgtga gtgatttata cacagcatct ctttctttta tcaacggttc tactaattga
    26641 tatgtttcca caaataattg aaattcaatt tcttgatcgg tatcttcaat ttttggaaac
    26701 ttataaagtt cttccgtcaa gccctgatcc atgaacctac aaaatccttc aaattgtatc
    26761 tgattaaagc caggtattgt agacattccc tcatttacat ctcggagcat tttgcatttc
    26821 ccatttataa aatataaaaa tcccattatt cgctcattct tcatggaatc atatagatga
    26881 tctagcaatg atggaatgtt tattaggttt actgaatcac atgaaattga acccaactcc
    26941 atatctgtaa tagaatgtat gaaatacgta ttaactatga acgggggaat aaagaaaatt
    27001 ttctactcaa attggaattt gagaaacaga tataaatgta aagaaattcc taaaacattc
    27061 ctggaaacag aattctgcta cttaggctta cgaagttctg taattttgta taggatatca
    27121 aaatagatta aatttctacc attattatga tattacatat tccaatctgc ttgaatacca
    27181 gaaaaatcaa cggattcggc atttgatctt ttcgataaga taaaaacata aaactcagaa
    27241 acaatagaat atagagtcga ttttttagta cttaaacaca tttatagatt ccattgttca
    27301 aagaaaagga ttcacagaga agagatgtgt tttacctata gaattttaag tatatgctaa
    27361 ggattgtgaa gtatataaga ggtgttctat ttattaacca gatataggca gatatagata
    27421 tatctatcta tatataagtc ttccccttat attgtccttt tattccatga aaattcaaat
    27481 ttgaaacaca aaaatttcct gagaattgcc tattgcctat aggcaacata tataaataag
    27541 ataaccaatt agatatctgt gtaacaattt atgttctggg gtttacatct acccatatat
    27601 attgttataa ttgaaatgga taaattgaaa ataaaaaata ctgaataaac gctgattagt
    27661 tatgtatcat tttttagttt cttgtgtcat taggaaaaca atatttgata ttcaaatcca
    27721 agactcattc ataaatttgc agccaggagt caatagttaa tggttcaaat ttgacatcaa
    27781 cttgtttttt aaaaatccac attttacttt tcaatataaa agtgagggga aatttttagg
    27841 cactgcgttt gtttgttttg agatcctaga caatcaatcg aagaagtgga tcaaattaaa
    27901 ttaaatcaaa aagaggaaag ggcccttatt ttcataaaag aattaataaa aagaataaaa
    27961 aaggcttcaa gatataagta caaaaaagtg gttcagtaat ccaaccttaa gcaggaaaaa
    28021 ttccatctat tcttttttgt attattttgg cgatatggcc gagtggtaag gcgggggact
    28081 gcaaatcctt tttccccagt tcaaatccgg gtgtcgcctg atcaataaaa gactcgaaat
    28141 ctattattca gttctgttga tatataactt ataactcaac ctttttcccc ggcagcagaa
    28201 acgggttgtg cattaggcct ggggttttat aaaagattgt agtaaatctt tgcatctagg
    28261 attaaaacga ttctaatggt ggaagggcta tcacgacttc gagagccccc tctattatac
    28321 tactaatgta gtgtatacta gctgaatctt aaattccgtt ggatagacca gatacgaaat
    28381 ctaataaaat tagcagtttc gttgtgtaaa gaccggaaga gcctttatat acataaatat
    28441 acataaatat acttaataat aagagtactt actatatatc tatacagact cacgagaatt
    28501 tatgagcgtt cacattcaat attagactga gtggaaaata aaattaactt ctctagagat
    28561 aaaaacgggc aaaaagaaca ggccctttta ttcctatatg ttccattcgt aacattccct
    28621 taaggcgtaa ttgcctattt tacttgtgtt gagtctttcc caattagaag ttgtatagga
    28681 atttagtaga agttattggg attagttcat caacagtgtt cggtcagagt ccctttttga
    28741 ctctgcgccg ttgattcgac tattattaat gagcaataat ggaataattc cttcatagag
    28801 ataggggaca taattcacat ggatatagta agtctcgctt gggctgcttt aatggtagtc
    28861 tttacttttt ccctttcact cgtagtatgg ggaagaagtg gactctagag gtactacgaa
    28921 ttgaattgat ttaggaatct caaaccatat caattgtttt atagatcgtt ctgcaacatg
    28981 ttttgaatta tttaaaaaat atcttcattt aggacttacc ttacattgga ttctagtgga
    29041 gtaatgtatt ttatgaataa aattctttca atcaaagaga tatttccagg attcccatat
    29101 tagtatctcg aaagcaaggg gatacagatt attgtaattt tattccaacc aaatccgtcc
    29161 taaaatttct atttcaatga acgggctctt cctagaattt tagttttaga tggatactaa
    29221 agaaggcccg accccccttt ttttgtttcc ctctttactt tttcctgctc aaaaagaaaa
    29281 tttttaagtg tatacacgat ttctaggaga aaaaattagg catagtggtt gtataacgag
    29341 agagtatgca taataagatc ttgacttggg agtcacatat tgcgcactta ccgattcttt
    29401 tatttttttc gaaattacat taaggttttc aagcattaaa aatttgtgag gtttattatt
    29461 tattatactt attcattccc ttttaaaatc cgaagaaatg cccatagaac tcctgtcaat
    29521 ggatcaatcc agtttttatt aggaatacta gaaaaaaaaa aatattatgg ctctttaata
    29581 gatgccgcta atgctttttc cttcgttgat tctttcgata gatcacgaga cgcagattac
    29641 aaataataag aaatctctaa attagaacta taaagtaaga caagacaatt ttttaatatt
    29701 gatcaaaaaa aagatgtata aaaaaagaca tttggttcta tgtaaattcc atatattatc
    29761 ttgatattta cattacatat atcaagataa tattgtagat tgatcaacac gaagtccctg
    29821 tctttattat aaagtacaac tttagacact acactaaaac taaaaataat agatatggta
    29881 agaaagaaat atatatttct ttcttactat actagaatat cggatctgat agaatactgt
    29941 cgattctagt ccgctcattt catttaagat gccaaattgg aataatttta ccttttttat
    30001 tcaatctttg ataagaactc agaagtcaag tttcattcaa attaattaat cctttttatt
    30061 ttgattttga ctttctgttt ttacataaat tataagcaga aaagcagtag gaactagaat
    30121 gaacagtgca gtagcaataa atgcaagaat atttacttcc ataatttcat ttttttttac
    30181 ttcacaataa ctcgggattt aatcccatag agatgataag cctgtaaatt caatgaatga
    30241 attatctctc aatgatcttg aatcggatca atatcatgaa taacaataac aatatctgag
    30301 ctatcaaata aattcgtcgt cgcgaattga atagtataac ataggaagat cttttatcca
    30361 tactgaatcc aaaataggat tcccaatcca atcaaaaatt acttttgaat aaaagatcct
    30421 ttttaaactt cacattataa attggggtta tagaaacaaa accggagtca gaaggggata
    30481 ctttttaagt tggaaagtat tctataaggg gaattctgtt aaattaaata cattttgtat
    30541 tgtacaaaaa aggaattcca tttttgtatg tgcgcttggg aaacatagag tcctctattc
    30601 catctgaaaa gcggattcat tatctcttgg aatactgact atcgtgttcc ataccaatct
    30661 acatatggct ttatactacc aaccagtact agttgaatta actaaaatcc ccctattttt
    30721 ttgtttgatg ggaatggata aacgaaaagg gaaagaaaaa atagccccct cgggaatgaa
    30781 atttttattc ctgttcactt gttgacataa aagggaaaga tgttggatgt acttattgaa
    30841 tctgtcggga ctgacggggc tcgaacccgc agcttccgcc ttgacagggc ggtgctctga
    30901 ccaattgaac tacaatcccg gggaaataag aagaagggat ctagcagaca ttttgattct
    30961 tttttattct tattcctctg tatcgggtat ttctgaagga caggggggtt ataccatctc
    31021 gggatatatt ggagaattgt tgggccgagc tggatttgaa ccagcgtaga catcttgcca
    31081 acgaatttac agtccgtccc cattaaccgc tcgggcatcg acccagactc aagaagagcc
    31141 cattgggggg ggttattgat aatacatgat ataaaaaact tccctttata gtgtagtacc
    31201 ctacccccag gggaagtcga atccccgttg cctccttgaa agagagatgt cctaaaccac
    31261 tagacgatgg gggcatattt acccaacgtc ctccaccgtt gctcattgta agaataggtt
    31321 cttaatattg tcaataaagt ctacagattc aataagtaca tccaccatct ttccgttttt
    31381 catcatttaa tttataaatc gttcatttga ttcgatattg tatatacata tagaatatat
    31441 aaaatgaata tgaaaacagt attctatttt attttttatt aataatataa attattaaaa
    31501 atagaatagc tataataaat taatattaat aagggctatg gattcatatt aataaaaaaa
    31561 atatatatat atagaaataa tacggaaggt ataattcttt cggggagtgg tgcgtcataa
    31621 aataaaaaga aaaggaggct cccactacgg aaattaagaa acaaaaaata agagaagcgg
    31681 gatcaagaag ttctcgaaaa atttttatat tcctataaga agttcgttcg gggacaagta
    31741 taatctattc atcacatttt tcgattaaat ttattgaata tatatctatg tcgaattgat
    31801 aggtgtacat gtatcaatca aacgaattta tttttgatcg gttttgaaac aattcattgc
    31861 tagacttgct agctaaataa attttcttat tcaagaataa gccactagct actatgaagg
    31921 tactgcatgg acttatgtat atagacttaa atatataata tatgtacatg gatccatttt
    31981 atccatagag ctactaattc aggaattgaa tcaaaagggc ccttttaact cagcggtaga
    32041 gtaacgccat ggtaaggcgt aagtcatcgg ttcaaatccg ataaggggct ttggcttttt
    32101 cataaaacta cagccgtaat attaatattt gaagcaagaa ttgagagatt ttaaatagaa
    32161 caaacaaagt aaaaagtaac ccgcggtata aaaataggtt atcatcctac taaattagaa
    32221 ttaattacag tataggaatt tagtgaatag gtagaaagtt gaacatctag gagtttattt
    32281 tttcagtaaa ttctaattca gtaggatgat aagtcgtatc tggaatcacc aaactttcat
    32341 tttttccgtt ttgctaatca aatgcattgt aaagattata aatcaataaa agaaaaatta
    32401 agtggacctg acccattgaa tcatgactat atccgctatt ctgatattaa aattcgatag
    32461 agacaaaatt ggaacaagtt aacccctttt tatttttttt ggctccgcaa gaatttgtcg
    32521 atatttccaa ttcaatctta ttgttcctag atagtccaaa aatagttctt tcgttcctcc
    32581 atagataaac ttttattcca agtcacaaca taagagccct tctttgatta cagactttta
    32641 tctttatcaa ggttaattta tatctagata agatttataa taatatttat ctatttagat
    32701 gtatatctat cagatcgcag cttaatgtac caaactgagg atcaactggt agcgagagag
    32761 aagattactt tttccttgaa cagttctttc caaaaatgaa tctagcggat tgatgagtca
    32821 taaaaaggca attcatggtt cagatgctta gtaagaataa aaaaaaaaga aggaataata
    32881 aaaaaagttc gtgtatttac ctaggtaaat ttatgggaca ataaaaaatt tttatcttcg
    32941 aaacccattg aaagagggag tttacgagaa aaatcaaatc atacagaaat gatcgaatcg
    33001 gtggacaccc caaaaatgct atgaggtgct cggaaatggt cgaagtagtt gaataggagg
    33061 attactatga ctatagccct tgggaaattt accaaagacg aaaaagattt atttgatatg
    33121 atggatgact ggttacggag ggaccgtttc gtttttgtag gatggtccgg tctattgctc
    33181 tttccttgtg cctatttcgc tgtaggaggc tggttcacag gtacaacctt tgtaacttca
    33241 tggtataccc atgggttggc cagttcctat ttagaaggct gcaatttctt aactgccgca
    33301 gtttctactc ctgctaatag tttagcacat tctttgttgt tactttgggg tcctgaagca
    33361 caaggggatt ttactcgttg gtgtcaatta ggcggtctgt ggacttttgt tgccctccat
    33421 ggtgctttcg gactaatagg cttcatgtta cgtcaattcg aacttgctcg atctgttcaa
    33481 ttgcgacctt ataatgcaat cgcgttctct ggtccaattg ctgtttttgt ttcggtattc
    33541 ctgatttatc cactagggca atctggttgg ttctttgcac ctagttttgg tgtagcagct
    33601 atatttcgat tcatcctctt ttttcaagga tttcataatt ggacgttaaa cccatttcat
    33661 atgatgggag ttgcgggggt attgggcgct gctttgctat gcgctattca tggtgctact
    33721 gtagaaaata ctttatttga agatggtgat ggtgcaaata cattccgtgc ttttaaccca
    33781 actcaagccg aagaaactta ttcaatggtc accgcgaacc gcttttggtc ccaaatcttt
    33841 ggggttgctt tttccaataa acgttggtta catttcttta tgttatttgt accagtaacc
    33901 ggtttatgga tgagtgctct tggagtagtt ggtctggctc tgaacctccg cgcctatgac
    33961 ttcgtttctc aggaaattcg cgcggcagaa gatcctgaat ttgagacttt ctacaccaaa
    34021 aatattctct taaatgaagg tattcgtgct tggatggcgg ctcaagatca gcctcatgaa
    34081 aaccttatat tccctgagga ggttctaccc cgtggaaacg ctctttaatg gaactttagc
    34141 tttatctggt cgtgaccaag aaaccaccgg tttcgcttgg tgggccggga atgcccggct
    34201 tatcaattta tccggtaaac tactaggggc tcatgtagcc catgccggat taatcgtatt
    34261 ctgggccgga ggaatgaacc tatttgaagt ggctcatttc gtaccagaaa agcctatgta
    34321 tgaacaagga ttaattttac ttcctcacct agctactcta ggttggggag taggtcctgg
    34381 tggggaagtt atagacactt ttccatattt tgtatctgga gtacttcatt taatttcctc
    34441 tgcagtattg ggctttggtg gtatttatca tgcacttcta ggacctgaga cgcttgaaga
    34501 atcttttcca ttcttcggtt atgtatggaa agatagaaat aaaatgacca caattttagg
    34561 tattcactta atcttgttag gtataggtgc ttttcttcta gtattcaagg ctctttattt
    34621 tggtggtgtc tatgatacct gggctccggg agggggagat gtaagaaaaa ttaccaactt
    34681 gacccttaac ccaagtatta tatttggtta tttactaaaa tcgccctttg ggggggaagg
    34741 gtggattgtt agtgtagacg atttggaaga tataatcgga ggacatgtat ggttaggttc
    34801 catttgtata cttggtggaa tctggcatat cttaaccaaa cctttcgcat gggctcgacg
    34861 cgcacttgta tggtctggag aagcttactt atcttatagt ttagcggctt tatccgtctt
    34921 tggtttcatt gcttgttgtt ttgtctggtt caataatacc gcctatccta gcgaatttta
    34981 cggacccact ggaccagaag cttcccaagc tcaagcattt acttttctag taagagacca
    35041 acgtctgggg gctaacgtgg gctccgctca aggacctact ggtttaggta aatatttaat
    35101 gcgttctccc accggagaag tcatttttgg aggagaaact atgcgttttt gggatctacg
    35161 tgccccttgg ttagaacctc taaggggtcc aaatgggttg gacttgagta ggctgaaaaa
    35221 agacatacaa ccttggcaag aacggcgctc tgcagaatat atgactcatg cccctttagg
    35281 ttctttaaat tccgtgggtg gtgtagctac cgagatcaat gcagtcaatt atgtctctcc
    35341 tagaagttgg ttagctactt ctcattttgt tctaggattc ttcttgttcg taggtcattt
    35401 gtggcacgcg ggaagggctc gtgcagctgc agcggggttt gaaaaaggaa ttgatcgtga
    35461 ttttgaacct gttctttcca tgacccctct taattgatta atgaatagat ttattgagac
    35521 aggagatcca atacttgaag tataaatgac tttgattcta tcatacatat tggaatcagg
    35581 tcatacttta aaaaagtcat ttttttaact catttatatc taatcttttt ttctggcttg
    35641 gctaggtggg atagccgagc cactactctt tcgttatgac cccgtcccga caaaaccaat
    35701 aaacaaaaaa tagattcaat gagcaaaaag gagagagagg gattcgaacc ctcgacagtt
    35761 ctttgttcaa gactatgccg gttttcaaga ccggagctat caaccactca gccatctctc
    35821 cgaaagatgg tttttatttt attcctctga atagaacatg gctatataag tggatataac
    35881 actactatct gtagaaagat ctcgggtgtg aatcccccgg tcaatctatc tatcctatat
    35941 ataggaaata taggatatag gaagtatgat ccagcatgcc catttttgtt tgtgaaaaaa
    36001 atttaattat ccccccactt cgtgtactaa ttaaatggtt tttatttatt attaataaaa
    36061 gggggtagta ataagtcata gaaaataaat atatttatgt tataatccct ctatgatgta
    36121 ttttagtaca atttttttag ggattaaatg gtagagttca tttgttgata gcttggagga
    36181 ttaaaagcat gactcttgct ttccaattgg ctgtttttgc attaattgct acttcatcaa
    36241 tcttattaat tggcgtacct gttgtatttg cttctcctga tggttggtca agtaacaaaa
    36301 atgttttatt ttctggtaca tcattatgga ttggattagt ctttctggtg ggtatcctta
    36361 attctctcat ctcttgaacc tattcgtttc agatccaaaa tagaaatgac cccccccgaa
    36421 ttcttcgggg ttgtgagaaa caataaaatt caatataagt ccccaaaata aaatgcaaag
    36481 aaagaaaaaa attagagggg ggggtcacac tttttgttct tgaatttgaa tgaaaaaatt
    36541 taaaattaat aaactaattg aactccccct gaaaagagtc tgtagtctgg cactgcacaa
    36601 acaggatcca agtgtatata tgatatatgt gtggacatgt tgtgtataaa gaacgaaaaa
    36661 atgcggatat ggtcgaatgg taaaatttct ctttgccaag gagaagacgc gggttcgatt
    36721 cccgctatcc gcctaggatg gagtaatttt ttcatatgat aaaaaaagat aaagaaagga
    36781 ttcgctatag agttggccat aataggatac tatccacccc aaaacaaaaa ggtgttaatg
    36841 aattactagt taacagagcc aaacctaaaa aagggttgac aaaaaaagat attgcggaga
    36901 cgggatttga acccgtgacc tcaaggttat gagccttgcg agctaccaaa ctgctctacc
    36961 ccgcgctgaa gagaagaatt gaacactaaa tagacaaaca agagttgaat gggcccccta
    37021 ccctatctgt acaaatagaa tagctcattt atacagaaag gtaaaggggc tttagatgat
    37081 cagcgatcat agaaatgaaa tgaggaaatt ttttattttc ttttaacccc taccaactgg
    37141 atcttgtcgc ccctggcaat aaacatgcgt gaaccatttc acgaagtatc tgtccagata
    37201 gtccaaagtc tcgataatta gctctcggcc ttccggtcga aaaacaacgt cgatggaggc
    37261 gtgtaggtgc actattacgc ggcggagatt gtaactttcc ataaatttcc catttgtcgc
    37321 ttaaggacag aacttgtctt atttcttttt ttgaggatcg acgaatcgaa tgatatttct
    37381 gttccaattt ttgcctctta ttctccctct gaatcaaacc ttttcttgcc ataatggttc
    37441 agttcctatt agtctccata atacaagtcg aatcctagat gtagaaatat aagaaggcat
    37501 attccttctc catcgaaaga aatgagatta tcgtaaatat aagacattaa aaaaattaac
    37561 caaatttgcc cgatgtagag gcaatcaaga aagccgcata agtaaatata taacctacgg
    37621 aaaagtgggc taatccaacc aatcgtgctt gcacaatgga aagagccacc ggtttatctc
    37681 tccaacgaat caaattcgcc aaaggtgtgc gttcatgagc ccatgctaaa gtttcaatca
    37741 attcttgcca atagccgcgc caggaaatta agaacataaa tccagtagcc caaacgagat
    37801 gtccaaataa gaacatccac gcccagaccg ataaactatt cataccaaaa gggttatatc
    37861 cattgataag ttgtgaagag tttaaccaca aataatctcg taaccagccc atcaaataag
    37921 tggaagattc attaaactgc gaaacgttac cctgccataa tgtgatatgt ttccaatgcc
    37981 aataaaaagt aacccatccg atagtattta acatccaaaa aactgccaaa taaaatgcgt
    38041 cccaagccga aatatcacaa gtaccgcccc gtcccgggcc gtcgcacgga aaactataac
    38101 cgaaatcttt tttatccggc attaatttgg aaccacgtgc atctaaagca ccctttacta
    38161 agatcaatgt agttgtatgt aaacccagag caatagcatg atgaactaaa aagtctccgg
    38221 ggccgattgt taagaatagt gaattactag tctcattaac agcatttaac caaccgggca
    38281 accatatgct tcgacccgca ttgaatgccg ggccatttgt tgaagataaa agtacatcaa
    38341 aaccatatga agttttacca tgagcggatt gtatccattg agcaaatata ggttcgatca
    38401 agatttgttt ctccggagta ccaaaggcaa gcataacatc attatgaaca taaagtccca
    38461 aggtatggaa ccccagaaag aggctagccc aacttaaatg agatatgata gcttctttat
    38521 ggtctaacat tcttgctaat acattatcct cgttctgttc cggactgtaa tctctaataa
    38581 aaaatatagc tccatgagca aaagctcctg tcatgatgaa tcctgcgatg tattggtgat
    38641 gagtatataa cgcagcttga gtagtaaagt cttgtgctat gaatgcataa gcgggtaaag
    38701 agtacatgtg ttgagctacc aaggaagtaa taacccctaa agaggctaga gcaaggccta
    38761 attgaaaatg aagggaatta ttgattgtgt cataaagacc cttatgccca cgtcccaatc
    38821 gtccccccgg aggaatatgt gcatctaaaa gatctttcat actgtgtcca ataccgaagt
    38881 tagttctata catatgaccg gcaacgagaa aaataaatgc aatagctaaa tgatgatgag
    38941 ccatatcagt cagccataaa ctttgcgttt gtggatgaaa tcccccgaga agggttagaa
    39001 tggcagttcc tgctccttgg gaggtaccaa ataaatgact acttgagtcg gggttttgag
    39061 cataaagatt ccactggcct gtaaaaagcg ggcctaaccc ttgggggtgg ggtaatacat
    39121 ctaagaaatt attccatcga acgtactccc ctctggatgc aggaatagcc acatgtacta
    39181 aatgccctgt ccaagccaag gaacttacgc cgaagagtcc tgacaaatga tgattgagac
    39241 gagattcggc atttttgaac catgaaacgc tcggtttcca tttcggttgt aggtgtaacc
    39301 aacctgctat taacgatatg gcagaaagaa ataatagaaa aagagctcca gtataaagat
    39361 cttcattagt gcgtaaacca attgtatacc accactgata aacaccagaa taagcgatat
    39421 tcactgggcc gagagcaccc cctcgagtaa aagcttctac agctggttga ccaaaatgag
    39481 gatcccaaat tgcatgagca ataggtctta catgtaaagg gtcctgtacc caagactcaa
    39541 aatttccttg ccaagctaca tgaaacagat ttccggaagt ccacagaaaa attattgcta
    39601 attgcccgaa gtgagaagca aaaatattct gataaagacg ttcctcagta atatcatcat
    39661 gactctcgaa gtcatgtgcg gtagcaatac caaaccaaat acgacgagta gtggggtcct
    39721 gagctaagcc ttggctaaac cttggaaatc ttaatgccat aatgcctttc aaatcctcct
    39781 agccattatc ctactgcaat aattcttgct aagaagaacg cccatgttgt ggcaattcca
    39841 cccagaaggt aatgggttac tcctacagca cgtccttgta caatgcttaa ggctctcggc
    39901 tgagtagcag gagcaacttt taatttatta tgagcccaaa cgatggattc aataagttct
    39961 tgccaataac cacgtccact gaataaaaac attaaactaa aggcccatac aaaatgggca
    40021 cctaggaaga aaagcccata tgcagataat gaagaaccat aagattgaat tacttgggat
    40081 gcctgtgccc ataagaaatc gcggagccac ccattaatag taatggaact ctgcgcaaag
    40141 tttcctcccg tgatatgagt tactacccct tgatcactta tactgcccca aacatctgac
    40201 tgcattttcc aactgaaatg gaatataacc accgaaattg cattatacat ccagaatagc
    40261 cctaagaaga catgatccca agccgagact tgacacgtcc cccctcttcc aggcccatcg
    40321 caaggaaaac gaaaaccaag atttgcttta tccggtatca aacgggagct acgagcaaat
    40381 agaacaccct tcagaagtat taataccgtc acatgaatcg taaatgcatg aatgtgatgt
    40441 accaaaaaat ctgcagttcc taatggaata ggtaacaaag ccactttacc acccactgct
    40501 actaaatcac cgcctcccca agttaaactg gtgcttgttg ttgcacccgg agccgttgca
    40561 ctgggtgcta aagcatgggt gttttgtatc cattgagcaa agacaggttg taattggata
    40621 gcggtatccg aaaacatatc ttgaggacgc cccaaagcgc tcatggtatc attatgaata
    40681 tacaaaccaa aactgtgaaa gcctagaaat atacatgccc agttgagatg tgatataatt
    40741 gcatcgcgat gcctaaggac acgatctaat agatcattgt atcgagtagt aggatcatag
    40801 tctcttacca taaaaatggc tgcatgggca gcagcgccaa ctatgagaaa tccaccaatc
    40861 cacatgtgat gtgtgaacaa tgacagttgt gtaccatagt cagtagctag atacggataa
    40921 gggggcatag aatacatatg gtgagctaca ataatggtta aagagcctaa catagctagg
    40981 ttaagagata attgagcatg ccatgatgtt gttaggatct catataggcc tttatggccc
    41041 tgacccgtaa atggaccttt atgagcttct aaaatatctt ttaggccatg accaatgccc
    41101 cagttggtct tatacatatg acccgctatc aggaaaagaa ttgcaatagc taaatgatga
    41161 tgtgcgatat cggtcagcca tagaccccca gttactggat ctaatcctcc acgaaaagta
    41221 agaaagtctg aatattttga ccaattcaag gtgaaaaagg gagttgctcc ctcagcaaaa
    41281 ctgggataaa gttgagccaa aagatcccga ttcaagataa attcatgagg aagtggtatc
    41341 tctttaggat ctactccagc gtttagaaat tggttaatcg gtaaagatac atgtacttga
    41401 tgccccgccc aagagagaga ccccagtcct agtagccccg ctaaatggtg attcaacata
    41461 gattctacat cttgaaacca agccaatttt ggagcagctt tatgataatg aaaccaacca
    41521 gcaaaaagca ttaacgctgc aaagatcaat gcaccaattg cggtacaata gagttgcaat
    41581 tcactagtta ttccagatgc tcgccaaagc tgaaaaaaac cagaggttat ttgtattcct
    41641 cggaagcccc cacccacatc accattcaat atttcttggc ccactatggg ccaaaccacc
    41701 tgggcacttg gcccaatgtg agtcggatca cttagccatg cttcataatt agaaaaacga
    41761 gcaccatgga aatacatacc actcagccaa agaaagatga tggagagttg accaaaatgg
    41821 gcactaaaga cttttcgaga gatctcctcc aaatcactgg tatggctatc aaaatcgtga
    41881 gcatcagcat gtaggttcca gatccaagtg gtagtgtcag ggcctttagc tagtgttctt
    41941 gagaaatgac ccggcctggc ccattcctcg aaagaagttt ttatgtgatc cctatctacc
    42001 aaaattttta cttctggttc cggcgaacga ataatcattg agtcctcctc tttccggaca
    42061 acacatacaa agagacctgc caacagtcaa aaaaagagtg aatctttaag agagatttat
    42121 ataatgagtt tgtttctctt ctatttttct atctcccatt tatttatttt cgtcagttat
    42181 tcactagagc tattatgatc tgtaagtcga tccggggcaa gtgttcggat ctattatgac
    42241 ataggcagga ggcgctcaac ggaccttttt aatattataa aactctttct gggctttgga
    42301 ttaatgcaaa aacatctttt tgtgtaacct acggtatatt catatctcaa ttataagttc
    42361 ttagatggag ctgcttcata ttttacatag aacattttta atctattcca aatcacccga
    42421 gcagctatta gccattacta atagactaat agatatcccg agatatccat ttagtgattc
    42481 gaaggcctct ttttttttta ttttagtttt taaaagaaag acaagagcga agtctatttt
    42541 gtactctatc tgtgtatcct ttatccctac gaaataccca gacgaaatag aacgtagagg
    42601 ggatataatg aaattcttca attggttctt gacaggggaa tggtcctttt tattatttgt
    42661 tttattattt gactgatggg gtcaacaaac aattaaaaaa aaaaatagat atatatataa
    42721 ctcctaaata aaataaaaaa aaagagcaag gtgtcttctt ttattcgaaa cgcctcgtga
    42781 tcttcaacca attctgcgct tcaatataat taccaggagt aagcgctata gcttgtttcc
    42841 aatactcagc ggcctgatcg aaccaagcct ccgcaatttc agaatctccc tgccgaatgg
    42901 cttgttctcc ccggtcggaa taggcgagtc aattccttcc cttagaaccg tacttgagag
    42961 tttcctacct catacggctc agcagtcaat tcttttggta tcccatttca tttaatctac
    43021 catatctaac aaaactagat ttctcataga tctatctggt tttggggggt taaccaaaag
    43081 aggttaatga catgagtttt aaactaaaat ctaaaatttg tattaagact ccattttagt
    43141 tttatctttt ctcccacctt ccgaagaata aagtaaagcc taggcattta tccctatcgt
    43201 taggattttc tgaaaggtaa ctatctcggt ttcatattta aataaattta gattagatat
    43261 atattatata gaatttttga aaaagacttt cattcataag aaaaaagact tactatcttt
    43321 gggatctgat cctacaccgc tgctcaatac cttagtggat caactctatt acataagtgg
    43381 attcctaatg cttatctcat atcatggcat taataagcag ttattattgt ctcggcccaa
    43441 aaccaaaaac cttgctaatt tatctttacg atgcttgttc tatcaattag atcctttatc
    43501 catagaataa aacagctagg catatctctt tcttcacttt taatttaaac ttctatgaag
    43561 tttctttctt tgctacagct gataaaaatc gttgttttag acgattaata tgtagaaagc
    43621 cctttttgtt tctagtattt actagcggat ttaatccttc tttccttttt tctttctata
    43681 gtagagatag tcgcacgtaa tgacagatca cagccatatt attaaaagct tgtggtaaga
    43741 acggatttcg ttctagcgct cgtaaataat attccagagc tttcgtatgt tctccgttac
    43801 ttgtgtggat aagtcctatg ttatagagta tataacttcg atcataggga tcaatttcta
    43861 gtcgcatagc ttcataataa ttctgtaaag cttccgcata atttccttcg gattgagccg
    43921 acatccgtta cggtcgtcat tcacttcaaa gaatctccgt tccagaaccg tacatgagat
    43981 tttcatctca tacggctcct cttttatgtg cataatgaaa ataaaacagg ggaaaaaaga
    44041 tgaaaatatt atcattatga actgagcagg gctagtgttt ttacaagaaa tctctagcca
    44101 accttactgc aagagatctt ttcttaagat caaacgtgtt gatactatat agaaatgata
    44161 actccaccaa tttatttgtt ctaaacgcct tataatttcc aggaattagt cacttcaaca
    44221 gccttcgatg gttatacagg tatccaaaat acaaacgaga tggatgtttg ttgtcccgac
    44281 cattcttgtt agttccgatc ctgataagga tcgggataat ttataacaaa gttttcgtgt
    44341 tgttgattcc taggtgtagt gcttcttccc ctatgtgacc tattggtact tgtggagtag
    44401 gattgacctc taaatacaga acctataggt gtagcctttc gctcaatact agagtcgaca
    44461 attaaaccgt agcatccgag gttgcattaa tggaggatac acgacagaag gaattgttat
    44521 atttccaaac tttaccttca acaagcgtag atttttttta ttttagttct atcccgatcc
    44581 caaatcatgt gtctttctcg taagattgag cgcaataaaa aagaatcaaa tcgcaccatc
    44641 tctgtaatag gtaaatgcct ctttttctcc tgaagttgtc ggaattattc gtaataagat
    44701 attggctata attgaaaagg tcttatcaat aaaatttcca tttatccgcg atctgggcat
    44761 aggtagcaat ccattctaga attcttctca ttacctctcg tggtaaaccg atcccacaaa
    44821 gaaaagaatt gtacagtacg aaatagcata aaaacaaatt cattaataaa aaagaaaaga
    44881 tatggtccct ttatttatat ttatcaatta aaattgttcc tttttgacag gaataaaaaa
    44941 aataaataaa tattggagta cgcttcgatt tcatcctaat gtaaatgtag tagtatacca
    45001 acaaaaaaga aagtattcaa tttcattgaa gttacagatg agaataacga acactttttt
    45061 atttaatttt catccaaaga ataaaaaaag atcgaataac tattctatga tgaaaaaccc
    45121 gcccgttttc ttttgtatgc atagtaggta tacactatac aatcaactat atatatatat
    45181 agtttttctg aatactggac tggaaaggaa tttgagaatt cttaagatat ggaattagag
    45241 tctaaataga atcgtgctct aaagagatcc atgaacctaa gtgcaaaaat agacccatca
    45301 atcagctgat tcgttataat ttagtgattg ccttcggtaa cggtataaaa taacataaaa
    45361 agaggcgaag gctggttttg caaacattaa tagaatgttt ctaccaattt tcatattttc
    45421 tagttatccg cctaacctca aaagaaagat ctttctttaa atttatctag ttttttataa
    45481 ttataattaa gtagtcgttc ctatccaata atctactagt accagctcgc tattcactcg
    45541 gtttttgggt cataatcatt atgtaggaga gatggccgag tggttgaagg cgtagcattg
    45601 gaactgctat gtaggctttt gtttaccgag ggttcgaatc cctctctttc cggaccttca
    45661 tctaattcac taatcttact aatcaaaaga gtaaaatagc actatctaaa attatattcc
    45721 aacacaaaac agttagacct tgatatatat tttattccta attgctgtgt cacggaaaat
    45781 actaaaagga aaagagtaga caaggaatga aaacttccct cccgttctat gatacctaaa
    45841 tcggataaaa atccggatca aacccttaat ttatcttaac cttaggttaa tttactttgc
    45901 cgaaagggat caaaattgtc cgaacccttg tgatttttta ttttcttttc gttaggttta
    45961 ggtctggcga gaataatatt ctacgactag caattcattt attttcaaac cgacccattt
    46021 actatctatt atttgattga ctaatccttt atattggaat ggttgaagag tcaaatgttt
    46081 tggcatttcg tcctgagagg atgaatcgaa agaattttga atcagagctc tagagttttg
    46141 ttcatccctc gccgtaataa tatctcgggg tttgcagcga taacttggta tatcgactat
    46201 acgaccattg actaaaatat gtctatggtt aaccaattga cgggctccag gaatagtcgg
    46261 agccataccc aatcgaaaaa ggatgttatc caagcgcatt tcaagtaatt ggagtaaaac
    46321 ctgacctgtt gaccccttgg ctttgccggc gatacgaacg tatttaagta attgtcgttc
    46381 tgtaagacca taatgaaaac gcaacttttg tttttcttct agacgaatac gatattgaga
    46441 ttttttaccg gaacgtaatt ggtttctaag atcacttccg gctctaggcc ttttattagt
    46501 tagtcccggt aaagctccca ggcggcgtat ttttttgaaa cgaggtcccc ggtaacgcga
    46561 cataaagact ccttattctt atttatattg aattcttatt gatgaaattt cattttacag
    46621 aataaaccta aactaaaact gaactaactg ataaatgaag cgaagtttac ggaagtagtg
    46681 tacttgtact ctaaagaata attagataaa taaataccca gacctttata ttctatatat
    46741 atatatatat tctatatata tattatatat aaagattcta taaagggatt cttttcatgg
    46801 catagttata agttcctata agataaaaaa tatatttttc aatattcttt gatttcggat
    46861 ttcaaagggg cattctcgat catgtaaaaa ctcgaagaaa ataaatagag aaaagccggc
    46921 tatcggaatc gaaccgatga ccatcgcatt acaaatgcga tgctctaacc tctgagctaa
    46981 gcaggctcac ataagataaa ttctacctgc agagggatta aataaactat tgttatctta
    47041 gagatattaa ttaatattaa gtacttatat ttgcattctt agcgattcct attagctagt
    47101 cataatgaat atgactatcg aaaaaataga atatagaatt gaaaggaaat attcaatact
    47161 cgtacttacc atagaccata gaatataacg attaatctat cgatatataa ttttagtttt
    47221 tttttatcac atcacaatta tatagtacaa ttctatagta tagcatttaa tattaaaaaa
    47281 tattagattc gatctatttt tagattaaat cattttcgtt tttgctttca aattatattt
    47341 gaaagtcttt ttattacact tctctatttt atttcatata tatatattta ttttatattt
    47401 atttctaaat ggaatgattt gttctaaata atgagaaatt attgcgctgt gattcgtaaa
    47461 ggtggaagct cagacgaaaa aaagaatcga ccgttcaagt attccaaatt gcatgggaaa
    47521 aacgagcaga agagagacat atatacgtgg tatatctcca tctatattga attgcagata
    47581 cagaaatgat agaatggacc aaatgcggtg cgggtgcggg ttccgataga agatgaaaga
    47641 agatagccaa gaaatcaaag aggagaaaaa ctttttcgag accggaatca ttatttaatg
    47701 aattcaacgg ttccagtaga aatgaaataa aaaagagaac gacatctcaa taaaaatgag
    47761 atcctaatct caaaacaaaa aggggatatg gcgaaattgg tagacgctgc ggacttaatt
    47821 ggattgagcc ttggtatgga aacctactaa gtgagaactt tcaaattcag agaaaccccg
    47881 gaattaataa aaatgggcaa tcctgagcca aatcctattt tccaaaaaca aacaaaggcc
    47941 cagaaggcga aaaaaggata ggtgcagaga ctcaatggaa gctgttctaa caaatggaat
    48001 tgactgtgtt gcattggtag aggaatcctt ccattgaaac ttccgaaaaa atgaaggata
    48061 tacgtatata catacgtata cgtactgaaa tactctatca aatgattaat gacgacctta
    48121 atctgtagtt ttatatgaaa aaggtaaaaa ttgttgtgaa tcgattccat attgaaaaaa
    48181 gaatcgaata ttcattgatc aaagcattca ccacacagtc tgatagttct tttgcagaac
    48241 taattaatcg gacgagaata aagatagagt cccattctac atgtcaatac cggcaacaat
    48301 gaaatttata gtaagaggaa aatccgttga ctttaaaaat cgtgagggtt caagtccctc
    48361 tatccccaaa aagcccattt gattccttaa ctatttatct tatctttttt tttgttagta
    48421 gttcaaaatt cgttatcttt cttattcacc ccactctttt acaaacggat ccgagagaac
    48481 gatttgtctc ttatgacaag tcttgtgata tatgatacat gtacagatga ccgtctttga
    48541 ccaaagactc cccatttgaa cgagtcatag tcgatatcat tattaatacc gaagctgaca
    48601 aagtcttcct tttttgaaga tccaataaat tctagcacct ggataagact ttgtaatact
    48661 ctttgaattg acatagacct aaattattta gtaaaatgag gatgcggtat cgggaatggt
    48721 cgggatagct cagctggtag agcagaggac tgaaaatcct cgtgtcacca gttcaaatct
    48781 ggttcctggc acatgattaa tttttatgag tctctttttc tacaatctac aaattacttt
    48841 atatttaata taaatcgaca tatatattca tttatagttt agatcatatt ccatacgttt
    48901 gtttatccgc ctcggtattt agagaaatac cccatctatt ttataatttt atagatgggt
    48961 aaagagtttt ttatacaaag tacaaagtat gtaacaaaaa taaattctat tttatattct
    49021 ttttttatct ctcgttcaaa aataaagtta atacctcata cgcatataca tattcgaaag
    49081 gttaaattag ttgttagcct atccataaat acaaacgaga cttcaattac tctgtttaat
    49141 ctagaacaga accttgaatc tctggaattg tagaagtgac taaaagtttc ttatttttca
    49201 atgagcatct tgtatttcat aaaaattggg ggcaatataa tccttacgta aaggccatcc
    49261 tatccaactt tcaggcatta agatgcgttt caaacgcgga tgattatcat aagatattcc
    49321 caacatatca aaagactccc gttcttgaaa atccacactt ttccaaaccc agaaaacaga
    49381 cggaattcga ggattcttcc taggggaaaa tacttttatg catacctctt ctggttgatc
    49441 cacgccatac tctattctcg tcagatgata cacactagct aacagtccac ctggtgctac
    49501 atcataggca cattgggagc gtagataatt gtaaccatat atatataaaa tgacagcaat
    49561 ggaatgccaa tcctcgggtt ttatttgtaa agtttctatt ccttggtaat caaaacccaa
    49621 agatctatga attagtccat gcttgactaa ccaagcagac aaacgaccct gcatcttttt
    49681 tatctctccc gcattgtttt gttatttgta taagtatttt gcattgacga tgagattttt
    49741 gcggattgac ccaatacttg tttttctgta caaaggaatc ctgtctaatt cactaagtcg
    49801 tgggaagaga ctgaactttt gtatttgaaa aatgtttcgg gagggatctc tgaagtagat
    49861 gacggttgat aaaggaactc ccgatcgtaa tttccagtat gaatactacg cccaacctta
    49921 aatttgtgat tggttgtaaa acaccgattc tctcgttgag acttaattct atcttcatag
    49981 atttctcgag atattttctt acgaagtttt gttatagcat ctataactgc ttccggtttt
    50041 ggtggacaac ctggtaaata gacatctaca ggaattaact tatcaactcc ccgaacagta
    50101 ctataagaat cagtactgaa catccccccg gaaattgtac atgctcccat agcaataaca
    50161 tattttggtt caggcatttg ctcatataat ctcaccaaag agggagccat tttcattgtt
    50221 actgttccgg ctgttaaaat aaggtccgct tgtctaggac ttgatcttgg gactagtcca
    50281 taacgatcaa agtcgaatcg tgagcctatt agtgaagcaa attcaatgaa gcaacaactg
    50341 gtaccataga gaagcggcca taaactagaa agtcttgacc aatttgaaag atcatttgat
    50401 gtagttgaaa taactgaatt ttgggttgtt cgatcaagta agggaaactc gatggaattc
    50461 ataactgtct caattttttt ttctttttat tgtctgaatg tttagaagct aagaccattc
    50521 caatgctcct tttcgccatg cataaactaa accaacaatt aagataagca cgaaaattaa
    50581 cgcttctaca aatacagata cacctaatac atcgaaactc attgcccatg gataaagaaa
    50641 aaccgtttca acatcaaaaa caacaaaaac tagagcaaac atataatacc ggattcgaaa
    50701 ttgtaaccaa gcgttgccca ttggttctat acccgattca taactagaaa gtttctcagg
    50761 ccctttgtta atcggggcta aaactccgga aacgaaaaat gccaaaatag gaataagact
    50821 tgatattatt agaaatgccc aaaaaagatc atattcgtaa agcagaaaca tagacacact
    50881 cctatgaacg tgaaaaatat accgaattag tcaactctcg acttgaaatt ctcaagtcat
    50941 tcacaactgt ttagtcaaaa atacgaattt ttttgatcga actttatatt ctagtttcct
    51001 ttgtttactg caggacatgt ctgctttcaa tatttatcga ctgaatccta tttccattac
    51061 atgtatttca atttgagtta gttatagtta gtataactaa ctattgttat tatacaaatt
    51121 atacaaattc tctcgttttc atcttaccta ggattatctc gaactctcta agaaaagagg
    51181 aaaaacctcc tctattcata caagaatata aatatagaaa gatactcaaa atggatttca
    51241 atttagaata attagaatat attcatttat attctataaa ataaattaaa attgaaaatc
    51301 taattctaaa ctaaaaacta aaatgagaat tttagttcta tttataattc cttttctttc
    51361 gagagttcga atagaacaag tagtcagatg taagataatt tctagaaatt tccatctcct
    51421 ctcaaggttt agaatatatt ggtgttggta tattcctttt cttaatatcc aggctgagga
    51481 gtttctattg attgaatagt gaaagtgaat acagaaagag aatactaccc ccccttttgt
    51541 gatgtggttt gctgggtttc gggggggtat acaaagacaa aagcctagtt gacgtttttg
    51601 acaatgttta caatgaaact taccaattac caaagatagt tgtttttcaa actttagctt
    51661 gtacacaaag aaagcactat actagaggga gagtatcgct aactttctga ttgtcgacag
    51721 aaagggagga aaattcatat ggaattcaac tcggaagatt catgaagcaa ataagtttgt
    51781 ttagtcaccc gattggataa atatccattg atcccatgaa aatgaattga aatgtgtttt
    51841 ttctttcatt tatatgttcg gctttaaatg atactcgtga ccgggcttat agaaaaaatt
    51901 taggaatact tttttgatga aaaaacgggt cggttacaag caacaaacta gaatggggaa
    51961 attaaaatta tacaatttct tttccttttt tagggctcta gggctatacg gactcgaacc
    52021 gtagactttc tcggtaaaac atatcaaact ttttattatc aaaatgatct gaactgtttc
    52081 aaagacccaa catgcatttt ttgtgcattg ggctctttca ttaactgata tttctatcag
    52141 ttagtccgcc atatttttat tttttttgat agaaaaataa gagatggctc catgtgctct
    52201 gagtcattat tttaattctg atccaggaac actaccaaag tgtttcaaag ggggtatctt
    52261 gacgtaggtc tgcctctggc ctagattaac ctaagttaga tgaagtctct atcgctatgc
    52321 ttaaaaatga aatatgaaac ttcatacacc ttaaagttca tagggcgaaa agatattttt
    52381 tgaggtcctt gtactcatta tgcctagcat tgaatagaca tttaccttat caatatctca
    52441 aatcaacgat ggggcctgtt tggcacctat aaagggacaa gactgaaccc cttgtcaggc
    52501 tattgttctc ttgttccctc aaagttatgg agtaagacat cgatttctca ataagatcaa
    52561 ttcttttgat tgcatgatgg acccccctga aaaacattgg cgcgcgtgta aacgaggtgc
    52621 tctacctaac tgagctatag cccttagttc ttgtaatacc tattttatta tgtagataat
    52681 ttattgtcaa gatgaatatt ccacgatcca agatcatagt tctttgatct gtttgcgtgg
    52741 tattgattct aagtaatatt atatttataa tccatcgatg ggatggatcc catttggttt
    52801 tctttgtaat gataaacggc ctacttaact cagtggttag agtattgctt tcatacggcg
    52861 ggagtcattg gttcaaatcc aatagtaggt ataacttatt agatcccacc gactctggtc
    52921 tctaataagt ttttatataa tctgctttta ttgatattta ttttgtatct tttctattgc
    52981 tttttttgtt ggatcaaaat aaaattatgc ctgatttaat tctgtcgagt gaatacaatc
    53041 aaatcaaata aaaaaaatag accaaacctt tttttattat tcggacacac caactagttc
    53101 cgaaatctca ttgatcgtct cgactcgtgt cctagctcgt cggagagcta gatttgcctc
    53161 aattttttgt ctctttcctt cagcttttcc gaaattagct tctgctattt caagagtttg
    53221 ccgggcttct tgtgaatcga tgtcactacc tttctccgca tcatttacta aaacagtgat
    53281 ctcattatta cctattctag caaaacctcc catcaaagcc atcgttaacc attggccgtc
    53341 aagacgtatt ttcaaaatac ctatatcgac ggctgtagca acagaggcgt gatttggtaa
    53401 tacgccaatt tgaccactat tagtagataa aatgatttcg ttcacttttg aattccaaac
    53461 ggttcgatta ggggtcagta cacaaagatt taaggtcatt tattcgaatt gctctccgtt
    53521 tctaagttca tagccttcgc ggtagcttca tcgatgttac ctaccaaata aaaggcctgt
    53581 tcaggaagac tgtctaattc tccggaaagg atcaaccgaa accctctaat tgtttctgct
    53641 aaaccaacat attttccggg agaaccagta aaaacttctg ctacgaaaaa gggttgtgat
    53701 aagaaacgct caatttttcg cgctcttgct acggttaagc ggtcctcttc ggataattcg
    53761 tccaacccca ggatagctat aatgtcctga agttctttgt aacgttgtaa agtttgctta
    53821 actctttgag cagtttcata atggtcctca ccaacaatcc ggggttggag catagttgac
    53881 gttgaatcta aaggatctac tgctggatag atacctttgg cggctaatcc tcttgatagt
    53941 acagtagtag catccaaatg tgcaaatgtc gtagcaggag cagggtcggt caaatcgtct
    54001 gcaggtacat aaactgcttg aatagaagtt atggacccct ctttggtcga agtaattctt
    54061 tcttgtaacg tacccatttc ggtactaagg gtaggttgat aacccacagc ggaaggcatt
    54121 ctacccaata aggcggatac ttcagatcct gcttggacga aacggaaaat attgtcgata
    54181 aatagaagta cgtcttgttc attaacatct cgaaaatatt cagccatagt gagggcagtc
    54241 aaaccaactc tcatacgagc tcccggcggt tcattcatct gaccgtaaac tagagccact
    54301 ttcgattctg caatattttc ttcattaatc accccggatt ctttcatttc catgtaaaga
    54361 tcatttcctt cacgagtacg ttcacctact ccgccaaata cagatacacc cccatgagcc
    54421 ttggcaatat tgttaatcaa ttccataatg aggactgttt tacccactcc agcccccccg
    54481 aataatccaa tttttccgcc acgacgataa ggggctaaaa gatctactac tttaattccg
    54541 gtttcaaaaa tagataattt tgtatctaac tgtataaagg cgggcgcaga tctatgaata
    54601 ggagatgttg tgccagtatc tacaggccct aaattatcaa cgggctctcc gagtacgttg
    54661 aaaattcgcc caagagtcgt tccaccaacc ggaacactta gaggagctcc cgtatcaatc
    54721 acttccattc ctctcgttag accatctgta gcactcatag ccacagccct aactcgattg
    54781 tttcctagta attgctgtac ctcacaagtc acattaattt gttgaccagc agtatctcga
    54841 cccttaacta ccagagcgtt ataaatatta ggcatcttgc ctggtggaaa agctacatct
    54901 agtaccggac caatgatttg ggtgatattc ccgaggtttt ttttttcaag cgtggaagtc
    54961 cccgaactag aagtagtagg attatttctc ataataataa taaataaagt caaataagtc
    55021 gaaattagtt ttgcgaaaat aatcgaattc aaaaaataat gtccactagc aagttgatcg
    55081 gttaattcaa taagaattgg gagttagcac gcgatttcgt tggtaccctc caaccgaatc
    55141 caattcaatt gtttacttat taaatgaatg aatttttaag ctcaacctgc ccgttttcaa
    55201 aatatcaagt ataagaatct tgagaaagtt ttttatttgt ctatcattat agaccagccc
    55261 atttagatta tctatgggac tcgaacccga actctactta cgattcattt tttctatatc
    55321 atcgactttt cttatttcct atttcatcat atctatttat gtctagcctc ttcttttcat
    55381 tttttatatc ttttcctaga caaattccgt atatttttat gtctaggatt tacatataca
    55441 acataggccc gctctaacga gggaatttat tatttttcaa gttctattta agtggttcaa
    55501 ttcaaaaaaa agtaaaaaaa aaaaacataa gaattgggtt gcgccatata tatgaaagag
    55561 tatacaataa tgatgtattt gacgaatcaa ataccatggt ctaataataa agcattttga
    55621 ttagttgata atattagtat ttgttgggag ttttttgaaa gattcctgga aaaagtttca
    55681 ttaacgccta attcatgtcg agtagacctt gttgttgtga gacttcttaa ttcatgagtt
    55741 gtagggaggg atttatgtca ccacaaacag agactaaagc aggtgttgga ttcaaagctg
    55801 gggttaaaga ttacaaattg acttattata ctcctgagta tgaaaccaaa gatactgata
    55861 tcttggcagc attccgagta actcctcaac ctggagttcc acctgaagaa gcgggggccg
    55921 cggtagctgc cgaatcttct actggtacat ggaccactgt gtggaccgat ggacttacca
    55981 gccttgatcg ttacaaaggg cgctgctacg gaatcgagcc cgttgctgga gaagaaaatc
    56041 aatttatcgc ttatgtagct tacccattag acctttttga agaaggttct gttactaaca
    56101 tgtttacttc cattgtaggt aatgtatttg ggttcaaagc cctgcgcgct ctacgtctgg
    56161 aagatctgcg aatccccgtt gcttatgtta aaactttcca agggccgcct catggcatcc
    56221 aagttgagag agataaattg aacaagtatg gtcgtcccct gttgggatgt actattaaac
    56281 ctaaattggg attatccgct aaaaactacg gtagagcggt ttatgaatgt cttcgcggtg
    56341 gacttgattt taccaaagac gatgagaatg tgaactccca accatttatg cgttggagag
    56401 atcgtttctt attttgtgcc gaagcaattt ataaagcaca ggctgaaact ggtgaaatca
    56461 aagggcatta cttgaatgct actgcgggta catgtgaaga tatgatgaaa agggctgtat
    56521 ttgccagaga attgggagtt cctatcgtaa tgcatgatta cttaacaggg ggattcactg
    56581 caaatactac cttagcccat tattgccgag ataatggcct acttcttcac atccaccgcg
    56641 caatgcatgc agttattgat agacagaaga atcatggtat gcacttccgt gtactagcta
    56701 aagcgttacg tatgtctggt ggagatcata ttcacgccgg gaccgtagta ggtaaacttg
    56761 aaggggaaag agacatcact ctgggctttg tcgatttact acgtgatgat ttcattgaaa
    56821 aagatcgaag tcgcggtatt tatttcaccc aagattgggt ctctttacca ggtgttctac
    56881 ccgttgcttc ggggggtatt cacgtttggc atatgcctgc tctgaccgaa atctttgggg
    56941 atgattccgt actacagttc ggtggaggaa ctttaggaca cccttgggga aatgcacccg
    57001 gtgccgtagc taatcgagta gctctagaag catgtgtaca agctcgtaat gaggggcgtg
    57061 atcttgctcg tgaagggaat gacattatcc gtgaggctac taaatggagc cccgaactag
    57121 ctgctgcttg tgaaatatgg aaggagatca aattcgaatt tgaagcaatg gatactttgt
    57181 aatccactaa ttctaattac tgtttgttct cttaattgaa ttgcaattaa actcggccca
    57241 atcttttact aaaaggattg agccgaaaaa aataacttat tacatcttac atccattttt
    57301 ttagatagat acatgcttat ctagatatag aacaatagat aaaatgaaaa tataagacta
    57361 aacaattcaa atgtctctat tggtgtgttg gatccacaat taattcgagg gatccttagg
    57421 attggtatat tcttttagat tatgaattta tatggatcga gccaagtatc acaactcttt
    57481 ctacccatcc tgtatattgt cctttttgtt acgtgttata atataaactt attacttttt
    57541 taattagtta gttattagac gagattttac aaaaaaaatt ttcctatata gtgaagtgct
    57601 aatctggatt cccacaaaga atactttttt aaatactcac actccttatt agattagtta
    57661 ataatcttat tgattggatt tttatgttta ttcggacagg aacaagatat tcaaataaat
    57721 aaataatttt tcatcgaatg actattcatc tattgtattt tcatgcaaag caaatcgggg
    57781 gcaagaaaaa tctatggaaa gatggtggtt cgattcacta ctgtttaaga aagagttcga
    57841 acacaggtgt ggtctaagta aatcaacggg tggtcttggt cctattgaaa ataccagtga
    57901 aagtgaagat ccgaatagaa atgatatgaa gaaaaatagt catagttggg gtagtcgtga
    57961 caattctagt tacagaaatg ttgattattt attcggcgtc aaggacattc ggaatttaat
    58021 ctctgatgaa acttttttag ttatggatag gaatgggaac agttattcca tatattttga
    58081 tattgaaaat catatttttg ggattgatag tggtcatttt tttcagagtg aactagaaag
    58141 ttctttttat agttattgga attttagtta tctaaataat ggatctaagg atgatgatcc
    58201 tcacgatgat cattacatgg atgatactca atatagttgg aataatcaca ttaatagttg
    58261 tattgacatt tatcttgagt ctcaaatctt tattgatact tacattgtaa gtggtagtga
    58321 caattccagt aacagttaca tttctcgttc cgtttgtggt gaaagtaagg ggtctgatat
    58381 aagtaccagc acgaatggta gcactataat agaaagttcc aatgatctgg atgtaactca
    58441 aaaatacaga catttgtggg ttcaatgtga aaattgttat ggattaaatt ataagaaaat
    58501 tttaaaatca aaaatgaatc tttgtgaaca atgtggatat catttgaaaa tgagtagttc
    58561 agatagaatc gaactttcga tcgatccgga tacttgggat gctatggatg aagacatggt
    58621 ttctttggat cccattgaat ttcattcgga agaggagcct tataaagatc gtatcgattc
    58681 ttatcaacga aagacaggat taactgaagc cgttcaaaca ggtataggcc gcttaaacgg
    58741 tattcccata gcacttgggg ttatggattt tcagtttatg gggggtagta tgggatccgt
    58801 ggttggggag aaaataaccc gtttgattga gtacgctact aacaaatttc tccctcttat
    58861 tatagtatgt gcttccgggg gggcgcgtat gcaagaggga agtttgagtt taatgcaaat
    58921 ggctaaaata tcttctgctt tatatgatta tcaatcaaat aaaaagttat tctatgtacc
    58981 aattcttaca tctcctacta cagggggggt gactgcgagt tttggtatgt tgggagatat
    59041 cattattgtc gaacccaatt cctatattgc atttgcaggt aaaagagtaa ttgaacaaac
    59101 cttgaataaa acagtacctg aaggttcaca ggcggctgaa tatttattcc agaagggctt
    59161 attcgatcta atcgtaccac gtaatccttt aaaaagcgtt ctgagtgagt tatttcagct
    59221 ccacgctttc tttcctttga atcaaaattc aatagagcat taagttactt ttttatttgt
    59281 agcaaacaag tagttagttt atcagaatcc aagtaaaacg aatatgaatg gggtttcttt
    59341 gttgacataa gatctaaatt gtaaaaagaa ataaaaagtt gggataactc acttttctct
    59401 atattcttga ttacgaattc agttagttaa ggggcctcta tcaacaagaa aaatagtgaa
    59461 ttcttttttt cgttaaatta tgggaaaata aaaaattttt gttatacgtc ttacgtatgt
    59521 attataatcc aaatatagaa agaaactata gatacgatat atgcttttgt accttctata
    59581 ctcacttaga tatatactta gatttatact aattaaactt tgaattataa ttaatatctt
    59641 tataatataa taacaggtac aaatagtaaa ttgaggtatc ctttatatga caactttcga
    59701 ctttccctct gttttggtgc ctttagtagg cttagtattt ccggcaatgg caatggcttc
    59761 tttatttctt catgttcaaa agaataagac tgtttagatc tgatgggccc aactctgatc
    59821 catttttttt tttcaaaact aagacttgta tcataatgca gatacctatt tagtgtaaga
    59881 gggtataaca tgtggcgctt ccgcctaaaa ggggctcttt ggcctgtaga aatatgatat
    59941 tggggtaaag gaattctatc tatttgaaaa aatatcagga tcgccggatg gctgaactgt
    60001 aaaatcggta catctatatg tatattgatg ggatcatacg aagggtattt ttttatttta
    60061 gatctaacca atttgataaa ttactcttaa gggttcacat caaactagta ctagttgatg
    60121 agagttactt cggaaacaaa aagagtaaag tctagggtat tctctcaatt ccaataaaac
    60181 gaaaccagat taagtatgag ttgtcgatca gaacatatat ggatacaacc tataacgggg
    60241 tcgcgaaaaa caagtaattt ctgctgggcc attatccttt ttttaggttc cttaggattc
    60301 ttattggttg gaacttccag ttatcttggt agaaacttga tatctttatt tccgtctcag
    60361 caaatccttt tttttccaca agggattgtg atgtctttct atgggatcgc gggtctcttt
    60421 attagctcct atttgtggtg cacaatttcg tggaatgtag ggggtggtta tgatcgattc
    60481 gatagaaaag aaggaatggt gtgtattttt cgttggggat tccctggaaa aaatcgtcga
    60541 atcttcctcc gattccttat aaaggatatt cagtccgtca gaatagaagt taaagagggt
    60601 atttatgctc gccgtgtcct ttatatggat ataagaggcc agggggccat tcccttgact
    60661 cgtactgatg agaatgttac tccacgggaa atcgaacaaa aagctgccga attggcctat
    60721 ttcttgcgtg taccgattga agtattttga gaaatgagct gagagagtga atgctttctc
    60781 agcaggaagt aaaaactaaa gaatacccct tttctatacc atctatacca taacttaact
    60841 gaagtttatt cataacactc attctagtca aagaagacgt atacgtaacg taacaaccac
    60901 aaaacaaaac catttttgtg gtcttttatg tatatggaaa tctacacaac tttattcaat
    60961 aacaaaaaat taagtaacaa atctaaaaaa tggattcatc ttttctattt tctatcaaag
    61021 cagttcgaaa tacataaatt ttttcattcc ggactctgaa tagtcagtga aaatttttta
    61081 aaatagaaga tattttgata aaatgataga aaagaatatt cattacctaa ataacctaaa
    61141 taaagcggtt ttttcaggca gtcattgatt cgtcgaaaag ggggatactt gcttcgaatt
    61201 tgtactatat ctggaaacaa tataatattt tttgttaact ctttgaattc gaagtgaatt
    61261 cttaatctat ttctgtattc tttatacatt caaagactaa ctccgaaatc acaaataaaa
    61321 aaaatatagt gaatagattc ataagttcga tactttgtaa tagaactcat gcatgaaaga
    61381 aatattggat ggcgtagagt caactaatga ggtcggttca ttaaaaattc atatacgaaa
    61441 tgaaaaaatg tcaaaaaaga aagcattcaa ccctctttta tatcttgcat ctatagtatt
    61501 tttgccctgg tgtatttctc tctcatttaa taaaagtctg gaatcttggg ttacttattg
    61561 gtggaatact aggcaatctg aaattttttt gaatgatatt caagaaaaaa atattctaga
    61621 aaaattcata gaattggagg aaatctttct tttggaggaa atgatcaagg aatactcgga
    61681 gacacatcta caaaaccttc gtgtaggaat ccacaaagaa acgctccaat taatcaagat
    61741 acacaatgag gatcatatcc atacgatttt gcacttctcg acaaatataa tcagtttcgt
    61801 tattctaagt ggttattcaa ttttgggtaa taaagaactt gttattctta actcttgggc
    61861 tcaggaattc ctatataact taagtgacac aataaaggct ttttcgattc ttttattaac
    61921 agatttatgt attggattcc attcgcccca tggttgggaa ctaatgattg gctttgtcta
    61981 caaagatttt ggatttgctc ataatgatca aattatatct ggtcttgttt ctacttttcc
    62041 agtcattcta gatactctat ttaaattttg tatttttcgt tatttaaatc gtgtttctcc
    62101 gtcacttgta gtgatttatc attcaatgaa tgattaaaaa aggatctact gatattaatc
    62161 caatccaatt caattataac gtttcttact ttgtagttgt atagaagcaa agcatgtaaa
    62221 atcatactta ctctttatat ttctacccat cccaaagatt tattctatat attaatatta
    62281 tttattccag taaaattatt ccagtaaata gcagaattgc ggatagggaa ctaggttagc
    62341 gacctaccaa atttattgta gacatttttg ggctcaatgg ttggaccatg caaactagaa
    62401 agactttttc ttggataaag gaacaaatta ctcgatccat ttccgtatcg ctcatgatat
    62461 atatcataac ttggccatcc atttcaagtg catatcccat ttttgcacag cagggttatg
    62521 aaaatccgcg agaagcgacc ggtcgtattg tatgtgccaa ttgccattta gctaataagc
    62581 ccgtggatat tgaagttcca caaacggtac ttccagatac tgtatttgaa gcagttgttc
    62641 gaatccctta tgatatgcaa ctaaaacaag ttcttgctaa tggcaaaaag ggtgctttga
    62701 atgtaggggc tgttcttatt ttaccagagg gttttgaatt agctcctgcc gatcggattt
    62761 cccccgagat aaaagaaaag ataggcaagc tgtcttttca gagctatcgc cccaataaaa
    62821 aaaatattct tgtggtaggc cccgttcctg gtcagaaata tagcgaaata acctttccta
    62881 tcctttcccc ggaccccgct actacgaaag aggttcactt cttaaaatat cctatatatg
    62941 taggcggaaa ccggggaagg ggtcagattt atcccgacgg gagcaaaagt aacaatacag
    63001 tttataatgc tacatcagca ggtatagtag gtaaaataat acgaaaagaa aaagggggtt
    63061 acgaaataac catagcggat gcatcggatg gacgtcaagt ggttgatatt atccctccag
    63121 ggccagaact tcttgtttca gaaggcgaat ctatcaaatt ggatcaaccg ttgacgagta
    63181 atcctaatgt gggtggattt ggtcagggag atgcagaaat agtacttcaa gatcccttgc
    63241 gtgtacaagg ccttttgttc ttcttggcat ctgttatttt ggcacaaatc tttttggttc
    63301 ttaaaaagaa acagttcgag aaggttcaat tgtcagaaat gaatttctag actcgcggat
    63361 ttatcgacat tgagctcata acgtaaaaag aacaaaattc tttttcacga ctctttatga
    63421 taaaaaatgg acattatgaa aagccttttg cttttttata ttcattccta gtcatagtat
    63481 gtagattgtg aagaagactt tttctttttt ttgaatccaa attggggtgg tatgattatg
    63541 ttactattat cacattttaa tgtcataaaa cgcattaata gtgttttata ttctaatcga
    63601 atgaaattcg actagatact agacataagt aagcggggaa tagaacggat aaacgagtgg
    63661 aacacaaaat tatcgagacg attgttgatc ttcctagtat tagtattcga cacaagaaaa
    63721 gtaattttcc acatcttttt cttgtgtcga aagaaaaaaa gattctttat cctgttcgtc
    63781 aaagagtact agtctaagtt ttgaattttt caaaaaaaag tattataacc ttttttcgat
    63841 atattagaat ttaatattaa tataatagaa tagtgggcaa acaaaagaga gcggggttta
    63901 ttgaataaat agaacttctt caataaactt agaaaaattt acatttttga tgagatacaa
    63961 aaaaaatact aaggttttat tattattgag gaatttgagg atagtatgtc atctaggaaa
    64021 tcgagtgatt tcttctttct tataacttta gtatctatag atactatcga gcaacgggtg
    64081 gatggatcaa tgaactgcat ttttcaaaaa catcatcaga aaagtgcaat ggggttttgc
    64141 catttagacg aaaaatattc taattcttaa gaactcaacg ggacctaccc cctcaaatca
    64201 tacaaagaag gggatcccgt tgagttctta cgctttcatg gctacaattt acaactcaat
    64261 tcatctaatt actatagaga tgaacccaat ccagaatatg aaccataaaa gaaaatacct
    64321 attaaaccga tcacaagaat acctgctaca gtacctatta tccaaagagg aatccttcca
    64381 gtagtatcag ccatttaccc cacttccctc cacatttcat caagtggtca tgctagagac
    64441 ataaacagtc atggataatt atgagatgag agccttccga atgggctaag agagcgtgcc
    64501 tataattatt attttccttt ctttttatta tttattaatt gaagaaataa ttggaaaata
    64561 aaacagcaag tacaaaaatg agtaataacc cccagtagag gctggtacga ttcaattcaa
    64621 cattttgttc gttcgggttt gattgtgtca tagctctata attcggatta ggtttatcgt
    64681 tggatgaact gcattgctga tattgacccc aaaaaagaaa cggtaggtac agctaggccg
    64741 tgaacagcca accatcgcac tgtaaaaatt ggataggttc gatctatggt cattggggcc
    64801 tcctaaaaag atctactaaa ttcatcgagt tgttccaaag gatcaaaacg gccagttatt
    64861 aatggaattc cttgtcggtt ctctgtgaaa tactcgtttg gccgagggct tccaaacaca
    64921 tcgtacgcta aaccggtact gacgaataac caacccgcaa tgaataggga aggtatagta
    64981 atgctatgaa tgatccagta gcgaatactg gtaataatat cagcaaaaga acgttctcct
    65041 gtgcttccag acatgctgag ctccacatat tcttgtacag tcaaaggggg atcgattccg
    65101 taaaagatta gatcagtcaa tttccattta ctaaaactaa atctttgtga gatcgtcaat
    65161 attgtaccga gggcgtcttt agagtatacc gaatcagtat agctatcctt cttctgacac
    65221 agcaacgcac tttcaatcat tatcgaaagg aagtactgaa aattttattt cttactttac
    65281 ttgttgcttg tcagtgtaca atgataagca acaagtaaag taagaaagag tagtaaatcg
    65341 tattcgatga aagaaagata acaaagaaag aaaagaataa aaaaattgta atcaacccct
    65401 ttgatgcata cattgttgta ttagatcgag atcaaaagat tctttcttga cctaactaca
    65461 agaacgcaat tttataatag aatacggaaa gagaaaatgt agaacgtaaa aaagaaaaga
    65521 taatagaaat tactaaccta gttggaccaa attaaatatt ttcttttttc gagtgattgc
    65581 gtgataactt ttttcttctc attcattcaa gatattaaca agatattaag tgaatgaacc
    65641 tattccggaa tctaataatc taatgagtta aaatgaaatc ttttttataa ggtttacgtt
    65701 ggctctaaaa tagaaatagg attcgcgaca ataaaaaagt tttcttatat ttctattctt
    65761 ccataattaa aaaaaagttt attttttgaa aaagtaaact taggtaagtg ctttttagaa
    65821 acatatatgt acaaaaagaa catatttcat ttaactcctt catgcttact ataactagtt
    65881 attttggttt tctactagcg gctttaacgg taacctcagc tctatttatt ggtcttagca
    65941 agatacgact tatctgaaat tagtatttga aatgcacaat tcataaaaat aaatctttcg
    66001 ataggattcc gtataaattg caaattcttg gtcattgaga ttcatggtaa ttcagattaa
    66061 tatttaggta tagatattac ctcctttttc tcctttcaaa taaattgcaa tgattgaagt
    66121 ttttctattt ggaatcgtgt taggtctaat tcctgttact ttggccggat tattcgtaac
    66181 tgcatattta caatataggc gtggtgatca atcggacctt tgattaatta ctatcgcttt
    66241 ttttgattga cctcctactt tctttaatac aaaggaggtc agattcagat tggggttcaa
    66301 gttagtgaag ctctgtcagt ataatttgat ctaagaaaaa taaggacgaa atcacgctct
    66361 gtaggatttg aacctacgac atcgggtttt ggagacccgc gttctaccga actgaactaa
    66421 gagcgctttc ttatcagaaa agagaagact gtaaagacac tttttttaac tccagtttaa
    66481 tgaacgataa tatattattg gaatcgatct taattaatcc ctcattacta ctcaacgaag
    66541 aagtaatagg tagggatgac aggatttgaa cctgtgacat tttgtaccca aaacaaacgc
    66601 gctaccaagc tgcgctacat ccctccaatc ggtctacagt gtcattgtat agaattcctg
    66661 ttttattttc cacatcgtta tttcctccaa tgatatatac aatttatatt tatatgggca
    66721 tttcgtcttt ttggtcccat ttaacatata ataataataa tagtaaaaga aaagtcttat
    66781 atacgtatgc aatacggaac gtaacctgtc gtaaaaataa atgagtagtt ttccggaatg
    66841 ctcgggaaaa gaggaacgct tttttatgtt ttaataaaaa attttattta ctggatattt
    66901 gcacatttca atttgaatta gggattacgt gtacaaggtt attaactgca tatgcatctg
    66961 atcatttatg tattaccatt ttagattaca ataaaaaaag gaaggagatt tttcaatgcg
    67021 agatctaaaa acatatcttt ccgtggcacc ggtattaagt actctatggt tcgggtcttt
    67081 agcaggtcta ttgatagaga ttaatcgttt tttcccagat gcgttgacat tccccttttt
    67141 ttgattctag ttattaatac ggtaccaaat aacggagagt cgagatacaa ttaaatattt
    67201 gtgactaacc ctttgccccc tttttctctt ttttctcttt tagaataaga gggaggaaag
    67261 agaaaaaaaa aaaaagaaaa ggtgtattca atagcttcga gacttgggtt caagtttgaa
    67321 ttaaataaat tattcaattc aaaaattaac tagggatgga ggtagaataa acagggcggg
    67381 gcctagatct aagacaagac tcttatacaa ggtacttaaa tgtattaaat gtaaatgaaa
    67441 tactgtgatt ttaattttaa ataaagttta gaaatttttt tagtatattg attgcagcga
    67501 aatttttcat aattggattt caaggtaata acttctattt atccttcctt ccttcttctt
    67561 cgtttcggat cgaaaataga agagttgagt aaatcaaaaa tacaaagggg gttcatggcc
    67621 aaggggaaag atgtccgaat aacggttatt ttggaatgta ccggttgtgt tcgaaacggt
    67681 gttaataagg tatcgacggg tatttccaga tatattactg aaaagaatcg tcacaacacg
    67741 cctaatcgat tggaattgag aaaattctgt ccattttgtt acaaacatat gattcatggg
    67801 gagataaaga aatagatcga atcaagcaca tgtatgtaac cctttcaagg aagggtaaaa
    67861 ataacattat atatagaaca tagttaaata ttctatatat ataacataat taaatataaa
    67921 caaaccaaat cctatttatt ctaattcatt ttagatacga ccgaaatagg attttcgaga
    67981 taaggaataa actaaacaaa ccatggataa atccaagcgg ccttttctta aatccaagcg
    68041 atcttttcgt aggcgtttgc ccccgattca atcgggggat cgaattgatt atagaaacat
    68101 gagtttaatt agtcgattta ttagcgaaca aggaaaaata ttatctagac gggtgaatag
    68161 attgaccttg aaacaacaac gattaattac tattgctata aaacaagctc gtattttatc
    68221 tttattacct tttcttaata atgagaaaca gtttgaaaga accgagtcga ccaccagaac
    68281 tgcgggtctt cgagccagaa ataaataggc ctactcttta ttcacttgac taaaaaaaag
    68341 taaaatacaa actcaaacgc agattgatgt tttgttcgaa aaatatatat tgaattatcg
    68401 tgtcgtaaga aaaaaagcat cgggcaagaa taacgatttt ttttgagtgt gttcattcag
    68461 ttttactctt tttttatcat atttattttt actttaccct cccggagttc atcctccggg
    68521 gaactccgtt taaattcttc cggtggattc tttccaatct acttctttta tgatctcatt
    68581 ggaaatcata taaagacaat ttttatttga tatagctatt tgtgcaagta ttttacgatt
    68641 tcttttatga tctcattgta aatcatataa agacaatttt tatttgatat agctatttgt
    68701 gcaagtattt tacgattaag aagcacctgt ttcttatata ggtcgtgtat taatctacta
    68761 taactatagg atacccctat ttcacgaatt actgcgttta ttcgagtgat ccacaaacgg
    68821 cgaaaattta tcttttgctt atgcctatcc ctatgcgacg aaaccaaagc tcttattttc
    68881 tgttgagtaa ttgttcgagt aagtcttgaa tgagcccctc gaaagcttga tgcaaataaa
    68941 cgaatttttg ttctacgtct ccgagctata tttccccgtc taattctggt catagattta
    69001 ctttctttca gttattcttt ttccctttcc tagtctatta ataacaaagc ttttttccaa
    69061 tgtataaact aaaaattcca atgactttgg ctactataac cttcccgacc gctatttttc
    69121 ttttttctag acatcgaaat aataaattta attttactag gtatcaaaat ataataaata
    69181 aaaaatctaa atggataaag aaatagtggc ttccttcgtt tatatggtta cttcttaaac
    69241 ggcgaggttt tctctataca ccggagcctt tacttcattt aatgaatgtt attggtaact
    69301 tgtatagttc acattctttg gctctaccca tgaattatcc agtaataggt ctttcacgat
    69361 tagatctact tacacagtaa cggtatttaa ttatgaaagt tggctgagta gctaaccctg
    69421 ttagtccgtt cttgcaagag gggcctaagt tttatgtttt tatttttaag taggattttc
    69481 tccgcttaat ggataaccat ttgctaccaa tggagaattg cttctcatct taaattgagg
    69541 tgattggatt tgcaccaatc gaaaccataa atttcataca caatagaatg gatagattct
    69601 ttttttttat actgaattga acggacttct ttttagattc tatcctattc cccggtactg
    69661 atcattgata ctagaaattc tttcttttat cccagctcat gatctgaacg agtcgcacat
    69721 acaccctagt acatgttcct cgacgctgag ggcatccccg aagcgcgggg gattttgtga
    69781 catttctgat tggctgtctt gtatttctaa taagttgttt aatagttggc atgttgaatc
    69841 atatcatata aataatgggc tggtttagat cgatcctaac ctgatgattt ttaattactt
    69901 ccatttaatt ttctagtaaa ttcagcaaaa atataaaata ggaaatcgag aatttgcacg
    69961 aaaaaaatcc gggcttttca ctcaaccacc gctacaacat caacaattcc ataatcttgg
    70021 gcttctgttg ctgacataaa aacatctctt tccatgtctt ccgagacaac ccataagggt
    70081 ttgtctgttc tttgtacata aacccttgtg agggtttcac gcagttttag cagctcttcc
    70141 gcttccagga taaattctcc cgtttgtgcc tcataaaaag aactagcagg ttgatgaatc
    70201 attaccctga tggtataaca aaagaggggt tcctctattt tgcatgatga atagaaaaga
    70261 aagataaaga ataaaaaaaa aaaaagatag aattgaacaa ccacaaccgt acgggcatct
    70321 tttatgcatt gcatacggct ctataagaaa attgaccgtt accttccatc aaataaaaaa
    70381 agaggatcta ttagacccag atcggtaaat gatcaaatta ccacccttcc tttcgtagta
    70441 gttcaaaaat actatgatgg ttccgttgct ttctatatat ttattaatta ttaattttgt
    70501 ttgattaata ttatttggtt tgtctgtgtt tcagcaatcc caaagttgct ttttataaaa
    70561 ttaaggaaaa aatacttttt ttttcgaact ctttcagaac acaactaagc ccccggtttg
    70621 aaaataaaaa agtttgtgac gctgaactgg aatctccaat ataaaaacca ggaaatacct
    70681 tttatctcat actactctct cgatacataa tcaaatgttt tgaaaaaaca ataaaaattg
    70741 ttttattttg atatcgaatt caaagtgcca tgctattatt acttaatatt catattcata
    70801 tggcgaaggc atagtcttat ttttttctct caaataaaaa cctcattggc gccgagcgtg
    70861 agggaatgct agacgtttgg taatttctcc tccggccaag ataaaagatc ccattgaagc
    70921 ggctaatccc atgcatattg tctgtacatc tggtcgcaca aattgcattg tatcataaat
    70981 agccactcca gggataaccc atccgccggg agagtttata aacaaataga gatctttggt
    71041 atcattctct atactgagat ataccataag accaataagt tggttcgaga tctcgctatc
    71101 aacctcttgt cctaaaaaaa gtaatctttc tcgataaagt cggttgatta gggtaaaatt
    71161 agatccctta cgagccgtac aggcgccttt tggtgcatac ggttcaacaa aaaattgaaa
    71221 aaaaaaagaa tcaacgtgca gattccaatc ctctttcttt ttttatattc gtagaaggct
    71281 ctttctgact tctaacgaaa ggacttttct tcgatttttc aaaaaagaca tatttttgct
    71341 ccttttcgta taatattctt gtaatagaaa aataatagaa aagaaaaaaa agaagtcact
    71401 aaacttatcg aattaacttc ttattgatat attgtgtttc atcgagatct aatacaaatc
    71461 acaatgtcgt tttcttgttc ccgaatgggc cctgttaatc tttttaggtt tatgctctac
    71521 tccgggtaaa gatacgcccg atttttattt gtacatatag gacaaatgat tccattacca
    71581 cttctttttg ttatgacttc cccctttatg ccctccgcca aaaatttgat gtattaatgc
    71641 atattaatat tactcgattg attaagagtt tgagatggct tctctttaca aaaagaaatc
    71701 atttattaga caaatagtaa tcatagatct aatttccaat tgggcttttt ctaaacggag
    71761 cctggatact taagtttttt agttccacta agctaaccat aaattattct aattataata
    71821 gtaatcggaa ttcccccaaa aatggatcta attgcacttc acgctccaaa attttgatga
    71881 ttcaattaat ctttcttggg cgaaacagag gatatctcga tcggggaaga gaacggggaa
    71941 atcccgtatg acccaatata tctgacaagt cgcactatac gtcaacccag gatgcatctt
    72001 cctctccagg acttcgaaaa ggcacttttg gaacaccaat aggcatgaaa tgaaagaaaa
    72061 aagaactaag tactatattt cactttgatg tggaaacgta ttaatagaat gaatgggttt
    72121 attttttttt tttttttata cggtccttta tcgtatttta tccatatatt caaaaaattc
    72181 ataacgaaat atagaatgaa taagaaaaaa atttttacga agaggccgtt ctaattatga
    72241 agaagtatgg acacattcgc tcatagaaaa cggtatcaac cccccattgc gtattggtac
    72301 ttatcgagta tagaataaat ctgcttctct ttgttcctac gaacgaaatt gttccattat
    72361 taccaacaga atagaacaac tattaaccct tgctcttaaa ccatcccctg aacgggggag
    72421 gtccataaca tagtcatagt cttttccaat gcaataaagt tacgtagtgt ctttttcttt
    72481 gatctaaggg gtatttccat gggtttgcct tggtatcgtg ttcatactgt tgtattgaat
    72541 gatcccggtc ggttgctttc tgtccatata atgcatacag ctctggttgc tggttgggca
    72601 ggttcgatgg ctctatatga attagcagtt tttgatccct ctgaccctgt tcttgatcca
    72661 atgtggagac agggtatgtt cgttataccc ttcatgactc gtttaggaat aaccagttcg
    72721 tggggcggtt ggagtatcac aggaggggct acaccgaatc cgggtatttg gagttacgaa
    72781 ggtgtggccg gggcacatat tgtgttttct ggcttgtgct tcttggcatc tatctggcac
    72841 tgggtgtatt gggatctaga aatcttttgt gatgaacgta caggaaaacc ttctttagat
    72901 ttgcccaaga tattcggaat tcatttattt ctcgcggggt tagcttgctt tggttttggt
    72961 gcatttcatg taacaggctt gtatggtcct ggaatatggg tgtccgatcc ttatggacta
    73021 acgggaaaag tacaatccgt aaatccagcg tggggcgtag aaggttttga tccttttgtt
    73081 ccgggaggaa tagcctctca tcatattgca gcaggtacat tgggcatatt ggcaggtcta
    73141 ttccatctta gtgttcgccc gccccaacgt ctatacaaag ggttacgtat gggcaatatt
    73201 gaaactgttc tttccagtag tattgcggct gtcttttttg cagcttttgt tgttgccgga
    73261 actatgtggt atggttcagc aactaccccg atcgaattat ttgggcctac tcgttatcaa
    73321 tgggatcagg ggtacttcca gcaagagata tatcgaagag ttagtgctgg gctagccaaa
    73381 aatcaaagtt tatcagaggc ttggtctaaa attcctgaaa aattagcttt ttatgattac
    73441 atcggcaata atccggcaaa ggggggatta ttcagggcgg gctcgatgga taatggggat
    73501 ggaatagcgg ttggatggtt aggacatcct ctctttagag ataaagaagg gcgtgaactt
    73561 tttgtacgtc gtatgcctac cttttttgaa accttcccgg tcgtgttggt agatggcgac
    73621 ggaattgtta gagcggatgt tccttttcga agggcagaat cgaagtatag tgtcgaacaa
    73681 gtaggtgtaa ctgttgagtt ctacggtggc gaactcaacg gagtcagtta tagtgatcct
    73741 gctactgtga aaaaatatgc tagacgcgct caactgggtg aaatttttga attagatcgt
    73801 gctactttga aatccgatgg tgtttttcgt agcagtccaa ggggttggtt tacttttgga
    73861 catgcttctt ttgctttgct cttcttcttt ggacatattt ggcatggtgc tagaaccttg
    73921 ttcagagatg tttttgctgg tattgaccca gatttggatg ctcaagtaga atttggagca
    73981 ttccaaaaac taggagatcc tactacaaga agacagacag tctgatacac cattgctttg
    74041 gtgtctttcg actctatttt taatttttgt gatttgattt ttctttactt tctagaccta
    74101 tggggtacca gagaaatcgt gatttgaatc gatgtttttt tgactcttcc tctttccagg
    74161 aagattatta caaataaaaa taaacaacag gtatggaagc tataattgta aaccacgatc
    74221 gaatctatgg aagcattagt ttatacattc ctcttagtct cgactctagg tataattttt
    74281 ttcgctatct tttttagaga accgcctaaa gttccaacta aaaagtaaag ttccaactaa
    74341 aaatatgaaa tgatttttca ttatctctat tgaagtaatg agtcccccaa tatttggggg
    74401 actcattact tcaactagtc cccatgttcc tcgaagggat ctcttagttg ttgagaaggt
    74461 tgcccaaaag cggtatataa ggcgtacccg gtaaaactta caagtaaacc agatataaag
    74521 atggcgacta gggttgctgt ttccattatt atacaatttc aagactacaa cggatctatg
    74581 ataagatcgt ttatttacaa cggaatggta tacaaagtca acagctctta atgaataaaa
    74641 ataaaatagg attttatggc tacacaaact gttgagaacg gttctagatc tcgtccaaaa
    74701 ccaactactg tagggaattt attgaaacca ctgaattcgg aatatggtaa agtagctcct
    74761 ggatggggaa cagccccttt gatgggtgtc gcaatggccc tatttgcaat atttctatct
    74821 attattttgg agatttataa ttcttctgtt ttattggatg gaatttcaat gaattagatc
    74881 tataagaacc taaaagtcct atttttaaaa taaaaaaata atcatttaga acgtgtattt
    74941 ttattttaag cccactctat tttggtagtt cgactgcgaa atttattttt tttctgtatt
    75001 tctggaatat gagtgtgtga cttgttataa tggatcctat tgatagtaca gagaacgggt
    75061 ctgtcatctt ttgatttgat gaaggtggtt ctacttcgtc ggatatttag tctagtatcc
    75121 ggaacacgga atatatgaaa tagattaaga aatttttgaa ctatgattca tacttaatat
    75181 tcagacctcg cggccggact ccaaatttaa aataatttta aaatcgaaag aagggtttga
    75241 cgacaagaca aacccttctt tcgattttta gtcagtatat ctattcgtgg aataagtgat
    75301 gatccaaagg ttcttactca gagaatcctt gggcttaggt tagaattttt attgaatcat
    75361 cgtggttcta gtatgaatct gatgttttac tcgattcata gggtcttaac aagataattc
    75421 ctatcaataa taaaaaaaca acaaataaaa gctacattat atacaaaaaa gtaaagaaaa
    75481 aatagggaaa aagaggattc aggaggcctg taagaatcaa gataaagaca accgagccaa
    75541 cttgatagtt tggtattatc tccataaaga aaagctttcg gatttttctc atcttccctt
    75601 gtatcttcag agaagattga attagagatt aagaaaagaa gtttcaagct ttctattaca
    75661 tatccgttac aactagtatt tgggtgtttt gcttgagctg tacgagatga aagtctcata
    75721 tatggttctc ggagggggag tcccacctat ctcaataaag tatatgattg gtttgaagaa
    75781 cgtctcgaga ttcaggcgat tgcggatgat ataactagta aatacgttcc tcctcatgtc
    75841 aacatatttt attgtctggg aggcattacg cttacttgtt ttttagtaca agtggctacg
    75901 ggatttgcga tgacttttta ctatcgtccg accgttacgg acgcttttgc ttcggttcaa
    75961 tacataatga ctgaagctaa ttttggttgg ttaatccgat cagttcatcg atggtcggca
    76021 agtatgatgg ttctaatgat gatcttgcat gtatttcggg tgtatctcac tggtggattt
    76081 aaaaaacctc gcgaattaac ttgggttaca ggtgtggttc tggctgtatt gactgcatct
    76141 tttggtgtaa ctggttattc cttacctcgg gaccaaattg gttattgggc agtgaaaatt
    76201 gtaacaggtg tacccgaagc tattcctgta atagggtcgc ctttggtaga attattgcgt
    76261 ggaagtgcta gtgtgggaca atccactttg actcgttttt atagtttaca cacttttgta
    76321 ttgccgcttc ttactgccgt atttatgtta atgcactttc caatgatacg taaacaaggc
    76381 atttctggtc ctttatagag aatatatatc atagatattt gtaatccatc ctttatcact
    76441 gaggagaaga aaaaaaaata atatttcatt gctacaagta tggattattg aaaaagataa
    76501 gacatgtatt tggatatttt ccttgaacac tgcaatatta ttaatatagt tgaagggaat
    76561 tttccgaaga gaaaatggat tatgggagtg tgtgacttga actattgatt ggtctgtgca
    76621 gatatatgcc tttatccatc tgccgcatta cattggaatt cacaatcaaa tgtgtctttg
    76681 ctccaaccat cgcataagtt ccatacaaag gataggctgg ttcgcttaaa gaaaatcctt
    76741 tctatgatca aatccaatca tgtcgtacat gaactggctc cgtaagatcc agtagaacta
    76801 gagaaaacca aaccataatt atggtttctc agttcactta tgtaaaattg aatagtatgt
    76861 aaatgcaatc atttccgctg cattgacatg atctaggata ctatcggagt gaaacaaggg
    76921 atctaaagaa gaacgaggct aggctatatt agtaacaagt aaaccctttg tgtgtctgta
    76981 aaaagtctcc caatattttt atttggggat aaacataaat cgtaaggtct gagacaaccc
    77041 ataaagcact tgatcatatc acgatcagct ttgtataagc ctacttgggt attgagtatt
    77101 tacttgtaag aactttattc tttgcactgg ataattgcaa ctctgtaaaa aatacagtaa
    77161 tatttttatt acaaaaaacc attcatatat catatatata tgtggcttta tataacatat
    77221 tgatctttta tggattaaga ttcggttctt tttattcttg ctcgagccgg atgatgaaaa
    77281 attatcatgt ccggttcctt cgggggatgg atctataaga attcacctat cccaataaca
    77341 aaaaaacctg acttaaacga tcctgtatta agagctaaat tagctaaagg tatgggtcat
    77401 aattattatg gagagcccgc ttggcccaac gatcttttat atatttttcc agtagtaatt
    77461 ctagggacta ttgcatgtaa tgtaggttta gcggttctag aaccatcaat gattggtgaa
    77521 ccagcagatc catttgcaac ccctttggaa atattaccag aatggtattt ctttcccgta
    77581 tttcaaatac ttcgtacagt acccaataaa ttattgggtg tccttttaat ggtttcagta
    77641 cctgcgggat tattaacagt acccttttta gagaatgtta ataaattcca aaacccattt
    77701 cgtcgtccag tagcgacaac cgtctttttg attggtaccg cagtggccct ttggttgggt
    77761 attggtgcaa cattacctat tgataaatcc ctaactttag gtctttttta gtttttaaat
    77821 tcagtaaatt gtgaaataaa attaaaatat cacgatcacg acccgtgtat ctagggaata
    77881 atcgcttcaa acaaagtgaa ttgtccctag atacacatct attatctatt attcacttta
    77941 attggggaac ctatcccgat tccgaatcta tgagttgtgc taaagattca aattttgact
    78001 ttttcggtaa atcaattgag aaatgctttt ctagaatgtc caatatctgt tttacatcgt
    78061 ttatgcgaaa atgttcaatt ttcataaggt cttcttgact gttattcaaa aggtccaata
    78121 atgtatatat attggacctt ttaaggcaat tatagatcct gggaggtagt tctgattggt
    78181 caataaaaat cgatttcaat gctatttttt ttgtgttttt tcttagttta tccaaggtat
    78241 catgaaaggt aaaagggggt aaaggaaccg tgtgttgatt gtccactaaa tgtaagtttt
    78301 cttcttccgt gtgtaaaaaa ggaataaata aatcaatcaa actccgggag gcttcatgaa
    78361 gtgcttcttt aggagttaaa cttccatttg tccatatttc aagaaatagt atttcttgtt
    78421 tatcattccc attcccataa gaatgaatac tatgattcgc gtttcgaaca ggcatgaata
    78481 cagcatctat aggataactt ccgtcttgaa agttattatt tagcgttttt ataagatagc
    78541 cgcgactcct ctctatttgt aatccaatat gcaattcaat gggttccgtc aagctagcta
    78601 tatgctgtgt attgtcaacg acttctacat aaggcggtaa gattatatct tgagcagtta
    78661 catatccagg acccctgaca caaatagagg cgtcgcaagt tccgtataga ttacttctca
    78721 atacaatttc tttcaaattc attaaaatgt catgtaccga ttcttgaata cccactaggg
    78781 tagaatactc gtgtggtatt ttctcagatt ttgcacgtgt gatacatgtt ccttctattt
    78841 ctccaagcaa agctctgcgc atcgcgatgc caattgtgtc agcttgacct ttcataagtg
    78901 gagacagaat aaagcgtcca taataaagac gcttattgtc cgcttttgat tcaacacact
    78961 tccactgtag tgtccgagta gatactgtta ctttctctcg aaccataata atattcaaat
    79021 aattgaatca tttttttctc ttgtttatct ttaaatatct tcaattttta tttctacaca
    79081 cgccgctttt tcggaggtct acagccatta tgtggcatag gggttacatc ccgcacaaaa
    79141 gttaatagta taccacttct gcgaatagcg cgtaatgccg cgtctcttcc gagacccggt
    79201 ccttttatca tgacttctgc tcgttgcata ccttgatcca ctactgtacg aatagcattt
    79261 cctgctgcgg tttgagcagc aaagggtgtc ccccttcttg tacccttgaa tccacaagta
    79321 ccggcagagg accaagaaac cactcgaccc cgtacatctg taacagtcac aatagtatta
    79381 ttgaaacttg cttgaacatg aataacccct tttggtattc tccgtgtatt cttacgtgaa
    79441 ccaatacgtc cattcttacg tgaaccaatt ctcggtatag tttttgccat tttttcatct
    79501 cataaatatg agtcagagat atatggatat atccatttcg tgtcaaacag gacccctccc
    79561 cttttttacc ctttttttac atcgggtgtt ttaaacaagt ctgattagcc ttgtctttgt
    79621 ttatgtcttg ggttggaaca aattactata attcgtcccc gcctacggat taggcgacac
    79681 ttttcacaaa ttttacgaac agaagctctt attttcatat ttggcattcc tcattttaat
    79741 tctgaatcta tttttggaag aaaataggtt tcttggaatt tttaatctcg aataatcttc
    79801 tcacgaaagg aatgttgacg ttgataaaaa cacctaatct ttcgaatcct tgttgcgaag
    79861 tcgataaatt atacgtcctc tggttgaatc ataacgactt acttcaattt taactctatc
    79921 gcctggtagt atccgtataa aactacgtcg gatctttccc gaaacataac ctagaataat
    79981 atcttgatta tctaagcgaa tccggaacat accgttggga agggattcag taattaaacc
    80041 ttcatgaatc catttttgtt ctttcattcc aggtaaagcc tccttgaagt atcaattgat
    80101 ggaggagaaa cgatattaga caacccgccc cttttctttt tgttttcaca aataataagt
    80161 ttcggaccca attcgtatat tagaaggatt accatatata acacaaaact tctccaccaa
    80221 ttcgttctag tcgagcctct cggtctgtca ttatacctcg agaagtagaa ataattacaa
    80281 ttcccatccc acctaaaatt ctaggaattc gttggtagtt cgaatagatt cggagaccgg
    80341 gccggctgat ccgttttaaa tttaaaaaat ttctataaga ttttttccta ttccttctat
    80401 gccgtagggt taaaaccaaa aaatattttt tggtttcttt atgttttctc acgttttcta
    80461 taaaaccttc tcgtaaaagt attttaacaa tattttcagt gatattagta tatgctattc
    80521 gaaccaccct ttttctatcc atatcagcat ttcgtataga agttattatg tcagcaataa
    80581 tatccctacc catggtgaat taaatttctt ggtgctctcc gattttgata taatcaacat
    80641 gtttttttac ttatttgttt atgaatttaa atttttaaat taaaggcata tgcgtgagac
    80701 acaatctact ataaattata aatatttctt aatatggttc tttcaaatac tttactataa
    80761 ccatacgacg gtcttatctt attttataag accttacaat acctccggag ctaatgaaac
    80821 tattttagta aaatttaact gtctcaattc ccgggcaatt gcaccaaaaa ttcgagttcc
    80881 tttggggttt ccttcttggt caatgacaac cgcagcattg tcatcatatc gtattatcat
    80941 accgttatca cgtttgagtt ctttacaagt acgtacaatt acagctctga ccacctctga
    81001 tcttgctagg ggcatatttg gcactgcgtc tttgatcaca gcaacaataa cgtcaccgat
    81061 atgagcatat cgacgattgc tagctcctat gattcgaata cacatcaatt ctcgagcccc
    81121 gctgttatcc gctacattca aaagggtctg gggttgaatc atatcatttt tttagaatct
    81181 attctttcaa tgcaaagcaa aaagtgaaga aaaaaaaaaa gaaatattgt ttgtccaaag
    81241 aaagaaaccg gcacctgtta ttgttttttt attcccaaga cccttttctt ttgattcttt
    81301 ttatcccgaa ataatgaatt gagttcgtat aggcattttg gacgatgcta ttgaaatagc
    81361 ccttctggct atattttctg ttactccacc catttcataa agtattcgac ctggtttaac
    81421 aacagctacc caatattcag gggatccttt acccgaaccc atacgtgttt ctgcgggtct
    81481 tactgtaacc ggtttgtctg gaaatatacg tacccatatt tttccaccgc ggcgtgcatt
    81541 tcgtgtcatt gctcgtcgac ctgcttctat ttgtctagac gttatccaag caggttcaag
    81601 tgcctgaaga gcgtatttac cgaaagaaat atgattacct cgataagata ttcccttcat
    81661 tcttcctcta tgttgtttac ggaatctggt tcttttgggg ttatagttga tggttggttc
    81721 tgaattccat ctctactaca gaactggaca tgagagtttc ttctcatcca gctcctcgcg
    81781 aataataaaa ttttcaaaat gtctattatt catttgtata tctttctttt ttagttaact
    81841 aagcatatta atatttatat ttttaaatat catattcttt ttttatgttc taacgaatat
    81901 ttgtttttct ttttatccta ttggattgag caaaaattat caatccaaga agataaagtt
    81961 ttcacgggcg aatattgact cttttcgttg ctattttaat tttagttgta gggttaactc
    82021 gtgacttttc ttttcctaat agatcaagga attagtcgct ggtttgtttc gccatcccga
    82081 tcaatgagtc tgttttgaat agatttggat tcacaggttc catcgttccc atcgcttctt
    82141 acttaatggt taggtctgat ttctacaacg gagctcataa taaaattttt tattaagcca
    82201 attttcttag tctttattgg cgcgaagctc ttattttttt ttgttctatg aacggattcg
    82261 ttttcttttt tatgaatcca tattaattga tgctttatta cattgctttt ttatgagatg
    82321 actcataaac cttacatatt ggatcgaatt ttatatcgtt gtttttgttt tttctcccct
    82381 tctttcaccc ttccgtttat ccacatcttt cttcttcgct tcacaattta gaatcctatt
    82441 ttttcttttg tttatgcaaa aaagatttca gttgctacag tgatatgacg aatatatcat
    82501 atcttgactg gttttttgga tccagataat gtgaagtgat gagttggtta ttagttctat
    82561 agttatttgt ttatacaaaa aaaaggctgg tctttttttt tttatcctat aaccctaaaa
    82621 aaccaacgag tcgcacacta agcatagcta ttatttcaaa aggtcaacgg atttttattc
    82681 aaccttatag aattagagtt gttcattttg gttttgattg aacataaaaa aggaacgaat
    82741 ttttattttt ttttttgttc cattactgga tcgaagggaa agacaagtaa agttttatta
    82801 ttccccgtct ataaatatcc aaattttaat ccctaaaact ccatatatag ttcgaactgt
    82861 ataagaacaa taatctattt tagctcgaat ggtttggagg ggaaccctgc cttctctgat
    82921 ccactcgaca cgcgcaattt cttttccgtc gatacgccct gaaatttgta cttgaattcc
    82981 ttttgtatct gcttgttcag ttaattcaat agcctttttc attgcttttc gaaaagaaac
    83041 tctattcttt aattggccgg ctataaattc tgcaagaata ttagggcttc cgtaaggttt
    83101 tgcaattctt gttatagtaa tgttaagttt tcggttaata caattaaatt ctttttgtag
    83161 attcatctgc aattcttcga ttcctcccgg tctattttct attaataact ttgggaatcc
    83221 catatagata atgacctgga tcagatcgat tcgtttttga atttctatac gtgcaattcc
    83281 ctcgacgcca gaggaaattt tcatattttt ttgtacataa tttttaataa aatctcttat
    83341 tttttgatct tcttgtagac cttcggaata attttttggt tgtgtaaacc aaagggaatg
    83401 atgactttgg gttgtaccaa gtctgaaacc gagtggattt attttttgtc ccataccccc
    83461 cccttagtat acatatcatg atatgcctta ggtgtatact tattttttga tttaagtttt
    83521 ttagcgcatc tgaaagagtc tagaaagtct acctctagat attcatctaa ggatatatct
    83581 tttactacaa tagttatatg acaagtaggt ctttttatcg taaaactacg ccctcgagct
    83641 cgaggtttta atttcttcgt ggcagcaccc tcactgactt gagctttact aataactaaa
    83701 ttggattcgt tggaatccat attgtaatta gcatttgctg ctgcagagta aaccaatttc
    83761 aaaatggggt aacatgcgcg ataaggcatg agttctagta tcataagtgt ttcttcgtag
    83821 gaccgtccac gaatttgatc aaccactctt cttgctttgt gagcagacat agatatatgt
    83881 tgacctaaag cgtagacttc tgtttttatc ttctttaact ttttatttaa ctttaacatg
    83941 aataaaaaaa ttgcctccta ctaatgaatt ataagcatat atatatcttt ttttaccttc
    84001 ttttcttaac gacgagatct attatcgctt tttgcgtgtc ctcggaaatt taaagtaggt
    84061 gcaaattctc ccaatttgtg gcctaccata cgatcagtta tataaatagg taaatgttcc
    84121 tttccattat ggatagcaat ggtatggccg atcattgtgg gtataatggt agatgcccga
    84181 gaccaagtta ttattatttc tttttctgct tttgtgttaa gcttatcaat ttttcttaat
    84241 aaacgatttg ctacaaaagg attttttttt agtgaacgtg tcacagctta ctcctatttt
    84301 ttttgtaaag aagaagaaaa aaattatatt ttctctccta tttgctacgg cgacgaagaa
    84361 tcaaattatc actatattta tttctttttc tacttcttct cccaagtgca ggataacccc
    84421 aaggggttgt gggttttttt ctcccaattg gtgccttccc ttcaccaccc ccatgtggat
    84481 ggtctacagg attcataact actcctctta ctacaggacg cttacctagc caacgcttag
    84541 atccggctct acccaaactt ttctggttca ccccaacatt ccccacctgt ccgaccgttg
    84601 ctgagcagtt tttggatatc aaacggacct ctccagaagg taattttaat gtggctgatt
    84661 tcccctcttt tgcaataagt ttcgctacag tacccgctgc tctagctaat tgtccacccc
    84721 ctccacgtct gatttctata ttatgtatgg ccgtgcctaa gggcatatcg gttgaagtag
    84781 attcctcttt ttgatcaata aaaatccctt cccaaactgt acaagcttct tccaaagcat
    84841 acggctttct ggatgtagat gatatctata cagatctata ttatatatcc tacaatgaag
    84901 taccacatgg gtggatatca aaatttgccg aataactcat gttatgatct tctatatcct
    84961 aggtcttccc gttccgtcat ctggcttatg ttcttcatgt agcattcaga ccgaatgaat
    85021 ctatgaaatt acgtcgatac ttccacatat tatgggtaac gtaggagaca tctctatttt
    85081 actccgggaa tctttagaat taccactgct tagctttcaa tttgcctctg accatcaaat
    85141 gaaatgtgaa taacccgtcc tcttctttaa aaaagaagaa gcgcttccgg ttctgtcggt
    85201 gcttgaaaca attatgtttt ctccatatta cgatatctct aaagtcaata attttatatg
    85261 aggaactact gaactcaatc acttgctgcc gttcctcttc agttttctgt tgaggtctat
    85321 cctgtagaaa tactcaaatt ggatcagtga tcgatttcta ggtttcgtcg taaacctaat
    85381 tggttacttc caattacgta aatcaatagc tcaaaccgca ctcaaaggta gggcatttcc
    85441 catttttata ggaacttctg taccagaaac aatggtatct ccaattatag cccctctggg
    85501 atgtaaaata tatctcttct caccatcccc atagtgtatg agacaaatgt atgcatttcg
    85561 attagggtcg tattctatgg ttacgattct accatatatt tctttttcat tccgtcgaaa
    85621 atctatttta cggtatagac gcttatgacc tccccctcta tgccctgcgg taatgattcc
    85681 tctggcatta cgacctttcc cacaacgatg ctgtccatag atcaaattat ttcgtggatt
    85741 ggatttcact cgactgtcta catttcgatt gggtgtgctc ggggtagaag ttttgtataa
    85801 atgtatcgcc atgctattaa gtattttgat ttaagttctt ttctttctaa gaggtggaat
    85861 agaataaccc ggttgaagcg taatgatcat acgtctgtaa tgcattgtct gtcccataat
    85921 aggtcccatt cttctaccct ttcccggaag tcgatgacta ttcatagcta ttaccttgac
    85981 accaaagaag agttcgaccc aatgctttat ttctgtccta gttgatcctg attcgacatt
    86041 agaagtatat tgatttttcc ccaataaccg aatacttttg tctgtaaata ctgcatattt
    86101 gattccatcc ataaatatat tttcttccct atgagttcta gtctcaataa gaatgctagt
    86161 tcttactgtt catatattat tattatgata tgaatatacc acactaattc gttatgtatg
    86221 gatgatgaga ttccattgat acagagccaa ttccaataga cttattggag ggtcccattg
    86281 gcgtgcatcc agtaggaatt gaacctacga attcgccaat tatgagttgg gcgctttaac
    86341 cattcagcca tggatgctta gcggggatcc tcgtacatgg tgaataacca aattccaatt
    86401 gaaacgaaat ctttagaata aatcaatgca atttaggagg aatcaatgaa aggacatcaa
    86461 ttcaaattct ggattttcga attgagagag atattgagag agatcaagaa ttctcactat
    86521 ttcttagatt catggaccca attcaattca gtgggatctt tcattcacat ttttttccac
    86581 caagaacatt ttataaaact ttttgacccc cgaatttgga gtatcctact ttcacgcaat
    86641 tcgcagggtt caacaagcaa tcgatatttc acgatcaagg gtgtaatact ctttgtagta
    86701 gcggtcctta tatatcgtat taacagtcga aatatggtcg aaagaaaaaa tttctatttg
    86761 atagggcttc ttcctatacc tatgaattcc attggaccca gaaatgatac attggaagaa
    86821 tccgttgggt cttccaatat caataggttg attgtttccc tcctgtatct tccaaaagga
    86881 aaaaagatct ctgagagttg tttcctgaat ccgaaagaga gtacttgggt tcttccaata
    86941 actaaaaagt gtagcatgcc tgaatctaac tcgggttcgc ggtggtggag gaactggatc
    87001 gaaaaaaaga gggattctag ccaattgaaa ggatcttctg atcaatccag agatcctttg
    87061 gattccatta gtaatgagga ttcggaatat cacacattga tcaatcaaag agagattcaa
    87121 caactaaaag aaagatcgat tctttgggat ccttcctttc ttcaaacgga acgaacagag
    87181 atagaatcag accgattccc gaaaagcctt tctggatatt cctcaatgtc ccggctattc
    87241 acggaacgtg agaagcaggt gattaatcat ctgcttccgg aagaaatcga agaatttctt
    87301 gggaatccta caagatccgt tcgttctttt ttctctgaca gatggtcaga acttcatctg
    87361 ggttcgaatc ctactaagag gtccactaga gatcagaaat tgttgaagaa acaacaagat
    87421 ctttcttttg tcccttcgag gcggtcggaa aataaagaaa tggttaatat attcaagata
    87481 attacgtatt tacaaaatac cgtctcaatt catcctattt catcatatcc gggatgtgat
    87541 atggttccga aggatgaacc ggatatggac agttccaata agatttcatt cttgaacaaa
    87601 aattcatttc ttgatttatt tcatctattc catgaccgga acatgggagg atacacgtta
    87661 caccacgatt ttgaatcaga agagagattt caagaaatgg cagatttatt cactctatca
    87721 ataaccgagc cggatctggt gtatcataag ggatttgcct tttctattga ttcctacgga
    87781 ttggatcaaa aacaattctt gaatgaggta ttcaactcca gggatgaatc gaaaaaaaaa
    87841 tctttattgg ctctacctcc ttttttttat gaagagaatg aatcttttta tcgaaggatc
    87901 ataaaaaaat gggtccggat ctcctgcgga aatgatttgg aagatccaaa accaaaaaaa
    87961 atggtatttg ctagcaacaa cctaatggag gcagtcaatc aatatagatt gatccgaaat
    88021 ctgattcaaa tccaatatag cacctatagg tacataagaa atgtattgaa tcgattcttt
    88081 ttaatgaata gatccgatcg caacttcgaa tatggaattc aaggggatca aataggaaag
    88141 gatactctga atcatagaac tagaatgaaa tatatgatca accaacattt atcgaatttg
    88201 aaaaagagtc agaagagatg gttcgatcct cttattttga tttctcgaac cgagagatcc
    88261 atgaatcggg atcctgatgc atatagatac aaatggtcca atgggagcaa taatttccag
    88321 gagcatttgg accttttcgt ttctgagcag aagagccgtt ttcgagtagt gttcgatcga
    88381 ttacgtatta atcaatattc gattgattgg tctgaggtta tcgacaaaaa agatttgtct
    88441 aagccatttc gtttcttttt gtccaagtca cttctttttt tgtccaagtt gcttttcttt
    88501 ttgtctaact cacttccttt tttctttgtg agtttcggga atatccccat tcataggtcc
    88561 gagatctaca tctatgaatt gaaaggtccg aatgatcaac tctgcaatca gttgttagaa
    88621 tcaataggtc ttcaaatcgt tcatttgaaa aaattgaaac ccttcttatt ggatgatcat
    88681 gatacttccc aaaaatcgaa attcttgatc aatggaggaa caatatcacc gtttttgttc
    88741 aataagatac caaagtggat gattgactca ttccatacta gaaataatcg taggaaatcc
    88801 tttgctaaca cggattccta tttctcaacg atatttcacg atcaagacta ttggctgaat
    88861 cccgtgaaac catttcatag aagttcattg atatcttctt tttataaagc aaatcgactt
    88921 cgattcttga ataatccaca tcacttctgc ttctattgta ataaaagatt ccctttttat
    88981 gtggaaaagg cccgtatcaa taattatgat tttacgtatg gacaattcct caatatcttg
    89041 ttcattcaca acaaaatttt ttctttgtgc gtcggtaaaa aaaaacatgc tttttggggg
    89101 agagatacta tttcaccaat cgagtcacgg gtatctaaca tattcatacc taacgatttt
    89161 ccacaaggtg gtggtgacgg aacgtataac ttgtacaaat cttcccattt tccaagtcga
    89221 tccgatccat tcgttcgtag agctatttac tcgatcgcag acatttctgg aacacctcta
    89281 acagagggac agatagtcaa ttttgaaaga acttattgtc aacctctttc agatctgaat
    89341 ctatctgatt cagaagggaa gaactcgcat cagtatctca atttcaattc aaacatgggt
    89401 ttgattcaca ctccatgttc tgagaaatat ttaccatccg aaaagaggaa aaaccggagt
    89461 ctttttctaa agaaatacgt tgagaaaggg cagatgtata gaacctttca acgagatagt
    89521 gctttttcaa ctctctcaaa atggaatcta ttccaaacat atataccatg gttccttact
    89581 tcgacagggc acaaatatct aaattggata tttttagata ctttttcagg cctattaccg
    89641 atacacctat tgccgataca ccgattgccg atacaccgat tgccgatact aagtagcagt
    89701 caaaaatttg tatccatttt tcatgatatt atgcatgtat tagatatatc ctgtcgaatt
    89761 cttcagaaaa aattgggtct tccacaacgg aatccgatac gtaagatttc gagtaagtgt
    89821 ttacataatc ttcttctgtc cgaagaaatg attcatcgaa ataatgagtc gccattgata
    89881 tcgacacacc tgagatcgcc aaatgttcgg gagttcctct attcaatcct tttccttctt
    89941 cttgttgctg gatatctcgt tcgtacacat cttatctttg tttcccgggc ctctagtgag
    90001 ttacagacag agtttgaaaa ggtccaatct ttgatgattc catcatctat gattgagttg
    90061 cgaaaacttc tggataggta tcctacatct gaaccgaatt ctttctggtt acagaatctc
    90121 tttctagttg ctctggaaca attaggagat tctctagaag aaatacgggg ttctgcttct
    90181 ggcggcaaca tgctattggg tggtgattcc gcttatgggg tcaaatcaat acgttctaag
    90241 aagaaatatt tgaatatcaa tctcatcgat ctaataagta tcataccaaa tcccatcaat
    90301 cgaatcactt tttcgagaaa tacgagacat ctaagtcata caagtaaaga gatctattca
    90361 ttgataagaa aaagaaaaaa tgtgaacggg gattggattg atgataaaat agaatcctgg
    90421 gtcgcaaaca gtgattcgat tgatgatgaa gaaagagaat tcttggttca gttctccacc
    90481 ttaacgacag aaaaaaggat tgatcaaatt ctattgagtc tgactcatag tgatcattta
    90541 tcaaagaatg actctggcta tcaaatgatt gaacaaccgg gagcaattta cttacgatac
    90601 ttagttgaca ttcataaaaa gtatctaatg aattatgagt tcaatacatc ctgtttagca
    90661 gaaagacgga tattccttgc tcattatcag acaatcactt attcacaaac ctcgtgtggg
    90721 gctaatagtt ttcatttccc atctcatgga aaaccctttt cgctccgctt agccttatcc
    90781 ccctctaggg gtattttagt gataggttct ataggaactg gacgatccta tttggtcaaa
    90841 tacctagcga caaactccca tgttcctttc attacggtat ttctgaacaa gttcctggat
    90901 aatcttagtg aggatattga tgctagtgag gatattgatg ctagtgagga tattgatgct
    90961 agtgaggata ttgatgctag tgacgatatc gatcgtgacc ttcatacgga gctggaactg
    91021 ctaactatgg atatgatgtc ggaaaaagac cgattttata tcacccttca attcgaatta
    91081 gcaaaagcaa tgtctccttg cataatatgg attccaaaca ttcatgatct ggatgtgaat
    91141 gagtcgaatt acttatccct cggtctatta gtgaaccatc tctccaggga ttgtgaaagg
    91201 tgttccacta gaaatattct tgttattgct tcgactcata ttccccaaaa agtggatccc
    91261 gctctaatag ctccgaataa attaaatatg tgcattaaga tacgaaggct tcttattcca
    91321 caacaacgaa agcacttttt caccctttca tatactaggg gatttcgctt ggaaaataaa
    91381 atgttccata ctaatggatt cgggtccata accatgggtt ccaatgcacg agatcttgta
    91441 gcacttacca atgaggccct gtcgattagt attacacaga agaaatcaat tatagacact
    91501 aatacaatta gatccgcttt tcatagacaa acttgggatt tgcgatccca ggtaagatcg
    91561 gttcaggatc atgggatcct tttctatcag ataggaaggg ctgtagcaca aaatgtactt
    91621 ctaagtaatt gccccataga tcctatatct atctatatta agaagaaatc atgtaacgaa
    91681 ggggattcct atttgtacaa atggtacttc gaacttggaa ctagcatgaa gaaattaacg
    91741 atacttcttt atcttttgag ttgttccgcc ggatcggtcg ctcaagatct ttggtctcta
    91801 cccggacccg atgaaaaaaa tgggatcact tcttatggac tcgttgagaa tgattctgat
    91861 ctagttcatg gcctattaca agtagagggc gctctggtgg gatcctcgcg gacagaaaaa
    91921 gattgcagtc agtttgataa tgatcgagtg acattgcttc ttcggcccga accaaggaat
    91981 cccttagata tgatgcaaaa cggatcttgt tctatccttg atcagagatt tatcggggaa
    92041 ggggccctcg acccgcaaca gatagaggag gatttattta atcacatagt ttgggctcct
    92101 agaatatggc acccttgggg cattctattt gattgtatcg aaaggcccaa tgaattggga
    92161 tttccctatt ggtccaggtc atttcggggc aagcggatcc tttatgatga agaggatgag
    92221 cttcaagaga atgattcgga gttcttgcag agtggaacca tgcagtacca gacacgagat
    92281 agatcttcca aagaacaagg cttttttcga ataagccaat tcatttggga ccctgcagat
    92341 ccactctttt tactattcaa agatcagccc tttgtctctg tgttttcaca tcgagaatta
    92401 tttgcagatg aagagatgtc aaaggggctt cttacttccc aaacagatcc tcctacatct
    92461 atatataaac gctggtttat caagaagacg caagaaaagc actttgaatt gttgattaat
    92521 cgccagagat ggtttagaac cactagttca ttatctaatg gatctttccg ttctaatact
    92581 ctatccgaga gttatcagta tttatcaaat ctattcctat ctaacggaac gctattggat
    92641 caaatgacaa agacattgtt gagaaaaaga tggcttttcc cggatgaaat gaaaattgga
    92701 ttcatggaac aggagaaaga tttcccattc cttagccgga aagttatgtg gccatgaaag
    92761 agggggggat taagtggaac agaatttact gggtggtaga gtcgcggaaa cgcctgtttc
    92821 ttccatattt tggacctttt ctccctggaa caataggcta acatggaaga atttaaatat
    92881 tagatcaaaa cactatgtat ggatggtatg aactgcctaa acaagaattc ttgaacagcg
    92941 aacacccagt tcatatattc acgaccaaga aaagaagtac tggattttct ttcggatagg
    93001 ccctgaaagc gaaggaaggc tggaatgcca acaggcgtct attattgaat tcacccaacc
    93061 cgacagtacc cattttggga acgtccagtg ccaaaagtca ctgaatggat aaatcgccaa
    93121 tccctaaaac tgactatgta atgtacttta tctgctgggt tgcgggcggg cattttacca
    93181 gaggtttcta atctaccctt gtgtgattcc tgttgaagca tatactcggg gggggggggg
    93241 ggtgcagggc ggacgatttt taagcagacc ccccattcat tagatagaga agatcaccaa
    93301 gatttagtga tctgctgccg aacttattca aatctcaata ttatgccttg aagaggactc
    93361 gaacctccac gctcttgagc acgagatttt gagtctcgcg tgtctaccat ttcaccacca
    93421 aggcatcttg aaagtgaatc gtattccatg aatatgatat ctatctagtg tgatgtatgg
    93481 aatatatgac aaaggtggag tatttatatt gatcggtcat gttatcatgt tattgttata
    93541 taggcccgag ttggacatcc aattgcttcg atttgaatta tccgtagaat gccttatata
    93601 gatatccaat ctatcaaaaa gatggacaca atcaaaccca tttctcgatt caatagaagc
    93661 ccaaagaggt gaatgggttc caaataacga gagatatgta aaaagcaggt ccgattccta
    93721 cgcctattcc taatcctaaa tgtaatgtaa cgacgcaggg atccatatgg aaacagagta
    93781 tctatttaga tacgctcaaa tgaccccttc tcataatgag aatgtatata accctattcc
    93841 ggtctggtcc ggtatggaat gaacttataa tcatggaatc gactcgatca tcagattcta
    93901 gattataagt tcataaccct agcccattcc cattttgggc ggaacagatc tactaattct
    93961 ttgattccag ttagtaagag ggagcttgaa ctaagaaata gaccctagaa gctaaaaaag
    94021 ggtatcctga gcaattgcaa taattgggtt cattgatatt cctggtatag tagatgctat
    94081 cacacataca atcatactca attcgatgga attgtttgat ctgaaaggag atcttctata
    94141 atttcgcacg tgaggggtta tttcttgggt tcgtccagtc attaataact tgattatttt
    94201 tagataatag tagatagaaa caacgcttgt aaggagtcct attaaaacca agaaatatag
    94261 gcctgcctgc catccacacc agaataaata gagttttccg aaaaaacctg ctagcggagg
    94321 aagacctcct agggataaga gacatagggc taaagagaga gccaaaaaag gatctttcgt
    94381 atataatcct gcataatctc gaatgttatc agttccggta cgtagaccaa ataatacaat
    94441 gcaagcaaaa gttcctagat tcatggagat atagaacagc atataagtta tcatgcttgc
    94501 atatccatca tttgagtctc caacaattat tccaataatt acatatccga tttgacctat
    94561 ggacgaatat gcaagcatac gtttcatgct tgtttgagtc atagcaatga gattccccaa
    94621 tatcatgcta agaatagcta gggtttccag aagaagatgc cattcatttg atgagaaata
    94681 aaaaggaata tcgaaaattc gagtggctga agctgaagca gctactttcg aagtaacaga
    94741 aagaaaagca acgactggag tgggagagtc agagtcgaaa agaggattcc tcacttattt
    94801 ctctcattca aaaccgtgca tgagactttc atctcacacg gctcctaagt gatcaaaaaa
    94861 gaaagaagaa cccatcttct ttcttttttg attaccttcc ctcgcgtatg tataagaccg
    94921 aatccattcg atttataaaa aagattacta atccttaact tttcgaggaa tccttcatca
    94981 gtggttgtga atgacttgtt tttcaatctt ttcggtcttg gttccgtagg agcaaatcag
    95041 aaagattgag aaatagaacc atctgatttg attcgttctc aatagccatg agatgatcat
    95101 cttagggtga tccttttgtc gacggatgct cctattatac tcgtagtctc tgaaggatga
    95161 gaaccaacta tgtagcatct acaccgagaa ttcaagtatt gtatacgtca ttagtccgat
    95221 cctttgtagg aactacccgt aataacgaac ttgcaaaatg gatctgttta tcataaagag
    95281 attcgtcgtt cctgaccctg cttcgcctta attgttattt gaacaagtca aagttctgtc
    95341 ttggtccgag tgtggatagc atttctcttc tgcatgtcca tggagttttg aaaaatccaa
    95401 acatctcaga gatagataga gaggtaggaa tctatcgaac gaaccgcact ccttcgtata
    95461 cgtcaggagt ccattgatga gaaggggctg gggaaagctt gaacccaatt cctacagtga
    95521 tgaatatgag cgcaattgaa attcctgggg agttatacat ttgtgtattg atgagaccat
    95581 tcactatttc ttgaagctcg atctctcccc cggatgaacc atatagccaa gagaaaccat
    95641 gaaccagaat agaagagctt gccccaccca tgagtaaata tttcatagta gcctcattag
    95701 accgtacatc tttcttggta tatccagata ataggtagga gcataaactg aaacattctg
    95761 gagctacaaa gatagttatt aaatcgttag caccgcataa aaacattcct cctagagtag
    95821 ctgttaatac gaataagaga aactctgtta tagccatttc tgtacattca atgtactcta
    95881 cggatagagg aatacataga gttgaacata gtaaaataag aaattgaaag atttcgttga
    95941 aattgttcgt ttgaaaattt cccgaaaaac taatcacggg ttcttctctc catcggaaca
    96001 agagggccgt tatgctcatt actaaacttg ttgaagagat gaaatataac caaggtatat
    96061 ctttttgatc agaggttgaa tcgatcatca gaagaagaat taggccaaaa attaggatac
    96121 attctgggaa aatcaaactt ccatcgaaga gaagcaaatg aaaggctttc ataaaaattc
    96181 tcgtagaatc gagaatgaag ttttcattct gtacatgcca gatcatgaat tagtaactgc
    96241 atccaatttc aaaaaaaaaa tcccaattgt ttcgaacttt ccatttttag aatggaatat
    96301 ttacggaatc tccatgaata ggaccaaacc ttattccatg gtatttacat gaggttcctc
    96361 tttcttattc ttaagaaagt ccccgagagg gcttagttga tccatgattt ctgtttcatc
    96421 tttcgtttcc ttttcgtttg tttcgagaaa tatattgatc aattccgatt cttgcttttt
    96481 ctcttgattc ttttccgatc gagaagtata gatcctgttc atggattaac gaaaatgtgc
    96541 aaaagctcta tttgcctctg ccattctatg agtctcttcc tttttgcgta tggcatcgcc
    96601 actccctttg gcagcatcca ctaattcgga acttaatttg aaagccatat ttcgacccgg
    96661 acgttttcgg gatgccgcta ataaccaacg aatggcaagt gcttttcctt gtgtggatcc
    96721 tatttcaatg ggaacttgat gagtcgatcc acctacacgt cttgctttta ctgctatatc
    96781 gggagttact ccacgtattg cttgacgtaa aacagatagt ggatttgttt ctgtcttttg
    96841 ttgaatcttt ttcacggctc gatagataat ttgataagcc aatgattttt ttccgtgttt
    96901 cagaatacgg ttaaccaaca tgttaactaa tcgattacga taaattggat cggattttgc
    96961 agttttttct tctgcagtac ctcgacgtga catgagcgtg aagggggttc aagaatccgt
    97021 tttatttttt tataagggct aaaatcactt attttggctt ttttactcca tattgtaggg
    97081 tggatctcga aagatatgaa agatctccct ccaagccgta catacgactt tcatcgaata
    97141 cggctttccg cagaattcta tatgtatcta tgaaatcgag tatggaattc tgtttactca
    97201 ctttaaattg agtatccgtt tccctccttt tcctgctagg attggaaatc ctgtatttta
    97261 catatccata cgatttagtc cttgggtttc cgaaatagtg taaaaagaag tgcttcgaat
    97321 cattgctact tgactcggac ctgttctaaa aaagtcgagg tatttcgaat tgtttgttga
    97381 cacggacaaa gtcagggaaa acctctgaaa ttatttcaat attgaacctt ggacatataa
    97441 gagttccgaa tcgaatctct ttagaaagag tatcttttgt ctcatggtag cctgctccag
    97501 tccccttacg aaactttcgt tattgggtta gccatacact tcacatgttt ctagcgattc
    97561 acatggcatc atcaaatgat acaagtcttg gataagaatc tacaacgcac tagaacgccc
    97621 ttgttgacga tcctttactc cgacagcatc tagggttcct cgaacaatgt gatatctcac
    97681 accaggtaaa tccttaaccc ttccccctct tactaagact acagaatgtt cttgtgaatt
    97741 atggccaata ccgggtatat aagcagtgat ttcaaatcca gaggttaatc gtactctggc
    97801 aactttccgt agggcagagt ttggtttttt gggggtgata gtggaaaagt tgacagataa
    97861 gtcaccctta ctgccactct acagaaacgt acatgagatt ttcacctcat acggctcctc
    97921 gttcaattct ttcgaagtca ttggatcctt ttacgcgttc gagaatcccc tccctttttc
    97981 cactccgtcc caaagagtaa ctaggaccga tttagtcacg ttttcatgtt ccaattgaac
    98041 actttccttt tttgattatt ctcaaactca aaggagaaga ttattctctt taccaaacat
    98101 atgcgtatcc aatcacgatc ttataataag aacaagagat ctttctcgat caatcccttt
    98161 gcccctcatt cttcgagaat cagaaagatc cttttcaagt ttgaatttgt tcatttggaa
    98221 tctgggttct tctatattta cttagtttac ttattttctt ttttttttat tgaatatttt
    98281 tatttttccc tctctttttt tatatcattc cttaagtccc ataggtttga tcctttctaa
    98341 tttgacccat tttctcattg agagaagggt acgaaataaa tcagatttct ttttcgatca
    98401 aaaatactat gtgaaatctt cggttttttc ctcttcctat atcccatagg tacagtgttt
    98461 gaatcaatag agaacctttt cttctgtatg aatcgatatt attccattcc aattccttcc
    98521 cgatacctcc caaggaaaat ctcgaattgg atcccaaatt gacgggttag tgtgagctta
    98581 tccatgcggt tatgcactag gaatccattt tatgaaagat cctggctttc gtgctttggt
    98641 gggtctccga gatcctttcg atgacctatg ttgtgttgaa gggatatcta tagaatccga
    98701 tcgattgcgt aaagcccgcg gtagcaacgg aaccggggaa agtatacaga aaacacagtt
    98761 cttttctatt ataaacacag ttcttttcta ttatattagt attttataat tatatatata
    98821 tataagatta gtattagtta gtgatcccgg cttagtgagt cttttcttcc gtgatgaact
    98881 gttggcgcca gtcttacatt ttgtatctgt ggaccgagga gaaagggggc tcggcgggaa
    98941 gaggattgta ccgtgagaga agcaaggagg tcaacctctt tcaaatatac aacatggatt
    99001 ctggcaatgc aatgtagttg gactctcatg tcgatccgaa tgaatcattc tttccacgga
    99061 ggtaaatctt tgcctgctag gcaggaggat agcaagttac aaattctgtc tcggtaggac
    99121 atgtatttct attagtatga aattcataaa tgaagtagtt aatggtgggg ttaccgttat
    99181 cctttttgtg acgaatcttg tatatgttcc taagaaaagg aatttgtcca tttttcgggg
    99241 tctcaagggg gcgtggaaac acataagaac tcttgaatgg aaatggaaaa gagatggaac
    99301 tccagttcct tcagaaatgt taagatcttt ggcgcaagaa gaaggggttg atccgtatca
    99361 tcttgacttg gttctgcttc ctatattttt ttaataatac cgggtcgggt tcttctccta
    99421 cccgtatcga atagaacatg ctgagccaaa ccttcttcat gtaaaacctg cttgatttag
    99481 atcgggaaaa tcgtgcggtt ttatgaaacc atgtgctatg gctcgaatcc gtagtcaatc
    99541 ctatttccga tagggacagt tgacaactga atccgacttt tctcataatt tttatatccg
    99601 taatagtgcg aaaagaaggc ccggctccaa gttgttcaag aatagtggcg ttgagtttct
    99661 cgaccctttg ccttaggatc agtcagttct atttctcgat gggggcaggg aagggatata
    99721 actcagcggt agagtgtcac cttgacgtgg tggaagtcat cagttcgagc ctgattatcc
    99781 ctaaacccaa tgtgagtttt tgggttttga tttgctcccc cgccgtgatt gaacgagaat
    99841 ggataagagg ctcgtgggat tgacgtgagg gggcagggat ggctatattt ctgggagcga
    99901 actccgggcg aatatgaagc gcatggatac aagttaggcc ttggaatgaa agacaattcc
    99961 gaatccgctt tgtctacgaa caaggaagct ataagtaatg caactatgaa tctcatggag
   100021 agttcgatcc tggctcagga tgaacgctgg cggcatgctt aacacatgca agtcggacgg
   100081 gaagtggtgt ttccagtggc ggacgggtga gtaacgcgta agaacctgcc cttgggaggg
   100141 gaacaacagc tggaaacggc tgctaatacc ccgtaggctg aggagcaaaa ggaggaatcc
   100201 gcccgaggag gggctcgcgt ctgattagct agttggtgag gcaatagctt accaaggcga
   100261 tgatcagtag ctggtccgag aggatgatca gccacactgg gactgagaca cggcccagac
   100321 tcctacggga ggcagcagtg gggaattttc cgcaatgggc gaaagcctga cggagcaatg
   100381 ccgcgtggag gtagaaggcc cacgggtcgt gaacttcttt tcccggagaa gaagcaatga
   100441 cggtatctgg ggaataagca tcggctaact ctgtgccagc agccgcggta atacagagga
   100501 tgcaagcgtt atccggaatg attgggcgta aagcgtctgt aggtggcttt ttaagtccgc
   100561 cgtcaaatcc cagggctcaa ccctggacag gcggtggaaa ctaccaagct ggagtacggt
   100621 aggggcagag ggaatttccg gtggagcggt gaaatgcgta gagatcggaa agaacaccaa
   100681 cggcgaaagc actctgctgg gccgacactg acactgagag acgaaagcta ggggagcgaa
   100741 tgggattaga taccccagta gtcctagccg taaacgatgg atactaggcg ctgtgcgtat
   100801 cgacccgtgc agtgctgtag ctaacgcgtt aagtatcccg cctggggagt acgttcgcaa
   100861 gaatgaaact caaaggaatt gacgggggcc cgcacaagcg gtggagcatg tggtttaatt
   100921 cgatgcaaag cgaagaacct taccagggct tgacatgccg cgaatcctct tgaaagagag
   100981 gggtgccttc gggaacgcgg acacaggtgg tgcatggctg tcgtcagctc gtgccgtaag
   101041 gtgttgggtt aagtcccgca acgagcgcaa ccctcgtgtt tagttgccat catttagttt
   101101 ggaaccctga acagactgcc ggtgataagc cggaggaagg tgaggatgac gtcaagtcat
   101161 catgcccctt atgccctggg cgacacacgt gctacaatgg ccgggacaaa gggtcgcgat
   101221 cccgcgaggg tgagctaact ccaaaaaccc gtcctcagtt cggattgcag gctgcaactc
   101281 gcctgcatga agccggaatc gctagtaatc gccggtcagc catacggcgg tgaattcgtt
   101341 cccgggcctt gtacacaccg cccgtcacac tatgggagct ggccatgccc gaagtcgtta
   101401 ccttaaccgc aaggaggggg atgccgaagg cagggctagt gactggagtg aagtcgtaac
   101461 aaggtagccg tactggaagg tgcggctgga tcacctcctt ttcagggaga gctaatgttt
   101521 gttgggtatt ttggtttgac actgcttcac acccaaaaag aagggagcta cgtctgagtg
   101581 aaacttggag atggaagtct tctttcgttt ctcgacggtg aagtaagacc aagctcatga
   101641 gcttattatc ccaggtcgga acaagttgat aggatcccct tttttacgtc cccatgtccc
   101701 cccgtgtggc gatatggggg cgaaaaaagg aaagagaggg atggggtttc tctcgctttt
   101761 ggcatagcgg gcccccagcg ggaggctcgc acgacgggct attagctcag tggtagagcg
   101821 cgcccctgat aattgcgtcg ttgtgcctgg gctgtgaggg ctctcagcca catggatagt
   101881 tcaatgtgct catcggcgcc tgaccctgag atgtggatca tccaaggcac attagcatgg
   101941 cgtactcctc ctgttcgaac cggggtttga aaccaaactt ctcctcagga ggatagatgg
   102001 ggcgattcag gtgagatcca atgtagatcc aactttcgat tcactcgtgg gatccgggcg
   102061 gtccgggggg gaccaccatg gctcctctct tctcgagaat ccatacatcc cttatcagtg
   102121 tatggaccgc tatctctcga gcacaggttt aggttcggcc tcaatgggaa aaaaaatgga
   102181 gcacctaaca acgcatcttc acagaccaag aactacgaga tcaccccttt cattctgggg
   102241 tgacggaggg atcgtaccat tcgagccgtt tttttttttt catgcttttc ccggaggtct
   102301 ggataaagct gcaatcaata ggatttccct aatcctccct taccgaaagg aaaagcgtga
   102361 aattcttttt cctttccgca gggaccagga gattggatct agccgtaaga agaatgcttg
   102421 gtataaatag aatcacttct tggtcttcga ccccctcagt cactacgaac gcccccgatc
   102481 ggtgcaatgg gatgtgtcta tttatctatc tcttgactcg aaatgggagc aggtttgaaa
   102541 aaggatctta gagtgtctag ggttgggcca ggagggcctc ttaacgcctt cttttttctt
   102601 ctcatcggag ttctttcaca aagacttgcc atggtaagga agaagggggg aacaagcaca
   102661 cttggagagc gcagtacaac ggagagttgt atgctgcgtt cgggaaggat gaatcgctcc
   102721 cgaaaaggaa tctattgatt ctctcccaat tggttggacc gtaggtgcga tgatttactt
   102781 cacgggcgag gtctctggtt caagtccagg atggcccagc tgcgccaggg aaaagaatag
   102841 aagaagcatc tgactccttc atgcatgctc cacttggctc ggggggatat agctcagttg
   102901 gtagagctcc gctcttgcaa ttgggtcgtt gcgattacgg gttggatgtc taattgtcca
   102961 ggcggtaatg atagtatctt gtacctgaac cggtggctca ctttttctaa gtaatgggga
   103021 agaggaccga aacatgccac tgaaagactc tactgagaca aagatgggat gtcaagaacg
   103081 tagagtaggt aggatgggca gttggtcaga tccagtatgg atcgtacatg gacggtagtt
   103141 ggagtcggcg gctctcctag ggttccctca tctgggatct ctggggaaga ggatcaagtt
   103201 ggccttgcga acagcttgat gcactatctc ccttcaaccc tttgagcgaa atgcggaaaa
   103261 aggaaggaaa atccatggac cgaccccatc atctccaccc cgtaggaact acgagatcac
   103321 cccaaggacg ccttcggcat ccaggggtca cggaccgacc atagaaccct gttcaataat
   103381 caataagtgg aacgcattag ctgttcgctc tcaggttggg cagtaagggt cggagaaggg
   103441 caatcactca ttcttaaaac ttgcgttctt aagaccaaag agtcgtcgga aagggggggg
   103501 gctctccgtt cccggttctc ctgtagctgg atactccgga accacaagaa tccttagtta
   103561 gaatgggatt ccaactcagc accttttgag tgagattttg agaagagttg ctctttggag
   103621 agcacagtac gatgaaagtt gtaagctgtg ttcggggggg agttattgtc tatcgttggc
   103681 ctctatggta gaatcagtcg ggggacctga gaggcggtgg tttaccctgc ggcggatgtc
   103741 agcggttcga gtccgcttat ctccaactcg tgaacttagc cgatacaaag ctatataata
   103801 gtacccaatt tttccgattc ggcggttcga tctatgattt atcattcatg gacgttgata
   103861 agatccatcc atttagcagc accttaggat ggcatagcct taaagctaag ggcgaggttc
   103921 aaacgaggaa aggcttacgg tggataccta ggcacccaga gacgaggaag ggcgtagtaa
   103981 gcgacgaaat gcttcgggga gttgaaaata agcatagatc cggagattcc cgaataggtc
   104041 aacctttcaa actgctgctg aatccatggg caggcaagag acaacctggc gaactgaaac
   104101 atcttagtag ccagaggaaa agaaagcaaa agcgattccc gtagtagcgg cgagcgaaat
   104161 gggagcagcc taaaccgtga aaacggggtt gtgggagagc aatacaagcg tcgtgctgct
   104221 aggcgaagcg gtggagtact gcaccctaga tggcgagagt ccagtagccg aaagcatcac
   104281 tagcttatgc tctgacccga gtagcatggg gcacgtggaa tcccgtgtga atcagcaagg
   104341 accaccttgc aaggctaaat actcctgggt gaccgatagc gaagtagtac cgtgagggaa
   104401 gggtgaaaag aacccccatc ggggagtgaa atagaacatg aaaccgtaag ctcccaagca
   104461 gtgggaggag cccggggctc tgaccgcgtg cctgttgaag aatgagccgg cgactcatag
   104521 gcagtggctt ggttaaggga acccaccgga gccgtagcga aagcgagtct tcatagggca
   104581 attgtcactg cttatggacc cgaacctggg tgatctatcc atgaccagga tgaagcttgg
   104641 gtgaaactaa gtggaggtcc gaaccgactg atgttgaaga atcagcggat gagttgtggt
   104701 taggggtgaa atgccactcg aacccagagc tagctggttc tccccgaaat gcgttgaggc
   104761 gcagcagttg actggacatc taggggtaaa gcactgtttc ggtgcgggcc gcgagagcgg
   104821 taccaaatcg aggcaaactc tgaatactag atatgacctc aaaataaaat aacaggggtc
   104881 aaggtcggcc agtgagacga tgggggataa gcttcatcgt cgagagggaa acagcccgga
   104941 tcaccagcta aggcccctaa atgaccgctc agtgataaag gaggtagggg tgcagagaca
   105001 gccaggaggt ttgcctagaa gcagccaccc ttgaaagagt gcgtaatagc tcactgatcg
   105061 agcgctcttg cgccgaagat gaacggggct aagcgatctg ccgaagctgt gggatgtaaa
   105121 aatacatcgg taggggagcg ttccgcctta gagggaagca cccgcgcgag cggtagtgga
   105181 cgaagcggaa gcgagaatgt cggcttgagt aacgcaaaca ttggtgagaa tccaatgccc
   105241 cgaaaaccta agggttcctc cgcaaggttc gtccacggag ggtgagtcag ggcctaagat
   105301 caggccgaaa ggcgtagtcg atggacaaca ggtgaatatt cctgtactac cccttgttgg
   105361 tcccgaggga cggaggaggc taggttagcc gaaagatggt tatcggttca aggacgtaag
   105421 gtgaccctgc tttgcagggt aagaaggggt agagaaaatg cctcgagccg atgttcgagt
   105481 accaggcgct acggcgctga agtaacccat gccatactcc caggaaaagc tcgaacgacc
   105541 ttcaacaaaa gggtacctgt acccgaaacc gacacaggta ggtaggtaga gaatacctag
   105601 gggcgcgaga caactctctc taaggaactc ggcaaaatag ccccgtaact tcgggagaag
   105661 gggtgcctcc tcacaaaggg ggtcgcagtg accaggcccg ggcgactgtt taccaaaaac
   105721 acaggtctcc gcaaagtcgt aagaccatgt atgggggctg acgcctgccc agtgccggaa
   105781 ggtcaaggaa gttggtgacc tgatgacagg ggagccggcg accgaagccc cggtgaacgg
   105841 cggccgtaac tataacggtc ctaaggtagc gaaattcctt gtcgggtaag ttccgacccg
   105901 cacgaaaggc gtaacgatct gggcactgtc tcggagagag gctcggtgaa atagacatgt
   105961 ctgtgaagat gcggactacc tgcacctgga cagaaagacc ctatgaagct tcactgttcc
   106021 ctgggattgg ctttgggcct ttcctgcgca gcttaggtgg aaggcgaaga aggcctcctt
   106081 ccgggggggc ccgagccatc agtgagatac cactctggaa gagctagaat tctaaccttg
   106141 tgtcaggacc tacgggccaa gggacagtct caggtagaca gtttctatgg ggcgtaggcc
   106201 tcccaaaagg taacggaggc gtgcaaaggt ttcctcgggc cggacggaga ttggccctcg
   106261 agtgcaaagg cagaagggag cttgactgca agacccaccc gtcgagcagg gacgaaagtc
   106321 ggccttagtg atccgacggt gccgagtgga agggccgtcg ctcaacggat aaaagttact
   106381 ctagggataa caggctgatc ttccccaaga gctcacatcg acgggaaggt ttggcacctc
   106441 gatgtcggct cttcgccacc tggggctgta gtatgttcca agggttgggc tgttcgccca
   106501 ttaaagcggt acgtgagctg ggttcagaac gtcgtgagac agttcggtcc atatccggtg
   106561 tgggcgttag agcattgaga ggacctttcc ctagtacgag aggaccggga aggacgcacc
   106621 tctggtgtac cagttatcgt gcccacggta aacgctgggt agccaagtgc ggagcggata
   106681 actgctgaaa gcatctaagt agtaagccca ccccaagatg agtgctctcc tattccgact
   106741 tccccggagc ctccggtagc acagccaaga cagcgacggg ttctctgccc ctgcggggat
   106801 ggagcgacag aagttttgag aattcaagag aaggtcacgg cgagacgagc cgtttatcat
   106861 tacgataggt gtcaagtgga agtgcagtga tgtatgcagc tgaggcatcc taacagaccg
   106921 gtagacttga accttgttcc tacatgaccc gatcaattcg ggtcaggcac tagccgtcta
   106981 ttttcattgc ttaactcttt gacaacacga aaaaaccatt gttcaactct ttgacaacat
   107041 gaaaaaaaaa ccaaaagctc tgccctctct acctatccaa ccaagggatg gaagggcaga
   107101 ggcctttggt gtcccctcca atcaagaatt ggggcctcac aatcactagc caatatgctt
   107161 ttctctcatg cctttcttcg ttcatggttc gatattctgg tgtcctaggc gtagaggaac
   107221 cacaccaatc catcccgaac ttggtggtta aactctactg cggtgacgat actgtagggg
   107281 aggtcctgcg gaaaaatagc tcgacgccag gatgataaaa agcttaacac ctcccattct
   107341 tatttctttt tcaatatgaa aaagaaataa atgagaaatc aaaaaggtcg tcttattcaa
   107401 aaccccaatt atgacatccc tcctctccca cttcacacct cggaacgcac cgttccgttc
   107461 ttatagagag aacggcgctt tcacatcttc ttaacccgaa atggctgggg agaggaaagg
   107521 ttcctttttt tgagggtact cccgggaaca gatccagtgg agacggggtg gggcctgtag
   107581 ctcagaggat tagagcacgt ggctacgaac cacggtgtcg ggggttcgaa tccctcctcg
   107641 cccacaaccg gcccaaaagg gaagtgcctt tccctctggg ggtaggaaaa tcatgatcgg
   107701 gataatggaa cttgggtgtg ggtcttttgt cgaaatggaa tggccttttt ttttttattt
   107761 atcgtaaacc ttttcattaa acatagtatg ctcgaccccc atcagcgtat tttttgtttt
   107821 acgtcccgta actcttcctc aaagaatagt agagcaagta caagtattag tagcctaaca
   107881 aaaaagcgtt cctcatcatt aaattgtatt gacggtgatt ttaaaatctc gcagaacagg
   107941 atgtgatacg atgagataga atgcaataga aacaaagacg gggaagggat tacctactct
   108001 taacggtcaa agcgagcccc tttcttttat tctgaattct ttaattcaga atgaatcaaa
   108061 tctccccagg taggattcga acctacgacc agtcagttaa cagccgaccg ctctaccact
   108121 gagctactga ggaataacga gagattagat ctcatagagt tcaattcccg ttctcaaccc
   108181 atgaccaata tgagctcgaa gcttccttag taactcccgg aacttcttcg tagtggcccc
   108241 tttccatgcc tcatttcata gggaacccca aagtggctct atttcattat attccatcca
   108301 tatcccaatt ccattcattt aatatccctt tggtgtcatt gacataacag atgtcgtttc
   108361 tagtctatct ctttctattt cttttctata tatggaaagt tcaaaaatca tcatataata
   108421 atccagaaat tgcaatagaa aagaaaaagg gaggtttgtg atgattttta aatcttttct
   108481 agtaggtaat ctagtatcct tatgcatgaa gataatcaat tcggtcgttg tggtcggact
   108541 ctattatgga tttctgacca cattctccat agggccctct tatctcttcc ttctccgagc
   108601 tcaggttatg gaagaaggag aagaaggaac cgagaagaag gtatcagcaa caacaggttt
   108661 tattacggga cagctcatga tgttcatatc gatctattat gcgcctctgc atctagcatt
   108721 gggtagacct catacaataa ctgtactagc tctaccgtat cttttgtttc atttcttctg
   108781 gaataatcac acaaactttt ttgattatgg atctactacc agaaattcaa tgcgtaatct
   108841 cagcattcaa tgcgtattcc tgaataatct catttttcaa ttattcaacc atttcatttt
   108901 accaagttca atgctagcca gattagtcaa catttttatg tttcgatgca acaacaagat
   108961 gttatttgta acaagcagtt ttgttggttg gttaattggt cacattttat tcatgaaatg
   109021 ggttggattg gtattagtct ggatacggca aaataattct attagatcga ataagtacat
   109081 tcgatctaat aagtcagaat tgagaaattc tatggctcga atatttagta ttctcttatt
   109141 tattacctgt gtctactatt taggcagaat accgtcaccc atttttacta agaaactgaa
   109201 cccacaaacg gaagaagggt gggaaagtga ggaagaaaca gatgtagaaa tagaaacagc
   109261 ttccgaaacg aaggggacta aacaggaaca agagggatcc accgaagaag atccttctcc
   109321 ttcccttttt tcggaagaaa aggaagatac ggacaaaatc gatgaaacgg aagagatccg
   109381 agtgaatgga aaggaaaaaa caaaggatga attccacttt acagagacac gctataacaa
   109441 tagcccagtt tataaaggcc tcttctggtt tgaaaaacct cttctgacct ttcttttcga
   109501 ttataaacga tggaatcgcc cattacgata cataaaaaat aatagatttg aaagggctgc
   109561 aagaaaagaa atgtcacaat atttttttta tacatgccga agtgatggaa aagaaagaat
   109621 ctcttttacg tatccgccta gcttgtcaac ttttggagaa atgatacaaa gaaggatgtc
   109681 cctgcccaca ctagaaaaac tctcttcgga tgaactgtac aatcattggg tttatactaa
   109741 ccaacacaaa aataacaact taaacaacga gtttttaaat agaattgagg ctctagatac
   109801 gggatttttt tctctagata tactcgaaaa aagtactaga ttgtgtaatg ataagactag
   109861 aaaatattac ttgcctaaaa tgtatgatcc cattttgaat gggttatatc ggggaacaat
   109921 caaaaaaaaa atttcacctt caatcataaa taaaatttcg ttagaaaatt tcatagagac
   109981 aatggaaatt aataagattc atagtctcct tcttcctgat actgattacc aagaggttga
   110041 acagaaaata gaccgatttg ataaaaaaac tttttcaacg gaaaatcgtc atttatttac
   110101 tttaatcagt aaatttgata gagaatcggg atcgagttta aattggaagg gcctctcttt
   110161 attttcagaa aaagaacaag gaaggattgg ttcagaaaaa agagacaaat tttacaaatt
   110221 tttattgaat acaattctaa ctagccctaa tggtcaaaaa acaaaacaaa aatttgtaat
   110281 aaacgaaatc agtaaaaaag tccctagatg gtcatacaaa cttattaccg aattggaatt
   110341 cctgtcgggc gcagctcatg aaggcctacc attggattat gatatacgtt caagaaaaag
   110401 ggatcgtgta ataatttata ggcctactaa acgtacaagt gtcaaaaaaa gtaaattaat
   110461 aaaagaattg ctacaaaaaa gaaatacaag aaaagataag aagagatgcg cccaccacct
   110521 gcagatttta taccttcacc tacaaagaaa ctcaaaacac caactccatt agtaattcca
   110581 tcaattacgc gtctatcaaa aaaagaagtt aacttggcca atcttcttat tcccccaata
   110641 aagaatcttg cataaaaagc atctatgtaa ccacgattat atgaccaatc gtatatacca
   110701 tatattattt tgtccaaaaa aactctttta ggaccagttt taacaaaaga gttaattaag
   110761 tcccaatttt gcaaagatga ataaacaggt ttatataaaa aaagggctat aaatattcca
   110821 aaaagtgcta tactaactga aaaaagagca tctttcaaaa attcatacca atctattgaa
   110881 ttattcaaat tttgatgtaa aaggtttata gacggagtta accattttga taatatgtcc
   110941 aaatacactc cttcttggtt aaaaggaatt cctaggtatc caacgaacaa cgtaaataga
   111001 accaatacaa gtataggaaa taacatagta ttatccgatt cataaggata cgaaaaaaaa
   111061 aatttatttc caaaacgggg aatagtaata aaaggttgtg tgatgtttct tgcattctga
   111121 tcaataagat acgttttttt tgaaaaaaaa gaaaaaatat catgattttt cattgttaat
   111181 aaacaaaagc tcttgttaat tatttttgaa tcttctttac cccatagaga tattgaatag
   111241 aagggagtat tctttttgcc actataattt tgaaaatgaa cgtttaaatg tccttcaaaa
   111301 gtaagtaaat agattcgaaa catataaaat gcggttaatc ccgctgtaaa ccaagctatt
   111361 attgctaaaa ttggtgaata caaccaagta tcattaagaa tttcatcttt ggaccaaaaa
   111421 caagcaagag gtggaatacc acaaagagaa agtgtaccta ataaaaaagc ggttttggta
   111481 attgggatat gttttgttaa accccccata taaaccatat tctgactttt atttggagaa
   111541 tatccaacaa gagtttccat tgaatgaata acggacccgg atcctaaaaa taataatgct
   111601 ttcgaataag catgagtaat caaatgaaat aaagcacttc gataagaacc catacctaaa
   111661 gctaacatca tataacccaa ttgagacatt gtcgaatagg ctaaacctct cttaatgtct
   111721 ttttgagcaa gggcaaaagt agccccgaat aatattgtta ttactcctac caaagatatg
   111781 aaattcatta tgtgagggat gactatgaaa agaggaataa gccgagctac aagaaaaatg
   111841 cccgcagcta ccatagtagc agcatgtata agagccgaaa taggagtagg cccctccatg
   111901 gcatccggta accatacatg aaggggaaat tgtgcagatt tagcaaccgc accggcaaat
   111961 aatagaacgg cacagaaagt aacaaataaa aaatttactt cattatgatt attagaaatc
   112021 aagttattga atattttgaa taaatctcga aattcgaaac ttcctgttat ccaataaaaa
   112081 cctaaaattc ctaataataa accaaaatcc ccaacacgat tagttacaaa tgccttttgg
   112141 caagcatttg cagcaacagg ccgtgtgaac caaaacccta ttagtagata tgaacacatt
   112201 cctaccaact cccaaaaaat ataaatttgt atcaaattag aactagtaac taatcctaac
   112261 atagaagtac tgaaaaaact cataaaagca aaaaatctca aatatccttg atcatacgac
   112321 atataattat cactataaat aagaaccata attccaatag tagtgattaa tattgacata
   112381 atagaagtaa gcgggtcgat caagtaaccg aattctaaat ataaatcatt attaatgatc
   112441 caagaccata catattgata gatataactg ccgtttattt gctgaataga tagattgatc
   112501 gaaaaaatca tgactatact taacaaaaaa acactttgaa aagcccacac acggcgaaga
   112561 ctttttgttg ccgacggaaa aagaagaagt cccgctccta ttaacatagg aactggaagt
   112621 ggaaggaagg gtattatcca cgaatattga tatgtctgtt ccataaaaaa gttttttatt
   112681 cttaattgat tgtttccgat ttaccggatc ttaccccctt tcaatttcaa aacaaaaggg
   112741 gtcaataaaa aaatcaagag atgtactaac ttaaagatat ttttttaatt ttatatatta
   112801 tctgggtctt tccaaaatac tttaaatatt aaaataaaga agttacaatt gggcaaatga
   112861 tatgacctac ttgcttataa aacttgctta taaaaagcga atttagttat taactaatat
   112921 ttttattaaa ataacgaaaa tacaaaattg cattattagt aaatcatttt attacactaa
   112981 aaataaatct gatatgaatg gatattaatc ataggattaa ctaaggtaca atttttgtac
   113041 taatctcgct ttttagtcag tttgtttcaa atcattaact agtttcagta taaaactgat
   113101 tgattagttt ctgtttcaat aataataaaa aaacatttat aggaaacgct ataatatcta
   113161 acattttata ttttctataa gatttctttt tatatttata aaattatcaa aaaggggagt
   113221 aatataatat ataaaatata atttaataaa aaaatcacga atactttttt taacaaaacg
   113281 tgtatctttt aacaaattaa ttactttaat tactagtttg attcgaattt aaaattcgaa
   113341 tttaaaaatg gaatttcgaa gtattcttta cttaagtttg accaattact agaaaaaatt
   113401 aaagttttca ttaggctttt cattggacaa tcggttctta aacccttcgg tctattttat
   113461 gtagaaaaaa aaatttaatt aaattttttt tatagtaaga ttttgtacga atttaacata
   113521 ttttttatct ttatatatat attatatatt tttttgtttt ctctagataa tatatattat
   113581 ctagagaata actagataat gaatatgttc gttttgacta atagatgtct ttcacatcca
   113641 actataacaa cgagtaacct cttaattttt aaatggcagt tccaaaaaaa cgtacttcta
   113701 tatcaaaaaa gcgtattcgt aaaaatattt ggaaagggaa gggatattgg gcagccttaa
   113761 aagcgttgtc attaggtaaa tctctttcta ccggaaactc aaaaagtttt tttgtgcgac
   113821 aaaaaaagtc ataaaataaa acattggaat aatccgaata gaaaaatatg cccatttcat
   113881 tcttaatagg aaatcaacaa ccctactgtt tgtggctaat caatatgaac tataactcgc
   113941 ttcgctatta tgtatatgta taataaaaat tattcggttt aggggttagt aaattataaa
   114001 aagcttttga aaaaagaata aagacaagat acaaaacttg atcctttagt tagtatatta
   114061 gtagttagta tattagttag tctattttct tgttttggag atgggggagt cttttttccc
   114121 catcaatcct tttgtcacaa ttacaataat cgacgttttt atatatataa atctatatat
   114181 gaaaatgata aatctttttt gaacaaaaaa aaaataacga aatcttttat agttctctca
   114241 ataacgagca ataacgagaa ggttgaagtt tatagtttta atagttcgat tctattgaat
   114301 tatagaagag cataaactac accaaagcac taaggtaaat aaaacccata ccccataata
   114361 atgaaccttc taatttgtat ttaaacaaag ttttattcat ctatttttca ttttgactaa
   114421 aaagatttca gttagttgac tccttaaatc tcgacgattg agtatgaata ggctattatg
   114481 aattcgaaca agccgctatg gtgaaatcgg tagacacgct gctcttagga agcagtgcga
   114541 gagcatctcg gttcgagtcc gagtggcggc agaccttctc ttcgaaaaga gatacaataa
   114601 cttataaatt atagaatgaa ttcaactcct gatttctatt taaggattcc tcctttttaa
   114661 aaaatttatg atattttcaa ttttagagca tatattaact catatttcct tttcgatcgt
   114721 ttccattgta attacaattc atttgataac tttattaatc gatgaaatca taaaactaaa
   114781 tgattcgtca gaaaagggaa tgatagctac ttttttatgt ataaccgtat tattagtcac
   114841 tcgttggatt ttttcggggc atttaccact aagtgattta tatgaatcat taatctttct
   114901 ttcttggagt ttatcagtta ttcatatagt tacatatttc aaaaaaaaga aaagccattt
   114961 aagcacaata acttcgtcaa gtgttatttt tacccaaggc tttgcgactt cgggtctttt
   115021 aactgaaata catcaatccg caatattagt acccgctctc caatccgagt ggttaataat
   115081 gcacgtaagt atgatgatat tgggctatgc agctctttta tgtggatcat tattatcagt
   115141 agcacttctg gtccttacat ttcgaaaaaa cataaatgtt ttttgtaaga ggaatagttt
   115201 tttattaaaa ctacacgagg aattttcctt tggtgaaata caatacataa atgaaagaaa
   115261 caatttttta ggaaatgttt cttttttttc tgctaacaat tattatcggt cccaattgat
   115321 tcaacagttg gattattgga gttatcgtgt gattagtcta ggttttctct ttttaactat
   115381 aggtattctt tcaggagcag tatgggctaa tgaagcatgg gggtcctatt ggagttggga
   115441 cccaaaggaa acttgggcat ttattacttg gatcgtattt gcggtttatt tacatactag
   115501 aaccaatatc aatttacagg ttgaaatttc cgcaattgtg gcgtctatgg gctttcttat
   115561 aatttggata tgctattttg gggtaaatct attaggaata gggctacata gttatggttc
   115621 atttacggta acatctagtt gaattcaaga aaggttcttg ctaatttaaa aatagaaata
   115681 gaatatgttg tttgtatata aaaaaacttt atatgaaccg gtgagaacca tgtgaatcca
   115741 gtagtgcggg gattcgcatg gttcttacaa agaccaaaca tattgggtta attttatttt
   115801 taacttaaga gaggaaaaat acttattttt ttaattatcc aaatcctatg atttttttat
   115861 gaaaacgatc tataaacaaa attagataaa agaacctcca ccttgtcaac tgatagggaa
   115921 agaacaaaat ccgggtacat accaatacct attacaggta taaagatagc gatcgaaaca
   115981 aataattctc gcggtccaga atcaaaaaca taagagtttg gagcattaaa tagcttgtat
   116041 ccatagaaca tctggcgtaa catagataat gaataaatag gagttaatat catcccaatt
   116101 gccattacaa gagtaattcc taattttgat attaaaagat atttttggct ggtaatgatt
   116161 ccaaaaaaaa ctatcaattc tgcaacaaaa ccactcatac ccggtaatgc aagagaagcc
   116221 attgaaaagc tgctgaacat cgtgaatatt tttggcattg ggatagctat tccgcccatt
   116281 tcgtcgagat aaacaagacg tattctatca taactcgttc cggccaagaa aaaaagcgca
   116341 gcaccaataa atccatgaga aactatttgt aaaatggctc cattgagtcc cgtatcgttt
   116401 atagaaccaa ttcctataag tatgaaaccc atatgagata cagaggaata ggctattctt
   116461 ttttttaaat tacgttggcc aagagatgtt gaagctgcat atattatttg tattgtgcct
   116521 actatcacca accacggaga aaatagagaa tgggcatggg ataataactc catattaatc
   116581 cgaatcaatc catacgctcc catttttaat aagattccgg ctaaaagcat acaagtactg
   116641 taatgtgctt ctccatgggt atctggtaac catgtatgta gaggtataat cggcgatttg
   116701 acagcaaaag caataaaaaa tccaatatat aatattattt ccaacgccgc aggatatgac
   116761 tgattaacta atgttgcaag gtttaatgtc ggctcagtag aaccgtataa accgacaccc
   116821 agaactccca ttaagagaaa aacggaaccc cccgccgtat ataaaataaa ttttgtagcc
   116881 gagtaaagac gtttctttcc cccccacatg gataaaagta gataaaccgg aattaattct
   116941 aactcccaca tgatgaaaaa aagtaaaagg tctcgagaag caaataatcc tatttgcccg
   117001 ctgtacattg ctaacatcag gaaatggaat aatcgagaat ctcgagtaac tggccaagcc
   117061 gctaaggtag ctaaagtagt gatgaatccc gttagtaata tgggtcctat agaaagtcca
   117121 tctattccta atctccaatc gaaatcaaaa aaaatgatcc atttaaagtc ctcaactagt
   117181 tggattaatg gatcatccaa ttcaaagtga taacagaatg cataagtcgt tagcaggagt
   117241 tctaaaatac atatacatat agtataccac ctaatgactc tatttcctct atggggaaga
   117301 aagaaaatta cggagcctgc gaatattggc aaaattacaa ttattgttaa ccaaggaaaa
   117361 aaattcgtgg taaagacaag atacgcttgg accagaaaaa cccgtgctca aaataacata
   117421 tatttttaga gcacggtcga taaaaaaaat caaatggatt caagtagagt tttctggaac
   117481 atatcaataa gctagaccca tactacgagt tgtttcattc cataaagaaa cccgaacgct
   117541 caagaaatcg gttggacagg cggattcaca tctcttacaa ccaacacaat cttctgttct
   117601 tggagcagaa gcaatttgtt tagctttaca tccgtcccaa ggtatcattt ctaatacgtc
   117661 ggtgggacag gctcgaacac attgagtgca ccctatacat gtatcataaa tctttactga
   117721 atgtgacatt tgatctatct atttttgaat gtcataaagt ttcgatatag taaacttata
   117781 aatgaagggt atatttagat actagatgaa tcaatgagtt atcagaaaaa gattaatcta
   117841 cctttgccgt ggctcataag agagggctaa aatactttga tttcttatgt ttgtgtaaac
   117901 ctgattaaac ctcacgtagc atacatgcgg attttaattt ctttatcttt atgaatagaa
   117961 ttataaataa aatctttgta tttatatgat taatactatt tattcaacaa agtagattga
   118021 ttgatacgag ttgattttct gttacgataa attgatgaaa caatagctag tccaatagcg
   118081 gcttcagcgg ctgcaatagc tataacaaaa atagagaaaa ttgctccttt taattgacga
   118141 ctatcaaaaa aatcagaaaa tgttacaaaa ttgatattaa ctgcattcaa aataagttca
   118201 agacacataa gggccctaac catatttcga ctcgtaatca atccataaag accaacagaa
   118261 aataaatagg cactcaaaac aagtacatgt tcgagcatca ttaaaaaact ccttctcaat
   118321 ctcgattcat ttcaatctga acaaaaatta aactgatttc ctttaatata acaaatacaa
   118381 aacaaaagaa tatattggta atagatcgaa ctaaaagaat ttttcaaaaa aaaaagaagg
   118441 gaaattaatg tgataacccc aacaaagttt gatttgtatt ccgaattcga aatatttatt
   118501 attgacgagc tacagcaatc gcacctatta aggcaactaa aagaattatt gaaatgagtt
   118561 caaatggaag aaagaaatct gttgataaat gaatcccaat ttgttgacta ttacttatca
   118621 aatcttgctc tacaatctgg tttgattttg tagtccaaat aatcccgtac catgacgtat
   118681 ctggaatagt agtaattagt gaaacaaaaa tacttgtaca aacaatcgac gtaactccgt
   118741 ccccaacggt ccaaagatga aaatctttgt aatattcgga accattcatg aacatcacag
   118801 caaaaatgat taaaacattt atggctccta cgtaaataag aagttgcgca gcagctacaa
   118861 aatgagagtt tgatagaata tagaataggg atgtacaaac aagaaccaat cccaatgaaa
   118921 aggcagaata aattggattg gggagtaata ccactcctag acctcctaat ataagacctg
   118981 atcccagaaa gactaaaaga aaatcatgta ttggtccggg taaatccatt ctatatatat
   119041 aaatagataa ataaatcgaa atctttcata acttgaattg acctgaccag gaaaaaagaa
   119101 gttattttat catacttctt cattattaat gcagtattaa atattaattg aattcaattt
   119161 gaacagatgt agatgtggat tgatctagat atagttattg aaccgatttc gttctttatc
   119221 cgaaatattt ttttaaacta aatatatatt tcaaagcaaa tccaaatttt actatgattc
   119281 tcatcaacaa acaaaaccaa tcaatcaata gtttagagtt gtaattattc accaagcaag
   119341 agtctcattc ttttacatca aaagggggtc ttattaattg ggagttgctc ttgaattaag
   119401 tcttttttat ttcaggcaaa ttcaaaattg ttcgagtcgt gtaatcgtta attattgaca
   119461 ttggtaaacg ccctaacgct atttgattat aattcaattc gtgacgatca tatgtagaaa
   119521 gttcatattc ttcagtcatt gataaacaat ttgttggaca atactcaacg caattaccac
   119581 aaaatataca gattgcgaaa tcaatactgt aattaagcaa tcgtttcttt ctaatatctg
   119641 tttccaattt ccaatctaca acaggtagat ctataggaca tacacgaaca catacttcac
   119701 aagcaatgca tttatcaaat tcaaagtgga ttcggccgcg gaaacgctcc gatgtaatca
   119761 atttttcgta gggatattga atagttacag gtaaacgact cgcatgtgat aaggtaatca
   119821 tgaaaccttg accgatgtac cttgcagctc gtactgtttg ttgaccataa ttcatgaact
   119881 cagttaccat agagaacata tcgtgaatat ctataaaaat ttttatgctt gttttgtttc
   119941 tttctcttgt tcttgtttaa gacaagtcgt gaagatagaa tattgtattc ttttacagcg
   120001 aaagaagttg ggaagaagtt gttaataata gattgccgag agatataggt aaaagaaatt
   120061 tccacccaag atttaagagt tggtccattc ttagccttgg taaagtccat cttgttgtta
   120121 tagcaatgaa taagaacaaa taagttttag ctaatgtaat aaagatacca attattgttc
   120181 caaagactct acccgcttta tttatttcaa aaaaagaagg aacggctatg tacggaagag
   120241 aaagattcca accccccaag taaagaaccg ttacaaataa tgcagaaact agtaaattca
   120301 gatacgaagc aacgtaaaat aaaccaaatt ttatacctga atattcggtt tgataacctg
   120361 ctaccaattc ttcttctgct tctggtaaat caaaaggtaa tctttcacac tcggctaagg
   120421 acgaaattat aaaaatgata aaccctatag gttggcgcca caaattccat ccccaaaaac
   120481 catattttga ctgcgcttca actatatcaa ctgtacttaa actgttagat aattatagtc
   120541 gacgataaca ttactgttcg caacgctatt acagaaccgt acatgagatt gtcacctcat
   120601 acggctcctc aaaggtcaca aataaatcta agacccgttt gctatttttt tttatcttga
   120661 tatgttttgt aggatagaat ccaaatctat tgcaaggtcc ccaattagac aatggaattc
   120721 tgtctgctat atattatttt ttattataaa gtgcttctga attgatctta tcttttaaaa
   120781 atttaaaatt ttttgttgag taataactta acctttaaat aaaaagtttt ttgtataaat
   120841 ctcaataaat atttcaactt agcatttttg attacaaaaa aatgatacat tgcattcgtt
   120901 cacgaaacat tacaagaatt ctatctctct aaaaaggatc ttttttgtag tgcaatttaa
   120961 ttctttcgag tttctttttt tgttcctatt ctcctttctc agaaaaaggt actttaaaca
   121021 aagcaaagga ttacttcgtt cttgatagtt atttacttaa ttggtggata ggaaaatact
   121081 ctggatcgga atcgtgggga gtactccttc atcatttcta ccaacataaa gccccaatta
   121141 gaatcccttt tatgctatgt agtatgaaca gaaaaatcct gttgaataac gtacatagtc
   121201 tctattacga atcctttgtg taacttggtg ttcctaacta tccactcttt ttggtcaaaa
   121261 ggaccccgct cattagggta atagatgcct gttaatagct aggaaaatcc ctaagatagt
   121321 tgctcctttt gaacccgctt caagtcatga tgactaatca ctcaatcttg gggtaaatag
   121381 tatataatgc ttatgtttac tttcacttaa cacttgtaca taggaaatga gactgaatct
   121441 ttttactgca aagtaagaag ctgttttttt cactcatata actatctggt ttagttcatc
   121501 aacccgaatg atgaataaaa aataaaaatg tatattcaac tcatgacatt tccttcctag
   121561 aaagaaaaga catagaggaa tttttatgtt ttaacgaatc acacgtagag atattgataa
   121621 cacacataga gttaatggta tttcataact aattgattga gcagcagccc gtaaaccacc
   121681 taaaaaggaa tatttattat ttgatccata acctgacata agaaggccca cgggagcaat
   121741 acttgaaatg gcaatccata aaaaaacacc aatactgaaa tcggctagaa caagtcgata
   121801 tccaaaagga attactaaat aacttagtag aattgatgtg actgctatgg atggtccgat
   121861 actgaataaa cgagaatctc ctcttgatgg aagaagattc tctttgaaaa gtaattttgt
   121921 accatctgct aaagcttgaa gagttcccaa agggccggcg tattcagggc caatacgttg
   121981 ttgtatcccc gcagatattt ctctttctaa ccaaacaatt actaatacac ctattgtgat
   122041 tcctaataca ggagtaaaaa tagggacaag catccatacg atctcatata cctcttttaa
   122101 ggattccaat ctaaaaaaag aattgatagc ttgtacttct gttgtatcta ttatcatttt
   122161 aacgatcaac ttctcccata atgatatcta tgctacctag tattgtcata atatcagcca
   122221 atttcattct tttaactaat tgaggaagga tttgcaaatt gataaaaccc ggcggtcgga
   122281 ttttccatct ccaaggaaaa acacccttat ctcctatcag aaaaacccct aattctcctt
   122341 ttggggcttc gactctcaca taaagttctt gttttgacaa ttcaaaagta ggagaaggtt
   122401 tcttactgat aaatcgatag tcaaaatcat tccattcggg atcccatatt ttatcaaagc
   122461 gccggatttc taaattctca tagggccccc ccggaattcc ttctaaagcc tgttgaataa
   122521 tttttattga ttctgtcatt tcactgattc gtactaaata acgagctaat gaatcccctt
   122581 ccttttgcca ttgaactccc caatcaaatt catcgtaaga ctcataatga tcaacctttc
   122641 gaagatccca ttgtattccc gaagctcgta gcatcggtcc cgataaaccc caatttattg
   122701 cctcctctcc gccaataatg cctactccct caactcgctc taaaaaaata ggattccgtg
   122761 taataagcct ttgatactca gtaactcttg ttaaaaaata atcacaaaaa tccaaacatt
   122821 tatctaccca gccataaggt aaatcagcag cgactcctcc aatacgaaaa taattatgca
   122881 tcattcgcat accggtagca gcttcgaata ggtcatatat caattctctt tctcgaaaaa
   122941 tatagaagaa gggggtctgt gcgccaatat ctgccataaa agggccaagc cataacaaat
   123001 gcgaagctat acgacttaac tctaacataa tgactctgat atagctggcc cttttaggca
   123061 cttgaatatt gcctaactgc tctggtgcat ttacagttat tgcttcagtg aacatagtag
   123121 ctaaataatc ccaacgtgtt acataaggta aatattgtat aattgttcgg ttttccgcaa
   123181 ttttttccat tcctctatgt aaataaccca atatcggttc acagtcaata acatcttcac
   123241 catctagagt aacaatgagt cgaagaacac cgtgcattga tgggtgctga gggcccatat
   123301 ttactatcat aaggtcattt cgtgtagctg gtgcagtcat aggttttttc ccgattcatt
   123361 cttccatgaa ttgctgaaag tgaaaagagg ttcatcacaa tttaagctaa aattaaaaat
   123421 tattcttcaa attaatgatt ttttgtttct cgaatctcca accggccgat taattcttta
   123481 taacgtactc tatttttttt tgacaaatag gcgagcagcc gttgacgttt tcctagaatt
   123541 ttacgcagac ctctctgaga taaatagtct tttttgtgca attccaaatg tgaagtaagt
   123601 ttccgtatcc tattggtgaa aataactact tgaaattcaa cagacccctt gttgtcttgg
   123661 ttttcctctt tcaaaataat ggcacttaat gtatttttta tcataaaaaa gctctttcta
   123721 ccctttaatt tacatataaa atattttatt ttttggatca gtaataataa tattagtcat
   123781 tttaatgtat taattagtat acacaataat tttagtttta gttggacagg gataaaaaag
   123841 tagatggtac gtttttacac ttactacgtc aaagaattta gacctaaaat tcggaatatt
   123901 acatatattc gtttatttta tagattttag acaaacaaat tgatacgtca gtgacttagt
   123961 attaaataaa aatgatctaa tattagactg ggacgtaaga taggtcatat gtgcatctgt
   124021 ttgcttttat atctggtaca gaatatatag caaaaatgta ccattaacca attttgaatt
   124081 gtggatatat tcttaacaaa ctaaaacggc ttccattatt ggtattaaac caatatctat
   124141 tcatacaagc taagtcttct aatcgataat taggccaaag aaataacttt aatttaataa
   124201 atttgttttt atctctataa agatggtttt tttgatccaa aaagggattc ctgtttttta
   124261 tgttcctttt gttacaaaat acgtgatttt tatccacact atttatattt atattctttg
   124321 agttgaaaga aattataatt ctcaattctc tacgccgtct agatgataaa atattttcag
   124381 gaacgataaa atcataatgt tttttgtctc tctttcgaat tattatttga tatattggga
   124441 tatattcatc caatttcttt ttattgatat atctttgttc tcgatatctt tgaggagttt
   124501 ggtacttact tttatgaact aatgatatac ctacggtttg atatataata aagtatccat
   124561 cattttttac agacaaacga atgggatcga taaaaaatat ccccttttta ttcaattcta
   124621 taggagtcaa tttttttcga atcaccatta tatccagatt tatttcttta ctttgaatag
   124681 acgatatagt agtatctctt ggatttatca gtccaagcaa gtaacaatat atcttgatat
   124741 tattgatcat tctttcagtt aaattcggaa ttaaaccatc gtctattatc cattgaaaaa
   124801 gcaaatagtg tttccgtaag aaaatcattt ctggtctcat cttattacgg atcttatatt
   124861 gttttttcat tttatcttgg ttttgtgaat gtgaatatga tccaaggcct cttcggcccg
   124921 cgggttcttt ttcttcttga ttttgattta ttaattcata atatcttttt tcatttgatg
   124981 gtcgaaaaaa attccatttt ttattttcgg cgatattttt atttaaattt aaaagaagta
   125041 atttgcttgg tataatccaa ggttttcttt tgtatacatt ataaagtgac acaaattctg
   125101 ggaagaacgg aagtttcaga tttgtcgatc ttgggtttag gatttcttca ttcatttcca
   125161 tccaatcaaa aaaaagtttc ttgtcagtga ttggatttct ttgtaaatct tgatgaatca
   125221 tcagataaaa aatatcgttt ttatagattt tatcaatttt ttggtaattc ttacttccaa
   125281 gattagtatt tatattactg ctagaatcca ttttggtcca ggcctcaata tctttttttt
   125341 gtcttagaaa aaaattgaga attgtccaat caaaatattt tctatcttta tttttttgca
   125401 tacacaaaat atcacccttt ataacaccct tttctagata atgattgata ggaatttctt
   125461 ccaggctttc aaataaattt tgtttataat tgttgtaatt aaaagtaatt ttttggttgt
   125521 tatttaattc taatggtgat ccataaataa tatatgagga cttcttaatt tcagaattaa
   125581 tagatttata tgataaaaga ttatatatat agtattttgt aaaattctct ttttggtttg
   125641 gtaatggata tactttaaaa tccttttgtt ttttgtgata aagtaagagg tctttttcat
   125701 acgaattaca ttttgttaaa tctttatttt gggtaatacc accttcattt attgtagttc
   125761 gccatttttg tggtattaat ccaaaccatc taatctgaga gaaattgtat tgataatgac
   125821 ctcttaacca gtttttccat tgattcgttt cagaacttga aagttctgta tgtcttaatt
   125881 ccgaatgaaa tattccttgt gttaaaaaat aattttttat tgcagtctta agaaaaacgg
   125941 gagttctagt atactcaaaa atagatctta acttatacaa attaataact tgggtttgtg
   126001 ataatttgta aaaaacatat gcttgtgata aagcagataa gtcaaaaaaa agatgtgaat
   126061 tcctcttcct cttactattc gtaatattgt gaagtttact ttttagagtc gaaataaagt
   126121 taatttcttt tttttttttt ttttcttggt ttgttttatt attgtaaatg tatttatcaa
   126181 aacaaaaatt tcttgattca agaactagtt gtgtaggaat tctggcaata tgaatgatac
   126241 atagaaagat atcgatgtat attcttttaa ttaaaatttt tataaacaaa tctaatttat
   126301 atattaattg attgcttctt atttttattt taaatatttt ccaaaaaaat tttgatgatt
   126361 tttcttttct attcgaactt gttttgttaa gactacttct tttcttggcg ttgctatttt
   126421 tttcttttct aagactcttt gttttctttc tgattgtgct tgttctatca gtcagatttt
   126481 taattttttt ttctctcagt gaataatttg tattatctgt agatttaatt tttctaaacg
   126541 agccgtgaat tatctgattc ctaatcatag aatctttttt tttgtcagtt tcaccggatt
   126601 catatgtctt tctcaatcta aagaattgag ttggatgtac ttttaagagt tcttttttta
   126661 tgttttttat aaacacaaat aaaacgtttt tgagaatcac ccgttttggt tcttttgaat
   126721 cttgtagaaa attttttgtt ctttctttta aaacgcttag aaatcgaaaa tgattatttt
   126781 ttgtttttct aatttttttt ttaagttctt taaaaatagg attaaaaaag gagggtttgg
   126841 gggggacaga accaaaggga aggttagttt gcgtccccca agccgttaaa aaataaaact
   126901 tttgttgttc tttctttaga tctttataag acgaaaaaga gggcctaaat ttggatctgt
   126961 gccaaggttt caaataaaaa ggaaatacta tttttatctg aataccatct ttaaaccaat
   127021 ttatgggaag ttcgagttct gatacttgaa caccattata ggtacatata atatgctttt
   127081 ctctattcca ctcatcaaag tcctcagtcc actcaggggg ttgagataat aaaatacgcc
   127141 caatattttt aactattatc aatgaaggta ataaaatata ttttctaaaa atagatttta
   127201 ttattaaaat taaacttctt gttgcttgtg gatatggaac aaaatcccag gcttccgcga
   127261 tttttatcca cgttttttcc tttattttgt tctcttcttc ttccttttgt cttttttttt
   127321 gctcctcttt ataatcttta aattctgctc ctttacccat ccaatttata aaaaaaattt
   127381 tcatctgttc ggtaatagta aaataaaaaa ggggggcttt ttttattctg tcaaaaaaaa
   127441 ggggggaatg tgcatttgct tgaaacaatt ttgaaataaa agttttacgc ctttgagcat
   127501 gcatagaacc tttgatgaat tctcgacgaa aatctgattc ttctgaatag tctctaatag
   127561 agacccagtt tttgacactt gtacgtttag taggcctata aattattaca cgatcccttt
   127621 ttcttgaacg tatatcataa tccaatggta ggccttcatg agctgcgccc gacaggaatt
   127681 ccaattcggt aataagtttg tatgaccatc tagggacttt tttactgatt tcgtttatta
   127741 caaatttttg ttttgttttt tgaccattag ggctagttag aattgtattc aataaaaatt
   127801 tgtaaaattt gtctcttttt tctgaaccaa tccttccttg ttctttttct gaaaataaag
   127861 agaggccctt ccaatttaaa ctcgatcccg attctctatc aaatttactg attaaagtaa
   127921 ataaatgacg attttccgtt gaaaaagttt ttttatcaaa tcggtctatt ttctgttcaa
   127981 cctcttggta atcagtatca ggaagaagga gactatgaat cttattaatt tccattgtct
   128041 ctatgaaatt ttctaacgaa attttattta tgattgaagg tgaaattttt tttttgattg
   128101 ttccccgata taacccattc aaaatgggat catacatttt aggcaagtaa tattttctag
   128161 tcttatcatt acacaatcta gtactttttt cgagtatatc tagagaaaaa aatcccgtat
   128221 ctagagcctc aattctattt aaaaactcgt tgtttaagtt gttatttttg tgttggttag
   128281 tataaaccca atgattgtac agttcatccg aagagagttt ttctagtgtg ggcagggaca
   128341 tccttctttg tatcatttct ccaaaagttg acaagctagg cggatacgta aaagagattc
   128401 tttcttttcc atcacttcgg catgtataaa aaaaatattg tgacatttct tttcttgcag
   128461 ccctttcaaa tctattattt tttatgtatc gtaatgggcg attccatcgt ttataatcga
   128521 aaagaaaggt cagaagaggt ttttcaaacc agaagaggcc tttataaact gggctattgt
   128581 tatagcgtgt ctctgtaaag tggaattcat cctttgtttt ttcctttcca ttcactcgga
   128641 tctcttccgt ttcatcgatt ttgtccgtat cttccttttc ttccgaaaaa agggaaggag
   128701 aaggatcttc ttcggtggat ccctcttgtt cctgtttagt ccccttcgtt tcggaagctg
   128761 tttctatttc tacatctgtt tcttcctcac tttcccaccc ttcttccgtt tgtgggttca
   128821 gtttcttagt aaaaatgggt gacggtattc tgcctaaata gtagacacag gtaataaata
   128881 agagaatact aaatattcga gccatagaat ttctcaattc tgacttatta gatcgaatgt
   128941 acttattcga tctaatagaa ttattttgcc gtatccagac taataccaat ccaacccatt
   129001 tcatgaataa aatgtgacca attaaccaac caacaaaact gcttgttaca aataacatct
   129061 tgttgttgca tcgaaacata aaaatgttga ctaatctggc tagcattgaa cttggtaaaa
   129121 tgaaatggtt gaataattga aaaatgagat tattcaggaa tacgcattga atgctgagat
   129181 tacgcattga atttctggta gtagatccat aatcaaaaaa gtttgtgtga ttattccaga
   129241 agaaatgaaa caaaagatac ggtagagcta gtacagttat tgtatgaggt ctacccaatg
   129301 ctagatgcag aggcgcataa tagatcgata tgaacatcat gagctgtccc gtaataaaac
   129361 ctgttgttgc tgataccttc ttctcggttc cttcttctcc ttcttccata acctgagctc
   129421 ggagaaggaa gagataagag ggccctatgg agaatgtggt cagaaatcca taatagagtc
   129481 cgaccacaac gaccgaattg attatcttca tgcataagga tactagatta cctactagaa
   129541 aagatttaaa aatcatcaca aacctccctt tttcttttct attgcaattt ctggattatt
   129601 atatgatgat ttttgaactt tccatatata gaaaagaaat agaaagagat agactagaaa
   129661 cgacatctgt tatgtcaatg acaccaaagg gatattaaat gaatggaatt gggatatgga
   129721 tggaatataa tgaaatagag ccactttggg gttccctatg aaatgaggca tggaaagggg
   129781 ccactacgaa gaagttccgg gagttactaa ggaagcttcg agctcatatt ggtcatgggt
   129841 tgagaacggg aattgaactc tatgagatct aatctctcgt tattcctcag tagctcagtg
   129901 gtagagcggt cggctgttaa ctgactggtc gtaggttcga atcctacctg gggagatttg
   129961 attcattctg aattaaagaa ttcagaataa aagaaagggg ctcgctttga ccgttaagag
   130021 taggtaatcc cttccccgtc tttgtttcta ttgcattcta tctcatcgta tcacatcctg
   130081 ttctgcgaga ttttaaaatc accgtcaata caatttaatg atgaggaacg cttttttgtt
   130141 aggctactaa tacttgtact tgctctacta ttctttgagg aagagttacg ggacgtaaaa
   130201 caaaaaatac gctgatgggg gtcgagcata ctatgtttaa tgaaaaggtt tacgataaat
   130261 aaaaaaaaaa aggccattcc atttcgacaa aagacccaca cccaagttcc attatcccga
   130321 tcatgatttt cctaccccca gagggaaagg cacttccctt ttgggccggt tgtgggcgag
   130381 gagggattcg aacccccgac accgtggttc gtagccacgt gctctaatcc tctgagctac
   130441 aggccccacc ccgtctccac tggatctgtt cccgggagta ccctcaaaaa aaggaacctt
   130501 tcctctcccc agccatttcg ggttaagaag atgtgaaagc gccgttctct ctataagaac
   130561 ggaacggtgc gttccgaggt gtgaagtggg agaggaggga tgtcataatt ggggttttga
   130621 ataagacgac ctttttgatt tctcatttat ttctttttca tattgaaaaa gaaataagaa
   130681 tgggaggtgt taagcttttt atcatcctgg cgtcgagcta tttttccgca ggacctcccc
   130741 tacagtatcg tcaccgcagt agagtttaac caccaagttc gggatggatt ggtgtggttc
   130801 ctctacgcct aggacaccag aatatcgaac catgaacgaa gaaaggcatg agagaaaagc
   130861 atattggcta gtgattgtga ggccccaatt cttgattgga ggggacacca aaggcctctg
   130921 cccttccatc ccttggttgg ataggtagag agggcagagc ttttggtttt tttttcatgt
   130981 tgtcaaagag ttgaacaatg gttttttcgt gttgtcaaag agttaagcaa tgaaaataga
   131041 cggctagtgc ctgacccgaa ttgatcgggt catgtaggaa caaggttcaa gtctaccggt
   131101 ctgttaggat gcctcagctg catacatcac tgcacttcca cttgacacct atcgtaatga
   131161 taaacggctc gtctcgccgt gaccttctct tgaattctca aaacttctgt cgctccatcc
   131221 ccgcaggggc agagaacccg tcgctgtctt ggctgtgcta ccggaggctc cggggaagtc
   131281 ggaataggag agcactcatc ttggggtggg cttactactt agatgctttc agcagttatc
   131341 cgctccgcac ttggctaccc agcgtttacc gtgggcacga taactggtac accagaggtg
   131401 cgtccttccc ggtcctctcg tactagggaa aggtcctctc aatgctctaa cgcccacacc
   131461 ggatatggac cgaactgtct cacgacgttc tgaacccagc tcacgtaccg ctttaatggg
   131521 cgaacagccc aacccttgga acatactaca gccccaggtg gcgaagagcc gacatcgagg
   131581 tgccaaacct tcccgtcgat gtgagctctt ggggaagatc agcctgttat ccctagagta
   131641 acttttatcc gttgagcgac ggcccttcca ctcggcaccg tcggatcact aaggccgact
   131701 ttcgtccctg ctcgacgggt gggtcttgca gtcaagctcc cttctgcctt tgcactcgag
   131761 ggccaatctc cgtccggccc gaggaaacct ttgcacgcct ccgttacctt ttgggaggcc
   131821 tacgccccat agaaactgtc tacctgagac tgtcccttgg cccgtaggtc ctgacacaag
   131881 gttagaattc tagctcttcc agagtggtat ctcactgatg gctcgggccc ccccggaagg
   131941 aggccttctt cgccttccac ctaagctgcg caggaaaggc ccaaagccaa tcccagggaa
   132001 cagtgaagct tcatagggtc tttctgtcca ggtgcaggta gtccgcatct tcacagacat
   132061 gtctatttca ccgagcctct ctccgagaca gtgcccagat cgttacgcct ttcgtgcggg
   132121 tcggaactta cccgacaagg aatttcgcta ccttaggacc gttatagtta cggccgccgt
   132181 tcaccggggc ttcggtcgcc ggctcccctg tcatcaggtc accaacttcc ttgaccttcc
   132241 ggcactgggc aggcgtcagc ccccatacat ggtcttacga ctttgcggag acctgtgttt
   132301 ttggtaaaca gtcgcccggg cctggtcact gcgaccccct ttgtgaggag gcaccccttc
   132361 tcccgaagtt acggggctat tttgccgagt tccttagaga gagttgtctc gcgcccctag
   132421 gtattctcta cctacctacc tgtgtcggtt tcgggtacag gtaccctttt gttgaaggtc
   132481 gttcgagctt ttcctgggag tatggcatgg gttacttcag cgccgtagcg cctggtactc
   132541 gaacatcggc tcgaggcatt ttctctaccc cttcttaccc tgcaaagcag ggtcacctta
   132601 cgtccttgaa ccgataacca tctttcggct aacctagcct cctccgtccc tcgggaccaa
   132661 caaggggtag tacaggaata ttcacctgtt gtccatcgac tacgcctttc ggcctgatct
   132721 taggccctga ctcaccctcc gtggacgaac cttgcggagg aacccttagg ttttcggggc
   132781 attggattct caccaatgtt tgcgttactc aagccgacat tctcgcttcc gcttcgtcca
   132841 ctaccgctcg cgcgggtgct tccctctaag gcggaacgct cccctaccga tgtattttta
   132901 catcccacag cttcggcaga tcgcttagcc ccgttcatct tcggcgcaag agcgctcgat
   132961 cagtgagcta ttacgcactc tttcaagggt ggctgcttct aggcaaacct cctggctgtc
   133021 tctgcacccc tacctccttt atcactgagc ggtcatttag gggccttagc tggtgatccg
   133081 ggctgtttcc ctctcgacga tgaagcttat cccccatcgt ctcactggcc gaccttgacc
   133141 cctgttattt tattttgagg tcatatctag tattcagagt ttgcctcgat ttggtaccgc
   133201 tctcgcggcc cgcaccgaaa cagtgcttta cccctagatg tccagtcaac tgctgcgcct
   133261 caacgcattt cggggagaac cagctagctc tgggttcgag tggcatttca cccctaacca
   133321 caactcatcc gctgattctt caacatcagt cggttcggac ctccacttag tttcacccaa
   133381 gcttcatcct ggtcatggat agatcaccca ggttcgggtc cataagcagt gacaattgcc
   133441 ctatgaagac tcgctttcgc tacggctccg gtgggttccc ttaaccaagc cactgcctat
   133501 gagtcgccgg ctcattcttc aacaggcacg cggtcagagc cccgggctcc tcccactgct
   133561 tgggagctta cggtttcatg ttctatttca ctccccgatg ggggttcttt tcacccttcc
   133621 ctcacggtac tacttcgcta tcggtcaccc aggagtattt agccttgcaa ggtggtcctt
   133681 gctgattcac acgggattcc acgtgcccca tgctactcgg gtcagagcat aagctagtga
   133741 tgctttcggc tactggactc tcgccatcta gggtgcagta ctccaccgct tcgcctagca
   133801 gcacgacgct tgtattgctc tcccacaacc ccgttttcac ggtttaggct gctcccattt
   133861 cgctcgccgc tactacggga atcgcttttg ctttcttttc ctctggctac taagatgttt
   133921 cagttcgcca ggttgtctct tgcctgccca tggattcagc agcagtttga aaggttgacc
   133981 tattcgggaa tctccggatc tatgcttatt ttcaactccc cgaagcattt cgtcgcttac
   134041 tacgcccttc ctcgtctctg ggtgcctagg tatccaccgt aagcctttcc tcgtttgaac
   134101 ctcgccctta gctttaaggc tatgccatcc taaggtgctg ctaaatggat ggatcttatc
   134161 aacgtccatg aatgataaat catagatcga accgccgaat cggaaaaatt gggtactatt
   134221 atatagcttt gtatcggcta agttcacgag ttggagataa gcggactcga accgctgaca
   134281 tccgccgcag ggtaaaccac cgcctctcag gtcccccgac tgattctacc atagaggcca
   134341 acgatagaca ataactcccc cccgaacaca gcttacaact ttcatcgtac tgtgctctcc
   134401 aaagagcaac tcttctcaaa atctcactca aaaggtgctg agttggaatc ccattctaac
   134461 taaggattct tgtggttccg gagtatccag ctacaggaga accgggaacg gagagccccc
   134521 cccctttccg acgactcttt ggtcttaaga acgcaagttt taagaatgag tgattgccct
   134581 tctccgaccc ttactgccca acctgagagc gaacagctaa tgcgttccac ttattgatta
   134641 ttgaacaggg ttctatggtc ggtccgtgac ccctggatgc cgaaggcgtc cttggggtga
   134701 tctcgtagtt cctacggggt ggagatgatg gggtcggtcc atggattttc cttccttttt
   134761 ccgcatttcg ctcaaagggt tgaagggaga tagtgcatca agctgttcgc aaggccaact
   134821 tgatcctctt ccccagagat cccagatgag ggaaccctag gagagccgcc gactccaact
   134881 accgtccatg tacgatccat actggatctg accaactgcc catcctacct actctacgtt
   134941 cttgacatcc catctttgtc tcagtagagt ctttcagtgg catgtttcgg tcctcttccc
   135001 cattacttag aaaaagtgag ccaccggttc aggtacaaga tactatcatt accgcctgga
   135061 caattagaca tccaacccgt aatcgcaacg acccaattgc aagagcggag ctctaccaac
   135121 tgagctatat ccccccgagc caagtggagc atgcatgaag gagtcagatg cttcttctat
   135181 tcttttccct ggcgcagctg ggccatcctg gacttgaacc agagacctcg cccgtgaagt
   135241 aaatcatcgc acctacggtc caaccaattg ggagagaatc aatagattcc ttttcgggag
   135301 cgattcatcc ttcccgaacg cagcatacaa ctctccgttg tactgcgctc tccaagtgtg
   135361 cttgttcccc ccttcttcct taccatggca agtctttgtg aaagaactcc gatgagaaga
   135421 aaaaagaagg cgttaagagg ccctcctggc ccaaccctag acactctaag atcctttttc
   135481 aaacctgctc ccatttcgag tcaagagata gataaataga cacatcccat tgcaccgatc
   135541 gggggcgttc gtagtgactg agggggtcga agaccaagaa gtgattctat ttataccaag
   135601 cattcttctt acggctagat ccaatctcct ggtccctgcg gaaaggaaaa agaatttcac
   135661 gcttttcctt tcggtaaggg aggattaggg aaatcctatt gattgcagct ttatccagac
   135721 ctccgggaaa agcatgaaaa aaaaaaaacg gctcgaatgg tacgatccct ccgtcacccc
   135781 agaatgaaag gggtgatctc gtagttcttg gtctgtgaag atgcgttgtt aggtgctcca
   135841 ttttttttcc cattgaggcc gaacctaaac ctgtgctcga gagatagcgg tccatacact
   135901 gataagggat gtatggattc tcgagaagag aggagccatg gtggtccccc ccggaccgcc
   135961 cggatcccac gagtgaatcg aaagttggat ctacattgga tctcacctga atcgccccat
   136021 ctatcctcct gaggagaagt ttggtttcaa accccggttc gaacaggagg agtacgccat
   136081 gctaatgtgc cttggatgat ccacatctca gggtcaggcg ccgatgagca cattgaacta
   136141 tccatgtggc tgagagccct cacagcccag gcacaacgac gcaattatca ggggcgcgct
   136201 ctaccactga gctaatagcc cgtcgtgcga gcctcccgct gggggcccgc tatgccaaaa
   136261 gcgagagaaa ccccatccct ctctttcctt ttttcgcccc catatcgcca cacgggggga
   136321 catggggacg taaaaaaggg gatcctatca acttgttccg acctgggata ataagctcat
   136381 gagcttggtc ttacttcacc gtcgagaaac gaaagaagac ttccatctcc aagtttcact
   136441 cagacgtagc tcccttcttt ttgggtgtga agcagtgtca aaccaaaata cccaacaaac
   136501 attagctctc cctgaaaagg aggtgatcca gccgcacctt ccagtacggc taccttgtta
   136561 cgacttcact ccagtcacta gccctgcctt cggcatcccc ctccttgcgg ttaaggtaac
   136621 gacttcgggc atggccagct cccatagtgt gacgggcggt gtgtacaagg cccgggaacg
   136681 aattcaccgc cgtatggctg accggcgatt actagcgatt ccggcttcat gcaggcgagt
   136741 tgcagcctgc aatccgaact gaggacgggt ttttggagtt agctcaccct cgcgggatcg
   136801 cgaccctttg tcccggccat tgtagcacgt gtgtcgccca gggcataagg ggcatgatga
   136861 cttgacgtca tcctcacctt cctccggctt atcaccggca gtctgttcag ggttccaaac
   136921 taaatgatgg caactaaaca cgagggttgc gctcgttgcg ggacttaacc caacacctta
   136981 cggcacgagc tgacgacagc catgcaccac ctgtgtccgc gttcccgaag gcacccctct
   137041 ctttcaagag gattcgcggc atgtcaagcc ctggtaaggt tcttcgcttt gcatcgaatt
   137101 aaaccacatg ctccaccgct tgtgcgggcc cccgtcaatt cctttgagtt tcattcttgc
   137161 gaacgtactc cccaggcggg atacttaacg cgttagctac agcactgcac gggtcgatac
   137221 gcacagcgcc tagtatccat cgtttacggc taggactact ggggtatcta atcccattcg
   137281 ctcccctagc tttcgtctct cagtgtcagt gtcggcccag cagagtgctt tcgccgttgg
   137341 tgttctttcc gatctctacg catttcaccg ctccaccgga aattccctct gcccctaccg
   137401 tactccagct tggtagtttc caccgcctgt ccagggttga gccctgggat ttgacggcgg
   137461 acttaaaaag ccacctacag acgctttacg cccaatcatt ccggataacg cttgcatcct
   137521 ctgtattacc gcggctgctg gcacagagtt agccgatgct tattccccag ataccgtcat
   137581 tgcttcttct ccgggaaaag aagttcacga cccgtgggcc ttctacctcc acgcggcatt
   137641 gctccgtcag gctttcgccc attgcggaaa attccccact gctgcctccc gtaggagtct
   137701 gggccgtgtc tcagtcccag tgtggctgat catcctctcg gaccagctac tgatcatcgc
   137761 cttggtaagc tattgcctca ccaactagct aatcagacgc gagcccctcc tcgggcggat
   137821 tcctcctttt gctcctcagc ctacggggta ttagcagccg tttccagctg ttgttcccct
   137881 cccaagggca ggttcttacg cgttactcac ccgtccgcca ctggaaacac cacttcccgt
   137941 ccgacttgca tgtgttaagc atgccgccag cgttcatcct gagccaggat cgaactctcc
   138001 atgagattca tagttgcatt acttatagct tccttgttcg tagacaaagc ggattcggaa
   138061 ttgtctttca ttccaaggcc taacttgtat ccatgcgctt catattcgcc cggagttcgc
   138121 tcccagaaat atagccatcc ctgccccctc acgtcaatcc cacgagcctc ttatccattc
   138181 tcgttcaatc acggcggggg agcaaatcaa aacccaaaaa ctcacattgg gtttagggat
   138241 aatcaggctc gaactgatga cttccaccac gtcaaggtga cactctaccg ctgagttata
   138301 tcccttccct gcccccatcg agaaatagaa ctgactgatc ctaaggcaaa gggtcgagaa
   138361 actcaacgcc actattcttg aacaacttgg agccgggcct tcttttcgca ctattacgga
   138421 tataaaaatt atgagaaaag tcggattcag ttgtcaactg tccctatcgg aaataggatt
   138481 gactacggat tcgagccata gcacatggtt tcataaaacc gcacgatttt cccgatctaa
   138541 atcaagcagg ttttacatga agaaggtttg gctcagcatg ttctattcga tacgggtagg
   138601 agaagaaccc gacccggtat tattaaaaaa atataggaag cagaaccaag tcaagatgat
   138661 acggatcaac cccttcttct tgcgccaaag atcttaacat ttctgaagga actggagttc
   138721 catctctttt ccatttccat tcaagagttc ttatgtgttt ccacgccccc ttgagacccc
   138781 gaaaaatgga caaattcctt ttcttaggaa catatacaag attcgtcaca aaaaggataa
   138841 cggtaacccc accattaact acttcattta tgaatttcat actaatagaa atacatgtcc
   138901 taccgagaca gaatttgtaa cttgctatcc tcctgcctag caggcaaaga tttacctccg
   138961 tggaaagaat gattcattcg gatcgacatg agagtccaac tacattgcat tgccagaatc
   139021 catgttgtat atttgaaaga ggttgacctc cttgcttctc tcacggtaca atcctcttcc
   139081 cgccgagccc cctttctcct cggtccacag atacaaaatg taagactggc gccaacagtt
   139141 catcacggaa gaaaagactc actaagccgg gatcactaac taatactaat cttatatata
   139201 tatataatta taaaatacta atataataga aaagaactgt gtttataata gaaaagaact
   139261 gtgttttctg tatactttcc ccggttccgt tgctaccgcg ggctttacgc aatcgatcgg
   139321 attctataga tatcccttca acacaacata ggtcatcgaa aggatctcgg agacccacca
   139381 aagcacgaaa gccaggatct ttcataaaat ggattcctag tgcataaccg catggataag
   139441 ctcacactaa cccgtcaatt tgggatccaa ttcgagattt tccttgggag gtatcgggaa
   139501 ggaattggaa tggaataata tcgattcata cagaagaaaa ggttctctat tgattcaaac
   139561 actgtaccta tgggatatag gaagaggaaa aaaccgaaga tttcacatag tatttttgat
   139621 cgaaaaagaa atctgattta tttcgtaccc ttctctcaat gagaaaatgg gtcaaattag
   139681 aaaggatcaa acctatggga cttaaggaat gatataaaaa aagagaggga aaaataaaaa
   139741 tattcaataa aaaaaaaaga aaataagtaa actaagtaaa tatagaagaa cccagattcc
   139801 aaatgaacaa attcaaactt gaaaaggatc tttctgattc tcgaagaatg aggggcaaag
   139861 ggattgatcg agaaagatct cttgttctta ttataagatc gtgattggat acgcatatgt
   139921 ttggtaaaga gaataatctt ctcctttgag tttgagaata atcaaaaaag gaaagtgttc
   139981 aattggaaca tgaaaacgtg actaaatcgg tcctagttac tctttgggac ggagtggaaa
   140041 aagggagggg attctcgaac gcgtaaaagg atccaatgac ttcgaaagaa ttgaacgagg
   140101 agccgtatga ggtgaaaatc tcatgtacgt ttctgtagag tggcagtaag ggtgacttat
   140161 ctgtcaactt ttccactatc acccccaaaa aaccaaactc tgccctacgg aaagttgcca
   140221 gagtacgatt aacctctgga tttgaaatca ctgcttatat acccggtatt ggccataatt
   140281 cacaagaaca ttctgtagtc ttagtaagag ggggaagggt taaggattta cctggtgtga
   140341 gatatcacat tgttcgagga accctagatg ctgtcggagt aaaggatcgt caacaagggc
   140401 gttctagtgc gttgtagatt cttatccaag acttgtatca tttgatgatg ccatgtgaat
   140461 cgctagaaac atgtgaagtg tatggctaac ccaataacga aagtttcgta aggggactgg
   140521 agcaggctac catgagacaa aagatactct ttctaaagag attcgattcg gaactcttat
   140581 atgtccaagg ttcaatattg aaataatttc agaggttttc cctgactttg tccgtgtcaa
   140641 caaacaattc gaaatacctc gactttttta gaacaggtcc gagtcaagta gcaatgattc
   140701 gaagcacttc tttttacact atttcggaaa cccaaggact aaatcgtatg gatatgtaaa
   140761 atacaggatt tccaatccta gcaggaaaag gagggaaacg gatactcaat ttaaagtgag
   140821 taaacagaat tccatactcg atttcataga tacatataga attctgcgga aagccgtatt
   140881 cgatgaaagt cgtatgtacg gcttggaggg agatctttca tatctttcga gatccaccct
   140941 acaatatgga gtaaaaaagc caaaataagt gattttagcc cttataaaaa aataaaacgg
   141001 attcttgaac ccccttcacg ctcatgtcac gtcgaggtac tgcagaagaa aaaactgcaa
   141061 aatccgatcc aatttatcgt aatcgattag ttaacatgtt ggttaaccgt attctgaaac
   141121 acggaaaaaa atcattggct tatcaaatta tctatcgagc cgtgaaaaag attcaacaaa
   141181 agacagaaac aaatccacta tctgttttac gtcaagcaat acgtggagta actcccgata
   141241 tagcagtaaa agcaagacgt gtaggtggat cgactcatca agttcccatt gaaataggat
   141301 ccacacaagg aaaagcactt gccattcgtt ggttattagc ggcatcccga aaacgtccgg
   141361 gtcgaaatat ggctttcaaa ttaagttccg aattagtgga tgctgccaaa gggagtggcg
   141421 atgccatacg caaaaaggaa gagactcata gaatggcaga ggcaaataga gcttttgcac
   141481 attttcgtta atccatgaac aggatctata cttctcgatc ggaaaagaat caagagaaaa
   141541 agcaagaatc ggaattgatc aatatatttc tcgaaacaaa cgaaaaggaa acgaaagatg
   141601 aaacagaaat catggatcaa ctaagccctc tcggggactt tcttaagaat aagaaagagg
   141661 aacctcatgt aaataccatg gaataaggtt tggtcctatt catggagatt ccgtaaatat
   141721 tccattctaa aaatggaaag ttcgaaacaa ttgggatttt ttttttgaaa ttggatgcag
   141781 ttactaattc atgatctggc atgtacagaa tgaaaacttc attctcgatt ctacgagaat
   141841 ttttatgaaa gcctttcatt tgcttctctt cgatggaagt ttgattttcc cagaatgtat
   141901 cctaattttt ggcctaattc ttcttctgat gatcgattca acctctgatc aaaaagatat
   141961 accttggtta tatttcatct cttcaacaag tttagtaatg agcataacgg ccctcttgtt
   142021 ccgatggaga gaagaacccg tgattagttt ttcgggaaat tttcaaacga acaatttcaa
   142081 cgaaatcttt caatttctta ttttactatg ttcaactcta tgtattcctc tatccgtaga
   142141 gtacattgaa tgtacagaaa tggctataac agagtttctc ttattcgtat taacagctac
   142201 tctaggagga atgtttttat gcggtgctaa cgatttaata actatctttg tagctccaga
   142261 atgtttcagt ttatgctcct acctattatc tggatatacc aagaaagatg tacggtctaa
   142321 tgaggctact atgaaatatt tactcatggg tggggcaagc tcttctattc tggttcatgg
   142381 tttctcttgg ctatatggtt catccggggg agagatcgag cttcaagaaa tagtgaatgg
   142441 tctcatcaat acacaaatgt ataactcccc aggaatttca attgcgctca tattcatcac
   142501 tgtaggaatt gggttcaagc tttccccagc cccttctcat caatggactc ctgacgtata
   142561 cgaaggagtg cggttcgttc gatagattcc tacctctcta tctatctctg agatgtttgg
   142621 atttttcaaa actccatgga catgcagaag agaaatgcta tccacactcg gaccaagaca
   142681 gaactttgac ttgttcaaat aacaattaag gcgaagcagg gtcaggaacg acgaatctct
   142741 ttatgataaa cagatccatt ttgcaagttc gttattacgg gtagttccta caaaggatcg
   142801 gactaatgac gtatacaata cttgaattct cggtgtagat gctacatagt tggttctcat
   142861 ccttcagaga ctacgagtat aataggagca tccgtcgaca aaaggatcac cctaagatga
   142921 tcatctcatg gctattgaga acgaatcaaa tcagatggtt ctatttctca atctttctga
   142981 tttgctccta cggaaccaag accgaaaaga ttgaaaaaca agtcattcac aaccactgat
   143041 gaaggattcc tcgaaaagtt aaggattagt aatctttttt ataaatcgaa tggattcggt
   143101 cttatacata cgcgagggaa ggtaatcaaa aaagaaagaa gatgggttct tctttctttt
   143161 ttgatcactt aggagccgtg tgagatgaaa gtctcatgca cggttttgaa tgagagaaat
   143221 aagtgaggaa tcctcttttc gactctgact ctcccactcc agtcgttgct tttctttctg
   143281 ttacttcgaa agtagctgct tcagcttcag ccactcgaat tttcgatatt cctttttatt
   143341 tctcatcaaa tgaatggcat cttcttctgg aaaccctagc tattcttagc atgatattgg
   143401 ggaatctcat tgctatgact caaacaagca tgaaacgtat gcttgcatat tcgtccatag
   143461 gtcaaatcgg atatgtaatt attggaataa ttgttggaga ctcaaatgat ggatatgcaa
   143521 gcatgataac ttatatgctg ttctatatct ccatgaatct aggaactttt gcttgcattg
   143581 tattatttgg tctacgtacc ggaactgata acattcgaga ttatgcagga ttatatacga
   143641 aagatccttt tttggctctc tctttagccc tatgtctctt atccctagga ggtcttcctc
   143701 cgctagcagg ttttttcgga aaactctatt tattctggtg tggatggcag gcaggcctat
   143761 atttcttggt tttaatagga ctccttacaa gcgttgtttc tatctactat tatctaaaaa
   143821 taatcaagtt attaatgact ggacgaaccc aagaaataac ccctcacgtg cgaaattata
   143881 gaagatctcc tttcagatca aacaattcca tcgaattgag tatgattgta tgtgtgatag
   143941 catctactat accaggaata tcaatgaacc caattattgc aattgctcag gatacccttt
   144001 tttagcttct agggtctatt tcttagttca agctccctct tactaactgg aatcaaagaa
   144061 ttagtagatc tgttccgccc aaaatgggaa tgggctaggg ttatgaactt ataatctaga
   144121 atctgatgat cgagtcgatt ccatgattat aagttcattc cataccggac cagaccggaa
   144181 tagggttata tacattctca ttatgagaag gggtcatttg agcgtatcta aatagatact
   144241 ctgtttccat atggatccct gcgtcgttac attacattta ggattaggaa taggcgtagg
   144301 aatcggacct gctttttaca tatctctcgt tatttggaac ccattcacct ctttgggctt
   144361 ctattgaatc gagaaatggg tttgattgtg tccatctttt tgatagattg gatatctata
   144421 taaggcattc tacggataat tcaaatcgaa gcaattggat gtccaactcg ggcctatata
   144481 acaataacat gataacatga ccgatcaata taaatactcc acctttgtca tatattccat
   144541 acatcacact agatagatat catattcatg gaatacgatt cactttcaag atgccttggt
   144601 ggtgaaatgg tagacacgcg agactcaaaa tctcgtgctc aagagcgtgg aggttcgagt
   144661 cctcttcaag gcataatatt gagatttgaa taagttcggc agcagatcac taaatcttgg
   144721 tgatcttctc tatctaatga atggggggtc tgcttaaaaa tcgtccgccc tgcacccccc
   144781 cccccccccg agtatatgct tcaacaggaa tcacacaagg gtagattaga aacctctggt
   144841 aaaatgcccg cccgcaaccc agcagataaa gtacattaca tagtcagttt tagggattgg
   144901 cgatttatcc attcagtgac ttttggcact ggacgttccc aaaatgggta ctgtcgggtt
   144961 gggtgaattc aataatagac gcctgttggc attccagcct tccttcgctt tcagggccta
   145021 tccgaaagaa aatccagtac ttcttttctt ggtcgtgaat atatgaactg ggtgttcgct
   145081 gttcaagaat tcttgtttag gcagttcata ccatccatac atagtgtttt gatctaatat
   145141 ttaaattctt ccatgttagc ctattgttcc agggagaaaa ggtccaaaat atggaagaaa
   145201 caggcgtttc cgcgactcta ccacccagta aattctgttc cacttaatcc ccccctcttt
   145261 catggccaca taactttccg gctaaggaat gggaaatctt tctcctgttc catgaatcca
   145321 attttcattt catccgggaa aagccatctt tttctcaaca atgtctttgt catttgatcc
   145381 aatagcgttc cgttagatag gaatagattt gataaatact gataactctc ggatagagta
   145441 ttagaacgga aagatccatt agataatgaa ctagtggttc taaaccatct ctggcgatta
   145501 atcaacaatt caaagtgctt ttcttgcgtc ttcttgataa accagcgttt atatatagat
   145561 gtaggaggat ctgtttggga agtaagaagc ccctttgaca tctcttcatc tgcaaataat
   145621 tctcgatgtg aaaacacaga gacaaagggc tgatctttga atagtaaaaa gagtggatct
   145681 gcagggtccc aaatgaattg gcttattcga aaaaagcctt gttctttgga agatctatct
   145741 cgtgtctggt actgcatggt tccactctgc aagaactccg aatcattctc ttgaagctca
   145801 tcctcttcat cataaaggat ccgcttgccc cgaaatgacc tggaccaata gggaaatccc
   145861 aattcattgg gcctttcgat acaatcaaat agaatgcccc aagggtgcca tattctagga
   145921 gcccaaacta tgtgattaaa taaatcctcc tctatctgtt gcgggtcgag ggccccttcc
   145981 ccgataaatc tctgatcaag gatagaacaa gatccgtttt gcatcatatc taagggattc
   146041 cttggttcgg gccgaagaag caatgtcact cgatcattat caaactgact gcaatctttt
   146101 tctgtccgcg aggatcccac cagagcgccc tctacttgta ataggccatg aactagatca
   146161 gaatcattct caacgagtcc ataagaagtg atcccatttt tttcatcggg tccgggtaga
   146221 gaccaaagat cttgagcgac cgatccggcg gaacaactca aaagataaag aagtatcgtt
   146281 aatttcttca tgctagttcc aagttcgaag taccatttgt acaaatagga atccccttcg
   146341 ttacatgatt tcttcttaat atagatagat ataggatcta tggggcaatt acttagaagt
   146401 acattttgtg ctacagccct tcctatctga tagaaaagga tcccatgatc ctgaaccgat
   146461 cttacctggg atcgcaaatc ccaagtttgt ctatgaaaag cggatctaat tgtattagtg
   146521 tctataattg atttcttctg tgtaatacta atcgacaggg cctcattggt aagtgctaca
   146581 agatctcgtg cattggaacc catggttatg gacccgaatc cattagtatg gaacatttta
   146641 ttttccaagc gaaatcccct agtatatgaa agggtgaaaa agtgctttcg ttgttgtgga
   146701 ataagaagcc ttcgtatctt aatgcacata tttaatttat tcggagctat tagagcggga
   146761 tccacttttt ggggaatatg agtcgaagca ataacaagaa tatttctagt ggaacacctt
   146821 tcacaatccc tggagagatg gttcactaat agaccgaggg ataagtaatt cgactcattc
   146881 acatccagat catgaatgtt tggaatccat attatgcaag gagacattgc ttttgctaat
   146941 tcgaattgaa gggtgatata aaatcggtct ttttccgaca tcatatccat agttagcagt
   147001 tccagctccg tatgaaggtc acgatcgata tcgtcactag catcaatatc ctcactagca
   147061 tcaatatcct cactagcatc aatatcctca ctagcatcaa tatcctcact aagattatcc
   147121 aggaacttgt tcagaaatac cgtaatgaaa ggaacatggg agtttgtcgc taggtatttg
   147181 accaaatagg atcgtccagt tcctatagaa cctatcacta aaatacccct agagggggat
   147241 aaggctaagc ggagcgaaaa gggttttcca tgagatggga aatgaaaact attagcccca
   147301 cacgaggttt gtgaataagt gattgtctga taatgagcaa ggaatatccg tctttctgct
   147361 aaacaggatg tattgaactc ataattcatt agatactttt tatgaatgtc aactaagtat
   147421 cgtaagtaaa ttgctcccgg ttgttcaatc atttgatagc cagagtcatt ctttgataaa
   147481 tgatcactat gagtcagact caatagaatt tgatcaatcc ttttttctgt cgttaaggtg
   147541 gagaactgaa ccaagaattc tctttcttca tcatcaatcg aatcactgtt tgcgacccag
   147601 gattctattt tatcatcaat ccaatccccg ttcacatttt ttctttttct tatcaatgaa
   147661 tagatctctt tacttgtatg acttagatgt ctcgtatttc tcgaaaaagt gattcgattg
   147721 atgggatttg gtatgatact tattagatcg atgagattga tattcaaata tttcttctta
   147781 gaacgtattg atttgacccc ataagcggaa tcaccaccca atagcatgtt gccgccagaa
   147841 gcagaacccc gtatttcttc tagagaatct cctaattgtt ccagagcaac tagaaagaga
   147901 ttctgtaacc agaaagaatt cggttcagat gtaggatacc tatccagaag ttttcgcaac
   147961 tcaatcatag atgatggaat catcaaagat tggacctttt caaactctgt ctgtaactca
   148021 ctagaggccc gggaaacaaa gataagatgt gtacgaacga gatatccagc aacaagaaga
   148081 aggaaaagga ttgaatagag gaactcccga acatttggcg atctcaggtg tgtcgatatc
   148141 aatggcgact cattatttcg atgaatcatt tcttcggaca gaagaagatt atgtaaacac
   148201 ttactcgaaa tcttacgtat cggattccgt tgtggaagac ccaatttttt ctgaagaatt
   148261 cgacaggata tatctaatac atgcataata tcatgaaaaa tggatacaaa tttttgactg
   148321 ctacttagta tcggcaatcg gtgtatcggc aatcggtgta tcggcaatag gtgtatcggt
   148381 aataggcctg aaaaagtatc taaaaatatc caatttagat atttgtgccc tgtcgaagta
   148441 aggaaccatg gtatatatgt ttggaataga ttccattttg agagagttga aaaagcacta
   148501 tctcgttgaa aggttctata catctgccct ttctcaacgt atttctttag aaaaagactc
   148561 cggtttttcc tcttttcgga tggtaaatat ttctcagaac atggagtgtg aatcaaaccc
   148621 atgtttgaat tgaaattgag atactgatgc gagttcttcc cttctgaatc agatagattc
   148681 agatctgaaa gaggttgaca ataagttctt tcaaaattga ctatctgtcc ctctgttaga
   148741 ggtgttccag aaatgtctgc gatcgagtaa atagctctac gaacgaatgg atcggatcga
   148801 cttggaaaat gggaagattt gtacaagtta tacgttccgt caccaccacc ttgtggaaaa
   148861 tcgttaggta tgaatatgtt agatacccgt gactcgattg gtgaaatagt atctctcccc
   148921 caaaaagcat gttttttttt accgacgcac aaagaaaaaa ttttgttgtg aatgaacaag
   148981 atattgagga attgtccata cgtaaaatca taattattga tacgggcctt ttccacataa
   149041 aaagggaatc ttttattaca atagaagcag aagtgatgtg gattattcaa gaatcgaagt
   149101 cgatttgctt tataaaaaga agatatcaat gaacttctat gaaatggttt cacgggattc
   149161 agccaatagt cttgatcgtg aaatatcgtt gagaaatagg aatccgtgtt agcaaaggat
   149221 ttcctacgat tatttctagt atggaatgag tcaatcatcc actttggtat cttattgaac
   149281 aaaaacggtg atattgttcc tccattgatc aagaatttcg atttttggga agtatcatga
   149341 tcatccaata agaagggttt caattttttc aaatgaacga tttgaagacc tattgattct
   149401 aacaactgat tgcagagttg atcattcgga cctttcaatt catagatgta gatctcggac
   149461 ctatgaatgg ggatattccc gaaactcaca aagaaaaaag gaagtgagtt agacaaaaag
   149521 aaaagcaact tggacaaaaa aagaagtgac ttggacaaaa agaaacgaaa tggcttagac
   149581 aaatcttttt tgtcgataac ctcagaccaa tcaatcgaat attgattaat acgtaatcga
   149641 tcgaacacta ctcgaaaacg gctcttctgc tcagaaacga aaaggtccaa atgctcctgg
   149701 aaattattgc tcccattgga ccatttgtat ctatatgcat caggatcccg attcatggat
   149761 ctctcggttc gagaaatcaa aataagagga tcgaaccatc tcttctgact ctttttcaaa
   149821 ttcgataaat gttggttgat catatatttc attctagttc tatgattcag agtatccttt
   149881 cctatttgat ccccttgaat tccatattcg aagttgcgat cggatctatt cattaaaaag
   149941 aatcgattca atacatttct tatgtaccta taggtgctat attggatttg aatcagattt
   150001 cggatcaatc tatattgatt gactgcctcc attaggttgt tgctagcaaa taccattttt
   150061 tttggttttg gatcttccaa atcatttccg caggagatcc ggacccattt ttttatgatc
   150121 cttcgataaa aagattcatt ctcttcataa aaaaaaggag gtagagccaa taaagatttt
   150181 tttttcgatt catccctgga gttgaatacc tcattcaaga attgtttttg atccaatccg
   150241 taggaatcaa tagaaaaggc aaatccctta tgatacacca gatccggctc ggttattgat
   150301 agagtgaata aatctgccat ttcttgaaat ctctcttctg attcaaaatc gtggtgtaac
   150361 gtgtatcctc ccatgttccg gtcatggaat agatgaaata aatcaagaaa tgaatttttg
   150421 ttcaagaatg aaatcttatt ggaactgtcc atatccggtt catccttcgg aaccatatca
   150481 catcccggat atgatgaaat aggatgaatt gagacggtat tttgtaaata cgtaattatc
   150541 ttgaatatat taaccatttc tttattttcc gaccgcctcg aagggacaaa agaaagatct
   150601 tgttgtttct tcaacaattt ctgatctcta gtggacctct tagtaggatt cgaacccaga
   150661 tgaagttctg accatctgtc agagaaaaaa gaacgaacgg atcttgtagg attcccaaga
   150721 aattcttcga tttcttccgg aagcagatga ttaatcacct gcttctcacg ttccgtgaat
   150781 agccgggaca ttgaggaata tccagaaagg cttttcggga atcggtctga ttctatctct
   150841 gttcgttccg tttgaagaaa ggaaggatcc caaagaatcg atctttcttt tagttgttga
   150901 atctctcttt gattgatcaa tgtgtgatat tccgaatcct cattactaat ggaatccaaa
   150961 ggatctctgg attgatcaga agatcctttc aattggctag aatccctctt tttttcgatc
   151021 cagttcctcc accaccgcga acccgagtta gattcaggca tgctacactt tttagttatt
   151081 ggaagaaccc aagtactctc tttcggattc aggaaacaac tctcagagat cttttttcct
   151141 tttggaagat acaggaggga aacaatcaac ctattgatat tggaagaccc aacggattct
   151201 tccaatgtat catttctggg tccaatggaa ttcataggta taggaagaag ccctatcaaa
   151261 tagaaatttt ttctttcgac catatttcga ctgttaatac gatatataag gaccgctact
   151321 acaaagagta ttacaccctt gatcgtgaaa tatcgattgc ttgttgaacc ctgcgaattg
   151381 cgtgaaagta ggatactcca aattcggggg tcaaaaagtt ttataaaatg ttcttggtgg
   151441 aaaaaaatgt gaatgaaaga tcccactgaa ttgaattggg tccatgaatc taagaaatag
   151501 tgagaattct tgatctctct caatatctct ctcaattcga aaatccagaa tttgaattga
   151561 tgtcctttca ttgattcctc ctaaattgca ttgatttatt ctaaagattt cgtttcaatt
   151621 ggaatttggt tattcaccat gtacgaggat ccccgctaag catccatggc tgaatggtta
   151681 aagcgcccaa ctcataattg gcgaattcgt aggttcaatt cctactggat gcacgccaat
   151741 gggaccctcc aataagtcta ttggaattgg ctctgtatca atggaatctc atcatccata
   151801 cataacgaat tagtgtggta tattcatatc ataataataa tatatgaaca gtaagaacta
   151861 gcattcttat tgagactaga actcataggg aagaaaatat atttatggat ggaatcaaat
   151921 atgcagtatt tacagacaaa agtattcggt tattggggaa aaatcaatat acttctaatg
   151981 tcgaatcagg atcaactagg acagaaataa agcattgggt cgaactcttc tttggtgtca
   152041 aggtaatagc tatgaatagt catcgacttc cgggaaaggg tagaagaatg ggacctatta
   152101 tgggacagac aatgcattac agacgtatga tcattacgct tcaaccgggt tattctattc
   152161 cacctcttag aaagaaaaga acttaaatca aaatacttaa tagcatggcg atacatttat
   152221 acaaaacttc taccccgagc acacccaatc gaaatgtaga cagtcgagtg aaatccaatc
   152281 cacgaaataa tttgatctat ggacagcatc gttgtgggaa aggtcgtaat gccagaggaa
   152341 tcattaccgc agggcataga gggggaggtc ataagcgtct ataccgtaaa atagattttc
   152401 gacggaatga aaaagaaata tatggtagaa tcgtatggaa gggctttcac tctcctttgt
   152461 tctctttttt cttttgactt cgttggcagg gtcagggcc
//
