# Supplementary material for: Comparative analysis of the complete plastomes of nine Pimpinella species (Apiaceae) from China
Source: PeerJ. 2023 Feb 28;11:e14773. doi: 10.7717/peerj.14773 (PMC9983424; doi:10.7717/peerj.14773)
Supplement: Supplemental Information 1 [file peerj-11-14773-s004.zip › 610 sequence data/Pimpinella_smithii.gb]

LOCUS       Pimpinella_smithii      147183 bp    DNA     circular UNA 21-APR-2022
DEFINITION  chloroplast complete genome.
ACCESSION   urn.local...fz-e4xpp2h
VERSION     urn.local...fz-e4xpp2h
KEYWORDS    .
SOURCE      Pimpinella smithii (chloropolast Pimpinella smithii)
  ORGANISM  Pimpinella smithii
            Eukaryota; Viridiplantae; Streptophyta; Embryophyta; Tracheophyta;
            Spermatophyta; Magnoliophyta; eudicotyledons; Gunneridae;
            Pentapetalae; asterids; campanulids; Apiales; Apiaceae;
            Apioideae;Pimpinelleae; Pimpinella.
FEATURES             Location/Qualifiers
     source          1..147183
                     /organism="Pimpinella smithii"
                     /organelle="plastid:chloroplast"
                     /mol_type="genomic DNA"
                     /db_xref="taxon:48101"
                     /country="China"
                     /collection_date=2020
                     /modified_by="YY"
     tRNA            complement(1037..1111)
                     /gene="trnH-GUG"
                     /product="tRNA-His"
                     /transcription="GGCGGATGTAGCCAAGTGGATCAAGGCAGTGGATTGTGAATC
                     CACCATGCGCGGGTTCAATTCCCGTCGTTCGCC"
     gene            complement(1037..1111)
                     /gene="trnH-GUG"
     CDS             complement(1314..2375)
                     /gene="psbA"
                     /codon_start=1
                     /transl_table=11
                     /product="PsbA"
                     /protein_id="AMA97908.1"
                     /db_xref="GI:982743774"
     gene            complement(1314..2375)
                     /gene="psbA"
     tRNA            join(complement(5145..5181),complement(2575..2609))
                     /gene="trnK-UUU"
                     /product="tRNA-Lys"
                     /transcription="GGGTTGCTAACTCAACGGTAGAGTACTCGGCTTTTAACCGAC
                     TAGTTCCGGGTTCGAATCCCGGGCAACCCA"
     gene            complement(2575..5181)
                     /gene="trnK-UUU"
     CDS             complement(2875..4392)
                     /gene="matK"
                     /codon_start=1
                     /transl_table=11
                     /product="maturase K"
                     /protein_id="AMA97884.1"
                     /db_xref="GI:982743750"
     gene            complement(2875..4392)
                     /gene="matK"
     CDS             join(complement(6940..6979),complement(5892..6088))
                     /gene="rps16"
                     /codon_start=1
                     /transl_table=11
                     /product="ribosomal protein S16"
                     /protein_id="AMA97942.1"
                     /db_xref="GI:982743808"
     gene            complement(5892..6979)
                     /gene="rps16"
     tRNA            complement(8227..8298)
                     /gene="trnQ-UUG"
                     /product="tRNA-Gln"
                     /transcription="TGGGGCGTGGCCAAGTGGTAAGGCAACGGGTTTTGGTCCCGG
                     TATTCGGAGGTTCGAATCCTTTCGTCCCAG"
     gene            complement(8227..8298)
                     /gene="trnQ-UUG"
     CDS             8649..8834
                     /gene="psbK"
                     /codon_start=1
                     /transl_table=11
                     /product="PsbK"
                     /protein_id="AMA97917.1"
                     /db_xref="GI:982743783"
     gene            8649..8834
                     /gene="psbK"
     CDS             9120..9230
                     /gene="psbI"
                     /codon_start=1
                     /transl_table=11
                     /product="PsbI"
                     /protein_id="AMA97915.1"
                     /db_xref="GI:982743781"
     gene            9120..9230
                     /gene="psbI"
     tRNA            complement(9376..9463)
                     /gene="trnS-GCU"
                     /product="tRNA-Ser"
                     /transcription="GGAGAGATGGCTGAGTGGACTAAAGCGGCGGATTGCTAATCC
                     GTTGTACGAGTTATTCGTACCGAGGGTTCGAATCCCTCTCTTTCCG"
     gene            complement(9376..9463)
                     /gene="trnS-GCU"
     tRNA            join(10023..10045,10746..10793)
                     /gene="trnG-UCC"
                     /product="tRNA-Gly"
                     /transcription="GCGGGTATAGTTTAGTGGTAAAACCCTAGCCTTCCAAGCTAA
                     CGATGCGGGTTCGATTCCCGCTACCCGCT"
     gene            10023..10793
                     /gene="trnG-UCC"
     tRNA            10921..10992
                     /gene="trnR-UCU"
                     /product="tRNA-Arg"
                     /transcription="GCGTCCATTGTCTAATGGATAGGACAGAGGTCTTCTAAACCT
                     TTGGTATAGGTTCAAATCCTATTGGACGCA"
     gene            10921..10992
                     /gene="trnR-UCU"
     CDS             complement(11103..12626)
                     /gene="atpA"
                     /codon_start=1
                     /transl_table=11
                     /product="AtpA"
                     /protein_id="AMA97874.1"
                     /db_xref="GI:982743740"
     gene            complement(11103..12626)
                     /gene="atpA"
     CDS             join(complement(13788..13932),complement(12676..13076))
                     /gene="atpF"
                     /codon_start=1
                     /transl_table=11
                     /product="AtpF"
                     /protein_id="AMA97877.1"
                     /db_xref="GI:982743743"
     gene            complement(12676..13932)
                     /gene="atpF"
     CDS             complement(14232..14477)
                     /gene="atpH"
                     /codon_start=1
                     /transl_table=11
                     /product="AtpH"
                     /protein_id="AMA97878.1"
                     /db_xref="GI:982743744"
     gene            complement(14232..14477)
                     /gene="atpH"
     CDS             complement(15621..16364)
                     /gene="atpI"
                     /codon_start=1
                     /transl_table=11
                     /product="AtpI"
                     /protein_id="AMA97879.1"
                     /db_xref="GI:982743745"
     gene            complement(15621..16364)
                     /gene="atpI"
     CDS             complement(16605..17312)
                     /gene="rps2"
                     /codon_start=1
                     /transl_table=11
                     /product="ribosomal protein S2"
                     /protein_id="AMA97945.1"
                     /db_xref="GI:982743811"
     gene            complement(16605..17312)
                     /gene="rps2"
     CDS             complement(17523..21683)
                     /gene="rpoC2"
                     /codon_start=1
                     /transl_table=11
                     /product="RpoC2"
                     /protein_id="AMA97936.1"
                     /db_xref="GI:982743802"
     gene            complement(17523..21683)
                     /gene="rpoC2"
     CDS             join(complement(24273..24704),complement(21907..23511))
                     /gene="rpoC1"
                     /codon_start=1
                     /transl_table=11
                     /product="RpoC1"
                     /protein_id="AMA97935.1"
                     /db_xref="GI:982743801"
     gene            complement(21907..24704)
                     /gene="rpoC1"
     CDS             complement(24731..27943)
                     /gene="rpoB"
                     /codon_start=1
                     /transl_table=11
                     /product="RpoB"
                     /modified_by="YY"
     gene            complement(24731..27943)
                     /gene="rpoB"
                     /modified_by="YY"
     tRNA            29154..29224
                     /gene="trnC-GCA"
                     /product="tRNA-Cys"
                     /transcription="GGCGACATGGCCGAGTGGTAAGGCGGGGGACTGCAAATCCTT
                     TTTCCCCAGTTCAAATCCGGGTGTCGCCT"
     gene            29154..29224
                     /gene="trnC-GCA"
     CDS             29909..29998
                     /gene="petN"
                     /codon_start=1
                     /transl_table=11
                     /product="PetN"
                     /protein_id="AMA97902.1"
                     /db_xref="GI:982743768"
     gene            29909..29998
                     /gene="petN"
     CDS             complement(31119..31235)
                     /gene="psbM"
                     /codon_start=1
                     /transl_table=11
                     /product="PsbM"
                     /protein_id="AMA97919.1"
                     /db_xref="GI:982743785"
     gene            complement(31119..31235)
                     /gene="psbM"
     tRNA            complement(31927..32000)
                     /gene="trnD-GUC"
                     /product="tRNA-Asp"
                     /transcription="GGGATTGTAGTTCAATTGGTCAGAGCACCGCCCTGTCAAGGC
                     GGAAGCTGCGGGTTCGAGCCCCGTCAGTCCCG"
     gene            complement(31927..32000)
                     /gene="trnD-GUC"
     tRNA            complement(32121..32204)
                     /gene="trnY-GUA"
                     /product="tRNA-Tyr"
                     /transcription="GGGTCGATGCCCGAGCGGTTAATGGGGACGGACTGTAAATTC
                     GTTGGCAATATGTCTACGCTGGTTCAAATCCAGCTCGGCCCA"
     gene            complement(32121..32204)
                     /gene="trnY-GUA"
     tRNA            complement(32280..32352)
                     /gene="trnE-UUC"
                     /product="tRNA-Glu"
                     /transcription="GCCCCCATCGTCTAGTGGTTTAGGACATCTCTCTTTCAAGGA
                     GGCAACGGGGATTCGACTTCCCCTGGGGGTA"
     gene            complement(32280..32352)
                     /gene="trnE-UUC"
     tRNA            33104..33175
                     /gene="trnT-GGU"
                     /product="tRNA-Thr"
                     /transcription="GCCCTTTTAACTCAGCGGTAGAGTAACGCCATGGTAAGGCGT
                     AAGTCATCGGTTCAAATCCGATAAGGGGCT"
     gene            33104..33175
                     /gene="trnT-GGU"
     CDS             34618..35679
                     /gene="psbD"
                     /codon_start=1
                     /transl_table=11
                     /product="PsbD"
                     /protein_id="AMA97911.1"
                     /db_xref="GI:982743777"
     gene            34618..35679
                     /gene="psbD"
     CDS             35627..37048
                     /gene="psbC"
                     /codon_start=1
                     /transl_table=11
                     /product="PsbC"
                     /protein_id="AMA97910.1"
                     /db_xref="GI:982743776"
     gene            35627..37048
                     /gene="psbC"
     tRNA            complement(37280..37372)
                     /gene="trnS-UGA"
                     /product="tRNA-Ser"
                     /transcription="GGAGAGATGGCTGAGTGGTTGATAGCTCCGGTCTTGAAAACC
                     GGCATAGTCTTGAACAAAGAACTATCGAGGGTTCGAATCCCTCTCTCTCCT"
     gene            complement(37280..37372)
                     /gene="trnS-UGA"
     CDS             37725..37913
                     /gene="psbZ"
                     /codon_start=1
                     /transl_table=11
                     /product="PsbZ"
                     /protein_id="AMA97922.1"
                     /db_xref="GI:982743788"
     gene            37725..37913
                     /gene="psbZ"
     tRNA            38200..38270
                     /gene="trnG-GCC"
                     /product="tRNA-Gly"
                     /transcription="GCGGATATGGTCGAATGGTAAAATTTCTCTTTGCCAAGGAGA
                     AGACGCGGGTTCGATTCCCGCTATCCGCC"
                     /modified_by="YY"
     gene            38200..38270
                     /gene="trnG-GCC"
                     /modified_by="YY"
     tRNA            complement(38451..38524)
                     /gene="trnfM-CAU"
                     /product="tRNA-Met"
                     /transcription="CGCGGGGTAGAGCAGTTTGGTAGCTCGCAAGGCTCATAACCT
                     TGAGGTCACGGGTTCAAATCCCGTCTCCGCAA"
     gene            complement(38451..38524)
                     /gene="trnfM-CAU"
     CDS             complement(38689..38991)
                     /gene="rps14"
                     /codon_start=1
                     /transl_table=11
                     /product="ribosomal protein S14"
                     /protein_id="AMA97940.1"
                     /db_xref="GI:982743806"
     gene            complement(38689..38991)
                     /gene="rps14"
     CDS             complement(39115..41319)
                     /gene="psaB"
                     /codon_start=1
                     /transl_table=11
                     /product="PsaB"
                     /protein_id="AMA97904.1"
                     /db_xref="GI:982743770"
     gene            complement(39115..41319)
                     /gene="psaB"
     CDS             complement(41345..43597)
                     /gene="psaA"
                     /codon_start=1
                     /transl_table=11
                     /product="PsaA"
                     /protein_id="AMA97903.1"
                     /db_xref="GI:982743769"
     gene            complement(41345..43597)
                     /gene="psaA"
     CDS             join(complement(46178..46303),complement(45233..45460),
                     complement(44304..44456))
                     /gene="ycf3"
                     /codon_start=1
                     /transl_table=11
                     /product="Ycf3"
                     /protein_id="AMA97956.1"
                     /db_xref="GI:982743822"
     gene            complement(44304..46303)
                     /gene="ycf3"
     tRNA            47122..47208
                     /gene="trnS-GGA"
                     /product="tRNA-Ser"
                     /transcription="GGAGAGATGGCCGAGTGGTTGAAGGCGTAGCATTGGAACTGC
                     TATGTAGGCTTTTGTTTACCGAGGGTTCGAATCCCTCTCTTTCCG"
     gene            47122..47208
                     /gene="trnS-GGA"
     CDS             complement(47513..48118)
                     /gene="rps4"
                     /codon_start=1
                     /transl_table=11
                     /product="ribosomal protein S4"
                     /protein_id="AMA97947.1"
                     /db_xref="GI:982743813"
     gene            complement(47513..48118)
                     /gene="rps4"
     tRNA            complement(48490..48562)
                     /gene="trnT-UGU"
                     /product="tRNA-Thr"
                     /transcription="GCCTGCTTAGCTCAGAGGTTAGAGCATCGCATTTGTAATGCG
                     ATGGTCATCGGTTCGATTCCGATAGCCGGCT"
     gene            complement(48490..48562)
                     /gene="trnT-UGU"
     tRNA            join(49384..49418,49921..49970)
                     /gene="trnL-UAA"
                     /product="tRNA-Leu"
                     /transcription="GGGGATATGGCGAAATTGGTAGACGCTGCGGACTTAAAATCC
                     GTTGACTTTAAAAATCGTGAGGGTTCAAGTCCCTCTATCCCCA"
     gene            49384..49970
                     /gene="trnL-UAA"
     tRNA            50333..50405
                     /gene="trnF-GAA"
                     /product="tRNA-Phe"
                     /transcription="GTCGGGATAGCTCAGCTGGTAGAGCAGAGGACTGAAAATCCT
                     CGTGTCACCAGTTCAAATCTGGTTCCTGGCA"
     gene            50333..50405
                     /gene="trnF-GAA"
     CDS             complement(50804..51280)
                     /gene="ndhJ"
                     /codon_start=1
                     /transl_table=11
                     /product="NdhJ"
                     /protein_id="AMA97895.1"
                     /db_xref="GI:982743761"
     gene            complement(50804..51280)
                     /gene="ndhJ"
     CDS             complement(51391..52068)
                     /gene="ndhK"
                     /codon_start=1
                     /transl_table=11
                     /product="NdhK"
                     /protein_id="AMA97896.1"
                     /db_xref="GI:982743762"
     gene            complement(51391..52068)
                     /gene="ndhK"
     CDS             complement(52118..52480)
                     /gene="ndhC"
                     /codon_start=1
                     /transl_table=11
                     /product="NdhC"
                     /protein_id="AMA97888.1"
                     /db_xref="GI:982743754"
     gene            complement(52118..52480)
                     /gene="ndhC"
     tRNA            join(complement(54151..54189),complement(53548..53582))
                     /gene="trnV-UAC"
                     /product="tRNA-Val"
                     /transcription="AGGGCTATAGCTCAGTTAGGTAGAGCACCTCGTTTACACCGA
                     GAAAGTCTACGGTTCGAGTCCGTATAGCCCTA"
     gene            complement(53548..54189)
                     /gene="trnV-UAC"
     tRNA            54364..54436
                     /gene="trnM-CAU"
                     /product="tRNA-Met"
                     /transcription="GCCTACTTAACTCAGTGGTTAGAGTATTGCTTTCATACGGCG
                     GGAGTCATTGGTTCAAATCCAATAGTAGGTA"
     gene            54364..54436
                     /gene="trnM-CAU"
     CDS             complement(54623..55045)
                     /gene="atpE"
                     /codon_start=1
                     /transl_table=11
                     /product="AtpE"
                     /protein_id="AMA97876.1"
                     /db_xref="GI:982743742"
     gene            complement(54623..55045)
                     /gene="atpE"
     CDS             complement(55042..56538)
                     /gene="atpB"
                     /codon_start=1
                     /transl_table=11
                     /product="AtpB"
                     /protein_id="AMA97875.1"
                     /db_xref="GI:982743741"
     gene            complement(55042..56538)
                     /gene="atpB"
     CDS             57290..58717
                     /gene="rbcL"
                     /codon_start=1
                     /transl_table=11
                     /product="ribulose-1,5-bisphosphate carboxylase/oxygenase
                     large subunit"
                     /protein_id="AMA97923.1"
                     /db_xref="GI:982743789"
     gene            57290..58717
                     /gene="rbcL"
     CDS             59319..60788
                     /gene="accD"
                     /codon_start=1
                     /transl_table=11
                     /product="acetyl-CoA carboxylase beta subunit"
                     /protein_id="AMA97873.1"
                     /db_xref="GI:982743739"
     gene            59319..60788
                     /gene="accD"
     CDS             61220..61330
                     /gene="psaI"
                     /codon_start=1
                     /transl_table=11
                     /product="PsaI"
                     /protein_id="AMA97906.1"
                     /db_xref="GI:982743772"
     gene            61220..61330
                     /gene="psaI"
     CDS             61735..62289
                     /gene="ycf4"
                     /codon_start=1
                     /transl_table=11
                     /product="Ycf4"
                     /protein_id="AMA97957.1"
                     /db_xref="GI:982743823"
     gene            61735..62289
                     /gene="ycf4"
     CDS             62561..63250
                     /gene="cemA"
                     /codon_start=1
                     /transl_table=11
                     /product="CemA"
                     /protein_id="AMA97881.1"
                     /db_xref="GI:982743747"
     gene            62561..63250
                     /gene="cemA"
     CDS             63496..64458
                     /gene="petA"
                     /codon_start=1
                     /transl_table=11
                     /product="PetA"
                     /protein_id="AMA97897.1"
                     /db_xref="GI:982743763"
     gene            63496..64458
                     /gene="petA"
     CDS             complement(65426..65548)
                     /gene="psbJ"
                     /codon_start=1
                     /transl_table=11
                     /product="PsbJ"
                     /protein_id="AMA97916.1"
                     /db_xref="GI:982743782"
     gene            complement(65426..65548)
                     /gene="psbJ"
     CDS             complement(65687..65803)
                     /gene="psbL"
                     /codon_start=1
                     /transl_table=11
                     /product="PsbL"
                     /protein_id="AMA97918.1"
                     /db_xref="GI:982743784"
     gene            complement(65687..65803)
                     /gene="psbL"
     CDS             complement(65826..65945)
                     /gene="psbF"
                     /codon_start=1
                     /transl_table=11
                     /product="PsbF"
                     /protein_id="AMA97913.1"
                     /db_xref="GI:982743779"
     gene            complement(65826..65945)
                     /gene="psbF"
     CDS             complement(65955..66206)
                     /gene="psbE"
                     /codon_start=1
                     /transl_table=11
                     /product="PsbE"
                     /protein_id="AMA97912.1"
                     /db_xref="GI:982743778"
     gene            complement(65955..66206)
                     /gene="psbE"
     CDS             67221..67316
                     /gene="petL"
                     /codon_start=1
                     /transl_table=11
                     /product="PetL"
                     /protein_id="AMA97901.1"
                     /db_xref="GI:982743767"
     gene            67221..67316
                     /gene="petL"
     CDS             67469..67582
                     /gene="petG"
                     /codon_start=1
                     /transl_table=11
                     /product="PetG"
                     /protein_id="AMA97900.1"
                     /db_xref="GI:982743766"
     gene            67469..67582
                     /gene="petG"
     tRNA            complement(67712..67785)
                     /gene="trnW-CCA"
                     /product="tRNA-Trp"
                     /transcription="GCGCTCTTAGTTCAGTTCGGTAGAACGCGGGTCTCCAAAACC
                     CGATGTCGTAGGTTCAAATCCTACAGAGCGTG"
     gene            complement(67712..67785)
                     /gene="trnW-CCA"
     tRNA            complement(67921..67994)
                     /gene="trnP-UGG"
                     /product="tRNA-Pro"
                     /transcription="AGGGATGTAGCGCAGCTTGGTAGCGCGTTTGTTTTGGGTACA
                     AAATGTCACAGGTTCAAATCCTGTCATCCCTA"
     gene            complement(67921..67994)
                     /gene="trnP-UGG"
     CDS             68374..68502
                     /gene="psaJ"
                     /codon_start=1
                     /transl_table=11
                     /product="PsaJ"
                     /protein_id="AMA97907.1"
                     /db_xref="GI:982743773"
     gene            68374..68502
                     /gene="psaJ"
     CDS             68965..69165
                     /gene="rpl33"
                     /codon_start=1
                     /transl_table=11
                     /product="ribosomal protein L33"
                     /protein_id="AMA97931.1"
                     /db_xref="GI:982743797"
     gene            68965..69165
                     /gene="rpl33"
     CDS             69352..69657
                     /gene="rps18"
                     /codon_start=1
                     /transl_table=11
                     /product="ribosomal protein S18"
                     /protein_id="AMA97943.1"
                     /db_xref="GI:982743809"
     gene            69352..69657
                     /gene="rps18"
     CDS             complement(69889..70275)
                     /gene="rpl20"
                     /codon_start=1
                     /transl_table=11
                     /product="ribosomal protein L20"
                     /protein_id="AMA97927.1"
                     /db_xref="GI:982743793"
     gene            complement(69889..70275)
                     /gene="rpl20"
     CDS             join(complement(71054..71167),141800..142031,
                     142568..142593)
                     /gene="rps12"
                     /trans_splicing
                     /codon_start=1
                     /transl_table=11
                     /product="ribosomal protein S12"
                     /protein_id="AMA97939.1"
                     /db_xref="GI:982743805"
     CDS             join(complement(71054..71167),complement(98640..98871),
                     complement(98078..98103))
                     /gene="rps12"
                     /trans_splicing
                     /codon_start=1
                     /transl_table=11
                     /product="ribosomal protein S12"
                     /protein_id="AMA97938.1"
                     /db_xref="GI:982743804"
     gene            join(complement(71054..71167),141800..142593)
                     /gene="rps12"
                     /trans_splicing
     gene            join(complement(71054..71167),complement(98078..98871))
                     /gene="rps12"
                     /trans_splicing
     CDS             join(complement(73318..73388),complement(72176..72467),
                     complement(71313..71543))
                     /gene="clpP"
                     /codon_start=1
                     /transl_table=11
                     /product="ClpP"
                     /protein_id="AMA97882.1"
                     /db_xref="GI:982743748"
     gene            complement(71313..73388)
                     /gene="clpP"
     CDS             73843..75369
                     /gene="psbB"
                     /codon_start=1
                     /transl_table=11
                     /product="PsbB"
                     /protein_id="AMA97909.1"
                     /db_xref="GI:982743775"
     gene            73843..75369
                     /gene="psbB"
     CDS             75565..75666
                     /gene="psbT"
                     /codon_start=1
                     /transl_table=11
                     /product="PsbT"
                     /protein_id="AMA97921.1"
                     /db_xref="GI:982743787"
     gene            75565..75666
                     /gene="psbT"
     CDS             complement(75753..75884)
                     /gene="psbN"
                     /codon_start=1
                     /transl_table=11
                     /product="PsbN"
                     /protein_id="AMA97920.1"
                     /db_xref="GI:982743786"
     gene            complement(75753..75884)
                     /gene="psbN"
     CDS             75987..76208
                     /gene="psbH"
                     /codon_start=1
                     /transl_table=11
                     /product="PsbH"
                     /protein_id="AMA97914.1"
                     /db_xref="GI:982743780"
     gene            75987..76208
                     /gene="psbH"
     CDS             join(76339..76344,77097..77738)
                     /gene="petB"
                     /codon_start=1
                     /transl_table=11
                     /product="PetB"
                     /protein_id="AMA97898.1"
                     /db_xref="GI:982743764"
     gene            76339..77738
                     /gene="petB"
     CDS             join(77927..77934,78678..79152)
                     /gene="petD"
                     /codon_start=1
                     /transl_table=11
                     /product="PetD"
                     /protein_id="AMA97899.1"
                     /db_xref="GI:982743765"
     gene            77927..79152
                     /gene="petD"
     CDS             complement(79286..80347)
                     /gene="rpoA"
                     /codon_start=1
                     /transl_table=11
                     /product="RpoA"
                     /protein_id="AMA97933.1"
                     /db_xref="GI:982743799"
     gene            complement(79286..80347)
                     /gene="rpoA"
     CDS             complement(80415..80831)
                     /gene="rps11"
                     /codon_start=1
                     /transl_table=11
                     /product="ribosomal protein S11"
                     /protein_id="AMA97937.1"
                     /db_xref="GI:982743803"
     gene            complement(80415..80831)
                     /gene="rps11"
     CDS             complement(80945..81058)
                     /gene="rpl36"
                     /codon_start=1
                     /transl_table=11
                     /product="ribosomal protein L36"
                     /protein_id="AMA97932.1"
                     /db_xref="GI:982743798"
     gene            complement(80945..81058)
                     /gene="rpl36"
     CDS             complement(81175..81408)
                     /gene="infA"
                     /codon_start=1
                     /transl_table=11
                     /product="InfA"
                     /protein_id="AMA97883.1"
                     /db_xref="GI:982743749"
     gene            complement(81175..81408)
                     /gene="infA"
     CDS             complement(81530..81934)
                     /gene="rps8"
                     /codon_start=1
                     /transl_table=11
                     /product="ribosomal protein S8"
                     /protein_id="AMA97950.1"
                     /db_xref="GI:982743816"
     gene            complement(81530..81934)
                     /gene="rps8"
     CDS             complement(82126..82494)
                     /gene="rpl14"
                     /codon_start=1
                     /transl_table=11
                     /product="ribosomal protein L14"
                     /protein_id="AMA97924.1"
                     /db_xref="GI:982743790"
     gene            complement(82126..82494)
                     /gene="rpl14"
     CDS             join(complement(83991..83999),complement(82630..83028))
                     /gene="rpl16"
                     /transl_table=11
                     /product="ribosomal protein L16"
                     /protein_id="AMA97925.1"
                     /db_xref="GI:982743791"
     gene            complement(82630..83999)
                     /gene="rpl16"
     CDS             complement(84147..84803)
                     /gene="rps3"
                     /codon_start=1
                     /transl_table=11
                     /product="ribosomal protein S3"
                     /protein_id="AMA97946.1"
                     /db_xref="GI:982743812"
     gene            complement(84147..84803)
                     /gene="rps3"
     CDS             complement(84788..85282)
                     /gene="rpl22"
                     /codon_start=1
                     /transl_table=11
                     /product="ribosomal protein L22"
                     /protein_id="AMA97928.1"
                     /db_xref="GI:982743794"
     gene            complement(84788..85282)
                     /gene="rpl22"
     CDS             complement(85349..85627)
                     /gene="rps19"
                     /codon_start=1
                     /transl_table=11
                     /product="ribosomal protein S19"
                     /protein_id="AMA97944.1"
                     /db_xref="GI:982743810"
     gene            complement(85349..85627)
                     /gene="rps19"
     CDS             join(complement(86773..87163),complement(85688..86121))
                     /gene="rpl2"
                     /codon_start=1
                     /transl_table=11
                     /product="ribosomal protein L2"
                     /protein_id="AMA97926.1"
                     /db_xref="GI:982743792"
     gene            complement(85688..87163)
                     /gene="rpl2"
     CDS             complement(87182..87463)
                     /gene="rpl23"
                     /codon_start=1
                     /transl_table=11
                     /product="ribosomal protein L23"
                     /protein_id="AMA97929.1"
                     /db_xref="GI:982743795"
     gene            complement(87182..87463)
                     /gene="rpl23"
     tRNA            complement(87629..87702)
                     /gene="trnI-CAU"
                     /product="tRNA-Ile"
                     /transcription="GCATCCATGGCTGAATGGTTAAAGCGCCCAACTCATAATTGG
                     CGAATTCGTAGGTTCAATTCCTACTGGATGCA"
     gene            complement(87629..87702)
                     /gene="trnI-CAU"
     CDS             87791..94048
                     /gene="ycf2"
                     /codon_start=1
                     /transl_table=11
                     /product="Ycf2"
                     /protein_id="AMA97955.1"
                     /db_xref="GI:982743821"
     gene            87791..94048
                     /gene="ycf2"
     repeat_region   93488..111592
                     /Identical_Bases="18,105"
                     /Mismatched_Bases=0
                     /Frequency=2
                     /Percent_Identical="100%"
                     /annotation_group="Repeat 1"
                     /All_Locations="93,488+; 147,183-"
                     /label="Repeat 1"
     tRNA            complement(94388..94468)
                     /gene="trnL-CAA"
                     /product="tRNA-Leu"
                     /transcription="GCCTTGGTGGTGAAATGGTAGACACGCGAGACTCAAAATCTC
                     GTGCTCAAGAGCGTGGAGGTTCGAGTCCTCTTCAAGGCA"
     gene            complement(94388..94468)
                     /gene="trnL-CAA"
     CDS             join(complement(96480..97256),complement(95042..95797))
                     /gene="ndhB"
                     /codon_start=1
                     /transl_table=11
                     /product="NdhB"
                     /protein_id="AMA97886.1"
                     /db_xref="GI:982743752"
     gene            complement(95042..97256)
                     /gene="ndhB"
     CDS             complement(97555..98022)
                     /gene="rps7"
                     /codon_start=1
                     /transl_table=11
                     /product="ribosomal protein S7"
                     /protein_id="AMA97948.1"
                     /db_xref="GI:982743814"
     gene            complement(97555..98022)
                     /gene="rps7"
     tRNA            100727..100798
                     /gene="trnV-GAC"
                     /product="tRNA-Val"
                     /transcription="AGGGATATAACTCAGCGGTAGAGTGTCACCTTGACGTGGTGG
                     AAGTCATCAGTTCGAGCCTGATTATCCCTA"
     gene            100727..100798
                     /gene="trnV-GAC"
     rRNA            101026..102516
                     /gene="rrn16"
                     /product="16S ribosomal RNA"
                     /transcription="TCTCATGGAGAGTTCGATCCTGGCTCAGGATGAACGCTGGCG
                     GCATGCTTAACACATGCAAGTCGGACGGGAAGTGGTGTTTCCAGTGGCGGACGGGTGA
                     GTAACGCGTAAGAACCTGCCCTTGGGAGGGGAACAACAGCTGGAAACGGCTGCTAATA
                     CCCCGTAGGCTGAGGAGCAAAAGGAGGAATCCGCCCGAGGAGGGGCTCGCGTCTGATT
                     AGCTAGTTGGTGAGGCAATAGCTTACCAAGGCGATGATCAGTAGCTGGTCCGAGAGGA
                     TGATCAGCCACACTGGGACTGAGACACGGCCCAGACTCCTACGGGAGGCAGCAGTGGG
                     GAATTTTCCGCAATGGGCGAAAGCCTGACGGAGCAATGCCGCGTGGAGGTAGAAGGCC
                     CACGGGTCGTGAACTTCTTTTCCCGGAGAAGAAGCAATGACGGTATCTGGGGAATAAG
                     CATCGGCTAACTCTGTGCCAGCAGCCGCGGTAATACAGAGGATGCAAGCGTTATCCGG
                     AATGATTGGGCGTAAAGCGTCTGTAGGTGGCTTTTTAAGTCCGCCGTCAAATCCCAGG
                     GCTCAACCCTGGACAGGCGGTGGAAACTACCAAGCTGGAGTACGGTAGGGGCAGAGGG
                     AATTTCCGGTGGAGCGGTGAAATGCGTAGAGATCGGAAAGAACACCAACGGCGAAAGC
                     ACTCTGCTGGGCCGACACTGACACTGAGAGACGAAAGCTAGGGGAGCGAATGGGATTA
                     GATACCCCAGTAGTCCTAGCCGTAAACGATGGATACTAGGCGCTGTGCGTATCGACCC
                     GTGCAGTGCTGTAGCTAACGCGTTAAGTATCCCGCCTGGGGAGTACGTTCGCAAGAAT
                     GAAACTCAAAGGAATTGACGGGGGCCCGCACAAGCGGTGGAGCATGTGGTTTAATTCG
                     ATGCAAAGCGAAGAACCTTACCAGGGCTTGACATGCCGCGAATCCTCTTGAAAGAGAG
                     GGGTGCCTTCGGGAACGCGGACACAGGTGGTGCATGGCTGTCGTCAGCTCGTGCCGTA
                     AGGTGTTGGGTTAAGTCCCGCAACGAGCGCAACCCTCGTGTTTAGTTGCCATCATTTA
                     GTTTGGAACCCTGAACAGACTGCCGGTGATAAGCCGGAGGAAGGTGAGGATGACGTCA
                     AGTCATCATGCCCCTTATGCCCTGGGCGACACACGTGCTACAATGGCCGGGACAAAGG
                     GTCGCGATCCCGCGAGGGTAAGCTAACTCCAAAAACCCGTCCTCAGTTCGGATTGCAG
                     GCTGCAACTCGCCTGCATGAAGCCGGAATCGCTAGTAATCGCCGGTCAGCCATACGGC
                     GGTGAATTCGTTCCCGGGCCTTGTACACACCGCCCGTCACACTATGGGAGCTGGCCAT
                     GCCCGAAGTCGTTACCTTAACCGCAAGGAGGGGGATGCCGAAGGCAGGGCTAGTGACT
                     GGAGTGAAGTCGTAACAAGGTAGCCGTACTGGAAGGTGCGGCTGGATCACCTCCTTT"
     gene            101026..102516
                     /gene="rrn16"
     tRNA            join(102811..102847,103815..103849)
                     /gene="trnI-GAU"
                     /product="tRNA-Ile"
                     /transcription="GGGCTATTAGCTCAGTGGTAGAGCGCGCCCCTGATAAGGGCG
                     AGGTCTCTGGTTCAAGTCCAGGATGGCCCA"
     gene            102811..103849
                     /gene="trnI-GAU"
     tRNA            join(103914..103951,104765..104799)
                     /gene="trnA-UGC"
                     /product="tRNA-Ala"
                     /transcription="GGGGATATAGCTCAGTTGGTAGAGCTCCGCTCTTGCAAGGCG
                     GATGTCAGCGGTTCGAGTCCGCTTATCTCCA"
     gene            103914..104799
                     /gene="trnA-UGC"
     rRNA            104952..107765
                     /gene="rrn23"
                     /product="23S ribosomal RNA"
                     /transcription="TTCAAACGAGGAAAGGCTTACGGTGGATACCTAGGCACCCAG
                     AGACGAGGAAGGGCGTAGTAAGCGACGAAATGCTTCGGGGAGTTGAAAATAAGCATAG
                     ATCCGGAGATTCCCGAATAGGTCAACCTTTAAAACTGCTGCTGAATCCATGGGCAGGC
                     AAGAGACAACCTGGCGAACTGAAACATCTTAGTAGCCAGAGGAAAAGAAAGCAAAAGC
                     GATTCCCGTAGTAGCGGCGAGCGAAATGGGAGCAGCCTAAACCGTGAAAACGGGGTTG
                     TGGGAGAGCAATACAAGCGTCGTGCTGCTAGGCGAAGCGGTGGAGTACTGCACCCTAG
                     ATGGCGAGAGTCCAGTAGCCGAAAGCATCACTAGCTTATGCTCTGACCCGAGTAGCAT
                     GGGGCACGTGGAATCCCGTGTGAATCAGCAAGGACCACCTTGCAAGGCTAAATACTCC
                     TGGGTGACCGATAGCGAAGTAGTACCGTGAGGGAAGGGTGAAAAGAACCCCCATCGGG
                     GAGTGAAATAGAACATGAAACCGTAAGCTCCCAAGCAGTGGGAGGAGCCCGGGGCTCT
                     GACCGCGTGCCTGTTGAAGAATGAGCCGGCGACTCATAGGCAGTGGCTTGGTTAAGGG
                     AACCCACCGGAGCCGTAGCGAAAGCGAGTCTTCATAGGGCAATTGTCACTGCTTATGG
                     ACCCGAACCTGGGTGATCTATCCATGACCAGGATGAAGCTTGGGTGAAACTAAGTGGA
                     GGTCCGAACCGACTGATGTTGAAGAATCAGCGGATGAGTTGTGGTTAGGGGTGAAATG
                     CCACTCGAACCCAGAGCTAGCTGGTTCTCCCCGAAATGCGTTGAGGCGCAGCAGTTGA
                     CTGGACATCTAGGGGTAAAGCACTGTTTCGGTGCGGGCCGCGAGAGCGGTACCAAATC
                     GAGGCAAACTCTGAATACTAGATATGACCTCAAAATAAAATAACAGGGGTCAAGGTCG
                     GCCAGTGAGACGATGGGGGATAAGCTTCATCGTCGAGAGGGAAACAGCCCGGATCACC
                     AGCTAAGGCCCCTAAATGACCGCTCAGTGATAAAGGAGGTAGGGGTGCAGAGACAGCC
                     AGGAGGTTTGCCTAGAAGCAGCCACCCTTGAAAGAGTGCGTAATAGCTCACTGATCGA
                     GCGCTCTTGCGCCGAAGATGAACGGGGCTAAGCGATCTGCCGAAGCTGTGGGATGTAA
                     AAATACATCGGTAGGGGAGCGTTCCGCCTTAGAGGGAAGCACCCGCGCGAGCGGTAGT
                     GGACGAAGCGGAAGCGAGAATGTCGGCTTGAGTAACGCAAACATTGGTGAGAATCCAA
                     TGCCCCGAAAACCTAAGGGTTCCTCCGCAAGGTTCGTCCACGGAGGGTGAGTCAGGGC
                     CTAAGATCAGGCCGAAAGGCGTAGTCGATGGACAACAGGTGAATATTCCTGTACTACC
                     CCTTGTTGGTCCCGAGGGACGGAGGAGGCTAGGTTAGCCGAAAGATGGTTATCGGTTC
                     AAGGACGTAAGGTGACCCTGCTTTGCAGGGTAAGAAGGGGTAGAGAAACTGCCTCGAG
                     CCAATGTTCGAGTACCAGGCGCTACGGCGCTGAAGTAACCCATGCCATACTCCCAGGA
                     AAAGCTCGAACGACCTTCAACAAAAGGGTACCTGTACCCGAAACCGACACAGGTAGGT
                     AGGTAGAGAATACCTAGGGGCGCGAGACAACTCTCTCTAAGGAACTCGGCAAAATAGC
                     CCCGTAACTTCGGGAGAAGGGGTGCCTCCTCACAAAGGGGGTCGCAGTGACCAGGCCC
                     GGGCGACTGTTTACCAAAAACACAGGTCTCCGCAAAGTCGTAAGACCATGTATGGGGG
                     CTGACGCCTGCCCAGTGCCGGAAGGTCAAGGAAGTTGGTGACCTGATGACAGGGGAGC
                     CGGCGACCGAAGCCCCGGTGAACGGCGGCCGTAACTATAACGGTCCTAAGGTAGCGAA
                     ATTCCTTGTCGGGTAAGTTCCGACCCGCACGAAAGGCGTAACGATCTGGGCACTGTCT
                     CGGAGAGAGGCTCGGTGAAATAGACATGTCTGTGAAGATGCGGACTACCTGCACCTGG
                     ACAGAAAGACCCTATGAAGCTTCACTGTTCCCTGGGATTGGCTTTGGGCCTTTCCTGC
                     GCAGCTTAGGTGGAAGGCGAAGAAGGCCTCCTTCCGGGGGGGCCCGAGCCATCAGTGA
                     GATACCACTCTGGAAGAGCTAGAATTCTAACCTTGTGTCAGGACCTACGGGCCAAGGG
                     ACAGTCTCAGGTAGACAGTTTCTATGGGGCGTAGGCCTCCCAAAAGGTAACGGAGGCG
                     TGCAAAGGTTTCCTCGGGCCGGACGGAGATTGGCCCTCGAGTGCAAAGGCAGAAGGGA
                     GCTTGACTGCAAGACCCACCCGTCGAGCAGGGACGAAAGTCGGCCTTAGTGATCCGAC
                     GGTGCCGAGTGGAAGGGCCGTCGCTCAACGGATAAAAGTTACTCTAGGGATAACAGGC
                     TGATCTTCCCCAAGAGCTCACATCGACGGGAAGGTTTGGCACCTCGATGTCGGCTCTT
                     CGCCACCTGGGGCTGTAGTATGTTCCAAGGGTTGGGCTGTTCGCCCATTAAAGCGGTA
                     CGTGAGCTGGGTTCAGAACGTCGTGAGACAGTTCGGTCCATATCCGGTGTGGGCGTTA
                     GAGCATTGAGAGGACCTTTCCCTAGTACGAGAGGACCGGGAAGGACGCACCTCTGGTG
                     TACCAGTTATCGTGCCCACGGTAAACGCTGGGTAGCCAAGTGCGGAGCGGATAACTGC
                     TGAAAGCATCTAAGTAGTAAGCCCACCCCAAGATGAGTGCTCTCCT"
     gene            104952..107765
                     /gene="rrn23"
     rRNA            107864..107966
                     /gene="rrn4.5"
                     /product="4.5S ribosomal RNA"
                     /transcription="GAAGGTCACGGCGAGACGAGCCGTTTATCATTACGATAGGTG
                     TCAAGTGGAAGTGCAGTGATGTATGCAGCTGAGGCATCCTAACAGACCGGTAGACTTG
                     AAC"
     gene            107864..107966
                     /gene="rrn4.5"
     rRNA            108225..108345
                     /gene="rrn5"
                     /product="5S ribosomal RNA"
                     /transcription="TATTCTGGTGTCCTAGGCGTAGAGGAACCACACCAATCCATC
                     CCGAACTTGGTGGTTAAACTCTACTGCGGTGACGATACTGTAGGGGAGGTCCTGCGGA
                     AAAATAGCTCGACGCCAGGAT"
     gene            108225..108345
                     /gene="rrn5"
     tRNA            108558..108631
                     /gene="trnR-ACG"
                     /product="tRNA-Arg"
                     /transcription="GGGCCTGTAGCTCAGAGGATTAGAGCACGTGGCTACGAACCA
                     CGGTGTCGGGGGTTCGAATCCCTCCTCGCCCA"
     gene            108558..108631
                     /gene="trnR-ACG"
     tRNA            complement(109215..109286)
                     /gene="trnN-GUU"
                     /product="tRNA-Asn"
                     /transcription="TCCTCAGTAGCTCAGTGGTAGAGCGGTCGGCTGTTAACTGAC
                     TGGTCGTAGGTTCGAATCCTACCTGGGGAG"
     gene            complement(109215..109286)
                     /gene="trnN-GUU"
     gene            109613..111670
                     /gene="ycf1"
     CDS             complement(111579..113813)
                     /gene="ndhF"
                     /codon_start=1
                     /transl_table=11
                     /product="NdhF"
                     /protein_id="AMA97891.1"
                     /db_xref="GI:982743757"
     gene            complement(111579..113813)
                     /gene="ndhF"
     CDS             114888..115049
                     /gene="rpl32"
                     /codon_start=1
                     /transl_table=11
                     /product="ribosomal protein L32"
                     /protein_id="AMA97930.1"
                     /db_xref="GI:982743796"
     gene            114888..115049
                     /gene="rpl32"
     tRNA            115978..116057
                     /gene="trnL-UAG"
                     /product="tRNA-Leu"
                     /transcription="GCCGCTATGGTGAAATCGGTAGACACGCTGCTCTTAGGAAGC
                     AGTGCGAGAGCATCTCGGTTCGAGTCCGAGTGGCGGCA"
     gene            115978..116057
                     /gene="trnL-UAG"
     CDS             116154..117128
                     /gene="ccsA"
                     /codon_start=1
                     /transl_table=11
                     /product="CcsA"
                     /protein_id="AMA97880.1"
                     /db_xref="GI:982743746"
     gene            116154..117128
                     /gene="ccsA"
     CDS             complement(117358..118860)
                     /gene="ndhD"
                     /exception="RNA editing"
                     /note="start ACG"
                     /codon_start=1
                     /transl_table=11
                     /product="NdhD"
                     /protein_id="AMA97889.1"
                     /db_xref="GI:982743755"
                     /translation="MNFFPWLTIIVILPIFAGSVIFFLPHRGNRVIRWYTICICILEL
                     LLTTYAFCYHFQLDDPLIQLVEDFKWIIFFDFHWRLGIDGLSIGPILLTGFITTLATL
                     AAWPVTRDSRLFHFLMLAMYSGQIGLFASRDLLLFFIMWELELIPVYLLLSMWGGKKR
                     LYSATKFILYTAGGSVFLLMGVLGVGLYGSTEPTLNLATLVNQSYPAALEIILYIGFF
                     IAFAVKSPIIPLHTWLPDTHGEAHYSTCMLLAGILLKMGAYGLIRINMELLSHAHSIF
                     SPWLVIVGTIQIIYAASTSLGQRNLKKRIAYSSVSHMGFILIGIGSINDTGLNGAILQ
                     IVSHGFIGAALFFLAGTSYDRIRLVYLDEMGGIAIPMPKIFTMFSSFSMASLALPGMS
                     GFVAELIVFFGIITSQKYLLISKLGITFVMAIGMILTPIYSLSMLRQMFYGYKLFNAP
                     NSYVFDSGPRELFVSIAIFIPVIGIGMYPDFVLSLSVDKVEVLLSNFVYR"
                     /modified_by="YY"
     gene            complement(117358..118860)
                     /gene="ndhD"
     CDS             complement(118976..119221)
                     /gene="psaC"
                     /codon_start=1
                     /transl_table=11
                     /product="PsaC"
                     /protein_id="AMA97905.1"
                     /db_xref="GI:982743771"
     gene            complement(118976..119221)
                     /gene="psaC"
     CDS             complement(119488..119793)
                     /gene="ndhE"
                     /codon_start=1
                     /transl_table=11
                     /product="NdhE"
                     /protein_id="AMA97890.1"
                     /db_xref="GI:982743756"
     gene            complement(119488..119793)
                     /gene="ndhE"
     CDS             complement(120016..120546)
                     /gene="ndhG"
                     /codon_start=1
                     /transl_table=11
                     /product="NdhG"
                     /protein_id="AMA97892.1"
                     /db_xref="GI:982743758"
     gene            complement(120016..120546)
                     /gene="ndhG"
     CDS             complement(120910..121413)
                     /gene="ndhI"
                     /codon_start=1
                     /transl_table=11
                     /product="NdhI"
                     /protein_id="AMA97894.1"
                     /db_xref="GI:982743760"
     gene            complement(120910..121413)
                     /gene="ndhI"
     CDS             join(complement(123125..123677),
                     complement(121514..122052))
                     /gene="ndhA"
                     /codon_start=1
                     /transl_table=11
                     /product="NdhA"
                     /protein_id="AMA97885.1"
                     /db_xref="GI:982743751"
     gene            complement(121514..123677)
                     /gene="ndhA"
     CDS             complement(123679..124860)
                     /gene="ndhH"
                     /codon_start=1
                     /transl_table=11
                     /product="NdhH"
                     /protein_id="AMA97893.1"
                     /db_xref="GI:982743759"
     gene            complement(123679..124860)
                     /gene="ndhH"
     CDS             complement(124951..125223)
                     /gene="rps15"
                     /codon_start=1
                     /transl_table=11
                     /product="ribosomal protein S15"
                     /protein_id="AMA97941.1"
                     /db_xref="GI:982743807"
     gene            complement(124951..125223)
                     /gene="rps15"
     CDS             complement(125584..131058)
                     /gene="ycf1"
                     /codon_start=1
                     /transl_table=11
                     /product="Ycf1"
                     /protein_id="AMA97952.1"
                     /db_xref="GI:982743818"
     gene            complement(125584..131058)
                     /gene="ycf1"
     repeat_region   complement(129079..147183)
                     /Identical_Bases="18,105"
                     /Mismatched_Bases=0
                     /Frequency=2
                     /Percent_Identical="100%"
                     /annotation_group="Repeat 1"
                     /All_Locations="93,488+; 147,183-"
                     /label="Repeat 1"
     tRNA            131385..131456
                     /gene="trnN-GUU"
                     /product="tRNA-Asn"
                     /transcription="TCCTCAGTAGCTCAGTGGTAGAGCGGTCGGCTGTTAACTGAC
                     TGGTCGTAGGTTCGAATCCTACCTGGGGAG"
     gene            131385..131456
                     /gene="trnN-GUU"
     tRNA            complement(132040..132113)
                     /gene="trnR-ACG"
                     /product="tRNA-Arg"
                     /transcription="GGGCCTGTAGCTCAGAGGATTAGAGCACGTGGCTACGAACCA
                     CGGTGTCGGGGGTTCGAATCCCTCCTCGCCCA"
     gene            complement(132040..132113)
                     /gene="trnR-ACG"
     rRNA            complement(132326..132446)
                     /gene="rrn5"
                     /product="5S ribosomal RNA"
                     /transcription="TATTCTGGTGTCCTAGGCGTAGAGGAACCACACCAATCCATC
                     CCGAACTTGGTGGTTAAACTCTACTGCGGTGACGATACTGTAGGGGAGGTCCTGCGGA
                     AAAATAGCTCGACGCCAGGAT"
     gene            complement(132326..132446)
                     /gene="rrn5"
     rRNA            complement(132705..132807)
                     /gene="rrn4.5"
                     /product="4.5S ribosomal RNA"
                     /transcription="GAAGGTCACGGCGAGACGAGCCGTTTATCATTACGATAGGTG
                     TCAAGTGGAAGTGCAGTGATGTATGCAGCTGAGGCATCCTAACAGACCGGTAGACTTG
                     AAC"
     gene            complement(132705..132807)
                     /gene="rrn4.5"
     rRNA            complement(132906..135719)
                     /gene="rrn23"
                     /product="23S ribosomal RNA"
                     /transcription="TTCAAACGAGGAAAGGCTTACGGTGGATACCTAGGCACCCAG
                     AGACGAGGAAGGGCGTAGTAAGCGACGAAATGCTTCGGGGAGTTGAAAATAAGCATAG
                     ATCCGGAGATTCCCGAATAGGTCAACCTTTAAAACTGCTGCTGAATCCATGGGCAGGC
                     AAGAGACAACCTGGCGAACTGAAACATCTTAGTAGCCAGAGGAAAAGAAAGCAAAAGC
                     GATTCCCGTAGTAGCGGCGAGCGAAATGGGAGCAGCCTAAACCGTGAAAACGGGGTTG
                     TGGGAGAGCAATACAAGCGTCGTGCTGCTAGGCGAAGCGGTGGAGTACTGCACCCTAG
                     ATGGCGAGAGTCCAGTAGCCGAAAGCATCACTAGCTTATGCTCTGACCCGAGTAGCAT
                     GGGGCACGTGGAATCCCGTGTGAATCAGCAAGGACCACCTTGCAAGGCTAAATACTCC
                     TGGGTGACCGATAGCGAAGTAGTACCGTGAGGGAAGGGTGAAAAGAACCCCCATCGGG
                     GAGTGAAATAGAACATGAAACCGTAAGCTCCCAAGCAGTGGGAGGAGCCCGGGGCTCT
                     GACCGCGTGCCTGTTGAAGAATGAGCCGGCGACTCATAGGCAGTGGCTTGGTTAAGGG
                     AACCCACCGGAGCCGTAGCGAAAGCGAGTCTTCATAGGGCAATTGTCACTGCTTATGG
                     ACCCGAACCTGGGTGATCTATCCATGACCAGGATGAAGCTTGGGTGAAACTAAGTGGA
                     GGTCCGAACCGACTGATGTTGAAGAATCAGCGGATGAGTTGTGGTTAGGGGTGAAATG
                     CCACTCGAACCCAGAGCTAGCTGGTTCTCCCCGAAATGCGTTGAGGCGCAGCAGTTGA
                     CTGGACATCTAGGGGTAAAGCACTGTTTCGGTGCGGGCCGCGAGAGCGGTACCAAATC
                     GAGGCAAACTCTGAATACTAGATATGACCTCAAAATAAAATAACAGGGGTCAAGGTCG
                     GCCAGTGAGACGATGGGGGATAAGCTTCATCGTCGAGAGGGAAACAGCCCGGATCACC
                     AGCTAAGGCCCCTAAATGACCGCTCAGTGATAAAGGAGGTAGGGGTGCAGAGACAGCC
                     AGGAGGTTTGCCTAGAAGCAGCCACCCTTGAAAGAGTGCGTAATAGCTCACTGATCGA
                     GCGCTCTTGCGCCGAAGATGAACGGGGCTAAGCGATCTGCCGAAGCTGTGGGATGTAA
                     AAATACATCGGTAGGGGAGCGTTCCGCCTTAGAGGGAAGCACCCGCGCGAGCGGTAGT
                     GGACGAAGCGGAAGCGAGAATGTCGGCTTGAGTAACGCAAACATTGGTGAGAATCCAA
                     TGCCCCGAAAACCTAAGGGTTCCTCCGCAAGGTTCGTCCACGGAGGGTGAGTCAGGGC
                     CTAAGATCAGGCCGAAAGGCGTAGTCGATGGACAACAGGTGAATATTCCTGTACTACC
                     CCTTGTTGGTCCCGAGGGACGGAGGAGGCTAGGTTAGCCGAAAGATGGTTATCGGTTC
                     AAGGACGTAAGGTGACCCTGCTTTGCAGGGTAAGAAGGGGTAGAGAAACTGCCTCGAG
                     CCAATGTTCGAGTACCAGGCGCTACGGCGCTGAAGTAACCCATGCCATACTCCCAGGA
                     AAAGCTCGAACGACCTTCAACAAAAGGGTACCTGTACCCGAAACCGACACAGGTAGGT
                     AGGTAGAGAATACCTAGGGGCGCGAGACAACTCTCTCTAAGGAACTCGGCAAAATAGC
                     CCCGTAACTTCGGGAGAAGGGGTGCCTCCTCACAAAGGGGGTCGCAGTGACCAGGCCC
                     GGGCGACTGTTTACCAAAAACACAGGTCTCCGCAAAGTCGTAAGACCATGTATGGGGG
                     CTGACGCCTGCCCAGTGCCGGAAGGTCAAGGAAGTTGGTGACCTGATGACAGGGGAGC
                     CGGCGACCGAAGCCCCGGTGAACGGCGGCCGTAACTATAACGGTCCTAAGGTAGCGAA
                     ATTCCTTGTCGGGTAAGTTCCGACCCGCACGAAAGGCGTAACGATCTGGGCACTGTCT
                     CGGAGAGAGGCTCGGTGAAATAGACATGTCTGTGAAGATGCGGACTACCTGCACCTGG
                     ACAGAAAGACCCTATGAAGCTTCACTGTTCCCTGGGATTGGCTTTGGGCCTTTCCTGC
                     GCAGCTTAGGTGGAAGGCGAAGAAGGCCTCCTTCCGGGGGGGCCCGAGCCATCAGTGA
                     GATACCACTCTGGAAGAGCTAGAATTCTAACCTTGTGTCAGGACCTACGGGCCAAGGG
                     ACAGTCTCAGGTAGACAGTTTCTATGGGGCGTAGGCCTCCCAAAAGGTAACGGAGGCG
                     TGCAAAGGTTTCCTCGGGCCGGACGGAGATTGGCCCTCGAGTGCAAAGGCAGAAGGGA
                     GCTTGACTGCAAGACCCACCCGTCGAGCAGGGACGAAAGTCGGCCTTAGTGATCCGAC
                     GGTGCCGAGTGGAAGGGCCGTCGCTCAACGGATAAAAGTTACTCTAGGGATAACAGGC
                     TGATCTTCCCCAAGAGCTCACATCGACGGGAAGGTTTGGCACCTCGATGTCGGCTCTT
                     CGCCACCTGGGGCTGTAGTATGTTCCAAGGGTTGGGCTGTTCGCCCATTAAAGCGGTA
                     CGTGAGCTGGGTTCAGAACGTCGTGAGACAGTTCGGTCCATATCCGGTGTGGGCGTTA
                     GAGCATTGAGAGGACCTTTCCCTAGTACGAGAGGACCGGGAAGGACGCACCTCTGGTG
                     TACCAGTTATCGTGCCCACGGTAAACGCTGGGTAGCCAAGTGCGGAGCGGATAACTGC
                     TGAAAGCATCTAAGTAGTAAGCCCACCCCAAGATGAGTGCTCTCCT"
     gene            complement(132906..135719)
                     /gene="rrn23"
     tRNA            join(complement(136720..136757),
                     complement(135872..135906))
                     /gene="trnA-UGC"
                     /product="tRNA-Ala"
                     /transcription="GGGGATATAGCTCAGTTGGTAGAGCTCCGCTCTTGCAAGGCG
                     GATGTCAGCGGTTCGAGTCCGCTTATCTCCA"
     gene            complement(135872..136757)
                     /gene="trnA-UGC"
     tRNA            join(complement(137824..137860),
                     complement(136822..136856))
                     /gene="trnI-GAU"
                     /product="tRNA-Ile"
                     /transcription="GGGCTATTAGCTCAGTGGTAGAGCGCGCCCCTGATAAGGGCG
                     AGGTCTCTGGTTCAAGTCCAGGATGGCCCA"
     gene            complement(136822..137860)
                     /gene="trnI-GAU"
     rRNA            complement(138155..139645)
                     /gene="rrn16"
                     /product="16S ribosomal RNA"
                     /transcription="CTCATGGAGAGTTCGATCCTGGCTCAGGATGAACGCTGGCGG
                     CATGCTTAACACATGCAAGTCGGACGGGAAGTGGTGTTTCCAGTGGCGGACGGGTGAG
                     TAACGCGTAAGAACCTGCCCTTGGGAGGGGAACAACAGCTGGAAACGGCTGCTAATAC
                     CCCGTAGGCTGAGGAGCAAAAGGAGGAATCCGCCCGAGGAGGGGCTCGCGTCTGATTA
                     GCTAGTTGGTGAGGCAATAGCTTACCAAGGCGATGATCAGTAGCTGGTCCGAGAGGAT
                     GATCAGCCACACTGGGACTGAGACACGGCCCAGACTCCTACGGGAGGCAGCAGTGGGG
                     AATTTTCCGCAATGGGCGAAAGCCTGACGGAGCAATGCCGCGTGGAGGTAGAAGGCCC
                     ACGGGTCGTGAACTTCTTTTCCCGGAGAAGAAGCAATGACGGTATCTGGGGAATAAGC
                     ATCGGCTAACTCTGTGCCAGCAGCCGCGGTAATACAGAGGATGCAAGCGTTATCCGGA
                     ATGATTGGGCGTAAAGCGTCTGTAGGTGGCTTTTTAAGTCCGCCGTCAAATCCCAGGG
                     CTCAACCCTGGACAGGCGGTGGAAACTACCAAGCTGGAGTACGGTAGGGGCAGAGGGA
                     ATTTCCGGTGGAGCGGTGAAATGCGTAGAGATCGGAAAGAACACCAACGGCGAAAGCA
                     CTCTGCTGGGCCGACACTGACACTGAGAGACGAAAGCTAGGGGAGCGAATGGGATTAG
                     ATACCCCAGTAGTCCTAGCCGTAAACGATGGATACTAGGCGCTGTGCGTATCGACCCG
                     TGCAGTGCTGTAGCTAACGCGTTAAGTATCCCGCCTGGGGAGTACGTTCGCAAGAATG
                     AAACTCAAAGGAATTGACGGGGGCCCGCACAAGCGGTGGAGCATGTGGTTTAATTCGA
                     TGCAAAGCGAAGAACCTTACCAGGGCTTGACATGCCGCGAATCCTCTTGAAAGAGAGG
                     GGTGCCTTCGGGAACGCGGACACAGGTGGTGCATGGCTGTCGTCAGCTCGTGCCGTAA
                     GGTGTTGGGTTAAGTCCCGCAACGAGCGCAACCCTCGTGTTTAGTTGCCATCATTTAG
                     TTTGGAACCCTGAACAGACTGCCGGTGATAAGCCGGAGGAAGGTGAGGATGACGTCAA
                     GTCATCATGCCCCTTATGCCCTGGGCGACACACGTGCTACAATGGCCGGGACAAAGGG
                     TCGCGATCCCGCGAGGGTAAGCTAACTCCAAAAACCCGTCCTCAGTTCGGATTGCAGG
                     CTGCAACTCGCCTGCATGAAGCCGGAATCGCTAGTAATCGCCGGTCAGCCATACGGCG
                     GTGAATTCGTTCCCGGGCCTTGTACACACCGCCCGTCACACTATGGGAGCTGGCCATG
                     CCCGAAGTCGTTACCTTAACCGCAAGGAGGGGGATGCCGAAGGCAGGGCTAGTGACTG
                     GAGTGAAGTCGTAACAAGGTAGCCGTACTGGAAGGTGCGGCTGGATCACCTCCTTT"
     gene            complement(138155..139645)
                     /gene="rrn16"
     tRNA            complement(139873..139944)
                     /gene="trnV-GAC"
                     /product="tRNA-Val"
                     /transcription="AGGGATATAACTCAGCGGTAGAGTGTCACCTTGACGTGGTGG
                     AAGTCATCAGTTCGAGCCTGATTATCCCTA"
     gene            complement(139873..139944)
                     /gene="trnV-GAC"
     CDS             142649..143116
                     /gene="rps7"
                     /codon_start=1
                     /transl_table=11
                     /product="ribosomal protein S7"
                     /protein_id="AMA97949.1"
                     /db_xref="GI:982743815"
     gene            142649..143116
                     /gene="rps7"
     CDS             join(143415..144191,144874..145629)
                     /gene="ndhB"
                     /codon_start=1
                     /transl_table=11
                     /product="NdhB"
                     /protein_id="AMA97887.1"
                     /db_xref="GI:982743753"
     gene            143415..145629
                     /gene="ndhB"
     tRNA            146203..146283
                     /gene="trnL-CAA"
                     /product="tRNA-Leu"
                     /transcription="GCCTTGGTGGTGAAATGGTAGACACGCGAGACTCAAAATCTC
                     GTGCTCAAGAGCGTGGAGGTTCGAGTCCTCTTCAAGGCA"
     gene            146203..146283
                     /gene="trnL-CAA"
ORIGIN      
        1 ttaaagaaag cactgtatat tccgttcttc cgcaaatcct ttaagttctt ttcccacgcg
       61 ctttcatcct ctacctagga ggcgttccgc gacgtcctcc caatgtttct ttggtagatc
      121 tgttggcaat ttttataacc gtgaaatttt tttcatcgat ttgttataac ttcttttact
      181 tatattcaat agttcctctc ccatttttgg tttaaggaca gtatagattt tagactgtcg
      241 gtatttctcc tcttctagtt tttttaatgt ctcctcttgt tcttttaatt ctttactttt
      301 ttttatgtta tcaaattcct gaaatgacga tgtcatgcca gtaatgttaa atgttttgtg
      361 tttgacatta agtaatgtgt tggtttgtga acacgggctt ggtgttaata attctttaaa
      421 agtattaact cgtaagggag cccttctaca aggacgcttg gagtgtcctg cttgcagacc
      481 ttctcctcct atcttaatat cgatttgctt cgacaaggga aaaccaggtc tttccccatt
      541 cagtgagctc cttccgggct ccgttggatc aaagtccatt gcatgggctt gattcaaaat
      601 tcgaaatatt ttgttccgga aacctgattt cgtattaaaa cgatgaaagg gtagaaaaaa
      661 gggtaaaact accaatgaga acaccacaaa gtacactaag acaccctttt ttttacacca
      721 tgagaatcat tatcatgatt attgaaaagt aatctaatga tacatttatg gaaatccata
      781 taaaatatcc tagtcaaatt tttaaaaaag tcgaactttt aaaagagtca tctcatagat
      841 ggaatagtag gaactagaat tagtagcaaa ttaaaacata tgaacactaa gaactagcat
      901 tagtattgag actagaactc atagggttta tttatattta tataatatat tttaatttta
      961 tataaaacct ccaaataaaa ttagattaat atttattttt gatttgtttg taacaggatc
     1021 ggggcctttc tagctgggcg aacgacggga attgaacccg cgcatggtgg attcacaatc
     1081 cactgccttg atccacttgg ctacatccgc cccgccaatt ttcttttatt tatttattaa
     1141 ttatttatat ttattaaaga aaaaaaagga ttcctttttg atcattcaaa aatatttgtt
     1201 tatctaaaac agtctgaaat ataaaaagaa gaaataccgc cctcttgata gaacaagagg
     1261 gcggtattgc ttttttttta tttcaaaaaa ctcgtatata ctaaaacccg gtcttaccca
     1321 tttgtagatg gagcttcaac agcagctagg tctagaggaa agttatgagc attacgttcg
     1381 tgcataactt ccataccaag gttagcgcgg ttaatgatat cagcccaagt attaattaca
     1441 cggccttgac tgtcaactac agattggttg aaattgaaac cgtttaggtt aaacgccata
     1501 gtgctgatac ctaaagcagt aaaccagata cctactacag gccaagcggc taggaagaag
     1561 tgtaaagaac gagagttgtt gaaactagca tattggaaga tcaatcggcc aaaataacca
     1621 tgagcggcta cgatattata agtttcttcc tcttgcccga acctgtaacc ttcattagca
     1681 gattcatttt ctgtggtttc cctgatcaaa ctagaggtta ccaaggaacc atgcatagca
     1741 ctaaataggg aaccgccgaa tacaccagct acgcctaaca tgtgaaatgg gtgcataagg
     1801 atgttgtgct cagcctggaa tacaatcatg aagttgaaag taccagagat tcctagaggc
     1861 ataccatcag aaaaacttcc ttgaccaatt gggtatatca agaaaacagc agtagcagct
     1921 gcaacaggag ctgaatatgc aacagcaatc caaggtcgca tacccagacg gaaactaagt
     1981 tcccactcac gacccatgta gcaagctaca ccaagtaaaa agtgtagaac gattaattca
     2041 taaggaccgc cattgtataa ccattcatca acagaagccg cttcccagat tggataaaag
     2101 tgcaaaccta tagctgcaga agtcggaata atggcaccgg aaataatatt gttgccataa
     2161 agtagagatc cagaaacagg ttcacgaata ccatcaatat ctactggagg agcagcaatg
     2221 aaggcgataa taaatacaga agttgcggtc aataaagtag gaatcatcaa aacaccaaac
     2281 catccaatgt aaagacggtt ttcggtgctg gttatccagt tacagaagcg accccatagg
     2341 ctttcgcttt cgcgtctctc taaaatagca gtcatgagaa aatcttggtt tatttaatta
     2401 tcagggactc ccaagcacac gaattttata taactcgaaa tataaggctt gttattcaat
     2461 aatataacat tacttttatg tttttgtcaa ccaatattta tctagaccta tccaagcttt
     2521 ttataagtat attgttgaaa aaaaagtaat tctatatacc cccctttttg gcggtgggtt
     2581 gcccgggatt cgaacccgga actagtcgga tggagtagat aatttccctg ttaaataggt
     2641 aaacacccct ccccaaaccg tgcttgcatt tttcattgca cacggctttc cctatgtata
     2701 catttaaaac ccggtttctt acttagaact ttaaaaaagt tgaatactcg gttgatttaa
     2761 cccttactac atcctacatc aacatttcag aaaaaaaatt gttatcttca ttttttatct
     2821 tcattaccta catttttagt gacaatttac atgatttcct aacgaatcat tcaattaata
     2881 actggccaaa tcattgatac aaataatatc caaataccaa atacgccttc tatataacct
     2941 ctgcgaagtg gaagaagctc ttgtaaaggt caaataaagg acttgctctt ccgccgtaaa
     3001 gaattcttcc aataaccccg agcccgatct tttcaaaaaa gaacgtacag tacttttatg
     3061 tttacgagcc aaagttctag cacaagacag tcgaagtata tactttattc gatacaaact
     3121 ctttttttgt gaggatccac tataataatg agaaatattt ctgcagatac gcccaaatcg
     3181 gacaacaata tcagaatctg ataaatcagt ccaaaccgcc ttactaatag ggtgccccaa
     3241 tacgttacaa aatctcgcct tagccaatga tccaattaga ggaacaattg gaacaagagt
     3301 atcgaactta ttaataggat tatcaattat aaatgcattt tctagcattt gactgcttac
     3361 cattgaaggg tttagtcgcg cacttgatag atagcccaga agagctaggg aatgattata
     3421 taattggttt atacagatcc gtcccggctg agaccatagg taaaaatgac atttccataa
     3481 attgacaaaa taatatgtcc attttttcat caaaaggggc gtcccttttg aagcgagaat
     3541 ggattttcct tgataactaa tataatgcat gaaagggtcc ttaaacaacc atagattgtc
     3601 ctgaaaggcc ttagcaaaag cttctacaag tccaagatgt tttagttttc catataaaaa
     3661 gattcgttca agaagggttc cagaagacgt tgagcataaa tgagaagatt tgttacgaag
     3721 aaagacgaag atggattcgt attcacatag atgagaatta tataggacga agaaaaacct
     3781 ttgatttctt tttgaaaaac aagaactggc tttatttgga gtattccaaa tacgatactc
     3841 gtggagaaag aatcttaata aatgtaaaga agaagcgtct tttacccagt agcgaagagt
     3901 ttgaactaat atttccagat ggactgggta gggtattagt atctctaaca cataaattaa
     3961 atgtgaaaat ttgtcctcta aaaaagggaa tattgaatga attgatcgta aattatgaga
     4021 tttaactatt cctttccttt ctagcgaaga taataatcgg agataaaacg gaatttctac
     4081 aatgactgca aatccttctg atatcatttg aaaattaaaa tttttgttgc gcccaaaaaa
     4141 ggtattttgg gtaaaatcat tagcaaaaag aatcaaatga ttctgttcat actgatacat
     4201 tcgctcaatt gcacgtttca caattagtaa gctgaactta ttagaacctg cattttccaa
     4261 gaaaacggat ctatttatat ttaaaccatg atcatgcgca agtgcataaa tatactcctg
     4321 aaagataagt ggatataaga agtagtgttg ttgagatcta tttagcttta aatatctttg
     4381 gaattcttcc attttgaatt ctagttgaac taaaggtaga ggattttgag ggttatcaat
     4441 gaaacatagt gcgatacagt caaaacgagg tattcgagta ataaacgaat agatacctcg
     4501 gggatacagg taaacttatc aatggattat ctatcctctc ttttccattt aaacgaataa
     4561 gtttatgttc gttataggat aacaaaagac ttagaaatcc tttatttttt caacctaatc
     4621 gctcttttga ttttggaatt tttttatcaa tatactgttt cttctacaca cacatttcta
     4681 ttccataatg gaaaatgtca atagttagga ttcattaaaa tataaagaat tcgttcatgg
     4741 gataatccct tcccgtatca ggcactaata catttttaac gtttaattag atcgggtaat
     4801 cgttcaaatt aagaacagaa gctcgttgct ttttccctat aatcaataat catatcatat
     4861 atcatatatt caataaataa ataaattgaa gccattaggg ctctatatcc atttattcat
     4921 ccgacccaac ttgaaattga attcattttg ttccgtttca aaaaagaaca caacggtttg
     4981 taccgattcg gaaagaatga aatattctca gaactcttcg ttgatccgac atgctatttt
     5041 ttccattcat tccctttcag gatcagtcgt ggtcttccaa actttaccga tggtatggac
     5101 gaatccctcg cttcatccaa atgtgtaaaa gatcctagcc gcacttaaaa gccgagtact
     5161 ctaccgttga gttagcaacc caaatataaa aagtttatga aaatacaatc aaaaaaaaaa
     5221 gatagataaa tgtcaaaatt tatagaccac ctcttcgttc ttatgttatc gacttttaaa
     5281 tcaaaacccc tattcttatt atatcaaaga gaattcaagg aatcccatca tttgaataat
     5341 ataaggtaaa aatcaaaccg ctcggacaaa aacaaattta tcgacttatc acgatgaatt
     5401 atatttgttc gatacactgt tgtcaatata aatgttgaga aaataataca acagaaaaac
     5461 aaaataaata taaatggaat ttttttcaat actattaaaa aagggcttgt gttggattgg
     5521 cactacatag ctgaaaaaag tttagataga ggaataaaaa aataccaagt agaaaaaaaa
     5581 tatcagattg aatcaataat caataataag taactagaat aaaaaaggga ggattccttg
     5641 gttattactt attagtattc aacgaaaacc gaccaattga aggaactccc agaattttat
     5701 atttctagga tcaagcaact cgagttttgt cgttctagaa catgagattt tatagaagca
     5761 atgaaaaata gatatgagta gaatccaaaa aaggaaaaaa gtatatatat aaatacaaaa
     5821 tttatataag aattactatc cctttctatt tctttatttc cttaattcaa ttttgtttga
     5881 ttaggaccaa attacttaaa aacctctgcc ttttttaaaa gataccgaac agttcctgtg
     5941 ggctgagcgc ccttttcaag gaaatataga atagcaggaa cgtttaaata actttgattc
     6001 tttatcggat cataaaaacc tacgttccga agatctcttc cttctcttcg ggatcgaaca
     6061 tcaattgcaa cgattcgata gacggctcat tgggatagat ctaagtaaat gaacaagacc
     6121 ccccctagaa acgtatagga agttttctcc tcgtacggct cgagaaaaaa tgatttggag
     6181 ttttgtctac gtatagaatt ctaatttctg gcaaaggagt tgataaaata aattagaatg
     6241 ggatttaact catttttttc ttcctccttc ctgaaaaaat aaaaatcatt tgtacccata
     6301 actcaagttg gataattctc aaagagctta aaagaaaaaa atctttaggc aatttatttc
     6361 attttttgaa tggtctttaa ccccctcttg cttgtctcat ttaatcttta ttattatcca
     6421 gttattgaga caattgaaaa aacggtgttt ccttgttctg ggatcctttt tttgttttaa
     6481 atcagtgggt ttagacatta cttcggtgct tcttaatcct tacaaaatgg cagcaacata
     6541 ccccttttgt gatttctttc tatcaaagaa tcatataaac gctcgattcc cgcgtgatac
     6601 actttgaatc gaaagacttt tctcaatttc aacaaatttt acttttgaat taaaaacttg
     6661 actgaatcgg atcctttcaa tttctatatt gatatatatg atatacttac aaagttgttc
     6721 caatttattg attggtatta accctagatt cttgccccct gaaagatgaa tccatacttt
     6781 ctacccgagc tccatcatgt actatattca ttacaaccta acaaaaaagg attctagtga
     6841 aaacagaaca gatgtcgggt caagagcacc ttcattcata gaaaagatgg cggatgtaag
     6901 aataaaaatc cacaacggat cgtgtccttc aagtcgcacg ttgctttcta ccacagcgtt
     6961 tcaaacgaag ttttaccata acaaaaaatt cctctaattt ggaacccata tggaattgat
     7021 tcaattatgg aatcatgaat agtcattggt tccgtcgata cataaacata ttaatctata
     7081 cccttttttc ttctatacaa attcttctat acaaagatgg caaaaatttt tttgaagcaa
     7141 tcttagcaag atcccaccta ttattgtatg ttattgtatg aatgcaacac tttaacttta
     7201 ctttttatta aaaaaattaa aatatctgtt tcttttcgaa ttgaatcatc aacgatttaa
     7261 agcagataaa tggattgaca aaaaaacccc attttatttt tttgtgtgag atagataaaa
     7321 aagaccgatc gaagagaata ttaaagtact tgttctttcg attcgaattt tattaataag
     7381 ataagatgaa cgaattaggg gtttttcgta cctatgagat agactgaact acagtcttta
     7441 ttatggatcc gttacatatg taacttgatt cgttattaat gagattcgga catacacaga
     7501 tatacatata tttaaaataa gacctcctgt tactgttact aattaagaac tatctatccc
     7561 acgacgctct gggaatgctg aatcagaaca aaaataaaaa aggatacctt ttggggaaag
     7621 gatactctct agggacaaag acaaacaagt ccagattagg cgcttgctcc taatttttta
     7681 gtttacccaa acccagtctt gtcttaagag acttaatccc attaattgaa tgtaataacc
     7741 ctcctcttgt ttagaataaa gagatcctaa taatttggct accccatttt tttcagttta
     7801 atttgaatgg ataaagaata agattaggaa agaagtgctc tttattagtg taattcaaaa
     7861 taaaatgtat cgttgaaaat ttaaaaagat atgagacgta aggttttttc ttcaaattaa
     7921 gtagctataa accccttcaa tatgaaagga atgaacatat catatgatga aaaatccggc
     7981 catactttat tttttaatta gttgaattca actagggtgt gacctatgtt accatcatat
     8041 cttgatgaca aacaaatcta tttagtaata tctgtatgtt gtgaaaaaca aagatatgat
     8101 tcataaaaga atcattcaaa attctaaaag aaacaagaat gacattctat ccaactatcc
     8161 aatattaggc atttaaacat aacgttactt taaaaataaa cttttactct gatacaatgt
     8221 atctacctgg gacgaaagga ttcgaacctc cgaataccgg gaccaaaacc cgttgcctta
     8281 ccacttggcc acgccccatc tatacttcca ttctatacta ataaagaata atattagtat
     8341 tgggtcttgg tcaattacgg ggcaatttta tatataaaat ttttatagaa tagattagat
     8401 tcttgctagg atttttacgc gtgtagatat agaattcagc cgaattcatt gatcattaca
     8461 taaaatttaa ttaagatatt ctatgaaagt attatttctt ctattctcct ttgtttgaga
     8521 attggggaat ttttgattgg gtgggttcaa agaaaaagaa ggatttttgt ctaccttact
     8581 ttacttcatt ttccttatat cattaactca atcaaaatgc aattatctcc aagaacaaaa
     8641 cgcctgttat gcttaatata tttagtttga tctgcatttg tcttaattat gccttttatt
     8701 cgagtagtct tttattcgcc aaattgcccg aggcctacgc ttttttgaat ccaatcgtag
     8761 atcttatgcc agtcatacct ttgttctttt ttctcttagc cttcgtttgg caagctgctg
     8821 taagttttcg atgagatcct taatattatt ctataaaatt aatgctttat tagtcttata
     8881 ctataaacct tcgattcaaa cattgaaagt ctgaaagtct tggttggata gcttcgagaa
     8941 atccaaatct ggctcacccc ggattctcca ttctgccctt ttgaaagacc ctatatataa
     9001 ggttaaggtt aggatccccc acaatatcta attggaggta tgaaataaat ttttggtaat
     9061 ggaggatcta ttctcttttc tcattttttt ttccaaaaaa agatcttgga gattgtgtaa
     9121 tgcttactct caaacttttc gtttacacag tagtgatatt ctttgtttct ctatttatct
     9181 ttggattcct atctaatgat ccggggcgta atcctggacg tgaagaataa aaaagggagt
     9241 tttcattttc attgcttgat ttttaaattt tcttaggatt ttttatctat tccacatggt
     9301 taaccaggaa acattaaatt aaaaaggatt ggcgaaattt gaaagagaaa tcaaatatta
     9361 agtcatcaac aaaaacggaa agagagggat tcgaaccctc ggtacgaata actcgtacaa
     9421 cggattagca atccgccgct ttagtccact cagccatctc tcccaattga aaaagataat
     9481 tactatgtta tattacacat gaaataagga tttaaaaagt atttctttct ctttctttat
     9541 cttatctata ttctatctac aacttttatt agcaattaca gttagttcaa gtaagggatc
     9601 gaaagattca atagaaaaaa aaagaaagaa gacccctttg ctttgatttt gttcgaaagg
     9661 gcctttttta ttcccgtggc ctggcctggt aagtacctag ccgggccttt ttttgttcca
     9721 acgaatccta cggtttctct aataaaaagg gggggggttg ctattaaagc aacaacaaaa
     9781 agacaaaggg ctgttttcat tcttattata ttagataaaa gaatataaca tcaatacgtc
     9841 atttcttatt atttttttat ttcttccttt tttattttta tgaatttttt tttttcaatt
     9901 tttgaatccc cacgaaaaac gtcaacactc tcattttcat gattctttta tgatcctgtc
     9961 ttgattagcc caaattatcc ctgttcgaca aaaggacctt tgtatataat aatcgcattg
    10021 tagcgggtat agtttagtgg taaaagtgtg attcgttcga gtaaccccct taaaagttaa
    10081 ggggtctttt cggtttgatt catattccga taaaaaactt tatttcttaa aaggatttaa
    10141 tcctttacct ctcaatgaca tattggagga aaaatataaa ttatcgtaat ttggatccaa
    10201 ggattactta aaaaatttta aattggttta tgaaattgcg aaacataatt attcaattgg
    10261 atcaatactt ccaattgact gagtatgagt aaaggatcca tggatgaaga tagaaaagta
    10321 gatttctaat cgtaactaaa tcttccaatt ttgtttttat ttgtagaaaa aaattgaagc
    10381 aaaatagtat agctattaaa ggatgacttt agtttactag agttatcgac atattatttt
    10441 agctcggtgg aaacaaaacc tttttcctca ggatcctttc aaatagaaat atagaacgaa
    10501 gtaactagaa agcttgtcat aatcatcttt tttttctaga gggatcatct agaaagcgaa
    10561 tctgtttgaa tgtattcaaa caaagagctg acataggtgt tatggatata attttttgta
    10621 atttaattca catcttagat ctaggaattt ttacatcttc cataaaggag ccgaatgaaa
    10681 ccaaagtttc atgttcggtt ttgaattaga gacgttaaaa atgctgaatc gacgtcgact
    10741 ataaccccta gccttccaag ctaacgatgc gggttcgatt cccgctaccc gctatatcta
    10801 tatatcttat aacttaacta taaatatata tatatactct aataatagac tctaattatt
    10861 aattagaatt tattcatcat tgaatataga atataaaatt ttaaataata tcaatgaaaa
    10921 gcgtccattg tctaatggat aggacagagg tcttctaaac ctttggtata ggttcaaatc
    10981 ctattggacg caatttattt ccatatatat attttatatt tcgatattaa gaaagtcttt
    11041 ttgaaagact tgaatgcgag acgctcaatt atcccttttt ttgagaactt ttataaaatc
    11101 cgttatactt gttcctgaag tagaaaacgt tccatctgtt cctgaatagc ttctttcaaa
    11161 aggccttctg cttcctcggt gaatgtcttg gtagaagata ttatttcgtg aaactgcggt
    11221 ttatttgttt ttaggtaagt acgtaactca acaagaaatt tccttacctg tccaatttct
    11281 aatgaatcaa gataaccatt tgttccggta taaatagtca ttatctgttc ttctaccgca
    11341 agaggggcgg attgggattg tttaagcaat tcacgtaacc gttgacctct tgccaattga
    11401 ttctgagtag ctttatcgag atcagaagca aattgtgcaa aggcttctaa ttctgcgaat
    11461 tgcgcgagtt ccaattttaa tttgccagca acttgtttca tagctttaat ttgagctgca
    11521 gatcccactc tggaaacgga gatacccaca ttaatagcag gtctgatgcc agcattgaat
    11581 agatcggcag ataagaatat ttgtccatca gtaatcgaaa ttacattagt aggaatataa
    11641 gccgaaacat ctcccgattg agtttcaact attggcaaag cagtcatact tccttcacct
    11701 aaaagagaac ctaatttagc agctctttcc aaaaggcgtg aatgcaaata aaaaacatcc
    11761 cccggataag cttcgcgacc aggcggtctt cgtaatagaa gagacatttg tcgataagct
    11821 tgtgcctgtt tggagggatc atcataaatt attaaagtgt gtcgtttgcg gtacataaaa
    11881 aattccgcca gagcagcgcc tgtataagga gcgagatatt gtaatgtagc aggagaatcc
    11941 gccgtttcag ctaccacaat agtgtattcc atcgctccct tttcctggaa attagtcact
    12001 acctgagcca cagaagatgc tttttgacca atagctacat aaacacatat tacattttgg
    12061 ccttgttggt tcagaatcgt atctgttgct actgctgttt taccggtttg tctgtcccca
    12121 ataattaatt ctcgctgacc acgccctata ggtatcatcg aatcaatagc aataagcccc
    12181 gtttgaagag gctcgtatac tgaacgtcgt gaaataatac ccggagcagg agattcaatt
    12241 aaccgatatt cagaagctga aatttcaccc ctaccatcga taggtttagc cagggcattt
    12301 acaacacgac ccaaataggc ctcactcacg ggtatctgag caattcttcc tgttgctttt
    12361 acagaacttc cttcttgtat cagcaaacca tcacccatta atacaacacc gacatttgtt
    12421 gattccaaat taagagcaat acctactgta ccctcttgaa attctactaa ttcacccgcc
    12481 attacttcat caagaccatg aatacgagca atgccgtcac ctacttgcag tacggtaccg
    12541 gtatttacaa tttttacttc tctattatat tcctcaattc gctcacggat aatcttacta
    12601 atttcgtcgg ctcgaattgt taccatgagt ttttcttact tagttaaaaa aaaaataata
    12661 cctagagtcg aaggactaat cggttattgc ccccaacatg ccaatattgg cacgtatagt
    12721 acgtaaatgt aactcgttgt tcaaacaact gctcagagtt cctagagccc cttgtaaggc
    12781 ttgttggaaa acccgttgtc ggacttgatt aatcgccctt tgttgttcaa aatgaatagt
    12841 ttcgtttttg taattttcta gttgtttcaa agtcttagaa gtggaattaa taaaattaat
    12901 tctttctcgc tctatctcag agtatccatt gactcgaaac tgatctgcct ccatttccac
    12961 ttttcgtaag cgtgtccggg ccttttccag ctgttcaatg gctcccccac gtagttcttc
    13021 tgaatttcga atagtattca agatcctctg ttttcgatta tctaataaat cacttaatga
    13081 aagtagattc tctttccatt catttaaaaa cttccatgat cccttcccga accaaacatg
    13141 aatctttcga ttcatttggc tctcacgctc aattacttat gataaattcc catatctttt
    13201 tttgaatgta atgagcctat cctctactct cttcatatta caaaataaaa atatcaaaac
    13261 caatcactaa tccaaaacca aaaaagtcgg aggactcttc tgaccaaaca aaaatatgta
    13321 attgtcaaca aagttgtttc tttttttttt atccaaaaat ccaaaagggt tttcttcctt
    13381 taatacacaa tacataggtc gtcgattcat cattggataa aagggggttt aatcccaatt
    13441 tttgtaataa gcggttcaaa tcattttatc catatgagtg ttcttatata gataaattat
    13501 tcattttgaa agcatctcta tattaatatt catattgtgg tagaaagagt accatgctgc
    13561 gtctggactt caaatgattt agctttaacc atagttaatg gtcccacatt tttggttgat
    13621 agagaatcaa agcggattta ccaacgaata acgaaatgct atggttcttg catatgattt
    13681 ctttattcag aagtcattcg tgagataatg tacctacttt tcctagttat aacataaaaa
    13741 gtacagctgg ttggatccag cctattcttg aaataaacaa ctcgcacaca ctccctttcc
    13801 aaaaaaaacc aataccccaa gcactacact tagatttatt agatttgttg ctaaaatatc
    13861 ggtattaaac ccgaaactcc cggcggatgg ccagtggcct aaagaaacga aagaatcggt
    13921 tacatttttc atatgatctc ctcttataga tagactaaaa aaaaagaaca gagttctttt
    13981 tgtatcgtcc tgccccccct ttggtatatt tgatatatat atatatatat tttactattt
    14041 ctaaatcgag ccaaaaagga ttcgatttag aaatggtgaa ttaccccctt ctttatttaa
    14101 acccttacta aaaaatataa aagggggttc cttagactac gaacggaaag gatgaaagcg
    14161 ggtgagtatg ctaattcctc atccacaaat cagcccttcc cgtgggttat tgctttttcg
    14221 aatttataag attaaacaaa aggattcgca aataaaagtg ctaatgctac aaccaggcca
    14281 taaattgtta aagcttccat aaaagctaga ctaagcaata aagtacctcg tatttttccc
    14341 tccgcctcag gctgtctcgc gataccttct acagcttggc ccgcagcagt accttgacca
    14401 actccaggtc caatagaagc aagccctaca gccaatccag cagcaataac ggaagcggca
    14461 gaaatcagtg gattcatgat aagttcctca tacaaaaaaa aatggttaat gatacagtca
    14521 gccgatgaat attattaata ttacatcgct acaattcatc cagtcgaagt aactacaaac
    14581 ttcaaattga agtaataatc ttattcaagg atcaaaacta ctttacttcg atatctcttt
    14641 tttagttcct atcgacaaag tctttgcgaa tccgtacgac tttcgtccgt ccatttcttt
    14701 gttccgaacc attctttgaa ttcttcgatt tttttcttga tttcatctgt ttattcattg
    14761 aactcacagt cccagaggat acggaaagac ctctattgga atagccatca aatttatagt
    14821 agtagggcaa attgaatatc tctttagttc atatataact agtcaatatt taatatttaa
    14881 tatcaatcac ctatacactc ctttcttcca taacgtaaac caactcttca ttcatcttaa
    14941 attcaatcga attcgagaat tatgcgtcga aaaacaagtt gacttttagc atagcgcttt
    15001 tttacatata atatacctag taaaacctcc ctctccgatc cgaatcaccc tcttttttat
    15061 gaatcccttt tttgtttgta aatacctctt cccccttctt tatcattctc ccgcacggat
    15121 acaatctaaa tagacaaatt gcttaggccg aatcagtgga tagaaatatc attatttgat
    15181 tgatctaagt tcacgcaatt tattatttct gaaaatttta ttttggtcaa tcgctgaaga
    15241 aaatcaactg aaaggggaat ctttctatag agcacccctc tttttttact cacacttcgt
    15301 aaaccacaag aattcttatt caaattctga ttccgaatag gaaatattag gattggccga
    15361 ccagcaatat aaaatgaata tctattcagg agagaatggt ataatataag tggatcaacc
    15421 aagaatttta ggaaaaagat cttttagatc tctttcccct ttttttttta caactctctc
    15481 tactctaata tctttggggc tattactcta gattgtatat agtgagttgt atatttatat
    15541 ttcctaatta gattagattt tttttgagcc acgcatacat taacttggga taagctaaaa
    15601 aagaatcttt caaaaactag tcaatgatgg ccctccatgg attcccctat ataagccgcg
    15661 gctaaagttg caaaaatcag agcttgaata ccacttgtaa ataatccaag gaacatgaca
    15721 ggtataggaa ccactaaagg tactaaagaa acaagaacaa caactactaa ttcatcagct
    15781 aatatatttc cgaaaagtcg aaaactaagc gataaaggct ttgtgaaatc ttctaagatg
    15841 ttaatgggta aaaggattgg ggttggttga atatatttcc cgaaataacc caatcccttt
    15901 ttggtaagac ccgcatagaa atatgccact gacgtgagta aagccaaagc aacagtagta
    15961 tttatatcat tcgtgggtgc ggctaactcc ccatgaggta attgtatgat tttccaaggt
    16021 aaaagcgctc ctgaccaatt agaaacaaaa ataaatagaa acattgttcc aataaaagga
    16081 acccaggggc catattcttc tccaatttga gttttactca catctcgaat gaattcaagt
    16141 acatattcga agaaattctg accaccggtc ggaatggttt gtgggttccg aacagttaga
    16201 gtagctgaac ccaataagat agcaattaca acccaagaag taataagtac ttggccgtgg
    16261 acttgaaaac ctcctatttt ccaatagaaa tgttggccta cttccacacc agaaatatcg
    16321 tataacccct ttagtgtgtt gatagaacag gatagaacat tcatattgcc ctcttaaaaa
    16381 aatatagctt taaagaaaat tattttgatt ccaacgtctc tttctctacg tgactacttg
    16441 aatcccatat atatttataa taccaattaa attcttgaat acaacgaatc acataatatc
    16501 cccagttttt tatctctttt ttgagatcca aaaagagtat ctgagattca taaatagtaa
    16561 cttattacaa aactctatga aatttataaa gtaagttaag ttttttatct tattattaaa
    16621 ctagaacgcc cttcacgaat tgcgaatact aatttgttaa gaattaatcg aattgaagat
    16681 atagcgtcat cgttggctgg aatcgaaata tctgcaagat cggggtcaca atttgtatcg
    16741 attaaacaaa ttgttggaat tcccaaagtg atacattctt gaagggccgt atattcttcg
    16801 tgttgatcaa tgatgattac aatatctggt aaccccgtca tatatttaat cccgcccaga
    16861 tatgtttgca agtgagataa ttgtcttttc aacacggccg catctctttt cggaagacga
    16921 tggagtctcc ctgttttttg ttctgttctc aagtctctaa acttatgaag tctcgtttct
    16981 gtagtggacc aattcgttaa cataccgcca agccattttt tattaacata atgacaccga
    17041 gcccttattg cagcccatgc tactaggtca gctgctttat ttttagtgcc aacgattaag
    17101 aattgttttc ccttacttgc tgcatcaaaa accaaatcac aggcttctga taaaaaacga
    17161 gcggttctag taagatttat aatatgaata cctttacgct ttgcagaaat ataaggggcc
    17221 attttaggat tccatttcct agtaccatgt ccaaaatgaa ctccggcctt catcatctct
    17281 tccaaatcga tgttccaata tctttttgtc atttctcccc acaccccccc ctcctaaaaa
    17341 aaaaaagaga cgagggtatc cttaaaataa ataattgttc cgatggaacc ttctcttcta
    17401 ccgcaaattg gccgtagatt tacgacctaa accattacat tattcctttt ctattcatta
    17461 ttatcatttt tactattact aaatgaaatc aaatgttttc aaataaaagg ctaaatccgc
    17521 ttttaggaat cattaaatcc tatacctata aatgattgtt ctgatgtatc gtggaaattc
    17581 tttgaaaggc aagaatcaaa aaattttctg tggtggaaca aaatatctct catttccccc
    17641 tcaaatatat tattattttt tgtttccaag gaaatgttgt tatgttgtct cgaagggtgc
    17701 accaatccct cgaatccggt accaacgggt atcatccccc ccagaacaac gttctctttc
    17761 aggcctttca accaatcgat acgaccccgt agagctgctt ttgctaaaac tcgagcagtt
    17821 tcttgaaaac tcgcttcgga tatgaaactt tgagtattca gagatgcttt tgttattccc
    17881 aataagacgg ctcggtaaca gatcgcttct tccaaagcac gccccattcg ttccgcccgt
    17941 aacaatccaa ttaattctcc gggtaagaaa acatttgaca tcccatcttc tgaaaccaac
    18001 acttttgatg ttatttgacg tacaataatt tctatatgtc tattatggat ctgcaccccc
    18061 tgggatcgat aaaccttttg gatcttatta accaaagaga tacgactttg cactatagtt
    18121 agctcagcac caatcaagaa cccccacgga attccaagag ttcttgttat acattcgttc
    18181 caaccctcaa ctctcttttc gagattcatc gatattgaat caatcgaacg cacttctaac
    18241 acctgttcca cttttggcag accctgcgtt atatcaccag atcgcgattt ttcatatata
    18301 aatgtaacta atgtatctcc ttcgtaaagg atttccccat aatgtccatg aaccgttgct
    18361 cctggggtgg ctaaataagg cttagcggat cgtattacta cagaatcttt tttaacaatt
    18421 agaacttgac ccgatttgag gtgtggtccg tttttggcta tacatacatt ttcacaaata
    18481 aactgcccaa gactcattat tgtagacgcc tcttcacaat aattgtgctg aagaaaatac
    18541 caatttaaat tgaatggatt taaaataatg ttactgcatg aatcagaatt ataaatttga
    18601 ccaatttcat ccattaaaaa atatttaagt acttcaaagg tctgttttaa gttgtcaagt
    18661 tgcaaatagt tagttaacaa gatctgatta taagttatta aataggaaaa tgaataaaaa
    18721 ttcacagttt gaagggctgt tcctaaaggg cctaagaaat tcctaattgg aattggggga
    18781 tcttttttaa ttgattcttt tatcacattg tgatatttta catcgttgaa tgggcccatt
    18841 cgaaaacaat tggaggatga caaaattatc aaagattggt attccttatt tctattcaac
    18901 aatgtatgaa tagttccttg gttttgatta agggattctt taatccttgc gttggaatag
    18961 taaaaaaaac tggaagaaaa cggattgata ttgttgcaat ctgatccatt ctcagagata
    19021 aatcctgaac ccgaaggatc attccttttt gcggtatacg aaatagggga tttcactaaa
    19081 tctattttta taaaatctcg aatcaaacca tttatcctta tttcaacaaa ggaagtacgg
    19141 gtctcttcga cataagaact ttttttgtct tgggtacaat ttaatactaa acaagtccta
    19201 actaattgaa tacttttgtc ataaatttcc cgaattggtt tgccatttcc ataaaggata
    19261 taattgacaa ctcgaagttg cacattatcc atttcctgca acagatccgg ggggaaaagt
    19321 cttactaaat ttataccgtc tgttatttca tatgtgacta caggtcgaac caaaacaaaa
    19381 tactttttct tggtaggtgt gatccgttgg acatagatcc agtttttact ttttttgtat
    19441 tctttcgaat ttgtttttcc cgttcctggt ggtatcaaga caccactatg tcgagatatc
    19501 ttatctgtct ctccaggaaa atggatatct ccataaaata tttttagttc aattcttttt
    19561 ttttttatct ccactcgaac caatccgcct actcggcttc ttgtagttaa agctatttgt
    19621 gtatctatcc caataatact attgttccgt accattatgg aagaagatcc aggtaagata
    19681 tgcacttcct cgggaatgaa aaagaaccga tccactttta tttggtattt tggcctaaat
    19741 tccttgaccc ctcgatactc aatcaaatcc tcttttttgg cgattggata gacttctata
    19801 gtgccgtatt tagtaattcc cgaactattt cttctgtatc gaggatcatc gaaaaaagca
    19861 agaatactat ttctacgaaa aataccattt atgggtattt cgatcgagat acccgaaagg
    19921 ggcattagtt cgttctcgcg ttcttgaatt gattggagtg gaataatgaa tctttttctt
    19981 cgtctctttg ccaataaatc ataatcggcg tatagaatgg tcggatatct gagattacaa
    20041 cgaacaattc gattaagttc tgaataatcg gggcgttttt gttctttttt accaaaaaaa
    20101 tccgaactaa agaatttgtg tctcacttga tcattagtta ctgaaaggtt agaaatagat
    20161 cttttcttga cagaaaaaga acgagcgttc gtttgatctt gatccttgtg gatcgaaagg
    20221 gagactagat cagatctgtg cggctctcct aataatatcc ataaatgact tgtttttggt
    20281 aagaggtgaa catttccata tgtaaattca ggtgcatgat acacgtcggt attccagtgc
    20341 atttctccct ctgaatcaga ataaatatgt tttcgaacct tctctttaaa attcaaagtg
    20401 gatgttcctg cgcgaatctc agcaatcact tgttctgatt ctacatattg atcattttga
    20461 actaaaagag aacttttggg tggaatattc acattatgta gaatatcctc actttcaata
    20521 gttacataca agtctataga acatagaaaa gcaggatgcc catgacgtgt acgtgtcgga
    20581 tgaaccaaat cctcattgaa ttttattttt ccattagaag gggctcgtac atgttctgca
    20641 gtaccccctg tgaatactcc gccagtatga aaggttctta atgttaattg agtgccgggc
    20701 tctccaatag attgacctgc aataataccc acagcttctc ccaattcgac caggtcaccg
    20761 tgagtaggac tccggccata acaaaattga cagatccaag atgtactcct acaagtaaag
    20821 ggagttcgaa tatatatggg ttgtgctcga aaggttatga attgattgac aagtccagta
    20881 ccaatatctt gatttctagt ggcaatacat cgtgtaccca tatatatatc atccgctaat
    20941 acacgaccaa ttaatgtttg gataaaaata ttttccggca tcatcccgtt tccaagactc
    21001 acagaaatac ctcgggtggt gccacaatct tttcgacgta caacaatgtg ttgaactact
    21061 tcaacaagtc tgcgcgtgag atatccagca tctgaagttc gtacagcagt atccacaact
    21121 cccttacggg ctccgtagca agaaataata tattctgtta aagagagtcc ttcgcgtaaa
    21181 ttgctttgaa tgggtaaatc aatcatttgc ccttggggat ccgacattaa tcctctcata
    21241 cctactaatt gatgtacttg agacgcattt cctctagctc ctgaaaaaga cattatatgt
    21301 actggattaa aagagtcagt catcctaaaa ttaggattca tttcttgtcg caaaaattca
    21361 cttgtagcat accatatctc aatggattgg cgtaattttt ctactgcatg tacattccca
    21421 gaatggtggt gtttttccaa aatgaaactt tgttgctcag catcttgaat tagccatctc
    21481 ttagatggga ttgttaaaag atcatcaatt cctaatgaaa tggatgtagc agtagcttgt
    21541 tgaaaaccca gagtctttac ttgatccagg atgtgtgatg tatatgccat tccgaagtga
    21601 tctattaatc tactaataag tcgtttcatg gcagttccgt ctatcacttt attgtgaaaa
    21661 accagattgg cccgttctgc cataagtacc tccatattcc gctgagtaga attttacaat
    21721 gagtttgaac ataagtactt ctatattccg ccgagtagga tttgacaatg ggtttgagtt
    21781 aatgattgga aaacttcttt ttctcgatct taattcgctt ataatttccg gaattcccgt
    21841 cctagttgaa tcggagagac ataaattcta actggtatca tagaattact tagcttacgg
    21901 accgtatcaa caggcctgac aaaacccctg tatagcttct tcgatttctc gataaatcga
    21961 aatatgacca acagtagttc gaatatatat agaaagaatt tcttttttta tacttcttac
    22021 tattagatat tgcccataaa tatcataata ggtacccaaa gattcatagt gaacttcgag
    22081 aggagcttct cttgcagcaa taacgcgttg atctagccgc caccggagcc acaaaggact
    22141 atctaaattg attcgtttct gccgataagc tccaattgca tcataagaat tacaaaaaaa
    22201 aagttctttt tctttcgtat acttatagtt attcgcataa attattttat tttgatagtt
    22261 tctgtgatta aatggattat acctatttac acaaatacct cgacgattcc cgctagttaa
    22321 gacatagagt ccaataagca tatcttgagt tggtacggaa ataggatccc caatcgccgg
    22381 agataaaagg ttaatatgag aaaacataag taaacgtgct tccgcttgag cctcaaaaga
    22441 taaaggcaca tgaacagcca tttgatcccc gtcaaagtct gcattgaatc ctttacgaac
    22501 taatggatgt aaacaaatag cacgaccctc cactaaaaca ggctggaatg cctggatgcc
    22561 taatctatgc agagtaggtg ctctgtttag caatacagga tgcccccgca taacttcgcg
    22621 aagtatttcc catacaatcg tttttttttc ccgaatttta ctcttagcaa ctcctatatt
    22681 cgaagcaata tgttgtctaa ttagactacg aattacaaat gtctggaaaa gctctattgc
    22741 tatttcgcgg ggcaatccgc attgatgtaa tgaaagtgag gggcccacga caatgacaga
    22801 acgccctgaa taatcgaccc gtttgccaag caaagtttcg cgaaatcttc cctctttgcc
    22861 ttcaattaca tctgaaaatg acttgtaaac tttattatgg ccgtccctca taggttgtcc
    22921 acggattcca ttatcaagaa gtgtatccac ggcttcttgt accaatttct cctgacacat
    22981 tactaattct cctggcgtag atctacttgt tgttaatagg tcggtaagag tattgttccg
    23041 atagataact cttctgtaga gttcattaat atccgagctc attagtttac ccccgtctat
    23101 ctgaacgatc ggtcttaact caggaggaag aacaggtaat agacacaaaa ccatccattc
    23161 tgggtctata tttgttcgaa taaaatgctt cgctaattcc atacgtctga ccaaaaaatc
    23221 ctttcgtctt ccaacctttc gatcttccca ctcattccct gtgggaccgt cttcccccaa
    23281 ctctttccat tctaccaacg aagaatctat aataatccgt aaatctagat cggctaattg
    23341 ttctcggata gcacctgctc cagtcgagat ctctcgattt cgaaatgtat cgaagccttg
    23401 ggtagtaaaa aaaagtggga tgctgtattt ccaggattgg atttcatatt cgaacaaacc
    23461 tcgtaatcgt aagaaagtgg gttttttagc tatgggccta gcaaaagaaa aattgggata
    23521 ggatcctcta taggatatcc ccccttcaaa atcggacgtg aaagtttcct ttcatccggc
    23581 tcaagtaggt acatcaaaaa tcaaaaaaag ataaggagtt cgaactttta aattccagag
    23641 ccccccccca aaaaaaaaga tttactcttt actcaagttc ccagcgaaga ccaaggaggt
    23701 tttccttaat tacggcttcc tttatattta tatatatatt ttttttttat ttttaaaaat
    23761 aaataaataa aatgttaaat tattgagtag tctactcccc cgaatgatga atcccgtaat
    23821 tcttaatttt aattaaagtg agtaccttgg aattcataag ggatttactt gtctatgtac
    23881 cgttccgtta aatcttttag gtcccgactt cacctcgacg gttatgccac gatgccctta
    23941 taaagtctat atgcgatgga tagactactg taaccatgac atatttgcta tttccttaat
    24001 ttatttctaa aagaaaggag caggttaatt ccacaaaaga aaaagtcttt tttacgaggt
    24061 ataactaaaa atgcctattt ttttgttacg aaatcgacca tagataaatc cccccttgtt
    24121 atttgggagt attgaataca ccctaaattc tgagcttcat gttactcctc ctaagctaca
    24181 tgtcagggcc aaggcatccc ggttggattg aatgggatga cagagtttca ttccgaatca
    24241 tctgtaaaat cagaattttg atcaaatcac acatcgcagt atactaggcc ttctaattct
    24301 ttaagaggtt tatctaaaag attcgcaata taactaggaa gacgttttaa ataccacacg
    24361 tgggttactg ggcatgcgag tttgatgtag cccatttgat atcttcgtat ccgagaatca
    24421 ataaactcga ccccgcattg ttcacaaaat ttccggtatt tttttttatc tccgattact
    24481 cgataatttc cacaagcaca aattccactt ttgataggcc caaaaattct ttcacaaaat
    24541 aatccatctt tttcgggttt attggtttta taatgaaaag tataaggttt tgtcacctct
    24601 ccaactctct ctccattcgg gaggatttta ttcgcccaag tacttatttg ttgaggagaa
    24661 actgatccaa ttcggagttg ttgatgttta tactgatcaa tcatagaaga aaggttgtga
    24721 ttcattccga ttaagcttcc ttccttttaa tcttgaaagt cttctcagat acaaagaaat
    24781 gattcagttc cagagccaaa gatcgtagtt ctcgaacgag caatcgaaaa gattctggag
    24841 catcctgagg attaggtatt actcctccaa tgatagtagt accaagtact tcctggcgag
    24901 ctctaatatg atccgattta taagtaagca tctcttgtaa aatataagca acaccaaatc
    24961 cttctagagc ccaaacctcc atctctccta cccgctgccc gccttgcttg gcccttcctc
    25021 taaggggttg ttgtgtaaca agtgcataat gtccgctgga ccggccatgg attttatcat
    25081 caacttgatg aattaatttc aagatataag gctttcctat tataacaggt tgttcaaaag
    25141 gatcccccgt tcttccatca aatattctgc tttttcccgg atactcgggt tcaaataccc
    25201 atggagtcgc cgtttgctta ctggcttgat ataattcaga aaacacaagt tttctcgaag
    25261 cttcttgttc atatctctca tcaaaagggg ctattcgata atgtctgtct agtagacccc
    25321 ccgctaaccc gagtgaacat tcaaatatct gccctacatt cattcgtgaa ggtactccta
    25381 atgggttgaa gaccatatca acaggtcttc catcttgcaa ataaggcata tcttgtctag
    25441 gcaaaatttt tgaaatgata cccttatttc catgtcttcc agctacttta tcgcctacct
    25501 taatttcacg tttctgtgaa atatatacac gaatcgtttc tggattataa ctagaacctc
    25561 cccctttctg gatccatctc acatcaataa ctcgacccct accgcctata ggtagtttta
    25621 gacaagtttc ttttgaagta gatacctgaa tgccaagtat ggctcgtaac aatctatcct
    25681 ccggggcata cgacgattct ttcaccattt ggggcgttaa tttacctact aaaatctcac
    25741 ccgtctctac ccaagatccc agcattacaa ttccgttttt gtctaaattg cgtagtaaat
    25801 gagcttctaa atgcggtatt tccttagtga ccctttcggg gccttggctt gtcacatgag
    25861 tttgaatttc atattttcgt atgtgaaaag aagtataaat atcttcataa accaaacgct
    25921 cgctaatgag cactgcatct tcagaattgt aaccttccca cggcatataa gctactaata
    25981 cgtttttccc caaagcgagc tcgccaccaa ctgtagaggc gccatacgct aaaatttgtc
    26041 cttttttaat gtatttaccc ctctgaacct ggggtttttg atgcatacaa gtatttttgt
    26101 tggaacgttg atacataact aatggaatgt ttagagtatc tccattaccc gataaaagga
    26161 tcttgtcagt atcggtataa atgacctttc cttcatgttc ggctatagca agaacccctg
    26221 aatctagagc cgcctggcgt tccaacccag ttccaacaat acacttctcg gatcgagaaa
    26281 gaggaactgc ttgacgttgc atattcgaac tcattaaagc ccgattcgca tcattatgct
    26341 cgataaaagg aatgagggaa gctccaatag aaaaatattg gaaggaaaaa atacttcgaa
    26401 gatgaacctg ttcccatgca atagtcagga attcttgacg atatcgagct ggaacaacct
    26461 gttcttcctg aagaccctga ttcaaggcca aaggatttcc cgccgctaac atatagtatt
    26521 catctttacc tggcgataaa taaagcatcc ttgccttttt tgatctatga gaaatctcat
    26581 aaaatgggct ctctagagat ccccaacgac caatcttcgc atgaattgct aaagatccaa
    26641 taagtccgac atttattcct tcagacgtgt caattgggca aatacgccca taatgactag
    26701 gatggatatc tcgtattcga aaactagcag ttcgccctgt cattcctcca gggcccaaat
    26761 aactcaattt tctcccatga actatttgtg tcaatggatt agttcgatcc aaaacttgag
    26821 ataatgggtg taaaccgaaa aaagattcat aagtagttgt taatggagtt gaagttacca
    26881 aattctgcgg agccggtatc aatttatgcc taagtcctcc agatatagtt cctcgaatca
    26941 cattttctaa acgaaccaga gccaatccta attgatcttg tataagatct gctacagaac
    27001 gaatgcgttt atttttcaaa tgattcatat cgtcaagtgt acccattcca aatttcattc
    27061 caatcaaatg atccgcggct gccaatatat ctcgcggtaa caaaaatgta ttgttctggg
    27121 atatatcaag gtgcaatctc cgattcatat ttcgtcgacc aatctttcct aattcacatt
    27181 tttgttgaaa gaatttcttt tgtaattcct tacataagga ttcagaaaat accggatccc
    27241 cgcctacaca agcaaattgt tggtaaaact ccaaaatagc attttctttt gaccctattt
    27301 tttttttttc cttatcagtc agaaaagata aaaatatttc aggatagcaa acattctcta
    27361 gaatttctct tagattcgaa cccatagccg ataatagaac tagaatagat attttttgtt
    27421 tcctactaac acgagcccat atccttgctt ttctatcaat ctctaattct aatcttcctc
    27481 cccaatccga tattatggtg ccggtataca ccgaaattcc attatgatcc aattctgacc
    27541 ggtaataaat accgggactt tgcaatattt gattgatcac aattctatat attccattta
    27601 ctatagaagt tcccagagaa ttcattagag gaatgtttcc aataaaaata gtttgttctt
    27661 gcatatccct actggttttc caaatgagtc ccgcggatat atacaattca gaagaatatg
    27721 tgagtgattc atacacagca tctctttctt ttatcaacgg ttctactaat tgatatgttt
    27781 ccacaaataa ttgaaattca atttcttgat cggtatcttc aatttttgga aacttataaa
    27841 gttcttccgt caagccctga tccacgaacc tacaaaagcc ttcaaattgt atctgattaa
    27901 agccaggtat tgtagacatt ccttcattta catctcggag cattttgcat ttcccattta
    27961 taaaatataa aaatcccatt attcgctcat tcttcatgga atcatataga tgatctagca
    28021 atgatggaat ttttattatg tttactgaat cacatgaaat tgaacccaac tccatatctg
    28081 gaatataatg tatgaaatac gtattaacta tgaacggggg aataaaaaaa tttttatact
    28141 caaattggaa tttgagaaac agatacaaat ggaaagaaat ttataaaaca ttcctggaaa
    28201 cataattctg ctacttaggc ttacgaagtt atggaatttt gtatagaata tcaaaatata
    28261 ttaaatttct accattatta tgatattaca tattccaatc tgcttgaata ccagaaaaaa
    28321 aatgtattcg gcatttgatc ttttcgataa gataaaaaca taaaacttag aaacaataga
    28381 atatagagtc gattttttag tacttaaaca catttataga ttccgttgtt caaagaaaag
    28441 gattcacaga gaagagaggt gttttaccta tagaattttt agcatatggc taaggattgt
    28501 gaagtctata agaggggttg tatttattaa acagatatag atatataagt cttcccctaa
    28561 tattgccctt ctatttttat tccatgaaaa ttcaaatttg aaacacaaaa attttatgag
    28621 aattccctat aggcaacata tataaataaa ataaccaatt agatatctgt gtaacaattt
    28681 atgttctggg gtttacatct acccatatat attgttataa tattgttata attattgaaa
    28741 tggagaaatt gaaaataaaa aatactgaat aaacactgat tagttatgta tcatttttta
    28801 gtttcttgtg tcattaggaa aacaaaattt gatattcaaa tccaagactc attcatgaat
    28861 ttgcagccag gagtcaatag ttcatggttc aaatttgcca tcaacttatt tttttttaat
    28921 acacatttta cttttcaata gaaaagtgag gggaagtttt taggcactgt gtttgtgtgt
    28981 tttgagatac tatagaatca atcgaagaag tggatcaaat taaatcaaaa aaaggccctt
    29041 attttcggaa aagaattaat aaaaaaaggc ttcaatagac aagtacaaaa aagtggttca
    29101 gtaatccaac cttaagcaga aaaatttcca tctatttttt tttgtattat tttggcgaca
    29161 tggccgagtg gtaaggcggg ggactgcaaa tcctttttcc ccagttcaaa tccgggtgtc
    29221 gcctgatcaa taaaagactc gaaatctctt attatgttct gttgatatat aactcacccc
    29281 tttttccccg gcagcagaaa cggattgtgc attcggcctg ggtgttttct aaaagattat
    29341 agtaaatctt tgcatctagg attaaaaaga ttctaatggt ggaagggcta tcacgacttc
    29401 cagatcccct ctcctctatt ctactactaa tgtagtgtat actggctaag tcttgaattc
    29461 cgttggatag accagatacg aaatctaatt aaattagcag tttagttgtg taaagaccgg
    29521 aagaaccttt atatacatat acttaataat aagagtactt actatatatc tatacagact
    29581 cacgagaatt tatgagcgtt cacattcaat attagactga atggagaata taattaactt
    29641 atataaagat aaaaacgggc aaaaagaaca ggccttatta ttcctatatg ttccattcgt
    29701 aacattccat taagatgtca ttgcctattt tacttgtgtt tagtctttcc caattaaaag
    29761 tcgtatagga atttagtaga agttattggg attagttcat caacagtgtt cggtcagagt
    29821 ccctttttga ctctgcgccg ttgattcgac tattattaat gagcaataat ggaataattc
    29881 cttcatagag ataggggaca taattcacat ggatatagta agtctcgctt gggctgcttt
    29941 aatggtagtc tttacttttt ccctttcact cgtagtatgg ggaagaagtg gactctagag
    30001 gtactacgaa ttgattgagg aatcaaacca tatcaattgt tttctagatc gttctgcaac
    30061 atgttttgaa ttatttaaaa aatatcttca tttattacct tacattggat tctaaatgta
    30121 ttttatgaat aaaattcttt catttcaatc aaagagatat ttccaggatt cccatatttg
    30181 tatctcgaaa gcaaagggat acagattatt ggaattttat tccaaccaaa ttcgtcctaa
    30241 attttctatt tcaatgaacg ggctcttccc ataattttag ttttagatgg atactaaaga
    30301 aggcccgacc cccccctttt ttgtttccct ctttacttta ctttttcctg ctcaaaaaga
    30361 aaatttttaa gtgtatacac gatttctatg ataaaaaatt aggcatagta gttgtataac
    30421 aagagagtat gcataataag atcttgactt gggagtcaca tattgcgcac ttaccgattc
    30481 ttttattttt tttttcgaaa ttacattttg actttatcag ggtttcaagc attaaaaatt
    30541 tgtgaggttt attattttat tatacttatt cccttttaaa atacgaagaa gtgaccatag
    30601 aactcctgtc aatggatcaa tccagttttt cttaggaatg ctagaaaaaa tattacggct
    30661 ctttaataga tgccgctaat gctttttctt tcgttgattc tttcgataga tcacgagact
    30721 cagattgcaa ataaaaagaa atctataaat tataactaga aagtaagaca agacagtttt
    30781 ttaatattga tcaaaaaaag atgtataaaa aaaagagaat tggttctatg taaattccat
    30841 tatcaagata atattgtaga ttgatcgaca cgaagtccct gtctttatta taaagtacaa
    30901 ctttatacac tacactaaaa ataatagata tggtaagaaa gaaatatata tatatttctt
    30961 tcttactata cttactatac tatagtatcg gatcggatct gatagaatac tgtcgattct
    31021 agtccgttca tttcatttaa gacaccaaat tggaataatt ttaccttttt tattcaatct
    31081 ttgataagaa ctcagaagta aagtttcatt caaatttatt aatccttttt attttgattt
    31141 tgactttctg tttttacata aatgataagc agaaaagcag taggaactag gatgaacagt
    31201 gcagtagcaa taaatgcaag aatatttact tccataatct catctttttt ttacttcaca
    31261 atataactcg ggatttaatc ccatagagat gataaatctt tcgcctgtaa attcaatgaa
    31321 tgaattatct ctcaatgatc ttgaatcgga tcaatatcat gaataacaat atctgagcta
    31381 tcaaataaat tcgtcgtcgc gaattgaata gtataacata ggaagatctt ttatccatac
    31441 tgaattcaaa ataggattcc cgatccaatc caaaattact tttgaataaa agatcttttt
    31501 taaacttcac attataaatt gaggttacac aaacaaaacc ggagtcagaa ggggatactt
    31561 tttaagttgg aaagtattct atcaggggaa ttctgttaaa ttcattttgt attgtacaaa
    31621 aaaggaattc catttttgta tgtgcgcttg ggaaacatag agtcctctat tccatcgaaa
    31681 aagcggattc attatctctt ggaatactga ctatcgtgct cccagcaatt ataccaattt
    31741 acatatgtct ttctactacc aaccagtact agttgaatta actaaaattc ccctattttt
    31801 tttgtttaat gagaatggcg aaacgaaaag ggaaagaaaa aataaccccc tcgggaataa
    31861 aatttttatt cctgttccct tgttgacaga aaagggaaag atgattgatg tacttattga
    31921 atctgtcggg actgacgggg ctcgaacccg cagcttccgc cttgacaggg cggtgctctg
    31981 accaattgaa ctacaatccc agggaaataa aaagaaggga tctagcagaa attttgattc
    32041 tttttattct tattcctacg tatcgggtat ttctgaagga caggggggtt ataacatctc
    32101 ggggtatatt ggagaattgt tgggccgagc tggatttgaa ccagcgtaga catattgcca
    32161 acgaatttac agtccgtccc cattaaccgc tcgggcatcg acccagaccc aagaagagcc
    32221 cattgggggt ttattcgtaa tacatgatat aaaaaacttc cctttgtagt gtagtaccct
    32281 acccccaggg gaagtcgaat ccccgttgcc tccttgaaag agagatgtcc taaaccacta
    32341 gacgatgggg gcgtatttac ccaacatcct acatcgttac tcattgtaag aataggttct
    32401 taatattgtc aataaagtcg acagattcaa taagtacatc catcatcttt cggtttttca
    32461 tcatttaaaa tgaaaatttc atacaaattt ttgattcata attcattttc tatattctat
    32521 atgtatatac aataacgaat caaattaata atttctaaaa tgaatatgaa aacagtattc
    32581 tattttatta ataatataaa ttaataaaaa tagaataata ttaataaggg ctatgatata
    32641 tatagaaata atacggaagg taggattctt tcggggagtg gtgcgtcaga aaataaaaag
    32701 aaaagggggc tcccactacg gaaattaaga aacaaaaaat aagagaagag ggatcaagaa
    32761 gttctcgaaa aatttttata ttcctataag aagttcgttc ggggacaagt agaatctatt
    32821 catcacattt ttcgattaaa tttcttgaat ctatatctat gtcgaattga taggtgtaca
    32881 tgtatcaatc aaacgaattt ttttttgatc ggttttgaaa caattcattg ctagacttgc
    32941 tggataaatc aatttttttt attattattc aagaataagc cactagccac tatgaaggta
    33001 ctgcatggac ttatgtatat atacttaaat atataatata taatatatgt acatggatcc
    33061 gttttatcca tagagttact aattcagtaa ttgaatcaaa agggcccttt taactcagcg
    33121 gtagagtaac gccatggtaa ggcgtaagtc atcggttcaa atccgataag gggctttggc
    33181 tttttcataa aactacagcc gtagtattta tatttgaagc aataatttag agattttaaa
    33241 tagaacaaac aaagtaaaaa gtaacccgcg ctataataaa aaaataggtt atcatcctac
    33301 taaattagaa tttattagag tataggagtt tagtgaatag gtagaaagtt gaacatatag
    33361 gagtttattt tttcagtaaa ttctaattca gtaggatgat aagtcgtctc tggaatcacc
    33421 aaactttcct tttttccgtt ttgctaatca aatgcattgt aaagattata aatcaacaaa
    33481 agaaaaatta agtggacctg acccattgaa tcatgactat atccgctatt ctgatattaa
    33541 aattcgatag agagacaaaa ttggaacaag ttaacccctt tttctttttt tttggctccg
    33601 caagaatttg tcgatatttc caattcaatc ttattgttcc tagatattcc ataggaagaa
    33661 atagttattt cgttcctcca tagataaact tttattccaa gtcacaacat aagagccctt
    33721 ctttgattac agacttttat ctttatcaag gttaatttat atctagataa gatttataat
    33781 aagatttatc tatttagatg tatatctatc agatcgcagc ttaatgtacc aaacatttac
    33841 atattactgt atccgatatt tttgttccga ccgcgtcgtg gagaatggat acgggaaaaa
    33901 tacttttatt tccagtatcc ttcttttatt tttttttcat attgtattaa atttaaagaa
    33961 aaaaaatagt aaattcaatc gttttataac gttttagaat tttataatta taacagaaaa
    34021 agatagaaaa aattccaaat gcttttttct tgcttcgacc cgtggaaaga tatactctgg
    34081 agttttatat ttttcgtaag gtaaggggag atataacaaa gaagacatga cactaaaagt
    34141 aaaaaaaaaa aaaaagaagg atactgtagt agtttagtct acatagaaat tataagaatt
    34201 tctaaaggta ttttttatca atctgacgaa caggatctaa gaataaattg agttgatgga
    34261 ataagaaagg ggtaagaaag ggggaggtct gaggatcaac tggtagcgag agagaggatt
    34321 actttttact tgaacagttc tttccaaaaa tgaatctagc gggttgatga gtcataaaaa
    34381 ggcaattcat ggttcagatg cttagtaaga ataaaaaaaa gaaggaataa tcaaaaaaag
    34441 ttcgtgtatt tacctaggtg aatttatggg acaataaaaa atttttatct tcgaaaccca
    34501 ttgaaagggg gagtttacga taaatcaaat catacagaaa tgatcgaatc ggtggacacc
    34561 ccaaaaatgc tatgaggtgt tcggaaatgg tctaagtagt tgaataggag gattactatg
    34621 actatagccc ttgggaaatt taccaaagac gaaaaagatt tatttgatat tatggatgac
    34681 tggttacgga gggaccgttt cgtttttgta ggatggtccg gtctattgct ctttccttgt
    34741 gcctatttcg ctttaggagg ctggttcaca ggtacaacct ttgtaacttc atggtatacc
    34801 catggattgg ccagttccta tttggaaggc tgcaatttct taactgccgc agtttcgact
    34861 cctgctaata gtttagcaca ttctttgttg ttactatggg gtcctgaagc acaaggggat
    34921 tttactcgtt ggtgtcaatt aggtggtctg tggacttttg ttgccctcca tggtgctttc
    34981 ggactaatag gcttcatgtt acgtcaattc gaacttgctc gatctgttca attgcgacct
    35041 tataatgcaa tcgcgttctc tggtccaatt gctgtttttg tttcggtatt cctgatttat
    35101 ccactagggc aatctggttg gttctttgcg cctagttttg gtgtagcagc tatatttcga
    35161 ttcatcctct tttttcaagg atttcataat tggacgttaa acccatttca tatgatggga
    35221 gttgcggggg tattgggcgc tgctttgcta tgcgctattc atggtgctac tgtagaaaat
    35281 actttatttg aagatggtga tggtgcaaat acattccgtg cttttaaccc aactcaagcc
    35341 gaagaaactt attcaatggt caccgcgaac cgcttttggt cccaaatctt tggggttgct
    35401 ttttccaata aacgttggtt acatttcttt atgttatttg taccagtaac cggtttatgg
    35461 atgagtgctc ttggagtagt tggtctggct ctgaacctcc gcgcctatga cttcgtttct
    35521 caggaaattc gcgcggcaga agatcctgaa tttgagactt tctacaccaa aaatattctc
    35581 ttaaacgaag gtattcgtgc ttggatggcg gctcaagatc agcctcatga aaaccttata
    35641 ttccctgagg aggttctacc ccgtggaaac gctctttaat ggaactttag ctttatctgg
    35701 tcgtgaccaa gaaaccaccg gtttcgcttg gtgggccggg aatgcccggc ttatcaattt
    35761 atccggtaaa ctactagggg ctcatgtagc ccatgccgga ttaatcgtat tctgggccgg
    35821 aggaatgaac ctatttgaag tggctcattt cgtaccagaa aagcctatgt atgaacaagg
    35881 attaatttta cttcctcacc tagctactct aggttgggga gtaggtcctg gtggggaagt
    35941 tatagacact tttccatatt ttgtatccgg agtacttcat ttaatttcct ctgcagtatt
    36001 gggctttggt ggtatttatc atgcacttct aggacctgag acgcttgaag aatcttttcc
    36061 attcttcggt tatgtatgga aagatagaaa taaaatgacc acaattttag gtattcactt
    36121 aatcttgtta ggtataggtg cttttcttct agtattcaag gctctttatt ttggtggtgt
    36181 ctatgatacc tgggctccgg gagggggaga tgtaagaaaa attaccaact tgacccttaa
    36241 cccaagtatt atatttggtt atttactaaa atcgcccttt ggaggggaag gatggattgt
    36301 tagtgtagac gatttggaag atataatcgg aggacatgta tggttaggtt ccatttgtat
    36361 acttggtgga atctggcata tcttaaccaa acctttcgca tgggctcgac gcgcacttgt
    36421 atggtctgga gaagcttact tatcttatag tttagcggct ttatccgtct ttggtttcat
    36481 tgcttgttgt tttgtctggt tcaataatac cgcctatcct agcgagtttt acggacccac
    36541 tggaccagaa gcttcccaag ctcaagcatt tacttttcta gttagagacc aacgtctggg
    36601 ggctaacgtg ggctccgctc aaggacctac tggtttaggt aaatatttaa tgcgttctcc
    36661 caccggagaa gtcatttttg gaggagaaac tatgcgtttt tgggatctac gtgccccttg
    36721 gttagaacct ctaaggggtc caaatgggtt ggacttgagt aggctgaaaa aagacataca
    36781 accttggcaa gaacggcgct ctgcagaata tatgactcat gcccctttag gttctttaaa
    36841 ttccgtgggt ggtgtagcta ccgagatcaa tgcagtcaat tatgtctctc ctagaagttg
    36901 gttagctact tctcattttg ttctaggatt cttcttgttc gtaggtcatt tgtggcacgc
    36961 gggaagggct cgtgcagctg cagcggggtt tgaaaaagga attgatcgtg attttgaacc
    37021 tgttctttcc atgacccctc ttaattgatt aattaataga tttattgaga caggagatcc
    37081 aatacttgaa gtataaatga cttttattct atcatacata ttggaatcag gtcatacttt
    37141 aaacaaagtc atttttttaa ctcatttata tctaatcttt tttctggctt ggctaggtgg
    37201 gatagccgag ccactactct ttcgttatga ccctgtcccg gcaaaaccaa taaacaaaaa
    37261 atatattcaa cgagcaaaaa ggagagagag ggattcgaac cctcgatagt tctttgttca
    37321 agactatgcc ggttttcaag accggagcta tcaaccactc agccatctct ccgaaagatg
    37381 gtttttattt tattcctctg aatagaacat agctatataa gtggatataa cactactatc
    37441 tgtagaaaga tctcgggtgt gaatcccccg gtcaatctat ctatcctata tataggaagt
    37501 atgatccagc atgcccattt ttgtttgtga aaaaaattta attatccccc cacttcgtgt
    37561 acgaattaaa tggtatttat taataaaaaa aagggggtag taataagtca tataaaataa
    37621 atatatatat ttatgttata atccctctat gatgtatttt agtacaattt ttttagggat
    37681 taaatggtat agttcatttg ttgatagctt ggaggattaa aagcatgact cttgctttcc
    37741 aattggctgt ttttgcatta attgctactt catcaatctt attaattggc gtacctgttg
    37801 tatttgcttc tcctgatggt tggtcaagta acaaaaatgt tttattttct ggtacatcat
    37861 tatggattgg attagtcttt ctggtgggta tccttaattc tctcatctct tgaacctact
    37921 cgtttcagat ccaaaattga aacgaccccc ccgaattctt cgcggttgtg agatacaata
    37981 aaattcaata taagtcccca aaataaaatg caaataaaga aaaaaaaaat tagagggggg
    38041 gtcacacttt ttgttcttga atttgaatga aaaaaattaa aattaataaa ctaattgaac
    38101 tcaccctgaa aagagtctgt agtctggcac tgcacaaaca ggatccaagt gtatatatga
    38161 tatatgtgtg gacatgttgt gtataaagaa cgaaaaaatg cggatatggt cgaatggtaa
    38221 aatttctctt tgccaaggag aagacgcggg ttcgattccc gctatccgcc taagatggag
    38281 tatagatttt tcatatgata aaaagataaa gaaaggattc gctatatagt tggccataat
    38341 agtgtagtga tgctatccac cccttctttt cctcccaccc ccaaaaaaaa ggtgttaatg
    38401 aattactagt taacagagcc aaactaaaaa agggttgaca aaaaaagata ttgcggagac
    38461 gggatttgaa cccgtgacct caaggttatg agccttgcga gctaccaaac tgctctaccc
    38521 cgcgctgaag agaagaattg aacactaata gacaaacaag agttgaatgg gcccccctac
    38581 cctatctgta caaatagaat agcccattta tacagaaagg taaaggggct ttatatgatc
    38641 atcgatcata gaaatgaaat gaggaaattt tttattttat tttaaccctt accaactgga
    38701 tcttgtcgcc cctggcaata aacatgcgtg aaccatttca cgaagtatct gtccagatag
    38761 tccaaagtct cgatagttag ctctcggcct tccggtcgaa aaacaacgtc gatggaggcg
    38821 tgtaggtgca ctattacgcg gcggagattg taactttcca taaatttccc atttgtcgct
    38881 taaggacaga acttgcctta tttctttttt tgaggatcga cgaatcgaat gatatttctg
    38941 ttccaatttt tgcctcttat tctccctctg aatcaaacct tttcttgcca taatggttca
    39001 gttcctatta gtctccataa tacaagtcga atcctagatg tagaaatata agaaggcaga
    39061 ccccttctcc atcgaaagaa atgagattat cgcaaatata agacattaaa aaaattaacc
    39121 aaatttgccc gatgtagagg caatcaagaa agccgcataa gtgaatatat aacctacgga
    39181 aaagtgggct aatccaacca atcgtgcttg cacaatggaa agggccaccg gtttatctct
    39241 ccaacgaatc aaattcgcca aaggtgtgcg ttcatgagcc catgctaaag tttcaatcaa
    39301 ttcttgccaa tagccacgcc aggaaattaa gaacataaat ccagtagccc aaacgagatg
    39361 tccaaataag aacatccacg cccagaccga taaactattc ataccaaaag ggttatatcc
    39421 attgataagt tgtgaagagt ttaaccacaa ataatctctt aaccagccca tcaaataagt
    39481 ggaagattca ttaaactgcg aaacgttacc ctgccataat gtgatatgtt tccaatgcca
    39541 ataaaaagta acccatccga tagtatttaa catccaaaaa actgccaaat aaaatgcgtc
    39601 ccaagccgaa atatcacaag taccgccccg tcccgggccg tcgcacggaa aactataacc
    39661 gaaatctttt ttatccggca ttaatttgga accacgtgca tctaaagcac cctttactaa
    39721 gatcaatgta gttgtatgta aacccagagc aatagcatga tgaactaaaa agtctccggg
    39781 gccgattgtt aagaatagtg aattactagt ctcattaaca gcatttaacc aaccgggcaa
    39841 ccatatgctt cgacccgcat tgaatgccgg gccgtttgtt gaagataaaa gtacatcaaa
    39901 accatatgaa gttttaccat gagcggattg tatccattga gcaaatatag gttcgatcaa
    39961 gatttgtttc tccggagtac caaaggcaag cataacatca ttatgaacat aaagtcccaa
    40021 ggtatggaac cccagaaaga ggctagccca acttaaatga gatatgatag cttctttatg
    40081 gtctaacatt cttgctaata cattatcctc gttctgttcc ggactgtaat ctctaataaa
    40141 aaatatagct ccatgagcaa aagctcctgt catgatgaat cctgcgatgt attggtgatg
    40201 agtatataac gcagcttgag tagtaaagtc ttgtgctatg aatgcataag cgggtaaaga
    40261 gtacatgtgt tgagctacca aggaagtaat aacccctaaa gaggctagag caaggcctaa
    40321 ttgaaaatga agggaattat tgattgtgtc ataaagaccc ttatgcccac gtcccaatcg
    40381 tccccccgga ggaatatgtg catctaaaag atctttcata ctgtgtccaa taccgaagtt
    40441 agttctatac atatgaccgg caacgagaaa aataaatgca atagctaaat gatgatgagc
    40501 catatcagtc agccataaac tttgcgtttg tggatgaaat cccccgagaa gggttagaat
    40561 ggcagttcct gctccttggg aggtaccaaa taaatgacta cttgagtcgg ggttttgagc
    40621 ataaagattc cactggcctg taaaaagcgg gcctaaccct tgggggtgtg gtaatacatc
    40681 taagaaatta ttccatcgaa cgtactcccc tctggatgca ggaatagcca catgtactaa
    40741 atgccctgtc caagccaagg aacttacgcc gaagagtcct gacagatgat gattgagacg
    40801 agattcggca tttttgaacc acgaaacgct cggtttccat ttcggctgta ggtgtaacca
    40861 acctgctatt aacgatatgg cagaaagaaa taatagaaaa agagctccgg tataaagatc
    40921 ttcattagtg cgtaaaccaa ttgtatacca ccactgataa acaccagaat aagcgatatt
    40981 cactgggccg agagcacccc ctcgagtaaa agcttctaca gccggttgac caaaatgagg
    41041 atcccaaatt gcatgagcaa taggtcttac atgtaaaggg tcctgtaccc aggactcaaa
    41101 atttccttgc caagctacat gaaacagatt tccggaagtc cacagaaaaa ttattgctaa
    41161 ttgcccgaag tgagaagcaa aaatattctg ataaagacgt tcctcagtaa tatcatcatg
    41221 actctcgaag tcatgtgcgg tagcaatacc aaaccaaata cgacgagtag tggggtcctg
    41281 agctaagcct tggctaaacc ttggaaatct taatgccata atgcctttca aatcctccta
    41341 gccattatcc tactgcaata attcttgcta agaagaacgc ccatgttgtg gcaattccac
    41401 ccagaaggta atgggttact cctacagcac gtccttgtac aatgcttaag gctctcggct
    41461 gagtagcagg agcaactttt aatttattat gagcccaaac gatggattca ataagttctt
    41521 gccaataacc acgtccactg aatagaaaca ttaaactaaa ggcccataca aaatgggcac
    41581 ctaggaagaa aagcccatat gcagataatg aagaaccata agattgaatt acttgggatg
    41641 cctgtgccca taagaaatcg cggagccacc cattaatagt aatggaactc tgcgcaaagt
    41701 ttcctcccgt gatatgagtt actacccctt gatcacttat actgccccaa acatctgact
    41761 gcattttcca actgaaatgg aatataacca ccgaaattgc attatacatc cagaatagcc
    41821 ctaagaagac atgatcccaa gccgagactt gacacgtccc ccctcttcca ggcccatcac
    41881 aaggaaaacg aaaaccaaga tttgctttat ccggtatcaa acgagagcta cgagcaaata
    41941 gaacaccctt cagaagtatt aataccgtca catgaatcgt aaatgcatga atgtgatgta
    42001 ccaaaaaatc tgcagttcct aatggaatag gcaacaaagc cactttacca cccactgcta
    42061 ctaaatcacc gcccccccaa gttaaactgg tgcttgttgt tgcacccgga gccgttgcac
    42121 tgggtgctaa agcatgggtg ttttgtatcc attgagcaaa gacaggttgt aattggatag
    42181 cggtatccga aaacatatct tgaggacgcc ccaaagcgct catggtatca ttatgaatat
    42241 acaaaccaaa actgtgaaag cctagaaata tacatgccca gttgagatgt gatataattg
    42301 catcgcgatg cctaaggaca cgatctaata gatcattgta tcgagtagta ggatcatagt
    42361 ctcttaccat aaaaatggct gcatgcgcag cagcgccaac tatgagaaat ccaccaatcc
    42421 acatgtgatg tgtgaacaat gacagttgtg taccatagtc agtagctaga tacggataag
    42481 ggggcataga atacatatgg tgagctacaa taatggttaa agagcctaac atagctaagt
    42541 taagagataa ttgagcatgc catgatgttg ttaggatctc atataggcct ttatggccct
    42601 gacccgtaaa tggaccttta tgagcttcta aaatatcttt taggccatga ccaatgcccc
    42661 agttggtctt atacatatga cctgctatca ggaaaagaat tgcaatagct aaatgatggt
    42721 gtgcgatatc ggtcagccat agacccccag ttactggatc taatcctcca cgaaaagtaa
    42781 gaaagtctga atattttgac caattcaagg tgaaaaaggg agttgctccc tcagcaaaac
    42841 tgggataaag ttgagccaaa agatcccgat tcaagataaa ttcatgagga agtggtatct
    42901 ctttaggatc tactccagcg tttagaaatt ggttaatcgg taaagataca tgtacttgat
    42961 gccccgccca agagagagac cccagtccta gtagccccgc taaatggtga ttcaacatag
    43021 attctacatc ttgaaaccaa gccaattttg gagcagcttt atgataatga aaccaaccag
    43081 caaaaagcat taacgctgca aaaatcaatg caccaattgc ggtacaatag agttgcaatt
    43141 cactagttat tccagatgct cgccaaagct gaaaaaaacc agaggttatt tgtattcctc
    43201 ggaagccccc acccacatca ccattcaata tttcttggcc cactattggc caaaccacct
    43261 gggcacttgg cccaatgtga gtcggatcac ttagccatgc ttcataatta gaaaaacgag
    43321 caccatggaa atacatacca ctcagccaaa gaaagatgat ggagagttgc ccgaaatgtg
    43381 cactaaagac ttttcgagag atctcctcca aatcactggt atggctatcg aaatcgtgag
    43441 catcagcatg taggttccag atccaagtgg tagtgtcagg gcctttagct agtgttcttg
    43501 agaaatgacc cggcctggcc cattcctcga aagaagtttt tatgtgatcc ctatctacca
    43561 aaatttttac ttctggttcc ggcgaacgaa taatcattga gtcctcctct ttccggacaa
    43621 cacatacaaa gagacctgcc aacagtcaaa aaatgagtga atctttaaga gatatttata
    43681 taatgagttt gtttctcttc tatttttcta tctcccattt atttattttc gtcagttatt
    43741 cactagagct attatgatct gtaagtcgat ccggggcaag tgttcggatc tattatgaca
    43801 taggcatgag gcgctcaacg gaccttttta atattataaa actctttatg ggctttggat
    43861 taatgcaaaa acatcttttt gtgtaaccta cggtatattc atatctcaat tataagttct
    43921 tagatggagc tgcttcatgt tttacataga agatttttaa tctattccaa atcacccgag
    43981 cagctattag ccattactaa tagatatcct gagatatcta tttagtgatt tgagggtctc
    44041 ttttcttagt ttttaaaaga aagacaagag cgaagtctct tttgtactct atctgtgtat
    44101 cctttatccc tacgaaatac ccagacgaaa tagaacgctt agaggggata taatgaaatt
    44161 cttcaattgg ttcttgccag aggaatggtc ctttttatta tttgactgat ggggccaaca
    44221 aacaattaat tataacaaaa aaaatagata tatataactc ctaaataaga aataaaaaaa
    44281 aaaaaagaac aaggtgtctt cttttattcg aaacgcctcg tgatcttcaa ccaattctgc
    44341 gcttcaatat aattaccagg agtaagcgct atagcttgtt tccaatactc agcggcctga
    44401 tcgaaccaag cctccgcaat ttcagaatct ccctgtcgaa tggcttgttc tccccggtcg
    44461 gaataggcga gtcaattcct tcccttagaa ccgtacttga gagtttccta cctcatacgg
    44521 ctcagcagtc aattcttttg gtatccgatt tcatttaatc taccatatct aacaaaacta
    44581 gatttctcat ggatctatct ggttttgggg ggttaaccaa aagaggttaa tgacatgagt
    44641 tttaaactaa aatcttaaat ttgtattaag aatcaatttt agttttatct tttctcccac
    44701 cttccgaaga ataaagtaaa gcataggcat ttatccctat cgttaggatt ttctgaaagg
    44761 taactatctc ggtttcatat ttaaataaat ttagattaga tatatattat atagaatttt
    44821 tgaaaaagac tttcattcat aagaaaaaag acttactatc tttgggatct gatcctacac
    44881 cgctgctcaa taccttagtg gatcaactct attacataag tggattccta atgcttatct
    44941 catatcatgg cattaataag cagttattat tgtctcggcc caaaaccttg ctaattgatc
    45001 tttacgatgc ttgctctatc aattagatcc tttatccata gaataaaaca gctaggcatt
    45061 tttctttctt cacttttaat ttaaacttct atgaagtttc tttctttgct acagctgata
    45121 aaaatcgttg ttttagacga ttcatatgta gaaagcccgt tttgtttcta gtatttacta
    45181 gcggatttaa tccttctttc cttttttctt tctatagtgg agatagtcgc acgtaatgac
    45241 agatcacagc catattatta aaagcttgtg gtaagaacgg atttcgttct agtgctcgga
    45301 aataatattc cagagctttc gtatgttctc cgttacttgt gtggataagt cctatgttat
    45361 agagtatata acttcgatca tagggatcaa tttctagtcg catagcttca taataattct
    45421 gtaaagcttc cgcataattt ccttcggatt gagccgacat ccgttacggt cgtcattcaa
    45481 ttcaaagaat ctccgttcca gaaccgtaca tgagattttc atctcatacg gctcctcttt
    45541 tatgtgcata atgaaaataa aacaggggga aaaaagatga aaatattatc attatgaact
    45601 gagcagggct agtgttttta caagaaatct ctagccaacc ttactgcaag agatcttttc
    45661 ttaagatcaa acgtgttgat actagataga aatgataact ccaacaattt atttgttcta
    45721 aacgccttat aatttccagg aattagtcac ttcaacagcc ttcgatgatt atacaggtat
    45781 ccaaaataca aacgagatgg atatttgttg tcccgaccat tcttgttagt tccgatcctt
    45841 atcaggatcg ggataattta taacaaagtt ttcgtgttgt tgattcctag gtgtagtgct
    45901 tcttccccta tgtgacctat tggtactggt gaagtaggat tgacctgtaa atacagaacc
    45961 tataggtgta gcctttcgct caatactaga gtcgacaatt aaaccgtagc atccgaggtt
    46021 gcattaatgg aggatacacg acagaaggaa ttgttctatt tccaaacttt accttcaaca
    46081 agcgtagatt tttttttcaa aatttttatt tctatcccga tcccaaatca tgtgtctttt
    46141 tcctaagatt gagagcaata aaaaagaatc aaatcgcacc atctctgtaa taggtaaatg
    46201 cctccttttc tcctgaagtt gtcggaatta ttcgtaataa gatattggct ataattgaaa
    46261 aggtcttatc aataaaattt ccatttatcc gcgatctagg cataggtagc aatccattct
    46321 ataattattc tcattacctc tcgtggtaaa ccgatcccac aaagaaaaga attgtacagt
    46381 acgaaataac ataaaaacag attcattaat aaaaaagata tgggccctgt atttatattt
    46441 atacaaattg ttcctttttg acaggaatca aaaaaaaaaa acaaagaaat aaatattgga
    46501 gtacgcttcg atttcatcct aatgtaaatg gagtagtata ccaacaaaag aaagtattca
    46561 atttcattga agttacagat gagaataacg aaaaattttt ttatttaatt ctcatccaaa
    46621 gaagaaaaaa agatctaata accattctat gatgaaaaaa cccgcccgtt ttattttgta
    46681 tgcataggag gtatacacta tacaatcaac tatatatatt ctgaatactg gactggaaag
    46741 gaatttgaga attcttaaga tataagatat ggaattatag tctaaataga atcgtgatct
    46801 aaagagatcc attaacctaa gtgcaaaaat agacccatca atcagctgat tcgttataat
    46861 ttagtgattg ccttcggtac cggtataaaa taacagaaaa agaggcgaag gctggttttg
    46921 caaacatgaa tagaatgttt ctaacagttt tcatatttta tatttatccg cctaacctca
    46981 aaagaaagat ctttctttga ctttgatgaa aatttatcta ttttttatag ttataattag
    47041 aattaattgg tcgttcctat ccaataatct actagtaccg gctcgctatt cactcggttt
    47101 ttgggtcata atcattatgt aggagagatg gccgagtggt tgaaggcgta gcattggaac
    47161 tgctatgtag gcttttgttt accgagggtt cgaatccctc tctttccgta ccttcatcta
    47221 attcactgat cttactaacc aaaagagtaa aatatataaa attatattcc aacacaaaac
    47281 agttagacct ttctttgata tatattttat tcctaattac tgtgtcacgg aaaatactga
    47341 aaggaaaaga gtagacaagg aatgaaaacc tccctccccg ttctatgata cctaaatcgg
    47401 agaaaaatcc ggatcaaact cttatttatc ttaaccttag gttaatttac ttcgacgaaa
    47461 gggatcaaaa ttgtccgaac ccttgtgatt ttttatttta ttttcgttag gtttaggtct
    47521 ggcgcgaata atattctacg actagcaatt catttatttt caaaccgacc catttactat
    47581 ctattatttg attgactaat cctttatatt ggaatggttg aagagtcaaa tgttttggca
    47641 tttcgtcctg agaggatgaa tcgaaagaat tttgaatcag agctctagag ttttgttcat
    47701 ccctcgccgt aataatatct cggggtttgc agcgataact tggtatatct actatacgac
    47761 cattgactaa aatatgtcta tggttaacca attgacgggc tccaggaata gtcggagcca
    47821 tacccaatcg aaaaaggatg ttatccaagc gcatttcaag taattggagt aaaacctgac
    47881 ctgttgaccc cttggctttg ccggcgatac gaacgtattt aagtaattgt cgttctgtaa
    47941 gaccataatg aaaacgcaac ttttgttttt cttctagacg aatacgatat tgagattttt
    48001 taccggaacg tgattggttt ctaagatcac ttccggctct aggcctttta ttagttagtc
    48061 ccggtaaagc tcccaggcgg cgtatttttt tgaaacgagg tccccggtaa cgcgacataa
    48121 agactcctta ttcttattta tattgaattc ttattgatga aatttcattt tacagaataa
    48181 acctaaacta aaactgaact aaatgataaa tgaagcgaag tttacggaag tagtgtactt
    48241 gtactctaaa gaataattag atgaataaat atccagacct ttctattcta tatatatata
    48301 tattatatat atattctata taaagattct atatagataa aaaatagata aaagggattc
    48361 ttttcatggc atagttgtaa gttcctataa gataaaaaaa aatatatata tttttaaata
    48421 ttatttgatt tcggatttca aaagggcatt ctcaatcatg taaaaactcg aagaaaataa
    48481 atagagaaaa gccggctatc ggaatcgaac cgatgaccat cgcattacaa atgcgatgct
    48541 ctaacctctg agctaagcag gctcacataa gataaattat acctgcatag ggattcaata
    48601 aactattgtt agctattaat tttaattaat atacttatat ttgcattctt ggcgattcct
    48661 attagctagt cataatgaat atgactatcg aaaaaataga atatagaatt gaaaggaaat
    48721 attcaatact catacttacc atagaccata gaatataacg attaatctat cgatatataa
    48781 ttttagtttt tttctcacat cacaattata tagtacaatt ctatagtata gcatttaata
    48841 ttaaaaaata tttgattcga tctattttta gattaaatca ttttcgtttt tgctttcaaa
    48901 tgatatttga atttattaca tttatatatt tgaaagtctt tttattacat ttatatttat
    48961 atattttatt tcatatcatc atatatatct tttttatttc taaatggaat gatttgtttt
    49021 aaataattag aaattattgc gctttgattc gtaaagatgg aagctcagac gaaaaaaaga
    49081 atcgaccgtt caagtattcc aaattgcatg ggaaaaacga gcagaagaga gacatatata
    49141 cgtggtatat ctccatctat attgaattgc agatacagaa atgatagaat cgtttatgat
    49201 tggaccaaat gcgggtgcgg gtttcctata gaagatgaaa gaagatagcc aagaaatcaa
    49261 agaggagaaa aactttttcg agataggaat cagtatttaa tgaattcaac ggttccagca
    49321 gaaatgaaat aaaaaagaga acgacatctg aataaaaatg agatcctaat ctcaaaacaa
    49381 aaaggggata tggcgaaatt ggtagacgct gcggacttaa ttggattgag ccttggtatg
    49441 gaaacctact aagtgataac tttcaaattc agagaaaccc cggaattaat aaaaatgggc
    49501 aatcctgagc caaatcctat tttccaaaaa caaacaaagg cccagaaggt gaaaaaagga
    49561 taggtgcaga gactcaatgg aagctgttct aacaaatgga attgactgtg ttgcattggt
    49621 agagtaatcc ttccattgaa acttccgaaa agatgaagga tatgcgtata tacatacgta
    49681 tacgtactga aatactctat caaatgatta atgacgacct taatctgtat ttttctatga
    49741 aaaagggaaa aattgttgtg aatcgattcc atattgaaga aagaatcgaa tattcattga
    49801 tcaaagcatt caccacacag tctgatagtt cttttgcaga actaattaat cggacgagaa
    49861 taaagataga gtcccattct acatgtcaat accggcaaca atgaaattta tagtaagagg
    49921 aaaatccgtt gactttaaaa atcgtgaggg ttcaagtccc tctatcccca aaaagcccat
    49981 ttgactcctt aactattaac tatttatatt atcttttttt tcgttagtag ttcaaattcg
    50041 ttatctttct tattcaccct actcttttac aaacggatcc gagagaaaga tttgtctctt
    50101 atgacaagtc ttgtgatata tgatacatgt acaaatgacc gtctttgacc aaagactccc
    50161 catttgaacg agtcatggtc gatatcatta ttcatactga agctgacaaa gtcttccttt
    50221 tttgaagatc caagaaatta tagcacctgg ataagacttt gtaataccct ttgaattgac
    50281 atagacctaa gttatctagt aaaatgagga tgcggtatcg ggaatgggaa tggtcgggat
    50341 agctcagctg gtagagcaga ggactgaaaa tcctcgtgtc accagttcaa atctggttcc
    50401 tggcacatga ttaattttta tgagtctctt tttatacaat ctacaaatta cttaatattt
    50461 aatataaatc gacatatata ttcatttaga gtttagatca tattacatac gtttgtttat
    50521 ccgcctcggt atttagagaa ataccccatc tataaaatag atgggtaaag agttttttat
    50581 acaaagtaca aagtatgtaa caaaaagaaa ttatatttta tattcttttt tttatctctc
    50641 gttcaaaaat aaagttaata cctcatacgc atatacatat tcgaaaggtt aaattagttg
    50701 ttagcccatc cataatacaa acgagacttc aattactctg tttaatctag aacagaacct
    50761 tgaatctctg gaattgtata agtgactaaa aatttcttat ttttcaatga gcatcttgta
    50821 tttcataaaa attggggaca atataatcct tacgtaaagg ccatcctatc caactttcag
    50881 gcattaagat gcgtttcaaa cgcggatgat tatcataaga tattcccaac atatcaaaag
    50941 actcccgttc ttgaaaatcc acacttttcc aaacccagaa aacagacgga attcgaggat
    51001 tattcctagg ggaaaatact tttatgcata cctcttctgg ttgatccacg ccatactcta
    51061 ttctcgtcag atgatacaca ctagctaaca gtccacccgg tgctacatca taagcacatt
    51121 gggagcgtag ataattgtaa ccatatatat ataaaatgac agcaatggaa tgccaatcct
    51181 cgggttttat ttgtaaagtt tctattcctt ggtaatcaaa acccaaagat ctatgaatta
    51241 gtccatgctt gactaaccaa gcagacaaac gaccctgcat attttttatc tctcccgcat
    51301 tgttttgtta tttgtataag tattttgcat tgacgatgag atttttgcgg attgacccac
    51361 tacttgtttt tctgtacaaa ggaatcctgt ctaattcact aattcgtggg aagagactga
    51421 acttttgtat ttgaaaaatg tttcgggagg gatctctgaa gtagatgaca gttgataaag
    51481 gaactcccga tcgtaatttc cagtatgaat actacgccca accttaaatt tgtgattggt
    51541 tgtaaaacac cgattctctc gttgagactt aattctatct tcatagattt ctcgagatat
    51601 tttcttacga agttttgtta tagcatctat aactgcttcc ggttttggtg gacaacctgg
    51661 taaatagaca tctacaggaa ttaacttatc aactccccga acagtactat aagaatcagt
    51721 actgaacatc ccccctgaaa ttgtacatgc tcccatagca ataacatatt ttggttcagg
    51781 catttgctca tataatctca ccagagaggg agccattttc attgttactg ttccggctgt
    51841 taaaatcagg tccgcttgtc taggacttga tcttgggact agtccataac gatcaaagtc
    51901 gaatcgtgag cctattagtg aagcaaattc aatgaagcaa caactggtac catagagaag
    51961 cggccataaa ctagaaagtc ttgaccaatt tgaaagatca tttgatgtag ttgaaataac
    52021 tgaattttgg gttgttcgat caagtaaggg aaactcgatg gaattcataa ctgtctcaat
    52081 attttttttt tctttttatt gtctgaatgt ttagaagcta agaccattcc aatgctccct
    52141 ttcgccatgc ataaactaaa ccaacaatta agataagcac gaaaattaaa gcttctacaa
    52201 atacagatac acctaataca tcgaaactca ttgcccatgg ataaagaaaa accgtttcaa
    52261 catcaaaaac aacaaaaact agagcaaaca tataataacg gattcgaaat tgtaaccaag
    52321 cgctgcccat tggttctata cccgattcat aactagaaag tttctcaggc cctttgttaa
    52381 tcggggctaa aactccggaa acgaaaaatg ccaaaatagg aataagactt gatattatta
    52441 gaaatgccca aaaaagatca tattcgtaaa gcagaaacat agacacactc ctatgaacgt
    52501 gaaaaatata ccggattagt caactctcga cttgaaattc tcaagtcatt cacaacaata
    52561 cgaatttttt tgatcaaact ttatattcta gtttcctttg tttactgcag gacatgtctc
    52621 ctttcaatat tcatcgactg aaatcctatt tccattacac gtatttcaat ttgagttagt
    52681 tatagttagt ataactaact attgttatta tacaaattct ctcgttttca tcttacctag
    52741 gattatctcg aactctcgaa agaaaaggaa tttattatat atatatttta tataaatgaa
    52801 tatattctaa ttattagaaa ttgaaatcca ttttgagtat ctttatatat ttctattctt
    52861 gtatgaatag aggagggttt tcctcttttc ttagagagtt cgaatagaac aagtagtcag
    52921 atgtaagata atttctagaa atttccatct catctcaagg tttagaatag atcggtgttg
    52981 gtatattcct tttcttaata tccaggctga ggagtttcta ttgattgaat agtgaaagtg
    53041 aatacagaaa gagaatacta cccccccctt ttgtgatgtg gtttgctagg tttcgggaag
    53101 gtatacaaag acaaaagcct agttgacgtt tttgacaatg tttacaatga aacttaccaa
    53161 atataaatat agttgttttt aaaactttag cttgtacaca aagaaagcag gtcattccta
    53221 tactagaggg agagtatcac taactttctg attgtggaca gaaaaggagg aaaattaata
    53281 tggaattcaa ctccgaagat tcatgaagca aataagtttg tttagccaca cgattggata
    53341 aatatccatt gagcccatta aaatgaattg aaatgtgttt ttgctttcat ttttatgttc
    53401 ggctttaaaa gatactcgtg accgggctta tagaaagaat ttaggaatac tttttttgat
    53461 gaaaaaactg gtcggttaca agcaacaaac tagaatgggt aaattaaaat tatacaattt
    53521 tttttttatt ttcctttttt aaggctctag ggctatacgg actcgaaccg tagactttct
    53581 cggtaaaaca tatcaaactt tttattatca aaatgatctg aactgtttca aagacccaac
    53641 atgcaatttt ttgtgcattg ggctctttca ttaactgata tttctatcag ttagtccgcc
    53701 atattttttt ttgatagaaa aataggagat ggctccatgt gctctgagtc attattttaa
    53761 ttctgatcca ggaacactac caaagtgttt caaagggggt atcttgacgt aggtctgcct
    53821 ctggcctaga ttaacctaag ttagatgaag tctctatcgc tctgcttaaa aatgaaatat
    53881 gaaacttcat acaccttaaa gttcataggg cgaaaagatc tttttttgag gtccttgtac
    53941 tcattatgcc tagcattgaa tagacattta ccttatcaat atctcaaatc aacgatgggg
    54001 cctgtttggc acctaaaagg gacaagactg aaccccttgt caggctattg ttctcttgtt
    54061 ccctcaaagt tatggagtaa gacatcgatt tctcaataag ataaattctt ttgattgcat
    54121 gatggacccc cctgaaaaac attggcgcgc gtgtaaacga ggtgctctac ctaactgagc
    54181 tatagccctt agtgcttgta atacctattt tattatgtag ataatttctt gtcaagatga
    54241 atattccacg atccaagatc atagttcttt gatctgtttg cgcgttattg cttataagta
    54301 atattatatt tataatccat cgatgggatg ggtcccattt ggttttcttt gtgatgataa
    54361 acggcctact taactcagtg gttagagtat tgctttcata cggcgggagt cattggttca
    54421 aatccaatag taggtagaac ttattagatc ccaccgactc cggtctctaa taagttttta
    54481 tatccatttg cttttattga tatttatttt gtatcttttc tatttctttt ttttgttgga
    54541 tcaaaatata attacgcctg atttaattct gtcgagtgaa tacaatcaaa tcaaataaaa
    54601 aaatagacca aacctctttt gattattcgg acacaccaac tagttccgaa atctcattga
    54661 tcgtctcgac tcgtgtccta gctcgtcgga gagctagatt tgcctcaatt ttttgtctct
    54721 ttccttcagc ttttcttaaa ttagcttctg ctatttcaag agtttgccgg gcttcttgtg
    54781 aatcgatgtc actacctttc tccgcatcat ttactaaaac agtgatctca ttattaccta
    54841 ttctagcaaa acctcccatc aaagccatcg ttaaccattg gccgtcaaga cgtattttca
    54901 aaatacctat atcgacggct gtagcaacag aggcgtgatt tggtaatacg ccaatttgac
    54961 cactattagt agataaaatg atttcgttca cttttgaatt ccaaacggtt cgattagggg
    55021 tcagtacaca aagatttaag gtcatttatt cgaattgctc tccatttcta agttcatagc
    55081 cttcgcggta gcttcatcga tgttacctac caaataaaag gcctgttcag gaagactgtc
    55141 taattctccg gaaaggatca accgaaaccc tctaattgtt tctgctaaac caacatattt
    55201 tcctggagaa ccagtaaaaa cttctgctac gaaaaagggt tgtgataaga aacgctcaat
    55261 ttttcgcgct cttgctacgg ttaagcgatc ctcttcggat aattcgtcca accccaggat
    55321 agctataatg tcctgaagtt ctttgtaacg ttgtaaagtt tgcttaactc tttgggcagt
    55381 ttcataatgg tcctcaccaa caatccgggg ttgtagcata gttgacgttg aatctaaagg
    55441 atctactgct ggatagatac ctttggcggc taatcctctt gatagtacag tagtagcatc
    55501 caaatgtgca aatgtcgtag caggagcagg gtcggtcaaa tcgtctgcag gtacataaac
    55561 tgcttgaata gaagttatgg acccctcttt ggtcgaagta attctttcct gtaacgtacc
    55621 catttcggta ctaagggtag gttgataacc tacagcggaa ggcattctac ccaataaggc
    55681 ggatacttca gatcctgctt ggacgaaacg gaaaatattg tcgataaata gaagtacgtc
    55741 ttgttcatta acatctcgaa aatattcagc catagtgagg gcagtcaaac caactctcat
    55801 acgagctccc ggcggttcat tcatctgacc gtaaactaga gccactttcg attctgcaat
    55861 attttcttca ttaatcaccc cggattcttt catttccatg taaagatcat ttccttcacg
    55921 agtacgttca cctactccgc caaatacaga tacaccccca tgagccttgg caatattgtt
    55981 aatcaattcc ataatgagga ctgttttacc cactccagcc cccccaaata gtccaatttt
    56041 tcctccacga cgataagggg ctaaaagatc tactacttta attccggttt caaaaataga
    56101 taattttgta tctaactgta taaaggcggg cgcagatcta tgaataggag atgttgtgcg
    56161 agtatctaca ggccctaaat tatcaacggg ctctccgagt acgttgaaaa ttcgtccaag
    56221 agtcgttcca ccaaccggaa cacttagagg agctcccgta tcaatcactt ccattcctct
    56281 cgttagacca tctgtagcac tcatagccac agccctaact cgattgtttc ctagtaattg
    56341 ctgtacctca caagtcacat taatttgttg accagcagta tctcgaccct taactaccag
    56401 agcgttataa atattaggca tcttgcccgg tggaaaagct acatctagta ccggaccaat
    56461 gatttgggtg atattcccga ggtttttttt ttcaagcgtg gaagcccccg aactagaatt
    56521 agtaggattt attttcataa taataataaa taaagtcaaa taggtcgaaa tttttttttg
    56581 cgaaaatgat cgaattcaaa aaataatgtc caataacaag tttatcggtt aattcaataa
    56641 ttcaataaga aatgggagtt agcacgcgat ttcggtggta ccctccaacc gaatccaatt
    56701 caattgttta cttattcaat gagtgaattt tcaagctcaa cctgcccgtt ttcaaaatat
    56761 caagtataaa aatcttgaga aagtctttta tttgtctatc attatagacc agcccattta
    56821 tattatctat gggactcgaa cccgaactct atttacgatt cattttttct atctcatcga
    56881 cttttcttat ttcctatttc atcatatcta tttatgtcta gcctcttctt ttcatttttt
    56941 atatcttttc ctagacaaat tccgtatatt tttatgttag gtccgctcta acgagggaat
    57001 ttcttattat tcaagttata tttaagtggt tcaattcaaa aaaagtaaaa aaaaacataa
    57061 gaattgggtt gcgccatata tatgaaagag tatacaataa tgatgtattt gacgaatcaa
    57121 ataccatggt ctaataataa agcattttga ttagttgata atattagtat tgtatttgtt
    57181 gggagttttt tgaaagattc ctggaaaaag tttcattaac gcctaattca tgtcgagtag
    57241 accttgttgt tgtgagactt cttaattcat gagttgtagg gagggattta tgtcaccaca
    57301 aacagagact aaagcaggtg ttggattcaa agctggggtt aaagattaca aattgactta
    57361 ttatactcct gactatgaaa ccaaagatac tgatatcttg gcagcattcc gagtaactcc
    57421 tcaacctgga gttccacctg aagaagcggg ggccgcggta gctgccgaat cttctactgg
    57481 tacatggacc actgtgtgga ccgatggact taccagcctt gatcgttaca aagggcgctg
    57541 ctacggaatc gagcccgttg ctggagaaga aaatcaattt atcgcttatg tagcttaccc
    57601 attagacctt tttgaagaag gttctgttac taacatgttt acttccattg taggtaatgt
    57661 atttgggttc aaagccctgc gcgctctacg tctggaagat ctgcgaatcc ccgttgctta
    57721 tgttaaaact ttccaaggac cgcctcacgg catccaagtt gagagagata aattgaacaa
    57781 gtacggtcgt cccctgttgg gatgtactat taaacctaaa ttggggttat ccgctaaaaa
    57841 ctacggtaga gcggtttatg aatgtctccg cggtggactt gattttacca aagacgatga
    57901 gaatgtgaac tcccaaccat ttatgcgttg gagagatcgt ttcttatttt gtgccgaagc
    57961 aatttataaa gcacaggctg aaactggtga aatcaaaggg cattacttga atgctactgc
    58021 gggtacatgt gaagaaatga tgaaaagggc tatatttgcc agagaattgg gagttcctat
    58081 cgtaatgcat gattacttaa cagggggatt cactgcaaat actagcttag cccattattg
    58141 ccgagataat ggcctacttc ttcacatcca ccgcgcaatg catgcagtta ttgatagaca
    58201 gaagaatcat ggtatgcact tccgtgtact agctaaagcg ttacgtatgt ctggtggaga
    58261 tcatattcac gccggtaccg tagtaggtaa acttgaaggg gaaagagaca tcactctggg
    58321 ctttgtcgat ttactgcgtg atgatttcat tgaaaaagat cgaagtcgcg gtatttattt
    58381 cacccaagat tgggtctctc taccaggtgt tctacccgtt gcttcggggg gtattcacgt
    58441 ttggcatatg cctgctctga ccgagatctt tggggatgat tccgtactac agttcggtgg
    58501 aggaacttta ggacaccctt ggggaaatgc acccggtgcc gtagctaatc gagtagctct
    58561 agaagcatgt gtacaagctc gtaatgaggg gcgtgatctt gctcgtgagg ggaatgaaat
    58621 tatccgtgag gctgctaaat ggagccccga actagctgct gcttgtgaag tatggaagga
    58681 gatcaaattt gaatttgaag caatggatac tttgtaatcc actaattata attactgttc
    58741 gttctcttaa ttgaattgca attaaactcg gcccaatctt ttactaaaag gattgagccg
    58801 aaaacaaaaa acttattaca tccatttttt ttttagatag atacactaga tatagaacaa
    58861 tagataaaat ataagactaa acaattcaaa tgtctctatt ggtgtgttgg atccacaatt
    58921 aattcgaggg atccttagga ttggtatatt cttttagatt atgaatttct atggatcgag
    58981 ccaagtatca caactctttc tacccatcct gtatattgtc ctttttgtta cgtgttggaa
    59041 tataaactta ttactttttt aattttaatt agttagttat tagacgagat tttacaaaaa
    59101 aaattttcct atatagtgaa gtgctaatct ggattcccac aaagaatact tttttcaata
    59161 ctcacactcc ttattagatt agttaataat cctattgatt ggatttttat gtttattcgg
    59221 acaggaaaaa gatattcaaa taaataaaga atttttcatc gaatgactat tcatctattg
    59281 tattttcatg caaagcaaat agggggcaag aaaactctat ggaaagatgg tggttcgatt
    59341 caatactgtt taagaaagag ttcgaacaca ggtgtggtct aagtaaatca acgggcggtc
    59401 ttggtcctat tgaaaatacc agtgaaagtg aagatccgaa tagaaatgat atgaagaaaa
    59461 atagtcatag ttggggtagt cgtgacaatt ctagttacag caatgttgat tatttattcg
    59521 gcgtcaagga cattcggaat ttcatctctg atgaaacttt tttagttatg gatagaaatg
    59581 ggaacagtta ttccatatat tttgatattg aaaatcatat tttcgagatt gatagtggtc
    59641 atttttttca gagtgaacta gaaagttctt tttatagtta ttggaatttt agttatctaa
    59701 ataatggatc gaacaatgac gatcctcacg atgatcatta catggatgat actcaatata
    59761 gttggaataa tcacattaat agttgtattg acatttatct tgagtctcaa atctttattg
    59821 atacttacat tgtaagtggt agtgacaatt ccagtaacag ttacatttct cgttccgttt
    59881 gtggtgaaag taaggggtcc gatataagta ccagcacgaa tggtagcact ataatagaaa
    59941 gttccaatga tctggatgta actcaaaaat acagacattt gtgggttcaa tgtgaaaatt
    60001 gttatggatt aaattataag aaaattttaa aatcaaaaat gaatctttgt gaacaatgtg
    60061 gatatcattt gaaaatgagt agttccgata gaatcgaact ttcgatcgat ccggatactt
    60121 gggatgctat ggatgaagac atggtttctt tggatcccat tgaatttcat tcggaagagg
    60181 agccttataa agatcgtatc gattcttatc aacgaaagac aggattaact gaagccgttc
    60241 aaacaggtat aggccaatta aacggtattc ccatagcact tggggttatg gattttcagt
    60301 ttatgggggg tagtatggga tccgtggttg gggagaaaat aacccgtttg attgagtacg
    60361 ctactaacaa atttctccct cttattatag tatgtgcttc cgggggggcg cgtatgcaag
    60421 agggaagttt gagtttaatg caaatggcta aaatctcttc tgctttatat gattatcaat
    60481 caaataaaaa gttattctat gtaccaattc ttacatctcc tactacaggg ggggtaactg
    60541 cgagttttgg tatgttggga gatatcatta ttgccgaacc caatgcctat attgcatttg
    60601 cgggtaaaag agtaattgaa caaacattga ataaaacagt acctgaaggt tcacaggcgg
    60661 ctgaatattt attccagaag ggcttattcg atctaatcgt accacgtaat cctttaaaaa
    60721 gcgttctggg tgagttattt cagctccacg ctttctttcc tttgaatcaa aattcaatag
    60781 agcattaagt tcctttttta tttgtagcaa acaagtagtt agtttatcag aatccaagta
    60841 aaacgaatat gaatggggtt tctttgttga cataagatct aaattgtaaa aagaaatcaa
    60901 aagttgtgga taactccttt ttatctatat tcttgattct tgattactaa ttcagttaag
    60961 aggcctctat caacaagaaa aatagtgaat tcttattttc gttaaattct aggaaaataa
    61021 aaaatttttg ttctacgtct tacgtatgta tatataatcc aaatatagaa tttagaatta
    61081 tagaaactat agatatgata tatgcttttg taccttctat actcacttag atatatactt
    61141 agatttatac taatctttat ctttataata taaataataa taataacagg tacaaatagt
    61201 aaattgaggt atcctttata tgacaacttt cgactttccc tctgttttgg tgcctttagt
    61261 aggcttagtc tttccggcaa tggcaatggc ttctttattt cttcatgttc aaaaaaataa
    61321 gactgtttag atctgatggg cccaactctg atccattttt tttttttaac taagacttgt
    61381 atcataacgc agatacctat ttagtgtaag aaaagagggt ataacatgcg gcgcttccgt
    61441 cgaaaagggg ctctttggcc tgtagaaaga tgatatgggg gtaaaggaat tctatctatt
    61501 tgaaaaaatc tcaggatcgc cggatggctg aactgtaaaa tcggtacatc tatatgtata
    61561 ttgatgggat catacgaagg gtattttttt ttttttttag atctaaccaa tttgataaat
    61621 tactcttaaa ggttcacatc aaactagtac tagttgatga gagttacttc ggaaacaaaa
    61681 agactaaagt ctagggtatt ctctcaatta caataaaacg aaaccagatc aagtatgagt
    61741 tgtcgatcag aacatatatg gatacaacct ataacggggt cgcgaaaacc aagtaatttc
    61801 tgctgggccg ttatcctttt tttaggttca ttaggattct tattggttgg aacttccagt
    61861 tatcttggga gaaacttgat atctttattt ccgtctcagc aaatcctttt ttttccacaa
    61921 gggattgtga tgtctttcta tgggatcgcg ggtctcttta ttagctccta tttgtggtgc
    61981 acaatttcgt ggaatgtagg gggtggttat gatcgattcg atagaaaaga aggaatggtg
    62041 tgtatttttc gttggggatt ccctggaaaa aatcgtcgca tcttcctccg attccttata
    62101 aaggatattc agtccgtcag aatagaagtt aaagagggta tttatgctcg ccgtgtcctt
    62161 tatatggata tcagaggcca gggggccatt cccttgactc gtactgatga gaatgttact
    62221 ccacgggaaa tcgaacaaaa agctgccgaa ttggcctatt tcttgcgtgt accgattgaa
    62281 gtattttgag aaatgagctg agagagtgaa tgctttctca gcagtaagga aaaactaaag
    62341 aatccccctt ttctatacca taacttaact gaagtttctt cataacgctc attctagtca
    62401 aagaagacgt atacgtaacg taacaaccac aaaacaaaac agtgaataga ttcataagtt
    62461 cgatactttg taatagaact catgcatgag agaaatattg gatggcgtag agtcaactaa
    62521 tgaggtcggt tcattaaaaa ttcatagacg aaatgaaaaa atgtcaaaaa agaaagcatt
    62581 caaccctctt ttatatcttg catctatagt atttttgccc tggtggattt ctctctcatt
    62641 taataaaagt ctggaatctt gggttactta tttgtggaat actaggcaat ctgaaatttt
    62701 tttgaatgat attcaagaaa aaaatattct cgaaaaattc atagaattgg aggaaatctt
    62761 tcttttggag gaaatgatca aggaatactc ggagacacat ctacaaaacc ttcgtatagg
    62821 aatccacaaa gaaacgctcc aattaatcaa gatacacaat gaggatcata tccatacgat
    62881 tttgcacttc ttgacaaata taatctgttt cgttattcta agtggttatt caattttggg
    62941 taataaagaa cttgttattc ttaactcttg ggctcaggaa ttcctatata acttaagtga
    63001 cacaataaag gctttttcga ttcttttatt aacagattta tgtatcggat tccattcgcc
    63061 ccatggttgg gaactaatga ttggctttgt ctacaaagat tttggatttg ctcataatga
    63121 tcaaattata tctggtcttg tttctacttt tccagtcatt ctagatactc tatttaaatt
    63181 ttggattttt cgttatttaa atcgtgtttc tccgtcactt gtagtgattt atcattcaat
    63241 gaatgattaa aaaaggatct actgatatta atccaattca attctaacgt ttcttacttt
    63301 gtagttgtac agaagcaaag catgtaaaat catacttact ctttattttt atacccatcc
    63361 caaagattta ttctatatat taatattatt tattccagta aaattattcc agtaaatagc
    63421 agaattgcgg atagggaact aggttagcga cctaccaaat ttattgtaga catttttggg
    63481 ctcaatggtt ggaccatgca aactagaaag actttttctt ggataaaaga acaaattact
    63541 cgatccattt ccgtatcgct catgatatat atcataactc ggccatccat ttcaagtgca
    63601 tatcccattt ttgcacagca gggttatgaa aatccgcgag aagcgactgg tcgtattgta
    63661 tgtgccaatt gccatttagc taataagccc gtggatattg aagttccaca aacggtactt
    63721 ccagatactg tatttgaagc agttgttcga atcccttatg atatgcaact aaaacaagtt
    63781 cttgctaatg gtaaaaaggg tgctttgaat gtaggggctg ttcttatttt accagagggt
    63841 tttgaattag ctcctgctga tcggatttcc cccgagataa aagaaaagat aggcaatctg
    63901 tcttttcaga gctatcgccc caataaaaaa aatattcttg tgataggccc cgttcctggt
    63961 cagaaatata gtgaaataac ctttcctatc ctttccccgg accccgctac tacgaaggag
    64021 gttcacttct taaaatatcc tatatatgta ggcggaaaca ggggaagggg tcagatttat
    64081 cccgacggga gcaaaagtaa caatacagtt tataatgcta catcagcagg tagagtaggt
    64141 aaaataatac gaaaagaaaa agggggttac gaaataacca tagcggatgc atcggatgga
    64201 cgtcaagtgg ttgatattat ccctccaggg ccagaacttc ttgtttcaga aggcgaatct
    64261 atcaaattgg atcaaccgtt gacgagtaat cctaatgtgg gcggatttgg tcagggagat
    64321 gcagaaatag tacttcaaga tcccttacgt gtccaaggcc ttttgttctt cttggcatct
    64381 gttattttgg cacaaatctt tttggttctt aaaaagaaac agttcgagaa ggttcaattg
    64441 tcagaaatga atttctagac tcgcggattt atcgacattg agctcataac gtaaaaagaa
    64501 caaaattatt tttgacgact ctttatgata aaaaatggat attatgaaaa gcctttttct
    64561 tttttatact cattacttgt actgcattcc tagtcatagt atgtagattg tgaagaagac
    64621 tttttacttt ttttgaatcc aaattggggt ggtatgatta tgttactatt atcacatttc
    64681 aatgtcataa aatacattaa tagtgttttc tattctaatc gaataaaatt cgactagata
    64741 ctagacataa gtaagcgggg aatagaacgg ataaatgcgt ggaacacaaa attataggga
    64801 cgattattca tcttcctagt attcgacaca agaaaaggaa ttttacacat ctctttcttg
    64861 tgtcgaaaga aaaaaaagat tctttatcct gttcgtcaaa gattactagt ctaagttttg
    64921 aatttttaaa aaaaaaatat cagaactttt ttatatatat tatatatata ttacatatta
    64981 ttatatttat attattatta tttaatataa aagagaatag tagaatagtg ggcaaacaaa
    65041 agagagcgag gtttattgag taaatagaac ttcttcaata aacttagaaa aatttccatt
    65101 tttgatgaga tacaaaaaaa tactaaggtt ttattattat ttgaggatag tatgtcatct
    65161 aggaaattga gtgatttctt ctttcttcta actttacttt gaaagtatcg atagagacta
    65221 tcgagcaacg ggcggatgga tcaatgaact gcatttttcc aaaacatcat cagaaaaatg
    65281 gaatggggtt ttgccattta gacgaaaaat attctaattc ttaagaactc aacgggacct
    65341 accccctcaa atcatacaaa gaagggaatc ccgttgagtt cttacgcttt catggctaca
    65401 atttacaact caattcatct gattactaca gagatgaacc caatccagaa tatgaaccat
    65461 aaaagaaaat acctattaaa ccgatcacaa gaataccagc tacagtacct attatccaaa
    65521 gaggaatcct tccagtagta tcagccattt accccacttc cctccacatt gcatcaagtg
    65581 gtcatgctag agacataaac agtcatggat aattatgaga tgagagcctt ccgaatgggc
    65641 taagagagag tgcctataat tattattctc cttttccttt gttttattaa ttgaagaaat
    65701 aattggaaaa taaaacagca agtacaaaaa tgagtaataa cccccagtag aggctggtac
    65761 gattcaattc aacattttgt tcgttcgggt ttgattgtgt catagctcta taattcggat
    65821 taggtttatc gttggatgaa ctgcattgct gatattgacc ccaaaaaaga aacggtaggt
    65881 acagctaggc cgtgaacagc caaccatcgc actgtaaaaa ttggataggt tcgatctatg
    65941 gtcattgggg cctcctaaaa agatctacta aattcatcga gttgttccaa aggatcaaaa
    66001 cggccagtta ttaatggaat tccttgtcgg ttctctgtga aatactcgtt tggccgaggg
    66061 cttccaaaca catcgtacgc taaaccggta ctgacaaata accaacccgc aatgaatagg
    66121 gaaggtatag taatgctatg aatgacccag tagcgaatac tggtaataat atcagcaaaa
    66181 gaacgttctc ctgtgcttcc agacatgctg agctccacat attcttgtac agtcaaaggg
    66241 ggatcgattc cgtaaaagat tagatcagtc aatttccatt tactaaaact aaatctttgt
    66301 gagatcgtca atattgtacc gagggcgtct ttagagtata ccgaatcagt atagctatcc
    66361 ttcttctgac acagcaacgc actttcaatc attatcgaaa ggaagtactc aaaaatttat
    66421 ttcttacttt acttgttgct tgtcagtgta caatgacaag caacaagtaa agtaagaaag
    66481 agtagtaaat cgtattcgat gaaagaaaga taacaaagaa agaaaagaat aaaaaaattg
    66541 taatcaaccc ttttgatgca tacattgttg tattagatcg agatcaaaag attctttctt
    66601 gacctaacta caagaacgag gttttataat agaatacgta aagataaaat gtagaacgta
    66661 aaaaagaaaa gataatagaa attactaacc tagttggacc aaaagaaata ttttcttttt
    66721 tcgagtgatt gcgtgataac ttttgtcttc tcattcattc aagatattaa gtgaatgaac
    66781 ctattctgaa atctaatgag ttaaaatgaa agtaatcttt tttataaggt ttacgttggc
    66841 tctaaaatat aaataggatt cgagacaata aaaaagtttt cttttattct tccagaatgt
    66901 aataatttta aaaattaaaa aaggtttaat ttttgagtga agttacacgg cccaattctt
    66961 tttattagtt tatataagtt ttcccccaag agttgctcaa tgaattggtt gattggaatc
    67021 gcggtatggg tagatgtggt aaatgatgaa tcaatttgtt tttatacgcc tgtcacttta
    67081 tctttgttag taccgtctat aatgatagat taatcaattg aatatcccct attttttgat
    67141 tttttgaaaa aggaaactta ggtaagtgct tttttagaaa catatatgta caaaaagaac
    67201 atattttatt tagctccttc atgcctacta taactagtta ttttggtttt ctactagcgg
    67261 ctttaacggt aacctcagct ctatttattg gtctgagcaa gatacgactt atctgaaatt
    67321 agtatttgaa atgcacaatt cataaaaata aatcgttcga taggattctg tataaattgc
    67381 aaattcttgg tcattgagat tcatggtaat tcagattaat atttaggtat agatattacc
    67441 tcctttttct cctttcaaat aaattgcaat gattgaagtt tttctatttg gaatcgtgtt
    67501 aggtctaatt cctgttactt tggctggatt attcgtaact gcatatttac aatataggcg
    67561 tggtgatcaa tcggaccttt gattaattac tatcgctttt tttgattgac ctcctacttt
    67621 ctttaataca aaggaggtca aattcagatt gtggttcaag ttagtgaagc tctttcagta
    67681 taatttgatc taagaaaaat aaggatgaaa tcacgctctg taggatttga acctacgaca
    67741 tcgggttttg gagacccgcg ttctaccgaa ctgaactaag agcgctttct tatcagaaaa
    67801 gataagactg taaagacact tttttaaccc cagtttattt aataatttaa ttatatatta
    67861 ttggatattg gaatcgatct taattaatcc ctcgttactg ctcaacgaag aagtaatagg
    67921 tagggatgac aggatttgaa cctgtgacat tttgtaccca aaacaaacgc gctaccaagc
    67981 tgcgctacat ccctccaatt ggtctacagt gtcattgtat agaattcctg ttttgttttc
    68041 cacatcgtta gttcctccat tgatatatac aatttatatg ggcatttcgt ctttttggtc
    68101 ccatttaaca tataataata gtaaaagaaa agtcttatat acgtatgaaa tacggaacgg
    68161 aacctgtcgt aaaaataaat gagtagtttt cgggaatgct cgggaagaga ggaacgtttt
    68221 tttatgtttt aataaaaaat tttatttact ggatagttgt acatttcaat ttgaattagg
    68281 gattccgtgt acaaggttct taactgcata tgcatctgat catttatgta ttaccatttt
    68341 agattacaat aaaagaagga aggagatttt tcaatgcgag atctaaaaac atatctttcc
    68401 gtggcaccgg tattaagtac tctatggttc gggtctttag caggtctatt gatagagatt
    68461 aatcgttttt tcccagatgc attgacattc cccttttttt gattctagtt attgatacag
    68521 taccaaataa cggagattcg agatacaatt aaatatttgt gactaatcct ttgccccctt
    68581 tttctctttt ttcccttttt ccttttagaa gaagagggag gaaagagaaa aaaagaaaag
    68641 gtgtattcaa cagcttcgag acttgggttc aagtttgaat taaataaatt attcaattca
    68701 aaaattaact agggatggag gtagaataaa cagggtgggg cctagatcta ggacaagact
    68761 cttatacaag gtacttaaat gtaaatgaaa tactgtgatt tgaatttgaa ataaagttta
    68821 gaaatttttt tagtatattg attgcagcga aagttttcat aattggattt caagttaata
    68881 acttctattt atccttcctt ccttcttctt cgtttcggat cgaaaataga agagttgagt
    68941 aaatcaaaaa tccaaagggg gttcatggcc aagggaaaag atgtccgaat aacggttatt
    69001 ttggaatgta ccggttgtgt tcgaaacggt gttaataagg tatcaacggg tatttccaga
    69061 tatattactg aaaagaatcg tcacaacacg cctaatcgat tggaattgag aaaattctgt
    69121 ccattttgtt acaaacatat gattcatggg gagataaaga aatagatcga atcgagcact
    69181 tgtatgtaac ccttccaagg aagggtaaaa atgacatttc tatatagaac atagttaaat
    69241 attatatata taacataatt aaatataaac aaaccaaatc ctatttcttc taattcattt
    69301 tagatccgac cgaaatagga ttttcgggat aaggaataaa ctaaacaaac catggataaa
    69361 tccaagcggc cttttcttaa atccaagcga tcttttcgta ggcgtttgcc cccgattcaa
    69421 tcgggggatc gaattgatta tagaaacatg agtttaatta gtcgatttat tagcgaacaa
    69481 ggaaaaatat tatctagacg ggtgaataga ttgaccttga aacaacaacg attaattact
    69541 attgctataa aacaagctcg tattttatct ttgttaccct ttcttaataa tgagaaacag
    69601 tttgaaagaa ccgagtcgac caccagaact gcgggtcttc gagccagaaa taaataggct
    69661 tactctttct tcacttgact aaaaaaaagt aaaatccgaa ctcaaacgca gattgatgtt
    69721 ttgttcgaaa aatatgaaaa atatggattg aattatcgtg tcgtaagaaa aaaaaagaat
    69781 cgggcaagaa taaagatttt tttgagtgtg ttcattcagt tttactattt ttttctcata
    69841 tttattttga ctttaccctc ccggagttca ttctccgggg aactccgttt aaattattcc
    69901 ggtggattct ttccaatcta cttcttttat gatctcatcg gaaatcatat aaagacaatt
    69961 tttatttgat atagctattt gtgcaagtat tttacgatta agaagcacct gtttcttata
    70021 taggtcgtgt attaatctac tataactata ggatacccct atttcacgaa ttactgcgtt
    70081 tattcgagtg atccacaaac ggcgaaaatt tatcttttgc ttatccctat cccgatgcga
    70141 cgaaaccaaa gctcttattt tctgttgagt aattgttcga gtaagtcttg aatgagcccc
    70201 tcgaaagctt gatgcaaata aacgaatttt tgttctacgt ctccgagcta tatttccccg
    70261 tctaattctg gtcattgaat aaatgaaact ttgacgaata actaatagat ttcctttctt
    70321 tcagttattc tttttccctt tcctagtcta ttaataacaa agcttttttc caatgtataa
    70381 actaaaaatt ccaatgactt tggctactat aaccttcccg accgctattt ttcttttttc
    70441 tagacatttc acttcgaaat aagaaatttc attttactag gtatcaaaat ataataaata
    70501 aaaaatataa atggataaag aaatagtggc ttccttcgtt tatatggtta cttcttaaac
    70561 ggtgaggttt tctctataca ccggagcctt tacttcattt aatcaatgtt attggtaact
    70621 tgtatagttc acattctttg gctctaccca tgaattatcc agtaataggt ctttcacgat
    70681 tagatctact tacacagtaa cggtatttaa ttatgaaagt tggctgggta gctaaccctg
    70741 ttagtccgtt cttgcaagag gggcctaagt tttatgtttt tatttttaag taggattttc
    70801 tccgcttaat ggataaccat ttgctaccaa tggagaattg cttctcatct taaattgagg
    70861 tgattggatt tgcaccaatg gaaaccataa atttcataca caatagaatg gatagattct
    70921 tttttttata ctgtttttat actgaattga acggacttct ttttctattc tatcctattc
    70981 cccggtactg atcattgata ctaaaaaagg ttttctttct tttatcccag ctcatgatct
    71041 gaacgagtcg cacatacacc ctagtacatg ttcctcgacg ctgagggcat ccccgaagcg
    71101 cgggggattt tgtgacattt ctgattggct gtcttgtatt tctaataagt tgtttaatag
    71161 ttggcatgtt gaatcatatc atataaataa tgggctggtt tagatcgatc ctaacctgat
    71221 gatttttaat tacttctatt taattttcta gtaaattcag caaaaatata aaataggaaa
    71281 tcgagaattt gcgcgaaaaa aatccgggct tttcactcaa ccaccgctac aacatcaaca
    71341 attccataag cttgggcttc tgttgctgac ataaaaacat ctctttccat gtcttccgag
    71401 acaacccata agggtttgtc cgttctttgt acataaaccc ttgtgagggt ttcacgcagt
    71461 tttagcagct cttccgcttc caggataaat tctcccgttt gtgcctcata aaaagaacta
    71521 gcaggttgat gaatcattac cctgatggta taacaaaaga ggggttcctc tattttgcat
    71581 gatgaataga aaagaaagat aaagaataaa aataaaaaaa gacagaattg aacaaccaca
    71641 accgtacggg catcttttat gcattgcata cggctctata ctaaaattga cctttacctt
    71701 ccatcaaaga aaaaaatagg atctatcaga cccaggtcgg taaatgatca aattaccacc
    71761 cttcctttcg taggagttca aaaatactat gatggttccg ttgctttata tatatttatt
    71821 attaagatta tttggtttgt ctgtgtttca gcaatcccaa agttgctttt tgtaaaatta
    71881 aggaaaaaaa taatcttttt ttttttattt tcgaactctt tcagaataca actaagcccc
    71941 cggtgtgaaa ataaaaaagt ttgtgacgct gaactggaat ctccaatata aaaaacagga
    72001 aatacctttt atctcatact actctctcga tacataatca aatgttttga aaaaacaata
    72061 aaaatttttt tattttgata tcgaattcaa agtgccatgc tattattact taatattcat
    72121 atggcgaagg catagtctta tttttttctc tcaaataaaa acctcattgg cgccgagcgt
    72181 gagggaatgc tagacgtttg gtaatttctc ctccggccaa gataaaagat cccattgaag
    72241 cggctaatcc catgcatatt gtctgtacat ctggtcgcac aaattgcatt gtatcataaa
    72301 tagccactcc agggataacc catccgccgg gagagtttat aaacaaatag agatctttgg
    72361 tatcattctc tatactgaga tataccataa gaccaataag ttggttcgag atctcgctat
    72421 caacctcttg tcctaaaaaa agtaatcttt ctcgataaag tcggttgatt agggtaaaat
    72481 tatatacctt acgaaccgta caggcgcctt ttggtgcata cggttcaaca aaaaattgca
    72541 aaaaaaaaga atcaatgtgc agattccaat cctctttctt tttttatatt cgtagaaggc
    72601 tctttatgac ttctaacgaa aggacttttc ttcgattaaa aaaaaaaaag acaggttttt
    72661 gctccttttc gtataatatt cttgtattct tgtaatagaa aaataataga aaagaaaaaa
    72721 aaaagaagtc actaaactta tcgaattaac ttcttattga tatattgttt catcgagatc
    72781 taatccaaat cacaatgtcg ttttcttgtt cctgaatggg ccctgttaat ctttttaggt
    72841 ttatgctcta ctccgggtaa ggatacgccc gatttttatt tgtacatata ggacaaatga
    72901 ttccattacc acttcttttt gttatgactt cccccccttt tttaattttt atgccttccg
    72961 ccaaaaattg tatgtattca tgcatattaa tattactcga ttgattaaga gtttgagatg
    73021 gcttctcttt acaaaaagaa atcgtttatg atacaaatag taatcataga tctatttcca
    73081 attgggcttt ttctaaacgg agcctggata cttaagtttt ttagttccac taagctaacc
    73141 ataaattttt ctaattataa tagtaatctg aattccccca aaaatgtatc taattgcact
    73201 tcacgctcca aatttttgat gattcaatta atctttcttg ggcgaaacag aggatatctc
    73261 gatcggggaa gagaacgggg aaataccgta tgacccaata tatctgacaa gtcgcactat
    73321 acgtcaaccc aggatgcatc ttcctctcca ggacttcgaa aaggcacttt tggaacacca
    73381 ataggcatga aatgaaagaa aaaagaacta agtactatat ttcactttga tgtggaaacg
    73441 taataataga atgaatcggt ttattttttt ttttttttag aatattgtcc tttatcgtat
    73501 tttatccata gattaaaaaa attcataaag aaatacagaa tgaataagaa aaaaattctt
    73561 acgaagaggc cgttctaatt atgaagaagt atggacacat tcgctcatag aaaacggtat
    73621 caacccccca ttgcgtattg gtacttatcg agtatagaat aaatctgctt ctctttgttc
    73681 ctacgaacga aattgttcca ttattaccaa cagaatagaa caaatattaa cccttgctct
    73741 taaaccatcc cctgaacggg ggaggtccat aacatagtca taatcttttc caatgcaata
    73801 aagttacgta gtgtcttttt ctttgatcta aggggtattt ccatgggttt gccttggtat
    73861 cgtgttcata ctgttgtatt gaatgatccc ggtcggttgc tttctgtcca tataatgcat
    73921 acagctctgg ttgctggttg ggcaggttcg atggctctat atgaattagc agtttttgat
    73981 ccctctgacc ctgttcttga tccaatgtgg agacagggta tgttcgttat acccttcatg
    74041 actcgtttag gaataaccag ttcgtggggc ggttggagta tcacaggagg ggctacaccg
    74101 aatccgggta tttggagtta cgaaggtgtg gccggggcac atattgtgtt ttctggcttg
    74161 tgcttcttgg cagctatctg gcactgggtg tattgggatc tagaaatctt ttgtgatgaa
    74221 cgtacaggaa aaccctcttt agatttgccc aagatattcg gaattcattt atttctcgcg
    74281 gggttagctt gctttggttt tggtgcattt catgtaacag gcttgtatgg tcctggaata
    74341 tgggtgtccg atccttatgg actaacggga aaagtacaat ccgtaaatcc agcgtggggc
    74401 gtagaaggtt ttgatccttt tgttccggga ggaatagctt ctcatcatat tgcagcaggt
    74461 acattgggca tattggcggg tctattccat cttagtgtcc gcccgcccca acgtctatac
    74521 aaagggttac gtatgggcaa tattgaaact gttctttcga gtagtattgc ggctgtcttt
    74581 tttgcagctt ttgttgttgc cggaactatg tggtatggtt cagcaactac cccgatcgaa
    74641 ttatttgggc ctactcgtta tcaatgggat caggggtact tccagcaaga gatatatcga
    74701 agagttagtg ctgggctagc cgaaaatcaa agtttatcaa aagcttggtc taaaattcct
    74761 gaaaaattag ctttttatga ttacatcggc aataatccgg caaagggggg attattcagg
    74821 gcgggctcaa tggataatgg ggatggaata gcggttggat ggttaggaca tcctatcttt
    74881 agagataaag aagggcgtga actttttgta cgtcgtatgc ctaccttttt tgaaaccttc
    74941 ccggtcgtgt tggtagatgg cgacggaatt gttagagcgg atgttccttt tcgaagggca
    75001 gaatcgaagt atagtgtcga acaagtaggt gtaactgttg agttctacgg tggcgaactc
    75061 aacggagtca gttatagtga tcctgctact gtgaaaaaat atgctagacg cgctcaattg
    75121 ggtgaaattt ttgaattaga tcgtgctact ttgaaatccg atggtgtttt tcgtagcagt
    75181 ccaaggggtt ggtttacttt tggacatgct tcttttgctt tgctcttctt ctttggacat
    75241 atttggcatg gtgctagaac cctgttcaga gatgtttttg ctggtattga cccagatttg
    75301 gatgctcaag tagaatttgg agcattccaa aaactaggag atcctactac aagaagacag
    75361 acagtctgat acaccattgc tttggtgtct ttcgactcta tttttctttt tgtgattttt
    75421 ctttcctttc tagatctata gggtaccaga gaaatcgtga tttgaatcgc tgtttttttt
    75481 actcttcctc tttccaggag gatgatcaca aataaaaata aacaacaggt atggaagcta
    75541 taattgtaaa ccacgatcaa atctatggaa gcattagttt atacattcct cttagtctcg
    75601 actctaggta taattttttt cgctatcttt tttagagaac cgcctaaagt tccaactaaa
    75661 aagtaaagtt ctaactaaaa atatgaaatg atttttcatt atctcaattg aagtaatgag
    75721 tcccccaaat attgggggac tcattacttc aactagtccc catgttcctc gaagggatct
    75781 cttagttgtt gagaaggttg cccaaaagcg gtatataagg cgtacccggt aaaacttaca
    75841 agtaaaccag atataaagat ggcgactagg gttgctgttt ccattattat acaatttcaa
    75901 gactacaacg gatctatgat aagatcgttt atttacaacg gaatggtata caaagtcaac
    75961 agctctcaat gaatacaata ggatttatgg ctacacaaac tgttgagaac ggttctagat
    76021 ctcgtccaaa accaactact gtagggaatt tattgaaacc actgaattcg gaatatggta
    76081 aagtagctcc tggatgggga acagctcctt tgatgggtgt cgcaatggcc ctatttgcaa
    76141 tatttctatc tattattttg gagatttata attcttctgt tttattggat ggaatttcaa
    76201 tgaattagat ctataagaac ctcaaagtcc tatttttttc aataaaaaaa gaatcattta
    76261 taacgtgtat ttttattttt agcccattct attttggtag ttcgaccgcg aaattgattt
    76321 tttctgtatt tctggaatat gagtgtgtga cttgttataa ttgatcctat tgatagtaca
    76381 gagaacgggt ctgtcatctt ttgatttgat gaaggtggtt ctacttcgtc ggatatttag
    76441 tctagtatcc ggaacacgga atatatgaaa tagattaaga aatttttgaa ctatgattca
    76501 tacttaatat tcggacctcg cggccggact ccaaatttaa aagaattgga atttgtaaat
    76561 cgaaaaagaa aggtttgtct tgtcgtcaaa cctttctttc gatttatagt cattatatct
    76621 attcgtggaa taagtgatga tccaaaggtt cttactcaga gaatccttgg gcttaggtta
    76681 gaatttttat tgaatcatcg tggttctagt atgaatctga tgttttaatc gattcatagg
    76741 gtcttaacaa gagaattcct atcaataata aaaaaaacaa caaagaaaag ctacattata
    76801 tacgaaaaag taaagaaaaa aatagggaaa aagaggattc aggaggcctg taagaatcaa
    76861 gataaagacg actgagccaa cttgatattt tggtattatc tccataaaga aaagctttcg
    76921 gatttttctc atcttccctt gtatcttcag agaagattga attagagatt aataaaataa
    76981 gtttcaagct ttctattaca tatccgttcc aacaagtatt tgggtgtttt gcttgagctg
    77041 tacgagatga aagtctcata tatggttctc agagggggag tcccacctat ctcaataaag
    77101 tatatgattg gtttgaagaa cgtctcgaga ttcaggcgat tgcggatgat ataactagta
    77161 aatacgttcc tcctcatgtc aacatatttt attgtctggg aggcattacg cttacttgtt
    77221 ttttagtaca agtggctacg ggatttgcta tgacttttta ctatcgtccg accgttacgg
    77281 acgcttttgc ttcggttcaa tacataatga ctgaagctaa ttttggttgg ttaatccgat
    77341 cagttcatcg atggtcggca agtatgatgg ttctaatgat gatcttgcat gtatttcggg
    77401 tgtatctcac tggtggattt aaaaaacctc gcgaattaac ttgggttaca ggtgtggttc
    77461 tggctgtatt gactgcatct tttggtgtaa ctggttattc cttacctcgg gaccaaattg
    77521 gttattgggc agtgaaaatt gtaacaggtg tacccgaagc tattcctgta atagggtcgc
    77581 ctttggtaga attattgcgt ggaagtgcta gtgtgggaca atccactttg actcgttttt
    77641 atagtttaca cacttttgta ttgccgcttc ttactgccgt atttatgtta atgcactttc
    77701 caatgatacg taaacaaggt atttctggtc ctttatagag aagatatatc atagatattt
    77761 gtaatccatc ctttatcact ggggagaaga aaaataatat ttcattgcta caagtatgga
    77821 ttattgaaaa aaataagaca tgtttttgga tatttccctt gaacactgca atattattaa
    77881 tatagttgat atagttgaag ggagttttcc gaagataaaa tggattatgg gagtgtgtga
    77941 cttgaactgt tgattggtct gtgcagatat atgcctttat ccatctgccg cattacattg
    78001 gaattcacaa tcaaatgtgt ctttgctcca accatcgcat aagttccata caaaggatag
    78061 gctggttcgc ttaaagaaaa tcctttctat gatcaaatcc gaatcatgtc gtacatgaac
    78121 cggctccgta agatccagta gaactagaga aaaccataat tatggtttct cagttcactt
    78181 atgtaaaatt gaatagtatg gaaatgcaat catttcctct gcattgacat gatctatgat
    78241 actatcggag tgaaacaagg gatctaaaga agaacgaggc taggctatat tagtaacaag
    78301 taaacccttt gtgtgtctgt aaaaagtctc ccaatatttt tatttgggga taaacataaa
    78361 tcgtaaggtc tgagacaacc cataaagcac ttgatcatat cgcgatcagc tttgtataag
    78421 cctacttggg tattgagtat ttacttgtaa gaactttatt ctttgcactg gataattgca
    78481 actctgtaaa aaatacagta atatgtttct tacaaaaaac cattcatata tcatatatat
    78541 atgtggattt agataacata ttgatctttt atggattaag attttgttct ttttattctt
    78601 gctcgagccg gatgatgaaa aattatcatg tccggttcct tcgggggatg gatctataag
    78661 aattcaccta tcccaataac aaaaaaacct gacttaaacg atcctgtatt aagagctaaa
    78721 ttagctaaag gtatgggtca taattattac ggagagcccg cttggcccaa tgatctttta
    78781 tatatttttc cagtagtaat tctagggact attgcatgta acgtaggttt agcggttcta
    78841 gaaccatcaa tgattggtga accagcagat ccatttgcaa cccctttgga aatattaccc
    78901 gaatggtatt tctttcccgt atttcaaata cttcgtacag tacccaataa attattgggt
    78961 gtccttttaa tggtttcagt acctgcggga ttattaacag tacctttttt agagaatgtt
    79021 aataaattcc aaaacccatt tcgtcgtcca gtagcgacaa ccgtcttttt gattggtacc
    79081 gcagtggccc tttggttggg tattggtgca acattaccta ttgataaatc cctaacttta
    79141 ggtctttttt aatttttaaa ttcagtaaat tgtgaaatat aattaaaata tcacgacctg
    79201 tgtatctagg gaataatcac ttcaaacaaa gtgaattgtc cctagataca catctcttat
    79261 ctattattca atttaattgg ggaacctatc ccgattccga atctatgagt tgtgctaaag
    79321 attcaaaacc catttttgac tttttcggta aatcaattga gaaatgcttt tctagaatgc
    79381 ccaatatctg ttttacatcg tttatgcgaa aatgttcaat tttaataagg tcttcttgac
    79441 tgttattcaa aaggtccaat aatgtatata tattggacct tttaaggtaa ttatagatcc
    79501 tgggaggtag ttctgattgg tcaataaaaa tcgatttcaa tgctattttt tttgtgtttt
    79561 ttcttagttt atccaagtta tcatgaaagg taaaaggggg taaagtaacc atgtgttgat
    79621 tgtccgctaa atgtaagttt tcttcttccg tgtgtaaaaa aggaataaat aaatcaatca
    79681 aattccggga ggcttcatga agtgcttctt taggagttaa acttccatct gtccatattt
    79741 caagaaagag tatttcttgt ttatcattcc cattcccata agaatgaata ctatgattcg
    79801 cgtttcgaac aggcatgaat acagcatcta taggataact tccgccttga aagttattat
    79861 ttggcgtttt tataagatat ccgcgactcc tctctatttg taatccaata tgcaattcaa
    79921 tgggttccgt caagctagct atatgctgtg tattgtcaac gacttctaca taaggcggta
    79981 agattatatc ttgagcagtt acatatccag gacccctgac acaaatagag gcgtcgcaag
    80041 ttccgtatag attacttctc aatacaattt ctttcaaatt cattaaaatg tcatgtaccg
    80101 attcttgaat acccgctagg gtagaatact cgtgtggtat tttctcagat tttgcacgtg
    80161 tgatacatgt tccttctatt tctccaagca aagctctgcg catcgcgatt ccaattgtgt
    80221 cagcttgacc tttcataagt ggagacagaa taaagcgtcc ataataaaga cgcttattgt
    80281 ctgcttttga ttcaacacac ttccactgta gtgtccgagt agatactgtt actttctctc
    80341 gaaccataat aatattcaaa taattgaatc atttttttct cttgtttatc ttgaaatctc
    80401 ttcaattttt atttctacac acgtcgcttt ttcggaggtc tacagccatt atgtggcata
    80461 ggggttacat cccgcacaaa agttaatagt ataccacttc tgcgaatagc gcgtaatgcc
    80521 gcgtctcttc cgagacccgg tccttttatc atgacttctg ctcgttgcat accttgatcc
    80581 actactgtac gaatagcatt tcctgctgcg gtttgagcag caaagggcgt cccccttctt
    80641 gtacccttga atccacaagt accggcagag gaccaagaaa ccactcgacc ccgtacatct
    80701 gtaacagtca caatagtatt attgaaactt gcttgaacat gaataacccc ctttggtatt
    80761 ctccgtgtat tcttacgtga accaatacgt ccattcttac gtgaaccaat tctcggtata
    80821 ttttttgcca ttttttcatc tcataaatat gagtcagaga tatatggata tatccatttc
    80881 gtgtcaaaaa ggacccctcc ccttttttac ccttttttta catcgggtgt tttaacaagt
    80941 ctgattatcc ttgtctttgt ttatgtcttg ggttggaaca aattactata attcgtcccc
    81001 gcctacggat tagtcgacat ttttcacaaa ttttacgaac agaagctctt attttcatat
    81061 ttggcattcc tcattttaat tctgaatcta gtttttgtaa gaaaataggt ttcttggaat
    81121 tttttatctc gaatcatctt ctcacgaaag gaatgttgaa gtttataaaa acacctaatc
    81181 tttcgaatcc ttattgcgaa gtcgataaat tatacgtcct ctggttgaat cataacgact
    81241 tacttcaatt ttaactctat cgcctggtag tatccgtata aaactacgtc ggatctttcc
    81301 cgaaacataa cctagaatca tatcttgatt atctaagcga atccggaaca taccgttggg
    81361 aagggattca gtaattaaac cttcatgaat ccatttttgt tctttcattc caggtaaagc
    81421 ctccttgaag tatcaattga tggaggagga acgatattag acaacccgcc ccttttcttt
    81481 ttgttttcac aaataagaag tttcggaccc aattcgtata ttagaaggat taccatatat
    81541 aacacaaaac ttctccacca attcgttcta gtcgagcctc tcggtctgtc attatacctc
    81601 gagaagtaga aataattaca attcccatcc cacctaaaat tctaggaatt cgttggtagt
    81661 tcgaatagat tcggagacca ggccggctga tccgttttaa atttaaaaaa tttatataag
    81721 accttttcct attccttcta tgccgtaggg ttaaaaccaa aaaatctttt ttggtttctt
    81781 tatgttttct cacgttttcg ataaaacctt ctcgtaaaag tattttaaca atattttcag
    81841 tgatattagt atatgctatt cgaaccaccc tttttctatc catatcagca tttcgtatag
    81901 aagttattat gtcagcaata atatccctac ccatggtgaa ttaaatttct tggtgatccc
    81961 caattttgat ataatcaaca tatttttttt acttatttgt ttatgaattt aaattaaagg
    82021 catatgcgtg agacacaatc tactaaaaat tctgaatata tttcttaatc tctttctttc
    82081 aaatacttta ctataaccaa tggtattatc ttattttaga agaccttaca atacctccgg
    82141 agctaatgaa actattttag taaaatttaa ctgtctcaat tcccgggcaa ttgcaccaaa
    82201 aattcgagtt cctttggggt ttccttcttg gtcaatgaca accgcagcat tgtcatcata
    82261 tcgtattatc ataccgttat cacgtttgag ttctttacaa gtacgtacaa ttacagctct
    82321 gaccacctct gatcttgcta ggggcatatt tggcactgcg tctttgatca cagcaacaat
    82381 aacgtcaccg atatgagcat atcgacgatt gctagctcct attattcgaa tacacatcaa
    82441 ttctcgagcc ccgctgttat ccgctacatt caaaagggtc tggggttgaa tcatatcatt
    82501 tttttataat ctattctttc aatgcaaagc aaagagtgaa gaaaaaaaag aaatattgtt
    82561 tgtccaaaga aagaaaccgg cacctgttat tgttttttta tccccaagac ctttttattt
    82621 tgattttttt tatcccgaaa taatgaattg agttcgtata ggcattttgg acgatgctat
    82681 tgaaatcgcc cttctggcta tattttctgt tactccaccc atttcataaa gtattcgacc
    82741 tggtttaaca acagctaccc aatattcagg ggatcctttc cccgaaccca tacgtgtttc
    82801 tgcgggtctt actgtaaccg gtttgtctgg aaatatacgt acccatattt ttccaccgcg
    82861 gcgtgcattt cgtgtcattg ctcgtcgacc tgcttctatt tgtctagacg tgatccaagc
    82921 aggttcaagt gcctgaagag cgtatttacc gaaagaaata tgattacctc gataagatat
    82981 tcccttcatt cttcctctat gttgtttacg gaatctggtt cttttggggt tatagttgat
    83041 ggttggttct gaattccatc tctactacag aactggacat gagagtttct tctcatccag
    83101 ctcctcgcga ataataaaat tttaaaaatg tctattattc atttgtatat cttgcttttt
    83161 tagctaacta agcatattaa tatttctatt ttatattttt aaattgatat tttaaaatat
    83221 catattattt ttttatgttc taacgaatat ttgttttgtt tttattttta tcctattgga
    83281 ttgagcaaaa attatcaatg caagaagata aagttttcac gggcgaatat tgactctttt
    83341 cgtcgctatt ttagttgtag ggttaactca tgacttttat tttcccaata gatgaaggaa
    83401 ttagtctctg gtttgtttcg ccatcccgat caatgagtct gttttcaata gatttggatt
    83461 cacaggttcc atcgttccca tcgcttctta cttaatggtt aggtctgatt tctacaacgg
    83521 agctcataat gaaatttttt cttgagccaa ttttcttagt ctttattggc tcgaagctct
    83581 tatttttttt ttgttctatg aacggattcg ttttcttttt tatgaatcca tattgattga
    83641 tgctttatta cattgctttt ttatgagatg actcataaac cttacatatt ggatggaatt
    83701 ttatatgttg tttttgtttt ttctcccctt ctttcaccct tccgtttatc cacatatttc
    83761 ttcttcgctt cacaatttag aatcagattt atttttcttt tgtttatgca aaaaagattt
    83821 cagttgctac agtgatatga ccaatatatc atatcttgac tggttttttg gatccagata
    83881 atgtgaagtg atgagttggt tattagttct atagttattt gtttatacaa aaaaaggctg
    83941 gtcttttttt ttatttaatc ctataaccct aaaaaaccaa cgagtcgcac actaagcata
    84001 gctattattt aaatagggat ttttattcaa tcttatagaa ttagaattgt tcattttggt
    84061 tttgttttga ttgaacataa aaaaggaacg aatttttatt tttttgttcc attactagat
    84121 cgaagggaaa gacaagtaaa gttttattat tccccgtcta taaatatcca aattttaatc
    84181 cctaaaactc catatatagt tcgaactgta taagaacaat aatctatttt agctcgaatg
    84241 gtttggaggg gaaccctgcc ttctctgatc cattcgacac gcgcaatttc ttttccgtcg
    84301 atacgccctg aaatttgtac ttgaattcct tttgtatctg cttgttcagt taattcaata
    84361 gcctttttca ttgcttttcg aaaagaaact ctatttttta attggccggc tataaattct
    84421 gcaagaatat tagggcttcc gtaaggtttt gcaattcttg tgatagtaat gttaagtttt
    84481 cggttgacac aatgaaattc tttttgtaga ttcatctgca attcttcgat tcctcccggt
    84541 ggattttcta ttaataactt tgggaatccc atatagataa tgacctggac cagatcgatt
    84601 cgttttttaa tttctatacg tgcaattccc tcgacgacag agggaatttt catatttttt
    84661 tgtacatact tcttaataaa atctcttatt ttttgatctt cttgtagacc ttcggaataa
    84721 ttttttggtt gtgtaaacca aagggaatga tgactttggg ttgtaccaag tctgaaaccg
    84781 agtggattta ttttttgtcc catacccccc cattagtata catatcatga tatgccatag
    84841 gtgtatactt attttttgat ttaagttttt ttgagcatct taaagagtct agaaagtcta
    84901 cctctagata ttcatctaag gatatatctt tcactacaat agttatatgg caagtaggtc
    84961 tttttatcgt aaaactacgc cctcgagctc gaggttttaa tttcttcgtg gcagtaccct
    85021 cgctgacttg ggctttacta ataactaaat tggattcgtt ggaatccata ttgtaattag
    85081 catttgctgc tgcagagtaa accaatttca aaatgggata acatgcgcga taaggcatga
    85141 gttctagtat cataagtgtt tcttcgtagg accgtccacg aatttgatca accactcttc
    85201 ttgctttgtg agcagacata gatatatgtt gacctaaagc gtatacttct gtttttatct
    85261 tctttaactt tttctttaac ataaatataa aatttgcctc ctactaatga attataagca
    85321 tatatatatc tttttttacc ttcttttctt aacgacgaga tctattatcg ctttttgcgt
    85381 ggcctcggaa atttaaagta ggtgcaaatt ctcccaattt gtggcctacc atacgatcag
    85441 ttatataaat aggtaaatgt tcctttccat tatggatagc aatggtatgg ccgatcattg
    85501 tgggtataat ggtagatgcc cgagaccaag ttattattat ttctttttct gcttttgtgt
    85561 taagcttatc aatttttctt aataaacgat ttgctacaaa aggatttttt tttagtgaac
    85621 gtgtcacagc ttactcctat tttttttttt ttttgtaaag aagaagaaat aaattatatt
    85681 ttctctccta tttactacgg cgacgaagaa tcaaattatc actatattta ttcctttttc
    85741 tacttcttct cccaagtgca ggataacccc aaggggttgt gggttttttt ctcccaattg
    85801 gtgccctccc ttcaccaccc ccatgtggat ggtctacagg attcataact actcctctta
    85861 ctacaggacg cttacctagc caacgcttag atccggctct acccaaactt ttctggttca
    85921 ccccaacatt ccccacttgt ccgaccgttg ctgagcagtt tttggatatc aaacggacct
    85981 ccccagaagg taattttaat gtggccgatt tcccctcttt tgcaatcagc ttcgctacag
    86041 cacccgctgc tctagctaat tgtccacccc ttccacgtgt gatttctatg ttatgtatgg
    86101 ccgtgcctaa gggcatatcg gttgaagtag attcttcttt ttgatcaatc aaaacccctt
    86161 cccaaactgt acaagcttct tccaaagcat acggctttct ggatgtagat gatatctata
    86221 cagatggatc ttatatatcc tacaatgaag taccacacgg gtggatatca aaatctgccg
    86281 aatcactcat gttatgatct tctacatcct aggtcttccc gttccgtcat ctggcttatg
    86341 ttcttcatgt agcattcaga ccgaatgaat ctatgaaatt acgttgatac ttccacatat
    86401 tatgggtaac gtaggagaca tctctatttt cccccgggga atctttagaa ttaccactgc
    86461 ttagctttca atttgcctct gaccatcaaa tgaaatgtga ataacccgtc ctcttctttt
    86521 ttaaataaga agcgcttccg gttctgtcgg tgcttgaaac aattttgtct tctccatatt
    86581 actatatctc tagagtcaat aattttatat gaggaactac tgaactcaat cacttgctgc
    86641 cgttactctt cagttttctg ttgaggtcta tcctgtagag gtactcaagt tggatcagtg
    86701 atcgatttct aggtttcgtc gtaaacctaa ttggtttttt ccaattacgt aaatcaatag
    86761 ttcaaaccgc actcaaaggt agggcatttc ccatttttat aggaacttct gtaccagaaa
    86821 caatggtatc tccaattata gcccctctgg gatgtaaaat atatctcttc tcaccatccc
    86881 catagtgtat gagacaaatg tatgcatttc gattagggtc gtattctatg gttacgattc
    86941 taccatatat gtctttttca ttccgtcgaa aatcgatttt acggtataga cgcttatgac
    87001 ctccccctct atgccctgcg gtaatgattc ctctggcatt acgacctttc ccacaacgat
    87061 gctgtccata gatcaaatta tttcgtggat tggatttcac tcgactgtct acggttcgat
    87121 tgcgtgtgct cggggtagaa gttttgtata aatgtatcgc catgctatta agtattttga
    87181 tttaagttct tttctttcta agaggtggaa tagaataacc cggttgaagc gtaatgatca
    87241 tacgtctgta atgcattgtc tgtcccataa taggtcccat tcttctaccc tttcccggaa
    87301 gtcgatgact attcatagct attaccttga caccaaagaa gagttcgacc caatgcttta
    87361 tttctgtcct agttgatcct gattcgacat tagaagtata ttgatttttc cccaataacc
    87421 gaatactttt gtctgtaaat accgcatatt tgattccatc cataaatata ttttcttccc
    87481 tatgagttct agtctcaata agaatgctag ttcttactgt tcatatatta tgatatgaat
    87541 ataccacact aattcgttat gtatggatga tgagattcaa ttgatacaga gccaattcca
    87601 atagacttat tggagggtcc cattggcgtg catccagtag gaattgaacc tacgaattcg
    87661 ccaattatga gttgggcgct ttaaccattc agccatggat gcttagcggg gatcctcgta
    87721 catggtgaat aaccaaattc caattgaaac gaaatcttta taataaatca atgcaattta
    87781 ggaggaatca atgaaaggac atcaattcaa attctggatt ttcgaattga gagagatatt
    87841 gagagagatc aagaattctc actatttatt agattcatgg acccaattca attcagtggg
    87901 atctttcatt cacatttttt tccaccaaga acattttata aaactttttg acccccgaat
    87961 ttggagtatc ctactttcac gcaattcgca gggttcaaca agcaatcgat atttcacgat
    88021 caagggtgta atactctttg tagtagcggt ccttatatat cgtattaaca gtcgaaatat
    88081 ggtcgaaaga aaaaatttat atttgataag gcttcttcct atacctatga attccattgg
    88141 acccagagat gatacattgg aagaatccgt tgggtcttcc aatataaata ggttgattgt
    88201 ttccctcctg tatcttccaa aaggaaaaaa gatcgctgag agttgtttcc tgaatccgaa
    88261 agagagtact tgggttctcc caataactaa aaagtgtagc atgcctgaat ctaactgggg
    88321 ttcgcggtgg tggtggagga actggatcgg aaaaaagagg tattctagcc aattgaaagg
    88381 atcttctgat caatccagag atcctttgga ttccattagt aatgaggatt cggaatatca
    88441 cacattgatc aatcaaagag agattcaaca actaaaagaa agatcgattc tttgggatcc
    88501 ttcctttctt caaacggaac gaacagagat agaatcagac cgattcccga aaagcctttc
    88561 tggatattcc ttaatgtccc ggctattcac ggaacgtgag aagcaggtga ttaatcatct
    88621 gcttccggaa gaaatcgaag aatttattgg gaatcctaca agatacgttc gttctttttt
    88681 ctctgacaga tggtcagaac ttcatctggg ttcgaatcct actaagaggt ccactagcga
    88741 tcagaaattg ttgaagaaac aacaagatct ttcttttgtc tcttcgaggc ggtcggaaaa
    88801 gaaagaaatg gttaatatat tcaagataat tacgtattta caaaataccg tctcaattca
    88861 tcctatttca tcatatccgg gatgtgatat ggttccgaag gatgaaccgg atatggacag
    88921 ttccaataag atttcattct tgaacaaaaa tccatttctt gatttatttc atctattcca
    88981 tgaccggaac atgggaggat acacgttaca ccacgatttt gaatcagaag agagatttca
    89041 agaaatggca gatttattca ctctatcaat aaccgatccg gatctgatgt atcataaggg
    89101 atttgccttt tctattgatt cctacggatt ggatcaaaaa caattcttta gtgaggtatt
    89161 caactccagg gatgaatcga aaaaaaaatc tttattggct atacctcctt ttttttatga
    89221 agagaataaa tctttttatc gaaggatcat aaaaaaatgg gtccggatgt cctgcggaaa
    89281 tgatttggaa gatccaaaac caaaaaaaat ggtatttgct cgcaacaacc taatggaggc
    89341 agtcaatcaa tatagatgga tccgaaatct gattcaaatc caatatagca cctataggta
    89401 cataagaaat gtattgaatc gattcttttt aatgaataga tccgatcgca acttcgaata
    89461 tggaattcaa agggataaaa tagtaaagga tactctgaat catagaaata taattaaata
    89521 tatgatcaac caacatttat cgaatttgaa aaagagtcag aagagatggt tcgatcctct
    89581 tattttgatt tctcgaaccg agagatccat gaatcgggat cctgatgcat atagatacaa
    89641 atggtccaat gggagcaata atttacagga acatttggac catttcattt ctgagcagaa
    89701 gagccgtttt cgagtagtgt tcgatcgatt acgtattaat caatattcga ttgattggtc
    89761 tgaggttatt gacaaaaaag gtttgtctaa gccatttcgt ttctttttgt ccaagtcact
    89821 tctttttttg tccaagttgc ttcctttttt ctttgtgagt ttcgggaata tccccattca
    89881 taggtccgag atctacatct atgaattgaa aggtccgact gatcaactct gcaatcagtt
    89941 gttagaatca ataggtcttc aaatcgttca tttgaaaaaa ttgaaaccct tcttattgga
    90001 tgatcatgat acttcccaaa aatcgaaatt cttgatcaat ggagtaacaa tatcaccgtt
    90061 tttgttcaat aagataccaa agtggatgat tgactcattc catactagaa ataatcgtag
    90121 gaaatccttt gctaacacgg attcctattt ctcaacgata tttcacgatc aagactattg
    90181 gctgaatccc gtgaaaccat ttcatagaag ttcattgata tcttcttttt ataaagcaaa
    90241 tcgacttcga ttctttaata atccacatca cttatgcttc tattgtaata aaagattccc
    90301 ttttttttat gtggaaaagg cccgtatcaa taattatgat tttacgtatg gacaattcct
    90361 caatatcttg ttcattcaca acaaaatttt ttctttgtgc gtcggtaaaa aaaaacatgc
    90421 tttttgggga agagatacta tttcaccaat cgagtcacgg gtatctaaca tatttatacc
    90481 taatgatttt caacaaggtg gtggtgatga aacgtataac ttatacaagt cttcccgtcg
    90541 atccgatcca ttctttcgta gagctattta ctcgatcgca gacatttctg gaacacctct
    90601 aacagaggga cagatagtca attttgaaag aacttattgt caacctcttt cagatctgaa
    90661 tctatctgat tcagaaggga agaactcgca tcagtatctc aatttcaatt caaacatggg
    90721 tttgattcac actccatgtt atgagaaata tttaccatcc gaaaagagga aaaaccggag
    90781 tctttttcta aagaaatacg ttgagaaagg gcagatgtat agaacctttc aacgagatag
    90841 tgctttttca actttctcaa aacggaatct attccaaaca tatataccat ggttccttac
    90901 ttcgacaggg cacaaatata taaattggat atttttatat actttttcag gcctattacc
    90961 gatacaccta ttgccgatac accgattgcc gatactaagt agcagtcaaa gatttgtatc
    91021 catttttcat gatattatgc atgtattaga tatatcctgt cgaattcttc agaaaaaatt
    91081 gggtcttcca caacggaatc cgatacgtaa gatttcgagt aagtgtttac ataatcttct
    91141 tctgtccgaa gaaatgattc atcgaaataa tgagtcgcca ttgatatcga cacacctgag
    91201 atcgccaaat gttcgggagt tcctctattc aatccttttc cttcttcttg ttgctggata
    91261 tctcgttcgt acacatctta tctttgtttc ccgggcctct agtgagttac agacagagtt
    91321 tgaaaaggtc aaatctttga tgattccatc atttatgatt gagtttcgaa aacttctgga
    91381 taggtatcct acatctgaac cgaattcttt ctggttacag aatctctttc ttctagttgc
    91441 tctggaacaa ttaggagatt ctctagaaga aatacggggt tctgcttctg gcggcaacat
    91501 gctattgggt ggtgattccg cttatggggt caaattaata cgttctaaga agaaatattg
    91561 gaatatcaat ctcatcgatc tcataagtat cataccaaat cccatcaatc gaatcacttt
    91621 ttcgagaaat acgagacatc taagtcatac aagtaaagag atctattcat tgataagaaa
    91681 aagaaaaaat gtgaacgggg attggattga tgataaaata gaatcctggg tcgcaaacag
    91741 tgattcgatt gatgatgaag aaagagaatt cttggttcag ttctccacct taacgacaga
    91801 aaaaaggatt gatcaaattc tattgagtct gactcatagt gatcatttat caaagaatga
    91861 ctctggctat caaatgattg aacaaccggg agcaatttac ttacgatact tagttgacat
    91921 tcataaaaag tatctaatga attatgagtt caatacatcc tgtttagcag aaagacggat
    91981 attccttgct cattatcaga caatcactta ttcacaaacc tcgtgtgggg ctaatagttt
    92041 tcatttccca tctcatggaa aacccttttc gctccgctta gccttatccc cctctagggg
    92101 tattttagtg ataggttcta taggaactgg acgatcctat ttggtcaaat acctagcgac
    92161 aaactcccat gttcctttca ttacggtatt tctgaacaag ttcctggata atcttagtga
    92221 tgatattgat gctagtgatg atattgatgc tagtgatgat attgatgcta gtgacgatat
    92281 cgatcgtgaa cttcatacgg agctggaact gctaactatg gatatgatgt cggaaaaaga
    92341 ccgattttat atcacccttc aattcgaatt agcaaaagca atgtctcctt gcataatatg
    92401 gattccaaac attcatgatc tggatgtgaa tgagtcgaat tacttctccc tcggtctatt
    92461 agtgaaccat ctctccaggg attgtgaaag gtgttccact agaaatattc ttgttattgc
    92521 ttcgactcat attccccaaa aagtggatcc cgctctaata gctccggata aattaaatac
    92581 gtgcattaag atacgaaggc ttcttattcc acaacaacga aagcactttt tcaccctttc
    92641 atatactagg ggatttctct tggaaaataa aatgttccat actaatggat tcgggtccat
    92701 aaccatgggt tccaatgcac gagatcttgt agcacttacc aatgaggccc tgtcgattag
    92761 tattacacag aagaaatcaa ttatagacac taatacaatt agatccgctt ttcatagaca
    92821 aacttgggat ttgcgatccc aggtaagatc ggttcaggat catgggattc ttttctatca
    92881 gataggaagg gctgtagcac aaaatgtact tctaagtaat tgccccatag atcctatatc
    92941 tatctatatt aagaagaaat catgtaacga aggggattcc tatttgtaca aatggtactt
    93001 cgaacttgga actagcatga agaaattaac gatacttctt tatcttttga gttgttccgc
    93061 cggatcggtc gctcaagatc tttggtctct acccggaccc gatgaaaaaa atgggataac
    93121 ttcttatgga ctcgttgaga atgattctga tctagttcat ggcctattac aagtagaagg
    93181 cgctctggtg ggatcctcgc ggacagaaaa agattgcaat cagtttgata atgatcgagt
    93241 gacattgctt cttcggcccg aaccaaggaa tcccttagat ctgatgcaaa acggatcttg
    93301 ttctatcctt gatcagagat ttctcgggga aggggccctc gacccgcaac agatagagga
    93361 gggtttattt aattacatag tttgggctcc tagaatatgg cgtccttggg gcattctatt
    93421 tgattgtatc gaaaggccca atgaattggg atttccctat tggtccaggc catttcgggg
    93481 caagcggatc ctttggctga gcggtggata tcagaaagag aatgattcgg agttcttgca
    93541 gagtggaacc atgcagtacc agacacgaga tagatcttcc aaagaacaag gcttttttcg
    93601 aataagccaa ttcatttggg accctgcaga tccactcttt ttcctattca aagatcagcc
    93661 ctttgtctct gtgttttcac atcgagaatt atttgcagat gaagagatgt caaaggggct
    93721 tcttacttcc caaacagatc ctcctacata tatatataaa cgccggttta tcaagaagac
    93781 gcaagaaaag cactttgaat tgttgattaa tcgccagaga tggtttagaa ccactagttc
    93841 attatctaat gtatctttcc gttctaatac tctatccgag agttatcagt atttatcaaa
    93901 tctcttccta tctaacggaa cgctattgga tcaaatgaca aagacattgt tgagaaaaag
    93961 atggcttttc ccggatgaaa tgaaaattgg attcatggaa caggagaaag atttcccatt
    94021 ccttagccgg aaagttatgt ggccatgaaa gagggggatt aagtggaaca gaatttactg
    94081 ggtggtagaa tcgcggaaac gcttgtttct tccatatttt ggaccttagc tccctaaaac
    94141 ggactatgta atgtacttta tctgctgggt tgcgggcggg cattttacca gaggtttcta
    94201 atctaccctt gtgtgattcc tgttgaagca tatactcggg ggggggtgca gggcggacga
    94261 tttttaagca gaccccccca ttcattagat agagaagatc cccaagattt agtgatctgc
    94321 tgccgaactt attcaaattc caagagctcg gatcgaattg cccattcaat gagcattctc
    94381 aatattatgc cttgaagagg actcgaacct ccacgctctt gagcacgaga ttttgagtct
    94441 cgcgtgtcta ccatttcacc accaaggcat cttaaaagtg aatcgtattc catgaatatg
    94501 atatctatct agtgtgatgt atggaatata tgacaaaggt ggagtattta tattgatcgg
    94561 tcatgttata taggcccgag ttggacatcc aattgcttcg atttgaatta tccgtagaat
    94621 gccttatata gatatccaat ctatcaaaaa gatggacaca atcaaaccca tttctcgatt
    94681 caatagaagc ccaaagaggt gaatgggttc caaataacga gagatatgta aaaagcaggt
    94741 ccgattccta cgcctattcc taatcctaaa tgtaatgtaa cgacgtaggg atccatatgt
    94801 aaacagagta tctatttaga tacgctcaaa tgaccccttc tcataatgag aatgtatata
    94861 accctattcc ggtctggtcc ggtatggaat gaacttataa tcatggaatc gactcgatca
    94921 tcagattata gattataagt tcataaccct agcccattcc cattttgggc ggaacagatc
    94981 tactaattct ttgattccag ttagtaagag ggagcttgaa ctaagaaata gaccctagaa
    95041 gctaaaaaag ggtatcctga gcaattgcaa taatcgggtt cattgatatt cctggtatag
    95101 tagatgctat cacacataca atcatactca attcgatgga attgtttgat ctgaaaggag
    95161 atcttctata atttcgcacg tgaggggtta tttcttgggt tcgtccagtc attaataact
    95221 tgattatttt tagataatag tagatagaaa caacgcttgt aaggagtcct attaaaacca
    95281 agaaatatag gcctgcctgc catccacacc agaataaata gagttttccg aaaaaacctg
    95341 ctagcggagg aagacctcct agggataaga gacatagggc taaagagaga gccaaaaaag
    95401 gatctttcgt atataatcct gcataatctc gaatgttatc agttccggta cgtagaccaa
    95461 ataatacaat gcaagcaaaa gttcctagat tcatggagat atagaacagc atataagtta
    95521 tcatgcttgc atatccatca tttgagtctc caacaattat tccaataatt acatatccga
    95581 tttgacctat ggacgaatat gcaagcatac gtttcatgct tgtttgagtc atagcaatga
    95641 gattccccaa tatcatgcta agaatagcta gggtttccag aagaagatgc cattcatttg
    95701 atgagaaata aaaaggaata tcgaaaattc gagtggctga agctgaagca gctactttcg
    95761 aagtaacaga aagaaaagca acgactggag tgggagagtc agagtcgaaa ggaggattcc
    95821 tcacttcttt ctctcattca aaaccgtgca tgagactttc atctcacacg gctcctaagt
    95881 gatcaaaaaa gaaagaagaa ctcatcttct ttcttttttg attaccttcc ctcgcgtatg
    95941 tataagaccg aatccattcg atttctaaaa aagattacta atccttaact tttcgaggaa
    96001 tccttcatca gtggttgtga atgacttgtt tttcaatctt ttcggtcttg gttccgtagg
    96061 agcaaatcag aaagattgag aaatagaacc atctgatttg attcgttctc aatagccatg
    96121 agatgatcat cttagggtga tccttttgtc gacggatgct cctattatac tcgtagtctc
    96181 tgaaggatga gaaccaacta tgtagcatct acaccgagaa ttcaagtatt gtatacgtca
    96241 ttagtccgat cctttgtagg aactacccgt aataactaac ttgcaaaatg gatctgttta
    96301 taataaagag attcgtcgtt cctgaccctg cttcgcctta attgttattt gaacaagtca
    96361 aagttctgtc ttggtccgag tgtggatagc atttctcttc tgcatgtcca tggagttttg
    96421 aaaaatccaa acatctcaga gatagataga gaggtaggaa tgtatcgaac gaaccgcact
    96481 ccttcgtata cgtcaggagt ccattgatga gaaggggctg gggaaagctt gaacccaatt
    96541 cctacagtga tgaatatgag cgcaattgaa attcctgggg agttatacat ttgtgtattg
    96601 ataagaccat tcactatttc ttgaagctcg atctctcccc cggatgaacc atatagccaa
    96661 gagaaaccat gaaccagaat agaagagctt gccccaccca tgagtaaata tttcatagta
    96721 gcctcattag accgtacatc tttcttggta tatccagata ataggtagga gcataaactg
    96781 aaacattctg gagctacaaa gatagttatt aaatcgttag caccgcataa aaacattcct
    96841 cctagagtag ctgttaatac gaataagaga aactctgtta tagccatttc tgtacattca
    96901 atgtactcta cggatagagg aatacataga gttgaacata gtaaaataag aaattgaaag
    96961 atttcgttga aattgttcgt ttgaaaattt cccgaaaaac taatcacggg ttcttctctc
    97021 catcggaaca agagggccgt tatgctcatt actaaacttg ttgaagagat gaaatataac
    97081 caaggtatat ctttttgatc agaggttgaa tcgatcatca gaagaagaat taggccaaaa
    97141 attaggatac attctgggaa aatcaaactt ccatcgaaga gaagcaaatg aaaggctttc
    97201 ataaaaattc tcgtagaatc gagaatgaag ttttcattct gtacatgcca gatcatgaat
    97261 tagtaactgc atccaacttc caaaaaaaat cccaattgtt tcgaactttc catttttaga
    97321 atggaatatt tacggaatct ccatgaatag gaccaaacct tattccatgg tatttacatg
    97381 aggttcctct ttcttattct taagaaagtc cccgagaggg cttagttgat ccatgatttc
    97441 tgtttcatct ttcgtttcct tttcgtttgt ttcgagaaat atatcgatca attccgattc
    97501 tttctttttc tcttgattct tttccgatcg agaagtctag atcctgttca tggattaacg
    97561 aaaatgtgca aaagctctat ttgcctctgc cattctatga gtctcttcct ttttgcgtat
    97621 ggcatcgcca ctccctttgg cagcatccac taattcggaa cttaatttga aagccatatt
    97681 tcgacccgga cgttttcggg atgccgctaa taaccaacga atggcaagtg cttttccttg
    97741 tgtggatcct atttcaatgg gaacttgatg agtcgatcca cctacacgtc ttgcttttac
    97801 tgctatatcg ggagttactc cacgtattgc ttgacgtaaa acagatagtg gatttgtttc
    97861 tgtcttttgt tgaatctttt tcacggctcg atagataatt tgataagcca atgatttttt
    97921 tccgtgtttc agaatacggt taaccaacat gttaactaat cgattacgat aaattggatc
    97981 ggattttgca gttttttctt ctgcagtacc tcgacgtgac atgagcgtga agggggttca
    98041 ataatccgtt ttattttttt ataagggcta aaatcactta ttttggcttt tttactccat
    98101 attgtagggt ggatctcgaa agatatgaaa gatctccctc caagccgtac atacgacttt
    98161 catcgaatac ggctttccgc agaattctat atgtatctat gaaatcgagt atggaattct
    98221 gtttactcac tttaaattga gtatccgttt ccctcctttt cctgctagga ttggaaatcc
    98281 tgtattttac atatccatac gatttagtcc ttgggtttcc gaaatagtgt aaaaagaagt
    98341 gcttcgaatc attgctactt gactcggacc tgttctaaaa aagtcgaggt atttcgaatt
    98401 gtttgttgac acggacaaag tcagggaaaa cctctgaaat tatttcaata ttgaaccttg
    98461 gacatataag agttccgaat cgaatctctt tagaaagagg atcttttgtc tcatggtagc
    98521 ctgctccagt ccccttacga aactttcgtt attgggttag ccatacactt cacatgtttc
    98581 tagcgattca catggcatca tcaaatgata caagtcttgg ataagaatct acaacgcact
    98641 agaacgccct tgttgacgat cctttactcc gacagcatct agggttcctc gaacaatgtg
    98701 atatctcaca ccgggtaaat ccttaaccct tccccctctt actaagacta cagaatgttc
    98761 ttgtgaatta tggccaatac cgggtatata agcagtgatt tcaaatccag aggttaatcg
    98821 tactctggca actttacgta gggcagagtt tggttttttg ggggtgatag tggaaaagtt
    98881 gacagataag tcacccttac tgccactcta cagaaacgta catgagattt tcacctcata
    98941 cggctcctcg ttcaattctt tcgaagtcat tggatccttt tacgcgttcg agaatcccct
    99001 ccctttttcc actccgtcct gaagagtaac taggaccaat ttagtcacgt tttcatgttc
    99061 caattgaaca ctttcctttt ttgattattc tcaaactcaa aggagaagat tattctcttt
    99121 accaaacata tgcgtatcca atcacgatct tataataaga acaagagatc tttctcgatc
    99181 aatccctttg cccctcattc ttcgagaatc agaaagatcc ttttcaagtt tgaatttgtt
    99241 catttggaat ctgggttctt ctatatttac ttagtttact tattttcttt tttttttttt
    99301 tttttattga atatttttcc ctctcttttt ttatatcatt ccttaagtcc cataggtttg
    99361 atcctttaat aatttgaccc attttctcat tgagcgaagg gtacgaaata aatcagattt
    99421 ctttttcgat caaaaatact atgtgaaatc ttcggttttt tcctcttcct atatcccata
    99481 ggtacagtgt ttgaatcaat agagaacctt ttcttctgta tgaatcgata ttattccatt
    99541 ccaattcctt cccgatacct cccgaggaaa atctcgaatt ggatcccaaa ttgacgggtt
    99601 agtgtgagct tatccatgcg gttatgcact aggaatccat tttatgaaag atcctggctt
    99661 tcgtgctttg gtgggtctcc gagatccttt cgatgaccta tgttgtgttg aagggatatc
    99721 tatagaatcc gatcgattgc gtaaagcccg cggtagcaac ggaaccgggg aaagtataca
    99781 gaaaacacag ttcttttcta ttatattagt attttataat attctattat ctattatata
    99841 agattagtat tagttagtga tcccggctta gtgagtcttt tcttccgtga tgaactgttg
    99901 gcgccagtct tacattttgt atctgtggac cgaggagaaa gggggctcgg cgggaagagg
    99961 attgtaccgt gagagaggca aggaggtcaa cctctttcaa atatacaaca tggattctgg
   100021 caatgcaatg tagttggact ctcatgtcga tccgaatgaa tcattctttc cacggaggta
   100081 aatctttgcc tgctaggcag gaggatagca agttacaaat tatgtctcgg taggacatgt
   100141 atttctatta gtatgaaatt cataaatgaa gtagttaatg gtggggttac cgttatcctt
   100201 tttgtgacga atcttgtata tgttcctaag aaaaggaatt tgtccatttt tcggggtctc
   100261 agggggcgtg gaaacacata agaactcttg aatggaaatg gaaaagagat ggaactccag
   100321 ttccttcaga aatggtaaga tctttggcgc aagaagaagg ggttgatccg tatcatcttg
   100381 acttggttct gcttcctcta tttttttaat aataccgggt cgggttcttc tcctacccgt
   100441 atcgaataga acatgctgag ccaaaccttc ttcatgtaaa acctgcttga tttagatcgg
   100501 gaaaatcgtg cggttttgtg aaaccatgtg ctatggctcg aatccgtagt caatcctatt
   100561 tccgataggg acagttgaca attgaatccg acttttctca taatttttat atccgtaata
   100621 gtgcgaaaag aaggcccggc tccaagttgt tcaagaatag tggcgttgag tttctcgacc
   100681 ctttgcctta ggattagtca gttctatttc tcgatggggg cagggaaggg atataactca
   100741 gcggtagagt gtcaccttga cgtggtggaa gtcatcagtt cgagcctgat tatccctaaa
   100801 cccaatgtga gtttttgggt tttgatttgc tcccccgccg tgattgaacg agaatggata
   100861 agaggctcgt gggattgacg tgagggggca gggatggcta tatttctggg agcgaactcc
   100921 gggcgaatat gaagcgcatg gatacaagtt aggccttgga atgaaagaca attccgaatc
   100981 cgctttgtct acgaacaagg aagctataag taatgcaact atgaatctca tggagagttc
   101041 gatcctggct caggatgaac gctggcggca tgcttaacac atgcaagtcg gacgggaagt
   101101 ggtgtttcca gtggcggacg ggtgagtaac gcgtaagaac ctgcccttgg gaggggaaca
   101161 acagctggaa acggctgcta ataccccgta ggctgaggag caaaaggagg aatccgcccg
   101221 aggaggggct cgcgtctgat tagctagttg gtgaggcaat agcttaccaa ggcgatgatc
   101281 agtagctggt ccgagaggat gatcagccac actgggactg agacacggcc cagactccta
   101341 cgggaggcag cagtggggaa ttttccgcaa tgggcgaaag cctgacggag caatgccgcg
   101401 tggaggtaga aggcccacgg gtcgtgaact tcttttcccg gagaagaagc aatgacggta
   101461 tctggggaat aagcatcggc taactctgtg ccagcagccg cggtaataca gaggatgcaa
   101521 gcgttatccg gaatgattgg gcgtaaagcg tctgtaggtg gctttttaag tccgccgtca
   101581 aatcccaggg ctcaaccctg gacaggcggt ggaaactacc aagctggagt acggtagggg
   101641 cagagggaat ttccggtgga gcggtgaaat gcgtagagat cggaaagaac accaacggcg
   101701 aaagcactct gctgggccga cactgacact gagagacgaa agctagggga gcgaatggga
   101761 ttagataccc cagtagtcct agccgtaaac gatggatact aggcgctgtg cgtatcgacc
   101821 cgtgcagtgc tgtagctaac gcgttaagta tcccgcctgg ggagtacgtt cgcaagaatg
   101881 aaactcaaag gaattgacgg gggcccgcac aagcggtgga gcatgtggtt taattcgatg
   101941 caaagcgaag aaccttacca gggcttgaca tgccgcgaat cctcttgaaa gagaggggtg
   102001 ccttcgggaa cgcggacaca ggtggtgcat ggctgtcgtc agctcgtgcc gtaaggtgtt
   102061 gggttaagtc ccgcaacgag cgcaaccctc gtgtttagtt gccatcattt agtttggaac
   102121 cctgaacaga ctgccggtga taagccggag gaaggtgagg atgacgtcaa gtcatcatgc
   102181 cccttatgcc ctgggcgaca cacgtgctac aatggccggg acaaagggtc gcgatcccgc
   102241 gagggtaagc taactccaaa aacccgtcct cagttcggat tgcaggctgc aactcgcctg
   102301 catgaagccg gaatcgctag taatcgccgg tcagccatac ggcggtgaat tcgttcccgg
   102361 gccttgtaca caccgcccgt cacactatgg gagctggcca tgcccgaagt cgttacctta
   102421 accgcaagga gggggatgcc gaaggcaggg ctagtgactg gagtgaagtc gtaacaaggt
   102481 agccgtactg gaaggtgcgg ctggatcacc tccttttcag ggagagctaa tgtttgttgg
   102541 gtattttggt ttgacactgc ttcacaccca aaaagaaggg agctacgtct gagtgaaact
   102601 tggagatgga agtcttcttt cgtttctcga cggtgaagta agaccaagct catgagctta
   102661 ttatcccagg tcggaacaag ttgataggat cccctttttt acgtccccat gtccccctgt
   102721 gtggcgatat gggggcgaaa aaaggaaaga gagggatggg gtttctctcg cttttggcat
   102781 agcgggcccc cagcgggagg ctcgcacgac gggctattag ctcagtggta gagcgcgccc
   102841 ctgataattg cgtcgttgtg cctgggctgt gagggctctc agccacatgg atagttcaat
   102901 gtgctcatcg gcgcctgacc ctgagatgtg gatcatccaa ggcacattag catggcgtac
   102961 tcctcctgtt cgaaccgggg tttgaaacca aacttctcct caggaggata gatggggcga
   103021 ttcaggtgag atccaatgta gatccaactt tcgattcact cgtgggatcc gggcggtccg
   103081 ggggggacca ccatggctcc tctcttctcg agaatccata catcccttat cagtgtatgg
   103141 acagctatct ctcgagcaca ggtttaggtt cggcctcaat gggaaaaaaa atggagcacc
   103201 taacaacgca tcttcacaga ccaagaacta cgagatcacc cctttcattc tggggtgacg
   103261 gagggatcgt accattcgag ccgttttttt ttcatgcttt tcccggaggt ctggagaaag
   103321 ctgcaatcaa taggatttcc ctaatcctcc cttaccgaaa ggaaaagcgt gaaaccgaaa
   103381 ggaaaagcgt gaaattcttt ttcctttccg cagggaccag gagattggat ctagccgtaa
   103441 gaagaatgct tggtataaat aactcacttc ttggtcttcg accccctcag tcactacgaa
   103501 cgcccccgat cggtgcaatg ggatgtgtct atttatctat ctcttgactc gaaatgggag
   103561 caggtttgaa aaaggatctt agagtgtcta gggttgggcc aggagggcct cttaacgcct
   103621 tcttttttct tctcatcgga gttctttcac aaagacttgc catggtaagg aagaaggggg
   103681 gaacaagcac acttggagag cgcagtacaa cggagagttg tatgctgcgt tcgggaagga
   103741 tgaatcgctc ccgaaaagga atctattgat tctctcccaa ttggttggac cgtaggtgcg
   103801 atgatttact tcacgggcga ggtctctggt tcaagtccag gatggcccag ctgcgccagg
   103861 gaaaagaata gaagaagcat ctgactcctt catgcatgct ccacttggct cggggggata
   103921 tagctcagtt ggtagagctc cgctcttgca attgggtcgt tgcgattacg ggttggatgt
   103981 ctaattgtcc aggcggtaat gatagtatct tgtacctgaa ccggtggctc actttttcta
   104041 agtaatgggg aagaggaccg aaacatgcca ctgaaagact ctactgagac aaagatgggc
   104101 tgtcaagaac gtagaggagg taggatgggc agttggtcag atccagtatg gatcgtacat
   104161 ggacggtagt tggagtcggc ggctctccta gggttccctc atctgggatc tctggggaag
   104221 aggatcaagt tggccttgcg aacagcttga tgcactatct cccttcaacc ctttgagcga
   104281 aatgcggaaa aaggaaggaa aatccatgga ccgaccccat catctccacc ccgtaggaac
   104341 tacgagatca ccccaaggac gccttcggca tccaggggtc acggaccgac catagaaccc
   104401 tgttcaataa tcaataagtg gaacgcatta gctgttcgct ctcaggttgg gcagtaaggg
   104461 tcggagaagg gcaatcactc gttcttaaaa cttgcgttct taagaccaaa gagtcgtcgg
   104521 aaaggggggg ggaagctctc cgttcccggt tctcctgtag ctggatcctc cggaaccaca
   104581 agaatcctta gttagaatgg gattccaact cagcaccttt tgagtgagat tttgagaaga
   104641 gttgctcttt ggagagcaca gtacgatgaa agttgtaagc tgtgttcggg ggggagttat
   104701 tgtctatcgt tggcctctat ggtagaatca gtcgggggac ctgagaggcg gtggtttacc
   104761 ctgcggcgga tgtcagcggt tcgagtccgc ttatctccaa ctcgtgaact tagccgatac
   104821 aaagctatat gatagtaccc aatttttccg attcggcggt tcgatctatg atttatcatt
   104881 catggacgtt gataagatcc atccatttag cagcacctta ggatggcata gccttaaagt
   104941 taagggcgag gttcaaacga ggaaaggctt acggtggata cctaggcacc cagagacgag
   105001 gaagggcgta gtaagcgacg aaatgcttcg gggagttgaa aataagcata gatccggaga
   105061 ttcccgaata ggtcaacctt taaaactgct gctgaatcca tgggcaggca agagacaacc
   105121 tggcgaactg aaacatctta gtagccagag gaaaagaaag caaaagcgat tcccgtagta
   105181 gcggcgagcg aaatgggagc agcctaaacc gtgaaaacgg ggttgtggga gagcaataca
   105241 agcgtcgtgc tgctaggcga agcggtggag tactgcaccc tagatggcga gagtccagta
   105301 gccgaaagca tcactagctt atgctctgac ccgagtagca tggggcacgt ggaatcccgt
   105361 gtgaatcagc aaggaccacc ttgcaaggct aaatactcct gggtgaccga tagcgaagta
   105421 gtaccgtgag ggaagggtga aaagaacccc catcggggag tgaaatagaa catgaaaccg
   105481 taagctacca agcagtggga ggagcccggg gctctgaccg cgtgcctgtt gaagaatgag
   105541 ccggcgactc ataggcagtg gcttggttaa gggaacccac cggagccgta gcgaaagcga
   105601 gtcttcatag ggcaattgtc actgcttatg gacccgaacc tgggtgatct atccatgacc
   105661 aggatgaagc ttgggtgaaa ctaagtggag gtccgaaccg actgatgttg aagaatcagc
   105721 ggatgagttg tggttagggg tgaaatgcca ctcgaaccca gagctagctg gttctccccg
   105781 aaatgcgttg aggcgcagca gttgactgga catctagggg taaagcactg tttcggtgcg
   105841 ggccgcgaga gcggtaccaa atcgaggcaa actctgaata ctagatatga cctcaaaata
   105901 aaataacagg ggtcaaggtc ggccagtgag acgatggggg ataagcttca tcgtcgagag
   105961 ggaaacagcc cggatcacca gctaaggccc ctaaatgacc gctcagtgat aaaggaggta
   106021 ggggtgcaga gacagccagg aggtttgcct agaagcagcc acccttgaaa gagtgcgtaa
   106081 tagctcactg atcgagcgct cttgcgccga agatgaacgg ggctaagcga tctgccgaag
   106141 ctgtgggatg taaaaataca tcggtagggg agcgttccgc cttagaggga agcacccgcg
   106201 cgagcggtag tggacgaagc ggaagcgaga atgtcggctt gagtaacgca aacattggtg
   106261 agaatccaat gccccgaaaa cctaagggtt cctccgcaag gttcgtccac ggagggtgag
   106321 tcagggccta agatcaggcc gaaaggcgta gtcgatggac aacaggtgaa tattcctgta
   106381 ctaccccttg ttggtcccga gggacggagg aggctaggtt agccgaaaga tggttatcgg
   106441 ttcaaggacg taaggtgacc ctgctttgca gggtaagaag gggtagagaa actgcctcga
   106501 gccaatgttc gagtaccagg cgctacggcg ctgaagtaac ccatgccata ctcccaggaa
   106561 aagctcgaac gaccttcaac aaaagggtac ctgtacccga aaccgacaca ggtaggtagg
   106621 tagagaatac ctaggggcgc gagacaactc tctctaagga actcggcaaa atagccccgt
   106681 aacttcggga gaaggggtgc ctcctcacaa agggggtcgc agtgaccagg cccgggcgac
   106741 tgtttaccaa aaacacaggt ctccgcaaag tcgtaagacc atgtatgggg gctgacgcct
   106801 gcccagtgcc ggaaggtcaa ggaagttggt gacctgatga caggggagcc ggcgaccgaa
   106861 gccccggtga acggcggccg taactataac ggtcctaagg tagcgaaatt ccttgtcggg
   106921 taagttccga cccgcacgaa aggcgtaacg atctgggcac tgtctcggag agaggctcgg
   106981 tgaaatagac atgtctgtga agatgcggac tacctgcacc tggacagaaa gaccctatga
   107041 agcttcactg ttccctggga ttggctttgg gcctttcctg cgcagcttag gtggaaggcg
   107101 aagaaggcct ccttccgggg gggcccgagc catcagtgag ataccactct ggaagagcta
   107161 gaattctaac cttgtgtcag gacctacggg ccaagggaca gtctcaggta gacagtttct
   107221 atggggcgta ggcctcccaa aaggtaacgg aggcgtgcaa aggtttcctc gggccggacg
   107281 gagattggcc ctcgagtgca aaggcagaag ggagcttgac tgcaagaccc acccgtcgag
   107341 cagggacgaa agtcggcctt agtgatccga cggtgccgag tggaagggcc gtcgctcaac
   107401 ggataaaagt tactctaggg ataacaggct gatcttcccc aagagctcac atcgacggga
   107461 aggtttggca cctcgatgtc ggctcttcgc cacctggggc tgtagtatgt tccaagggtt
   107521 gggctgttcg cccattaaag cggtacgtga gctgggttca gaacgtcgtg agacagttcg
   107581 gtccatatcc ggtgtgggcg ttagagcatt gagaggacct ttccctagta cgagaggacc
   107641 gggaaggacg cacctctggt gtaccagtta tcgtgcccac ggtaaacgct gggtagccaa
   107701 gtgcggagcg gataactgct gaaagcatct aagtagtaag cccaccccaa gatgagtgct
   107761 ctcctattcc gacttccccg gagcctccgg tagcacagcc aagacagcga cgggttctct
   107821 gcccctgcgg ggatggagcg acagaagttt tgagaattca agagaaggtc acggcgagac
   107881 gagccgttta tcattacgat aggtgtcaag tggaagtgca gtgatgtatg cagctgaggc
   107941 atcctaacag accggtagac ttgaaccttg ttcctacatg acccgatcaa ttcgggtcag
   108001 gcactagccg tctattttca ttgttcaact ctttgacaac acgaaaaaac cattgttcaa
   108061 ctctttgaca acatgaaaaa accaaaagct ctgccctctc tacctatcca aaccaaggga
   108121 tggaagggca gaggcctttg gtgtcccctc caatcaagaa ttggggcctc acaatcacta
   108181 gccaatatgc ttttctctca tgcctttctt cgttcatggt tcgatattct ggtgtcctag
   108241 gcgtagagga accacaccaa tccatcccga acttggtggt taaactctac tgcggtgacg
   108301 atactgtagg ggaggtcctg cggaaaaata gctcgacgcc aggatgataa aaagcttaac
   108361 acctcccatt aaggtcgtct tattcaaaac cccaattatg acatccctcc tctcccactt
   108421 cacacctcgg aacgcaccgt tccgttctta tagagagaac ggcgctttca catcttctta
   108481 acccgaaatg gctggggaga ggaaaggttc ctttttttga gggtactccc gggaacagat
   108541 ccagtggaga cggggtgggg cctgtagctc agaggattag agcacgtggc tacgaaccac
   108601 ggtgtcgggg gttcgaatcc ctcctcgccc acaaccggcc caaaagggaa gtgcctttcc
   108661 ctctgggggt aggaaaatca tgatcgggat aatggaactt gggtgtgggt cttttgtcga
   108721 aatggaatgg cctttttttt tatttatcgt aaactttttc attacacata gtatgctcga
   108781 cccccatcag cgtatttttt gttttacgtc ccgtaactct tcctcaacct ggctggggca
   108841 gaatagtaga gcaagtacaa gtattagtag cctaacaaaa aagcgttcct cgtcattaat
   108901 atgtttgctc acggcaattg tggactctcg ggagaatcga tgactgcatc tttgatgcac
   108961 tgctagtact agtccatctg agaattctta attggatagt tgtaaatagc cccagggcta
   109021 tggaacaaag gattatcccg gacctacgcc gaggtattgt attgacggtg attttaaaat
   109081 ctcgcagaac aggatgtgat acgatgagat agaatgcaat agaaacaaag acggggaagg
   109141 gattacctac tcttaacggt caaagcgagc ccttttcttt tattctgaat tctttaattc
   109201 agaatgaatc aaatctcccc aggtaggatt cgaacctacg accagtcagt taacagccga
   109261 ccgctctacc actgagctac tgaggaataa cgagagatta gatctcatag agttcaattc
   109321 ccattctcaa cccatgacca atatgagctc gaagcttcct tcgtaactcc cggaacttct
   109381 tcgtagtggc ccctttccat gcctcatttc atagggaacc ccaaagtggc tctatttcat
   109441 tatattccat ccatatccca attccattca tttaatatcc ctttggtgtc attgacataa
   109501 cagatgtcgt ttctagtcta tctctttcta tttcttttct atatatggaa agttcaaaaa
   109561 tcatcatata ataatccaga aattgcaata gaaaagaaaa aggaggtttg tggtgatttt
   109621 taaatctttt ctagtaggta atctagtatc cttatgcatg aagataatca attcggtcgt
   109681 tgtggtcgga ctctattatg gatttctgac cacattctcc atagggccct cttatctctt
   109741 ccttctccga gctcaggtta tggaagaagg agaagaagga accgagaaga aggtatcagc
   109801 aacaacaggt tttattacgg gacagctcat gatgttcata tcgatctatt atgcgcctct
   109861 gcatctagca ttgggtagac ctcatacaat aactgtacta gctctaccgt atcttttgtt
   109921 tcatttcttc tggaataatc acaaaaactt ttttgattat ggatctacta ccagaaattc
   109981 aatgcgtaat ctcagcattc aatgcgtatt cctgaataat ctcatttttc aattattcaa
   110041 ccatttcatt ttaccaagtt caatgctagc cagattagtc aacatttata tgtttcgatg
   110101 caacaacaag atgttatttg taacaagcag ttttgttggt tggttaattg gtcacatttt
   110161 attcatgaaa tgggttggat tggtattagt ctggatacgg caaaataatt ctattagatc
   110221 gaatgtactt attcgatcta ataagtcaga attgagaaat tatatggctc gaatatttag
   110281 tattctctta tttattacct gtgtctacta tttaggcaga ataccgtcac ccatttttac
   110341 taagaaactg aacccacaaa cggaagaagg gtgggaaagt gaggaagaaa cagatgtaga
   110401 aatagaaaca gcttccgaaa cgaaggggac taaacaggaa caagagggat ccaccgaaga
   110461 agatccttct ccttcccttt tttcggaaga aaaggaggat ccggacaaaa tcgatgaaac
   110521 ggaagagatc cgagtgaatg gaaaggaaaa aacaaaggat gaattccact ttacagagac
   110581 acgctataac aatagcccag tttataaagg cctcttctgg tttgaaaaac ctcttctgac
   110641 ctttcttttc gattataaac gatggaatcg cccattacga tacataaaaa ataatagatt
   110701 tgaaaggact gcaagaaaag aaatgtcaca atattttttt tatacatgcc gaagtgatgg
   110761 aaaagaaaga atctctttta cgtatccgcc tagcttgtca acttttggag aaatgataca
   110821 aagaaggatg tccctgccca cactagaaaa actctcttcg gatgaactgt acaatcattg
   110881 ggtttatact aaccaacaca aaaataacaa cttaaacaac gagtttttaa atagaattga
   110941 ggctctagat acgggatttt tttctctaga tatactcgaa aaaagtacta gattgtgtaa
   111001 tgataagact agaaaatatt acttgcctaa aatgtatgat cccattttga atgggttata
   111061 tcggggaaca atcaaaaaaa aaatttcacc ttcaatcata aataaaattt cgttagaaaa
   111121 tttcatagag acaatggaaa ttaataagat tcatagtctc cttcttcctg atactgatta
   111181 ccaagaggtt gaacagaaaa tagaccgatt tgataaaaaa actttttcaa cggaaaatcg
   111241 tcatttattt actttaatca gtaaatttga tagagaatcg ggatcgagtt taaattgtaa
   111301 gggcctctct ttattttcag aaaaagaaca aggaaggatt ggttcagaaa aaagagccaa
   111361 attttacaaa tttttattga atacaattct aactagccct aatggtcaaa aaacaaaaca
   111421 aaaatttgta ataaaagaaa tcagtaaaaa agtccctaga tggtcataca aacttattac
   111481 cgaattggaa ttcctgtcgg gcgcagctca tgaaggccta ccgttggatt atcatatacg
   111541 ttcaagaaaa agggatcatg taataattta taggcctact aaacgtagta gtaaattaat
   111601 aaaaggattg ctacaaaaaa gaaatacaag aaaagataag aagagatgcg cccactacct
   111661 acagatttga taccttcacc tacaaagaaa ctcaaaacac caactccatt agtaattcca
   111721 tcaattactc gtctatcaaa aaaagaagtt aacttggcca atcctcttat tcccccaata
   111781 aggaatcttg cataaaaagc atctatgtaa ccacgattat atgaccaatc atatatacca
   111841 tttattattt tgtccaaaag aattctttta ggacctgttt taacaaaaga gttaattaag
   111901 tcccaatttt gcaaagatga ataaacaggt ttatataaaa agaaggctat aaatattcca
   111961 aaaagagcta tactaactga aaaaatagca tctttcaaaa attcatacca atctattgaa
   112021 ttattcaaat tttgatgtaa agggtttata gacggagtta accattttga taatatgtcc
   112081 aaatacaatc cttcttggtt gaaaggaatt cctagggatc caacgaacaa cgtaaataga
   112141 accaatacaa gtataggaaa taacatagta ttatccgatt cataaggata caaaaaaaat
   112201 ttcttatttc caaaacgggt aatagtaata aatggttgtg tgatatttct tgcattctga
   112261 tcaattagat acgttttttt tgaaaaaaaa gaaaaaatat catgattttt cattgttaat
   112321 aacgttaata aacgaaaatt tttgttaatt ctttttgaat cttctttacc ccatagagat
   112381 attgaataga agggagtatt ctttttgcca ctataatttt gaaaatgaac gtttaaatgt
   112441 ccttcaaaag taagtaaata gattcgaaac atataaaatg cggttaatcc cgctgtaaac
   112501 caagctatta ttgcgaaaat tggtgaatac aaccaagtat cattaagaat ttcatctttg
   112561 gaccaaaaac aagcaagagg cggaatacca caaagagaaa gtgtacctaa taaaaaagcg
   112621 gttttggtaa ttggaatatg ttttgttaaa ccccccatat aaaccatatt ttgactttta
   112681 tttggagaat atccaacaag agtttccatt gaatgaataa cggatccgga tcctaaaaat
   112741 aataatgctt tcgaataagc atgagtaatc aaatgaaata aagcacttcg ataagacccc
   112801 atacctagag ctaacatcat ataacccaat tgagacattg tggaataggc taaacctctc
   112861 ttaatgtctt tttgagcaag ggcaaaagta gccccgaata atattgttat tactcctacc
   112921 aaagagatga aattcattat gtgagggatg actatgaaaa gaggactaag ccgagctaca
   112981 agaaaaatgc ccgctgctac catagtagca gcatgtataa gagccgaaat cggagtaggc
   113041 ccctccatgg catccggtaa ccacacatga aggggaaatt gtgcagattt agcaaccgca
   113101 ccgaaaaata atagaacggc acagaaagta acaaataaaa aatttacttc attattatta
   113161 ttagaaatca agttattgaa tattttgaat aaatctcgaa attcgaaact ccctgttatc
   113221 caataaaaac ctaaaattcc taataataaa ccaaaatccc caacacgatt agttacaaat
   113281 gccttttggc aagcatttgc agcaacaggc cgtgtgaacc aaaaccctat taatagatat
   113341 gaacacattc ctaccaattc ccaaaaaata taaatttgta tcaaattaga actagtaact
   113401 aatcctaaca tagaagtact gaaaaaactc atataagcat aaaatctcaa atatccttga
   113461 tcatacgaca tataattatc actataaata agaaccataa ttccaatagt agtgattaat
   113521 attgacataa tagaagtaag cgggtcgatc aagtaaccga attctaaaga aaaatcatta
   113581 ttaatgatcc aagaccatac atattgatag atagaactgc catttatttg ctgaataaac
   113641 agattgatcg aaaaaatcat gactatactt aacaaaaaaa cactttgaaa agcccacata
   113701 cggcgaagac tttttgttgc cgacggaaaa agaagaagtc ccgctcctat taacatagga
   113761 actggaagtg gaaggaaagg tattatccac gaatattgat atgtctgttc cataaaaaag
   113821 ttttttattc ttaattgatt gtttccgatt taccggatcc tacccccttt caatttcaaa
   113881 acaaaagggg tcaataaaaa aatcaagaga tgtactaact taaagatatt tttcgaattt
   113941 tatatattat ctgggtcttt ccaaattaaa tattaaaata aagaagttac aattgggcaa
   114001 atgatatgac ctacttgctc ataaaaagcg aatttagtta ttaactaaga tttgtttata
   114061 caaatttagt tattaactaa gatttttctt aaaataacga aaatacaaaa tttcattatt
   114121 attaaatcac tttatcactt tatattcata aattaatgat caaaaattac actaaaaaga
   114181 aatctgatat gaatcgatat gaatcatagg attaactaag gtacaatttt tgtacaaatc
   114241 tcgcttttta gtcaatttgt tccaaatcat taactagttt cagtatgaaa ctgattgatt
   114301 agtttccgtt tcaataaaaa aacatttcta ggaaacgcta taatatctaa cattttatat
   114361 tttctataag atttaaagat ttatttttat atttatcaaa aaagggggta attatcaaaa
   114421 gggggtaaaa taaaatcaaa tttaataaaa aactaacgaa gatttttttt aacaaaacgt
   114481 gtatctttta acggattcat tactttaatt actagtttga ttcgaatttt aaaatggaat
   114541 ttcgaagtat tctttactca agtttgacca attaatagaa aaaattaaag ttttcattag
   114601 gcttttcatt aggcaatggg ttcttaaatc cttcggtcta ttttatgtag aaaaaaaaaa
   114661 tttaattata tttttatagt aagattttgt acgattttcg catatttttt atctatatat
   114721 atatatattt tttttttgtt ttctctagat aatatatatt atattatcta attattatta
   114781 ttatctaatt attctctaga aaataactag ataatgaata tattcgtttt gaccaataga
   114841 tgtctttcac atccaactat aacaacgagt aacctcttaa tttttaaatg gcagttccaa
   114901 aaaaacgtac ttctctatca aaaaagcgta ttcgtaaaaa tatttggaaa gggaagggat
   114961 attgggcagc cttaaaagcg ttgtcattag gtaaatctct ttctaccgga aactcaaaaa
   115021 gtttttttgt gcgacaaaaa aagtcataaa ataaaacatt ggaataatcc gaatataaaa
   115081 acaggcccat ttcattctta ataggaaatc aacaaaccta ttgtttgtgg ctaatcaata
   115141 tgaactagaa ctcgcttcgc tattaggatt ttaggatatg tataataatt cttcggttta
   115201 ggggttagta aattataaaa aaagcttttg aaaaaagaat aaagacaaga tacaaaactt
   115261 gagcttttgt tagtatattt tcttgttctg gagatggggg agtctttttt ccccatcaac
   115321 ctgtttgtca caattacaat aatcgacgtt atatataaat atgaatatat atatttaaga
   115381 agggtaaaaa agagatcttt agttaaaatt aatacatcgt tgaaattaat ttattcattt
   115441 atttttaaaa ttttttgtgt aactttctga cttcttattt atctgaattt ctctgaatta
   115501 atctattaga atatataaat ataaatttaa catttatatg tctctttcaa cccaaccgac
   115561 aaaagcctgg aattttttgt ccgaattaat gtgcaagttt tgagtaataa ataataaaaa
   115621 cgggtcttat tttttgttca ttggtaaaat acatttttta acttttagga aataatataa
   115681 atataaatga taaatctttt atgaaaaaaa ataaagaaat tttttatagt tctatcaata
   115741 actagagggt tgaagtttat agtttcaata gttcgattct attgaattat agaagagcat
   115801 aaactacacc aaagcactaa ggtaaataaa acccataccc cataataatg aaccttcaaa
   115861 tttgtatttg aacaaagttt tattcgtcca ttttcatttt gactaaaaag atttcattta
   115921 gttgactcct taaatctcga cgattgacta tgaataggct attatgaatt cgaacaagcc
   115981 gctatggtga aatcggtaga cacgctgctc ttaggaagca gtgcgagagc atctcggttc
   116041 gagtccgagt ggcggcagac cttctcttcg aaaatagata caatatatta taaattctag
   116101 aatgaattca actcctgatt tatatttcag gattcctcct ttttaaaatt tttatgatat
   116161 tttcaacttt agagcatata ttaactcata tttccttttc gatcgtttcc gttgtaatta
   116221 caattcattt gataacttta ttaatcgatg aaatcataaa actaaatgat tcgtcagaaa
   116281 agggaatgat agctactttt ttatgtataa ccgtattatt agtcactcgt tggatttatt
   116341 cggggcattt cccactaagt gatttatatg aatcattaat ctttctttct tggagttttt
   116401 cagttattca gatagttcca tatttaaaaa aaaaaaaaag ccatttaagc acaataactg
   116461 tgtcaagtgt tatttttacc caaggctttg ctacttcggg tcttttaact gaaatacatc
   116521 aatccgcaat attagtaccc gctctccaat ccgagtggtt aataatgcac gtaagtatga
   116581 tgatattggg ctatgcagct cttttatgtg gatcattatt atcagtagca cttctggtcc
   116641 ttacatttcg aaaaaacata aatttttttt gtaagaggaa tactttttta ttaaaactaa
   116701 acgaggaact ttcctttggt gaaatacaat acataaatga aagaaacaat tttttagtaa
   116761 atgcttcttt tttttctgct aacaattatt acaggtccca attgattcac cagttggatt
   116821 attggagtta tcgtgtgatt agtctaggtt ttctcttttt aactataggt attctttcag
   116881 gagcagtatg ggctaatgaa gcatggggat cctattggaa ttgggaccca aaggaaactt
   116941 gggcatttat tacttggatc gtatttgcgg tttatttaca tactagaacc aatataaatt
   117001 tacaggttga aatttccgca attgtggcgt ctatgggctt tcttataatt tggatatgct
   117061 attttggggt caatctatta ggaatagggc tacatagtta tggttcattt acgttaacat
   117121 ctaattgaat tcaagaaagg ttcttgcgaa ttttaaaata taaatagaaa tataatatgt
   117181 tgtttgtata taaaaaaact ttatatgaac cagttagaac catgtgaatc cagtagtgcg
   117241 gggattcgca tggttctcac aaagatcaaa catattgggt gaattttatt tttaacttaa
   117301 gagaggaaaa aaacttcttt ttttaattat acaaatccta tgattttttt atgaaaacta
   117361 tctataaaca aaattagata aaagaacctc gaccttgtca actgataggg aaagaacaaa
   117421 atcagggtac ataccaatac ctattacagg tataaagata gcgatcgaaa caaataactc
   117481 tcgcggtcca gaatcaaaaa cataagagtt tggagcatta aatagcttgt atccatagaa
   117541 catctggcgt aacatagata atgaataaat aggagttaat atcatcccaa ttgccattac
   117601 aaaagtaatt cctaattttg atattaaaag atatttttgg ctggtaatga ttccaaaaaa
   117661 aactatcaat tctgcaacaa aaccactcat acccggtaat gcaagagaag ccattgaaaa
   117721 gctactgaac atcgtgaata tttttggcat tgggatagct attccgccca tttcgtcgag
   117781 ataaacaaga cgtattctat cataactcgt tcctgccaag aaaaaaagcg cagcaccaat
   117841 aaatccatga gaaactattt gtaaaatggc tccattgagt cccgtatcgt ttatagaacc
   117901 aattcctata agtatgaaac ccatatgaga tacagaggaa taggctattc ttttttttaa
   117961 attacgttgg ccgagagatg ttgaagctgc atatattatt tgtattgtgc ctactatcac
   118021 caaccacgga gaaaatatag aatgggcatg agataataat tccatattaa tccgaatcaa
   118081 tccatacgct cccattttta ataagattcc ggctaaaagc atacaagtac tgtaatgtgc
   118141 ttctccatgg gtatctggta accatgtatg tagaggtata atcggcgatt tgacagcaaa
   118201 agcaataaaa aatccaatat ataatattat ttccaacgcc gcaggatatg actgattaac
   118261 taatgttgca aggtttaatg tcggctcagt agaaccatat aaaccgacac ccagaactcc
   118321 cattaagaga aaaacggaac cccccgccgt atataaaata aattttgtag ccgagtaaag
   118381 acgtttcttt cccccccaca tggataaaag tagataaacc ggaattaatt ctaactccca
   118441 catgatgaaa aaaagtaaaa ggtctcgaga agcaaataat cctatttgcc cgctgtacat
   118501 tgctaacatc aggaaatgga ataatcgaga atctcgagta attggccaag ccgctaaggt
   118561 agctaaagta gtgatgaatc ccgttagtaa tatgggtcct atagacagtc catctattcc
   118621 taatctccaa tggaaatcaa aaaaaatgat ccatttaaag tcctcgacta gttggattaa
   118681 tggatcatcc aattgaaagt gataacagaa tgcataagtc gttagaagga gttctaaaat
   118741 acatatacat atagtatacc acctaatgac tctatttccc ctatgaggaa gaaagaaaat
   118801 tacggagcct gcgaatattg gcaaaattac aattattgtt aaccaaggaa aaaaattcgt
   118861 ggtaaagaca agatacgctt ggaccagaaa aacccgtgct caaaataaca tatatttttc
   118921 gagcacggtc aataaaaaaa atcaaatgga ttcaagtaga gttttctgga acatatcaat
   118981 aagctagacc catactacga gttgtttcat tccataaaga aacccgaacg ctcaagaaat
   119041 cggttggaca ggcggattca catctcttac aaccaacaca atcttctgtt cttggagcag
   119101 aagcaatttg tttagcttta catccgtccc aaggtatcat ttctaatacg tcggtggggc
   119161 aggctcggac acattgagtg caccctatac atgtatcata aatctttact gaatgtgaca
   119221 ttttatctat atatttttga atgtcataaa gtttcgatat agtaaactta taaatgaagg
   119281 gtatatttag atactagatg aatcaatgag ttatcataaa aatattaatc tacttctgca
   119341 gtggctcata agagagggct aaaatacttt gatttctttt gtttgtgtaa acctgattac
   119401 acctcacgta gcagacatgc ggattttaat ttctttatat ttatgaatat aattatgaat
   119461 ataatctttg tatttatatg attaatacta tttattcaac aaattcgatt gattgatacg
   119521 agttgatttt ctgttacgat aaattgatga aacaatagct agtccaatag cggcttcagc
   119581 ggctgcaata gctataacaa aaatggagaa aattgctcct tttaattgac gactatcaaa
   119641 aaaatcagaa aatgttacaa aatttatatt aactgcattc aaaataagtt caagacacat
   119701 aagggcccta accatatttc gacttgtaat caatccataa agaccaacag aaaataaata
   119761 ggcactcaaa acaagtacat gttcgagcat cattaaaaaa ctccttatca atctcgattc
   119821 atttcaatat gaacaaaaat taaactaatt tcctttaata gaatataaca aatacagaac
   119881 aaaaaaatat attggtaata gatcgaacta aaagaattct ctttgtgata tattaattca
   119941 aaaaaaaaaa agaagggaaa ttaatgtgat aacccccaac aaagttttat ttggattccg
   120001 aattcgaaag atttattatt gacgagctac agcaatcgca cctattaacg caactaaaag
   120061 aattattgaa atgagttcaa atggaagaaa gaaatctgtt gataaatgaa tcccaatttg
   120121 ttgactatta cttaacaaat cttgctctac aatctggttt gattttgtag tccaaataat
   120181 cccgtaccat gacgtatctg gaatagtagt aattagtgaa acaaaaatac ttgtacaaac
   120241 aatcgacgta actccgtccc caacggtcca aagatgaaaa tctttgtaat attcggaacc
   120301 attcatgaac atcacagcaa aaacgattaa aacatttatg gctcctacgt aaataagaag
   120361 ttgcgcagca gctacaaaat gggagtttga tagaatatag aataaggatg tacaaacaag
   120421 aaccaatccc aatgaaaagg cagaataaat tggattgggg agtaatacca ctcccagacc
   120481 tcctaatata agacccgatc ccagaaagac taaaagaaaa tcatgtattg gtccgggtaa
   120541 atccattcta tatatataaa tagataaaaa aatcgaaatc tttcataact ttaattgacc
   120601 tgaccaggaa aaaagaagtc attttatcat acttcttcat tattaatgca ttatttattg
   120661 aatgaaattt gaacagatgc agatgtggat tgatctagat atagttattg cacctatttc
   120721 gttctttatc cgaaatatct ttttttttta attaaatata tatttcaaat caaatccaaa
   120781 ttttaccacg attctcatca acaaacaaaa ccaatcaatc aatagtttgg agttctaatt
   120841 attcaccaag caagagcctc attcttttac atcaaaatgg ggtcttatta attgggagtt
   120901 gctcttgaat taagtctttt ttatttcagg caaattcaaa attgttcgag tcgtgtaatc
   120961 gttaattatt gacattggta aacgccctaa agcaatttga ttataattta attcgtgacg
   121021 atcatatgta gaaagttcat attcttcagt cattgataaa caatttgttg gacaatactc
   121081 aacgcaatta ccacaaaata tacagattcc gaaatcaata ctgtaattaa gcaatcgttt
   121141 ctttctaata tccgtttcca atttccaatc tacaacaggt agatctatag gacatacacg
   121201 aacacatact tcacaagcaa tgcatttatc aaattcaaaa tggattcggc cgcggaaacg
   121261 ctccgatgta atcaattttt cgtagggata ttgaatagtt acaggtaaac gactcgcatg
   121321 tgataaggta atcatgaaac cttgaccgat gtaccttgca gctcgtactg tttgttgacc
   121381 ataattcatg aactcagtta ccatagagaa catatcgtga atatctataa aaatttttat
   121441 acttgttttg tttctttctc ttgttcttgt ttaagacaag tcgtgaagat agaatataga
   121501 atattgtatt cttttacagt gaaagaagtt gggaagaagt tgttaataat agattgccga
   121561 gagatatagg taaaagaaat ttccacccaa gatttaagag ttggtccatt cttagccttg
   121621 gtaaagtcca tcttgttgtg atagcaatga ataagaacaa ataagtttta gctaatgtaa
   121681 taaagatacc aattattgtt ccaaagactc tacccgcttt atttatttca aaaaaataag
   121741 gaacgactat gtacggaaga gaaagattcc aaccccccaa gtaaagaacc gttacaaata
   121801 atgaagaaac tagtaaattc agatatgagg caacgtaaaa taaaccaaat tttatacctg
   121861 aatattcggt ttgataacct gctaccaatt cttcttctgc ttctggtaaa tcaaaaggta
   121921 atctttcaca ctcggctaag gacgaaatta taaaaacgat aaaccctata ggttgacgcc
   121981 acaaattcca cccccaaaaa ccatattttg actgcgcttc aactatatca actgtacttg
   122041 aactgttaga taattatagt cgacgataac attactgttc gcaacgctat tacagaaccg
   122101 tacatgagat tgtcacctca tacggctcct caaaggtcac aaataaatct aagacccgtt
   122161 tgcttttttt tatcttgata tgttttgtag gatagaatcc aaatctatca caaggtcccc
   122221 aattagacaa tggaattctg tctgctatat atttttttta ttataaagtg cttctgaatt
   122281 gatcttatct tttaaaaatt caaaattttt tgttgagtaa taacttaacc tttaaataaa
   122341 aagttttttg tagaaatctc aataaatatt tcaacctagc atttttgatt acgaaaaaaa
   122401 agatacatta cattagttca cgaaacatta caagaattct atctctctaa aaaagatctt
   122461 ttttgtagtg caagttaatt ctttcgagtt tatttttttg ttcctattct cctttctcct
   122521 aaaaaggtac tttaagtaaa ggattacttc gttcttgata gttatttact taatcggtgg
   122581 ataggaaaat actctggatc ggaatcgtgg ggagtactcc ttcatcattt ctaccaacat
   122641 aaagccccaa ttagaatccc ttttatgcta tgcagtatga acagaaaaat cctgttgaat
   122701 aacttacata atctctatta cgaatccttt gtgtaccttg gtgttcctaa ctatccaccc
   122761 tttttggtca aaaggacccc cccgctcatt agggtaatac atgtctgtta atagctagta
   122821 aaatccctag atagttgctc cttttgaacc cgcttcaagt catgatgact aatcactcaa
   122881 tcttggggta aatagtagag tatataatgc ttatgtttac tttcacttaa cacttgtaca
   122941 taggaaatga gactgaatct ttttactgca aagtaagaaa ctgttttttt cactcatata
   123001 actatctggt ttagttcatc aacccgaatg atgaataaaa aataaaaagg tatattcaac
   123061 tcatgaaatt tccttcctag aaagaaaaga catagaggaa attttatgtc ttaacgaatc
   123121 acacgtagag atattgataa cacacataga gttaatggta tttcataact aattgattga
   123181 gcagcagccc gtaaaccacc taaaaaggaa tatttattat ttgatccata acctgacata
   123241 agaaggccca cgggagcaat acttgaaatg gcaatccata aaaaaacacc aatacttaaa
   123301 tcggctagaa caaggcgata tccaaaagga attactaaag aacttagtag aattgatgtg
   123361 actgctatgg atggtccgat actgaataaa cgagtatctc ctcttgatgg aagaagattc
   123421 tctttgaaaa gtaattttgt accatctgct aaagcttgaa gaattcccaa aggcccggcg
   123481 tattcagggc caatacgttg ttgtatcccc gcagatattt ctctttctaa ccaaacaatt
   123541 actagtacac ctattgtgat tcctaataca ggagtaaaaa tagggacaag catccatatg
   123601 atctcatata cctcttttaa ggattccaat ctaaaaaaag aattgatagc ttgtacttct
   123661 gttgtatcta ttatcatttt aacgatcaac ttctcccata atgatatcta tgctacctag
   123721 tattgtcata atatcagcca atttcattct tttaactaat tgaggaagga tttgcaaatt
   123781 gataaaaccc ggtggtcgga ttttccatct ccaaggaaaa acacccttat ctcctatcag
   123841 aaaaattcct aattctcctt ttggggcttc gactctcaca taaagttctt gttttgacaa
   123901 ttcaaaagta ggagaaggtt ttttactgat aaatcgatag tcaaaatcat tccattcggg
   123961 atcccatact ttatcaaagc gccggatttc taaattctca tagggccccc ccggaattcc
   124021 ttctaaagcc tgttgaataa tttttattga ttctgtcatt tcaccgattc gtactaaata
   124081 acgagctaat gaatcccctt ccttttgcca ttgaactccc caatcaaatt catcgtaaga
   124141 ctcataatga tcaacctttc gaagatccca ttgtattccg gaagctcgta gcattggtcc
   124201 cgataaaccc caattaattg cctcctctcc gccaataatg cctactctct caactcgctc
   124261 taaaaaaata ggattccgtg taataagcct ttgatattca gtaactcttg ttaaaaaata
   124321 atcacaaaaa tccaagcatt tatctaccca gccataaggt aaatcagcag cgactcctcc
   124381 aatacgaaaa taattatgca tcattcgcat accggtagca gcttcgaata ggtcatatat
   124441 caattctctt tctctaaaaa tatagaagaa gggggtctgt gcgccaatat ctgccataaa
   124501 agggccaagc cataacaaat gcgaagctat acgacttaac tctaacataa tgactctgat
   124561 atagctggcc cttttaggca cttgaatatt gcctaactgc tctggtgcat ttacagttat
   124621 tgcttcagtg aacatagtag ctaaataatc ccaacgtgtt acatacggta aatattgtat
   124681 aattgttcgg ttttccgcaa ttttttccat tcctctatgt aaataaccca atatcggttc
   124741 acagtcaata acatcttcac catctagagt aacaatgagt cgaagaacac cgtgcattga
   124801 tgggtgctga gggcccatat tgactatcat aaggtcattt cgtgtagctg gtgcagtcat
   124861 aagtttttcc cgattcattc ttccatgaat tgctgaaagc gaaaagaggt tcatcaaaat
   124921 ttaagcgaaa attcaaaacg actcttcaaa ttaatgattt tttgtttctc gaatctccaa
   124981 ctgtacgatt aattctttat aacgtactct attttttttt gacaaatagg cgagcagccg
   125041 ttgacgtttt cctagaattt tacgtagacc tctctgagat aaatagtctt ttttgtgcaa
   125101 ttccaaatgt gaagtaagtc tccgtatcct attggtgaaa ctcactactt gaaattcaac
   125161 agaccccttg ttgtcttcgt tttcctcttt caaaataatt gcactgaatg gattttttat
   125221 cataaaaaag ctccttctac cctttaattt acctataaaa tattttattt gatcagtaat
   125281 aataatatta gtcattttaa tgtagtaatt agtatacaca agaattttaa ttttagttgg
   125341 acagggataa aaaagtagat ggtacgtttt tacacttaca acgtcaaata atttagaccg
   125401 aaaattcgga atattccatg tattctattt tattatttta tagattttag ccaaacaaat
   125461 tgatacgtca ttgacttagt attaaataaa aaagatctaa tattagactg ggacgtaaga
   125521 cagggcatat gtgcatctgt ttgcttttct atatggtaca gaatatatag gaaaaatgta
   125581 ccatcaacct attttgaatt gtggatatat tcttaacaaa ctaaaacggc ttccattatt
   125641 ggtattaaac caatatctat tcatacaagc taagtcttct aatcgataat taggccaaag
   125701 aaataacttt aatttaatta attcattttt atctctatca agatgctttt tttgatccaa
   125761 aaaaggattc ctgtttttta tgttcttttt gttacaaaat actcgatttt tatccacact
   125821 atttatattc tttgagttga aagaaattag aattctcaat tctctacgac gtctagatga
   125881 taaaatcttt tcaggaacga taaaatcata atgttttttg tctctctttc gaattattat
   125941 ttgatatctt gggatagatt catccaattt atttttattg atatatcttt gttctcgata
   126001 tctttgagga gtttggtact tacttttatg aaccaacgat atacttacgg tttgatatat
   126061 aataaagtat ccgtcgtttt ttacagacaa acgaatggga tcgataaaaa atatcccctt
   126121 tttattcaat tctataggag tcaatttttt tcgaatcacc attatatcca gatttatttc
   126181 tttcctttga atagacgata tagtagtatc tcttggattt atcagtccaa gcaagtaaca
   126241 atatatcttg atattattga tcattctttc agttaaattc ggaattaaac catcgtctat
   126301 tatccattga aaaagcaaat agtgtttccg taagaaaatt atttctggtc tcatcttatt
   126361 tcggatctta tattgttttt tcattttatc ttggttttgt gaatatgatc caaggcctct
   126421 tcggcccgcg ggttcttttt cttcttgatt tcgattcatt aattcagaat atcttttttc
   126481 atttgatggt ctaaaaaaat tgaatttttt cttttcagtg atgtttttct ttttatttaa
   126541 atttaaaaga agtaatttgc ttggtataat ccatggtttt attttgtata cattataaag
   126601 tggcacaaat tctgggaaga acggaagttt cagatttgtc gatattgagt ttaggatttc
   126661 ttcattcatt tccatccaat caaaaaagag tttcttgtca ttgattggat ttatttctaa
   126721 attttgatga atcatcagat aaaaaatatc gtttttatcc attttctcaa ttttttggta
   126781 attcttactt ccaagcttag tatttatatt actgctataa tccattttgg tccaggcctc
   126841 aatatctatt ttttgtctta gaaaaaaatt gagaattgtc caatcaaaat attttctatc
   126901 tggatttttt tgcatataca taatatcgac cttttctaga taatgattga taggaatttc
   126961 ctccaggctt tcaaataaat tttgtttata attgttgtaa ttaaaagtaa ttttttggtt
   127021 gttatttaat tctgatggtg atccataaat aatatatgag gacttcttaa tttcagaatt
   127081 aatagattta tatgataaaa gattatatat atagtatttt ggaaaattat atttttggtt
   127141 tggtaatgga tatactttaa aatccttttg ttttttgtga taaagtaatc gatctttttc
   127201 atacgaattc cattttgtta aatctttatt ttgggtaata ccaccttcat ttattgtagt
   127261 tcgccatttt tgtggtatta attcaaacca tctaatctga gataaattgt attgataatg
   127321 acctcttaac cagtttttcc attgattcgt ttcagaactt gaaagttttg tatgtcttaa
   127381 ttcggaatca aatattcctt gtgttacaaa ataatttttt attgcagtct taagaaaaac
   127441 gggagttaca tgatactcaa aaatagatct taacttatac aaattaataa cttgggtttg
   127501 tgataatttg taaaatacat atgcttgtga taaagaggat aagtcaaaaa aaagatgtga
   127561 attcctctta ctattcttaa tattgtaaag ttcacttttt agagtcgaaa taaagttaat
   127621 ttcttttttg ttttttattt cttggtttgt tttattattg taaatgtatt tatcaaaaca
   127681 aaaatttctt gattcaagaa ctagttgtgt aggaattctg gcaatatgaa tgatacatag
   127741 aaagatatcg atgtatattc ttttaatgaa aatttttata aacaaatcta atttatagat
   127801 taatcgattt cttctttttt ttttttttaa tattttccaa aaaatttttg gtgatttttc
   127861 ttttccatta taactataac ttgttttctt aggactactt cttttcttgg tgttgctgtt
   127921 tttttctttt gtaagactct ttgttttctt tctgattgtg cttgttctat cagccagagt
   127981 tttaattttt ttttctctca gtgaataatt tgtattatct gtagatttaa tttttctaaa
   128041 cgagtcgtga attatctgat tcctaattat agaatctttt ttttgtttag tttcgccgga
   128101 ttcatacacc tttctcaata taaataatcg agttggatgt acttttaaga gttctttttt
   128161 tatttttttt ataaacagaa ataaaacgtt tttgataacc accccttttg gttcttttga
   128221 atcttgtaga aaattttttg ttctttcttt taaaacgctt agaactcgaa aatgattatt
   128281 tttcgttttt cgaatttttt ttttaagttc tttaaaaata ggcttaaaaa aggaagtttt
   128341 gggggggaca gaaccaaagg gaagggtagt ttgcattccc caagccgtta aaaaagaaaa
   128401 cttttgttgt tctttcttta gatctttata agaagaaaaa tagggcctca atttggatct
   128461 ttgccaaggt ttcaaataaa aaggaaatac tatttttatc tgaataccat ctttaaacca
   128521 atttctggga agttcgagtt ctgatacttg aacaccgtta taggtacata taatatgctt
   128581 ttctctattc cactcatcga agtcctcagc ccactcaggg ggttgagata ataaaatacg
   128641 cccaatattt ttaactatta tcaatgaagg taataaaata tattttctaa aaatagattg
   128701 aattattaaa attaaacttc ttgttgcttg tggatatgga acaaaatccc aggcttccgc
   128761 gatttttatc cacgtttttt tctttatttt gttctcttct tcttcctttt gtcttttttt
   128821 ttgttcctct gtataatctt taaattctga tcctttaccc atccaattta taaaaaaaaa
   128881 tttcatctgt tcagggatat taaaagaaaa aaggggggat ttttttattc tgtccaaaaa
   128941 aaggggggaa tgcgcatttg cttgaaacaa tttcgaaata aaagttttac gcctttgaac
   129001 acgcatagaa cctttgatga attctcgacg aaaatctgat tcttccgaat agtctctaat
   129061 agacacccag tttttgacac tactacgttt agtaggccta taaattatta catgatccct
   129121 ttttcttgaa cgtatatgat aatccaacgg taggccttca tgagctgcgc ccgacaggaa
   129181 ttccaattcg gtaataagtt tgtatgacca tctagggact tttttactga tttcttttat
   129241 tacaaatttt tgttttgttt tttgaccatt agggctagtt agaattgtat tcaataaaaa
   129301 tttgtaaaat ttggctcttt tttctgaacc aatccttcct tgttcttttt ctgaaaataa
   129361 agagaggccc ttacaattta aactcgatcc cgattctcta tcaaatttac tgattaaagt
   129421 aaataaatga cgattttccg ttgaaaaagt ttttttatca aatcggtcta ttttctgttc
   129481 aacctcttgg taatcagtat caggaagaag gagactatga atcttattaa tttccattgt
   129541 ctctatgaaa ttttctaacg aaattttatt tatgattgaa ggtgaaattt tttttttgat
   129601 tgttccccga tataacccat tcaaaatggg atcatacatt ttaggcaagt aatattttct
   129661 agtcttatca ttacacaatc tagtactttt ttcgagtata tctagagaaa aaaatcccgt
   129721 atctagagcc tcaattctat ttaaaaactc gttgtttaag ttgttatttt tgtgttggtt
   129781 agtataaacc caatgattgt acagttcatc cgaagagagt ttttctagtg tgggcaggga
   129841 catccttctt tgtatcattt ctccaaaagt tgacaagcta ggcggatacg taaaagagat
   129901 tctttctttt ccatcacttc ggcatgtata aaaaaaatat tgtgacattt cttttcttgc
   129961 agtcctttca aatctattat tttttatgta tcgtaatggg cgattccatc gtttataatc
   130021 gaaaagaaag gtcagaagag gtttttcaaa ccagaagagg cctttataaa ctgggctatt
   130081 gttatagcgt gtctctgtaa agtggaattc atcctttgtt ttttcctttc cattcactcg
   130141 gatctcttcc gtttcatcga ttttgtccgg atcctccttt tcttccgaaa aaagggaagg
   130201 agaaggatct tcttcggtgg atccctcttg ttcctgttta gtccccttcg tttcggaagc
   130261 tgtttctatt tctacatctg tttcttcctc actttcccac ccttcttccg tttgtgggtt
   130321 cagtttctta gtaaaaatgg gtgacggtat tctgcctaaa tagtagacac aggtaataaa
   130381 taagagaata ctaaatattc gagccatata atttctcaat tctgacttat tagatcgaat
   130441 aagtacattc gatctaatag aattattttg ccgtatccag actaatacca atccaaccca
   130501 tttcatgaat aaaatgtgac caattaacca accaacaaaa ctgcttgtta caaataacat
   130561 cttgttgttg catcgaaaca tataaatgtt gactaatctg gctagcattg aacttggtaa
   130621 aatgaaatgg ttgaataatt gaaaaatgag attattcagg aatacgcatt gaatgctgag
   130681 attacgcatt gaatttctgg tagtagatcc ataatcaaaa aagtttttgt gattattcca
   130741 gaagaaatga aacaaaagat acggtagagc tagtacagtt attgtatgag gtctacccaa
   130801 tgctagatgc agaggcgcat aatagatcga tatgaacatc atgagctgtc ccgtaataaa
   130861 acctgttgtt gctgatacct tcttctcggt tccttcttct ccttcttcca taacctgagc
   130921 tcggagaagg aagagataag agggccctat ggagaatgtg gtcagaaatc cataatagag
   130981 tccgaccaca acgaccgaat tgattatctt catgcataag gatactagat tacctactag
   131041 aaaagattta aaaatcacca caaacctcct ttttcttttc tattgcaatt tctggattat
   131101 tatatgatga tttttgaact ttccatatat agaaaagaaa tagaaagaga tagactagaa
   131161 acgacatctg ttatgtcaat gacaccaaag ggatattaaa tgaatggaat tgggatatgg
   131221 atggaatata atgaaataga gccactttgg ggttccctat gaaatgaggc atggaaaggg
   131281 gccactacga agaagttccg ggagttacga aggaagcttc gagctcatat tggtcatggg
   131341 ttgagaatgg gaattgaact ctatgagatc taatctctcg ttattcctca gtagctcagt
   131401 ggtagagcgg tcggctgtta actgactggt cgtaggttcg aatcctacct ggggagattt
   131461 gattcattct gaattaaaga attcagaata aaagaaaagg gctcgctttg accgttaaga
   131521 gtaggtaatc ccttccccgt ctttgtttct attgcattct atctcatcgt atcacatcct
   131581 gttctgcgag attttaaaat caccgtcaat acaatacctc ggcgtaggtc cgggataatc
   131641 ctttgttcca tagccctggg gctatttaca actatccaat taagaattct cagatggact
   131701 agtactagca gtgcatcaaa gatgcagtca tcgattctcc cgagagtcca caattgccgt
   131761 gagcaaacat attaatgacg aggaacgctt ttttgttagg ctactaatac ttgtacttgc
   131821 tctactattc tgccccagcc aggttgagga agagttacgg gacgtaaaac aaaaaatacg
   131881 ctgatggggg tcgagcatac tatgtgtaat gaaaaagttt acgataaata aaaaaaaagg
   131941 ccattccatt tcgacaaaag acccacaccc aagttccatt atcccgatca tgattttcct
   132001 acccccagag ggaaaggcac ttcccttttg ggccggttgt gggcgaggag ggattcgaac
   132061 ccccgacacc gtggttcgta gccacgtgct ctaatcctct gagctacagg ccccaccccg
   132121 tctccactgg atctgttccc gggagtaccc tcaaaaaaag gaacctttcc tctccccagc
   132181 catttcgggt taagaagatg tgaaagcgcc gttctctcta taagaacgga acggtgcgtt
   132241 ccgaggtgtg aagtgggaga ggagggatgt cataattggg gttttgaata agacgacctt
   132301 aatgggaggt gttaagcttt ttatcatcct ggcgtcgagc tatttttccg caggacctcc
   132361 cctacagtat cgtcaccgca gtagagttta accaccaagt tcgggatgga ttggtgtggt
   132421 tcctctacgc ctaggacacc agaatatcga accatgaacg aagaaaggca tgagagaaaa
   132481 gcatattggc tagtgattgt gaggccccaa ttcttgattg gaggggacac caaaggcctc
   132541 tgcccttcca tcccttggtt tggataggta gagagggcag agcttttggt tttttcatgt
   132601 tgtcaaagag ttgaacaatg gttttttcgt gttgtcaaag agttgaacaa tgaaaataga
   132661 cggctagtgc ctgacccgaa ttgatcgggt catgtaggaa caaggttcaa gtctaccggt
   132721 ctgttaggat gcctcagctg catacatcac tgcacttcca cttgacacct atcgtaatga
   132781 taaacggctc gtctcgccgt gaccttctct tgaattctca aaacttctgt cgctccatcc
   132841 ccgcaggggc agagaacccg tcgctgtctt ggctgtgcta ccggaggctc cggggaagtc
   132901 ggaataggag agcactcatc ttggggtggg cttactactt agatgctttc agcagttatc
   132961 cgctccgcac ttggctaccc agcgtttacc gtgggcacga taactggtac accagaggtg
   133021 cgtccttccc ggtcctctcg tactagggaa aggtcctctc aatgctctaa cgcccacacc
   133081 ggatatggac cgaactgtct cacgacgttc tgaacccagc tcacgtaccg ctttaatggg
   133141 cgaacagccc aacccttgga acatactaca gccccaggtg gcgaagagcc gacatcgagg
   133201 tgccaaacct tcccgtcgat gtgagctctt ggggaagatc agcctgttat ccctagagta
   133261 acttttatcc gttgagcgac ggcccttcca ctcggcaccg tcggatcact aaggccgact
   133321 ttcgtccctg ctcgacgggt gggtcttgca gtcaagctcc cttctgcctt tgcactcgag
   133381 ggccaatctc cgtccggccc gaggaaacct ttgcacgcct ccgttacctt ttgggaggcc
   133441 tacgccccat agaaactgtc tacctgagac tgtcccttgg cccgtaggtc ctgacacaag
   133501 gttagaattc tagctcttcc agagtggtat ctcactgatg gctcgggccc ccccggaagg
   133561 aggccttctt cgccttccac ctaagctgcg caggaaaggc ccaaagccaa tcccagggaa
   133621 cagtgaagct tcatagggtc tttctgtcca ggtgcaggta gtccgcatct tcacagacat
   133681 gtctatttca ccgagcctct ctccgagaca gtgcccagat cgttacgcct ttcgtgcggg
   133741 tcggaactta cccgacaagg aatttcgcta ccttaggacc gttatagtta cggccgccgt
   133801 tcaccggggc ttcggtcgcc ggctcccctg tcatcaggtc accaacttcc ttgaccttcc
   133861 ggcactgggc aggcgtcagc ccccatacat ggtcttacga ctttgcggag acctgtgttt
   133921 ttggtaaaca gtcgcccggg cctggtcact gcgaccccct ttgtgaggag gcaccccttc
   133981 tcccgaagtt acggggctat tttgccgagt tccttagaga gagttgtctc gcgcccctag
   134041 gtattctcta cctacctacc tgtgtcggtt tcgggtacag gtaccctttt gttgaaggtc
   134101 gttcgagctt ttcctgggag tatggcatgg gttacttcag cgccgtagcg cctggtactc
   134161 gaacattggc tcgaggcagt ttctctaccc cttcttaccc tgcaaagcag ggtcacctta
   134221 cgtccttgaa ccgataacca tctttcggct aacctagcct cctccgtccc tcgggaccaa
   134281 caaggggtag tacaggaata ttcacctgtt gtccatcgac tacgcctttc ggcctgatct
   134341 taggccctga ctcaccctcc gtggacgaac cttgcggagg aacccttagg ttttcggggc
   134401 attggattct caccaatgtt tgcgttactc aagccgacat tctcgcttcc gcttcgtcca
   134461 ctaccgctcg cgcgggtgct tccctctaag gcggaacgct cccctaccga tgtattttta
   134521 catcccacag cttcggcaga tcgcttagcc ccgttcatct tcggcgcaag agcgctcgat
   134581 cagtgagcta ttacgcactc tttcaagggt ggctgcttct aggcaaacct cctggctgtc
   134641 tctgcacccc tacctccttt atcactgagc ggtcatttag gggccttagc tggtgatccg
   134701 ggctgtttcc ctctcgacga tgaagcttat cccccatcgt ctcactggcc gaccttgacc
   134761 cctgttattt tattttgagg tcatatctag tattcagagt ttgcctcgat ttggtaccgc
   134821 tctcgcggcc cgcaccgaaa cagtgcttta cccctagatg tccagtcaac tgctgcgcct
   134881 caacgcattt cggggagaac cagctagctc tgggttcgag tggcatttca cccctaacca
   134941 caactcatcc gctgattctt caacatcagt cggttcggac ctccacttag tttcacccaa
   135001 gcttcatcct ggtcatggat agatcaccca ggttcgggtc cataagcagt gacaattgcc
   135061 ctatgaagac tcgctttcgc tacggctccg gtgggttccc ttaaccaagc cactgcctat
   135121 gagtcgccgg ctcattcttc aacaggcacg cggtcagagc cccgggctcc tcccactgct
   135181 tggtagctta cggtttcatg ttctatttca ctccccgatg ggggttcttt tcacccttcc
   135241 ctcacggtac tacttcgcta tcggtcaccc aggagtattt agccttgcaa ggtggtcctt
   135301 gctgattcac acgggattcc acgtgcccca tgctactcgg gtcagagcat aagctagtga
   135361 tgctttcggc tactggactc tcgccatcta gggtgcagta ctccaccgct tcgcctagca
   135421 gcacgacgct tgtattgctc tcccacaacc ccgttttcac ggtttaggct gctcccattt
   135481 cgctcgccgc tactacggga atcgcttttg ctttcttttc ctctggctac taagatgttt
   135541 cagttcgcca ggttgtctct tgcctgccca tggattcagc agcagtttta aaggttgacc
   135601 tattcgggaa tctccggatc tatgcttatt ttcaactccc cgaagcattt cgtcgcttac
   135661 tacgcccttc ctcgtctctg ggtgcctagg tatccaccgt aagcctttcc tcgtttgaac
   135721 ctcgccctta actttaaggc tatgccatcc taaggtgctg ctaaatggat ggatcttatc
   135781 aacgtccatg aatgataaat catagatcga accgccgaat cggaaaaatt gggtactatc
   135841 atatagcttt gtatcggcta agttcacgag ttggagataa gcggactcga accgctgaca
   135901 tccgccgcag ggtaaaccac cgcctctcag gtcccccgac tgattctacc atagaggcca
   135961 acgatagaca ataactcccc cccgaacaca gcttacaact ttcatcgtac tgtgctctcc
   136021 aaagagcaac tcttctcaaa atctcactca aaaggtgctg agttggaatc ccattctaac
   136081 taaggattct tgtggttccg gaggatccag ctacaggaga accgggaacg gagagcttcc
   136141 cccccccttt ccgacgactc tttggtctta agaacgcaag ttttaagaac gagtgattgc
   136201 ccttctccga cccttactgc ccaacctgag agcgaacagc taatgcgttc cacttattga
   136261 ttattgaaca gggttctatg gtcggtccgt gacccctgga tgccgaaggc gtccttgggg
   136321 tgatctcgta gttcctacgg ggtggagatg atggggtcgg tccatggatt ttccttcctt
   136381 tttccgcatt tcgctcaaag ggttgaaggg agatagtgca tcaagctgtt cgcaaggcca
   136441 acttgatcct cttccccaga gatcccagat gagggaaccc taggagagcc gccgactcca
   136501 actaccgtcc atgtacgatc catactggat ctgaccaact gcccatccta cctcctctac
   136561 gttcttgaca gcccatcttt gtctcagtag agtctttcag tggcatgttt cggtcctctt
   136621 ccccattact tagaaaaagt gagccaccgg ttcaggtaca agatactatc attaccgcct
   136681 ggacaattag acatccaacc cgtaatcgca acgacccaat tgcaagagcg gagctctacc
   136741 aactgagcta tatccccccg agccaagtgg agcatgcatg aaggagtcag atgcttcttc
   136801 tattcttttc cctggcgcag ctgggccatc ctggacttga accagagacc tcgcccgtga
   136861 agtaaatcat cgcacctacg gtccaaccaa ttgggagaga atcaatagat tccttttcgg
   136921 gagcgattca tccttcccga acgcagcata caactctccg ttgtactgcg ctctccaagt
   136981 gtgcttgttc cccccttctt ccttaccatg gcaagtcttt gtgaaagaac tccgatgaga
   137041 agaaaaaaga aggcgttaag aggccctcct ggcccaaccc tagacactct aagatccttt
   137101 ttcaaacctg ctcccatttc gagtcaagag atagataaat agacacatcc cattgcaccg
   137161 atcgggggcg ttcgtagtga ctgagggggt cgaagaccaa gaagtgagtt atttatacca
   137221 agcattcttc ttacggctag atccaatctc ctggtccctg cggaaaggaa aaagaatttc
   137281 acgcttttcc tttcggtttc acgcttttcc tttcggtaag ggaggattag ggaaatccta
   137341 ttgattgcag ctttctccag acctccggga aaagcatgaa aaaaaaacgg ctcgaatggt
   137401 acgatccctc cgtcacccca gaatgaaagg ggtgatctcg tagttcttgg tctgtgaaga
   137461 tgcgttgtta ggtgctccat tttttttccc attgaggccg aacctaaacc tgtgctcgag
   137521 agatagctgt ccatacactg ataagggatg tatggattct cgagaagaga ggagccatgg
   137581 tggtcccccc cggaccgccc ggatcccacg agtgaatcga aagttggatc tacattggat
   137641 ctcacctgaa tcgccccatc tatcctcctg aggagaagtt tggtttcaaa ccccggttcg
   137701 aacaggagga gtacgccatg ctaatgtgcc ttggatgatc cacatctcag ggtcaggcgc
   137761 cgatgagcac attgaactat ccatgtggct gagagccctc acagcccagg cacaacgacg
   137821 caattatcag gggcgcgctc taccactgag ctaatagccc gtcgtgcgag cctcccgctg
   137881 ggggcccgct atgccaaaag cgagagaaac cccatccctc tctttccttt tttcgccccc
   137941 atatcgccac acagggggac atggggacgt aaaaaagggg atcctatcaa cttgttccga
   138001 cctgggataa taagctcatg agcttggtct tacttcaccg tcgagaaacg aaagaagact
   138061 tccatctcca agtttcactc agacgtagct cccttctttt tgggtgtgaa gcagtgtcaa
   138121 accaaaatac ccaacaaaca ttagctctcc ctgaaaagga ggtgatccag ccgcaccttc
   138181 cagtacggct accttgttac gacttcactc cagtcactag ccctgccttc ggcatccccc
   138241 tccttgcggt taaggtaacg acttcgggca tggccagctc ccatagtgtg acgggcggtg
   138301 tgtacaaggc ccgggaacga attcaccgcc gtatggctga ccggcgatta ctagcgattc
   138361 cggcttcatg caggcgagtt gcagcctgca atccgaactg aggacgggtt tttggagtta
   138421 gcttaccctc gcgggatcgc gaccctttgt cccggccatt gtagcacgtg tgtcgcccag
   138481 ggcataaggg gcatgatgac ttgacgtcat cctcaccttc ctccggctta tcaccggcag
   138541 tctgttcagg gttccaaact aaatgatggc aactaaacac gagggttgcg ctcgttgcgg
   138601 gacttaaccc aacaccttac ggcacgagct gacgacagcc atgcaccacc tgtgtccgcg
   138661 ttcccgaagg cacccctctc tttcaagagg attcgcggca tgtcaagccc tggtaaggtt
   138721 cttcgctttg catcgaatta aaccacatgc tccaccgctt gtgcgggccc ccgtcaattc
   138781 ctttgagttt cattcttgcg aacgtactcc ccaggcggga tacttaacgc gttagctaca
   138841 gcactgcacg ggtcgatacg cacagcgcct agtatccatc gtttacggct aggactactg
   138901 gggtatctaa tcccattcgc tcccctagct ttcgtctctc agtgtcagtg tcggcccagc
   138961 agagtgcttt cgccgttggt gttctttccg atctctacgc atttcaccgc tccaccggaa
   139021 attccctctg cccctaccgt actccagctt ggtagtttcc accgcctgtc cagggttgag
   139081 ccctgggatt tgacggcgga cttaaaaagc cacctacaga cgctttacgc ccaatcattc
   139141 cggataacgc ttgcatcctc tgtattaccg cggctgctgg cacagagtta gccgatgctt
   139201 attccccaga taccgtcatt gcttcttctc cgggaaaaga agttcacgac ccgtgggcct
   139261 tctacctcca cgcggcattg ctccgtcagg ctttcgccca ttgcggaaaa ttccccactg
   139321 ctgcctcccg taggagtctg ggccgtgtct cagtcccagt gtggctgatc atcctctcgg
   139381 accagctact gatcatcgcc ttggtaagct attgcctcac caactagcta atcagacgcg
   139441 agcccctcct cgggcggatt cctccttttg ctcctcagcc tacggggtat tagcagccgt
   139501 ttccagctgt tgttcccctc ccaagggcag gttcttacgc gttactcacc cgtccgccac
   139561 tggaaacacc acttcccgtc cgacttgcat gtgttaagca tgccgccagc gttcatcctg
   139621 agccaggatc gaactctcca tgagattcat agttgcatta cttatagctt ccttgttcgt
   139681 agacaaagcg gattcggaat tgtctttcat tccaaggcct aacttgtatc catgcgcttc
   139741 atattcgccc ggagttcgct cccagaaata tagccatccc tgccccctca cgtcaatccc
   139801 acgagcctct tatccattct cgttcaatca cggcggggga gcaaatcaaa acccaaaaac
   139861 tcacattggg tttagggata atcaggctcg aactgatgac ttccaccacg tcaaggtgac
   139921 actctaccgc tgagttatat cccttccctg cccccatcga gaaatagaac tgactaatcc
   139981 taaggcaaag ggtcgagaaa ctcaacgcca ctattcttga acaacttgga gccgggcctt
   140041 cttttcgcac tattacggat ataaaaatta tgagaaaagt cggattcaat tgtcaactgt
   140101 ccctatcgga aataggattg actacggatt cgagccatag cacatggttt cacaaaaccg
   140161 cacgattttc ccgatctaaa tcaagcaggt tttacatgaa gaaggtttgg ctcagcatgt
   140221 tctattcgat acgggtagga gaagaacccg acccggtatt attaaaaaaa tagaggaagc
   140281 agaaccaagt caagatgata cggatcaacc ccttcttctt gcgccaaaga tcttaccatt
   140341 tctgaaggaa ctggagttcc atctcttttc catttccatt caagagttct tatgtgtttc
   140401 cacgccccct gagaccccga aaaatggaca aattcctttt cttaggaaca tatacaagat
   140461 tcgtcacaaa aaggataacg gtaaccccac cattaactac ttcatttatg aatttcatac
   140521 taatagaaat acatgtccta ccgagacata atttgtaact tgctatcctc ctgcctagca
   140581 ggcaaagatt tacctccgtg gaaagaatga ttcattcgga tcgacatgag agtccaacta
   140641 cattgcattg ccagaatcca tgttgtatat ttgaaagagg ttgacctcct tgcctctctc
   140701 acggtacaat cctcttcccg ccgagccccc tttctcctcg gtccacagat acaaaatgta
   140761 agactggcgc caacagttca tcacggaaga aaagactcac taagccggga tcactaacta
   140821 atactaatct tatataatag ataatagaat attataaaat actaatataa tagaaaagaa
   140881 ctgtgttttc tgtatacttt ccccggttcc gttgctaccg cgggctttac gcaatcgatc
   140941 ggattctata gatatccctt caacacaaca taggtcatcg aaaggatctc ggagacccac
   141001 caaagcacga aagccaggat ctttcataaa atggattcct agtgcataac cgcatggata
   141061 agctcacact aacccgtcaa tttgggatcc aattcgagat tttcctcggg aggtatcggg
   141121 aaggaattgg aatggaataa tatcgattca tacagaagaa aaggttctct attgattcaa
   141181 acactgtacc tatgggatat aggaagagga aaaaaccgaa gatttcacat agtatttttg
   141241 atcgaaaaag aaatctgatt tatttcgtac ccttcgctca atgagaaaat gggtcaaatt
   141301 attaaaggat caaacctatg ggacttaagg aatgatataa aaaaagagag ggaaaaatat
   141361 tcaataaaaa aaaaaaaaaa aaagaaaata agtaaactaa gtaaatatag aagaacccag
   141421 attccaaatg aacaaattca aacttgaaaa ggatctttct gattctcgaa gaatgagggg
   141481 caaagggatt gatcgagaaa gatctcttgt tcttattata agatcgtgat tggatacgca
   141541 tatgtttggt aaagagaata atcttctcct ttgagtttga gaataatcaa aaaaggaaag
   141601 tgttcaattg gaacatgaaa acgtgactaa attggtccta gttactcttc aggacggagt
   141661 ggaaaaaggg aggggattct cgaacgcgta aaaggatcca atgacttcga aagaattgaa
   141721 cgaggagccg tatgaggtga aaatctcatg tacgtttctg tagagtggca gtaagggtga
   141781 cttatctgtc aacttttcca ctatcacccc caaaaaacca aactctgccc tacgtaaagt
   141841 tgccagagta cgattaacct ctggatttga aatcactgct tatatacccg gtattggcca
   141901 taattcacaa gaacattctg tagtcttagt aagaggggga agggttaagg atttacccgg
   141961 tgtgagatat cacattgttc gaggaaccct agatgctgtc ggagtaaagg atcgtcaaca
   142021 agggcgttct agtgcgttgt agattcttat ccaagacttg tatcatttga tgatgccatg
   142081 tgaatcgcta gaaacatgtg aagtgtatgg ctaacccaat aacgaaagtt tcgtaagggg
   142141 actggagcag gctaccatga gacaaaagat cctctttcta aagagattcg attcggaact
   142201 cttatatgtc caaggttcaa tattgaaata atttcagagg ttttccctga ctttgtccgt
   142261 gtcaacaaac aattcgaaat acctcgactt ttttagaaca ggtccgagtc aagtagcaat
   142321 gattcgaagc acttcttttt acactatttc ggaaacccaa ggactaaatc gtatggatat
   142381 gtaaaataca ggatttccaa tcctagcagg aaaaggaggg aaacggatac tcaatttaaa
   142441 gtgagtaaac agaattccat actcgatttc atagatacat atagaattct gcggaaagcc
   142501 gtattcgatg aaagtcgtat gtacggcttg gagggagatc tttcatatct ttcgagatcc
   142561 accctacaat atggagtaaa aaagccaaaa taagtgattt tagcccttat aaaaaaataa
   142621 aacggattat tgaaccccct tcacgctcat gtcacgtcga ggtactgcag aagaaaaaac
   142681 tgcaaaatcc gatccaattt atcgtaatcg attagttaac atgttggtta accgtattct
   142741 gaaacacgga aaaaaatcat tggcttatca aattatctat cgagccgtga aaaagattca
   142801 acaaaagaca gaaacaaatc cactatctgt tttacgtcaa gcaatacgtg gagtaactcc
   142861 cgatatagca gtaaaagcaa gacgtgtagg tggatcgact catcaagttc ccattgaaat
   142921 aggatccaca caaggaaaag cacttgccat tcgttggtta ttagcggcat cccgaaaacg
   142981 tccgggtcga aatatggctt tcaaattaag ttccgaatta gtggatgctg ccaaagggag
   143041 tggcgatgcc atacgcaaaa aggaagagac tcatagaatg gcagaggcaa atagagcttt
   143101 tgcacatttt cgttaatcca tgaacaggat ctagacttct cgatcggaaa agaatcaaga
   143161 gaaaaagaaa gaatcggaat tgatcgatat atttctcgaa acaaacgaaa aggaaacgaa
   143221 agatgaaaca gaaatcatgg atcaactaag ccctctcggg gactttctta agaataagaa
   143281 agaggaacct catgtaaata ccatggaata aggtttggtc ctattcatgg agattccgta
   143341 aatattccat tctaaaaatg gaaagttcga aacaattggg attttttttg gaagttggat
   143401 gcagttacta attcatgatc tggcatgtac agaatgaaaa cttcattctc gattctacga
   143461 gaatttttat gaaagccttt catttgcttc tcttcgatgg aagtttgatt ttcccagaat
   143521 gtatcctaat ttttggccta attcttcttc tgatgatcga ttcaacctct gatcaaaaag
   143581 atataccttg gttatatttc atctcttcaa caagtttagt aatgagcata acggccctct
   143641 tgttccgatg gagagaagaa cccgtgatta gtttttcggg aaattttcaa acgaacaatt
   143701 tcaacgaaat ctttcaattt cttattttac tatgttcaac tctatgtatt cctctatccg
   143761 tagagtacat tgaatgtaca gaaatggcta taacagagtt tctcttattc gtattaacag
   143821 ctactctagg aggaatgttt ttatgcggtg ctaacgattt aataactatc tttgtagctc
   143881 cagaatgttt cagtttatgc tcctacctat tatctggata taccaagaaa gatgtacggt
   143941 ctaatgaggc tactatgaaa tatttactca tgggtggggc aagctcttct attctggttc
   144001 atggtttctc ttggctatat ggttcatccg ggggagagat cgagcttcaa gaaatagtga
   144061 atggtcttat caatacacaa atgtataact ccccaggaat ttcaattgcg ctcatattca
   144121 tcactgtagg aattgggttc aagctttccc cagccccttc tcatcaatgg actcctgacg
   144181 tatacgaagg agtgcggttc gttcgataca ttcctacctc tctatctatc tctgagatgt
   144241 ttggattttt caaaactcca tggacatgca gaagagaaat gctatccaca ctcggaccaa
   144301 gacagaactt tgacttgttc aaataacaat taaggcgaag cagggtcagg aacgacgaat
   144361 ctctttatta taaacagatc cattttgcaa gttagttatt acgggtagtt cctacaaagg
   144421 atcggactaa tgacgtatac aatacttgaa ttctcggtgt agatgctaca tagttggttc
   144481 tcatccttca gagactacga gtataatagg agcatccgtc gacaaaagga tcaccctaag
   144541 atgatcatct catggctatt gagaacgaat caaatcagat ggttctattt ctcaatcttt
   144601 ctgatttgct cctacggaac caagaccgaa aagattgaaa aacaagtcat tcacaaccac
   144661 tgatgaagga ttcctcgaaa agttaaggat tagtaatctt ttttagaaat cgaatggatt
   144721 cggtcttata catacgcgag ggaaggtaat caaaaaagaa agaagatgag ttcttctttc
   144781 ttttttgatc acttaggagc cgtgtgagat gaaagtctca tgcacggttt tgaatgagag
   144841 aaagaagtga ggaatcctcc tttcgactct gactctccca ctccagtcgt tgcttttctt
   144901 tctgttactt cgaaagtagc tgcttcagct tcagccactc gaattttcga tattcctttt
   144961 tatttctcat caaatgaatg gcatcttctt ctggaaaccc tagctattct tagcatgata
   145021 ttggggaatc tcattgctat gactcaaaca agcatgaaac gtatgcttgc atattcgtcc
   145081 ataggtcaaa tcggatatgt aattattgga ataattgttg gagactcaaa tgatggatat
   145141 gcaagcatga taacttatat gctgttctat atctccatga atctaggaac ttttgcttgc
   145201 attgtattat ttggtctacg taccggaact gataacattc gagattatgc aggattatat
   145261 acgaaagatc cttttttggc tctctcttta gccctatgtc tcttatccct aggaggtctt
   145321 cctccgctag caggtttttt cggaaaactc tatttattct ggtgtggatg gcaggcaggc
   145381 ctatatttct tggttttaat aggactcctt acaagcgttg tttctatcta ctattatcta
   145441 aaaataatca agttattaat gactggacga acccaagaaa taacccctca cgtgcgaaat
   145501 tatagaagat ctcctttcag atcaaacaat tccatcgaat tgagtatgat tgtatgtgtg
   145561 atagcatcta ctataccagg aatatcaatg aacccgatta ttgcaattgc tcaggatacc
   145621 cttttttagc ttctagggtc tatttcttag ttcaagctcc ctcttactaa ctggaatcaa
   145681 agaattagta gatctgttcc gcccaaaatg ggaatgggct agggttatga acttataatc
   145741 tataatctga tgatcgagtc gattccatga ttataagttc attccatacc ggaccagacc
   145801 ggaatagggt tatatacatt ctcattatga gaaggggtca tttgagcgta tctaaataga
   145861 tactctgttt acatatggat ccctacgtcg ttacattaca tttaggatta ggaataggcg
   145921 taggaatcgg acctgctttt tacatatctc tcgttatttg gaacccattc acctctttgg
   145981 gcttctattg aatcgagaaa tgggtttgat tgtgtccatc tttttgatag attggatatc
   146041 tatataaggc attctacgga taattcaaat cgaagcaatt ggatgtccaa ctcgggccta
   146101 tataacatga ccgatcaata taaatactcc acctttgtca tatattccat acatcacact
   146161 agatagatat catattcatg gaatacgatt cacttttaag atgccttggt ggtgaaatgg
   146221 tagacacgcg agactcaaaa tctcgtgctc aagagcgtgg aggttcgagt cctcttcaag
   146281 gcataatatt gagaatgctc attgaatggg caattcgatc cgagctcttg gaatttgaat
   146341 aagttcggca gcagatcact aaatcttggg gatcttctct atctaatgaa tgggggggtc
   146401 tgcttaaaaa tcgtccgccc tgcacccccc cccgagtata tgcttcaaca ggaatcacac
   146461 aagggtagat tagaaacctc tggtaaaatg cccgcccgca acccagcaga taaagtacat
   146521 tacatagtcc gttttaggga gctaaggtcc aaaatatgga agaaacaagc gtttccgcga
   146581 ttctaccacc cagtaaattc tgttccactt aatccccctc tttcatggcc acataacttt
   146641 ccggctaagg aatgggaaat ctttctcctg ttccatgaat ccaattttca tttcatccgg
   146701 gaaaagccat ctttttctca acaatgtctt tgtcatttga tccaatagcg ttccgttaga
   146761 taggaagaga tttgataaat actgataact ctcggataga gtattagaac ggaaagatac
   146821 attagataat gaactagtgg ttctaaacca tctctggcga ttaatcaaca attcaaagtg
   146881 cttttcttgc gtcttcttga taaaccggcg tttatatata tatgtaggag gatctgtttg
   146941 ggaagtaaga agcccctttg acatctcttc atctgcaaat aattctcgat gtgaaaacac
   147001 agagacaaag ggctgatctt tgaataggaa aaagagtgga tctgcagggt cccaaatgaa
   147061 ttggcttatt cgaaaaaagc cttgttcttt ggaagatcta tctcgtgtct ggtactgcat
   147121 ggttccactc tgcaagaact ccgaatcatt ctctttctga tatccaccgc tcagccaaag
   147181 gat
//
