# Supplementary material for: Comparative analysis of the complete plastomes of nine Pimpinella species (Apiaceae) from China
Source: PeerJ. 2023 Feb 28;11:e14773. doi: 10.7717/peerj.14773 (PMC9983424; doi:10.7717/peerj.14773)
Supplement: Supplemental Information 1 [file peerj-11-14773-s004.zip › 610 sequence data/Pimpinella_thellungiana.gb]

LOCUS       Pimpinella_thellungiana      152558 bp    DNA     circular UNA 21-APR-2022
DEFINITION  chloroplast complete genome.
ACCESSION   urn.local...1fz-e57cu9b
VERSION     urn.local...1fz-e57cu9b
KEYWORDS    .
SOURCE      Pimpinella thellungiana (chloroplast genome Pimpinella thellungiana )
  ORGANISM  Pimpinella thellungiana
            Eukaryota; Viridiplantae; Streptophyta; Embryophyta; Tracheophyta;
            Spermatophyta; Magnoliophyta; eudicotyledons; Gunneridae;
            Pentapetalae; asterids; campanulids; Apiales; Apiaceae;
            Apioideae;Pimpinelleae; Pimpinella.
FEATURES             Location/Qualifiers
     source          1..152558
                     /organism="Pimpinella thellungiana"
                     /organelle="plastid:chloroplast"
                     /mol_type="genomic DNA"
                     /country="China"
                     /collection_date=2019
                     /created_by="YY"
                     /modified_by="YY"
                     /label="Pimpinella thellungiana"
     tRNA            complement(11..85)
                     /gene="trnH-GUG"
                     /product="tRNA-His"
                     /transcription="GGCGGATGTAGCCAAGTGGATCAAGGCAGTGGATTGTGAATC
                     CACCATGCGCGGGTTCAATTCCCGTCGTTCGCC"
     gene            complement(11..85)
                     /gene="trnH-GUG"
     CDS             complement(284..1345)
                     /gene="psbA"
                     /codon_start=1
                     /transl_table=11
                     /product="PsbA"
                     /protein_id="AMA97908.1"
                     /db_xref="GI:982743774"
     gene            complement(284..1345)
                     /gene="psbA"
     tRNA            join(complement(4127..4163),complement(1578..1612))
                     /gene="trnK-UUU"
                     /product="tRNA-Lys"
                     /transcription="GGGTTGCTAACTCAACGGTAGAGTACTCGGCTTTTAACCGAC
                     TAGTTCCGGGTTCGAATCCCGGGCAACCCA"
     gene            complement(1578..4163)
                     /gene="trnK-UUU"
     CDS             complement(1842..3404)
                     /gene="matK"
                     /codon_start=1
                     /transl_table=11
                     /product="maturase K"
                     /protein_id="AMA97884.1"
                     /db_xref="GI:982743750"
     gene            complement(1842..3404)
                     /gene="matK"
     CDS             join(complement(5843..5882),complement(4667..4863))
                     /gene="rps16"
                     /codon_start=1
                     /transl_table=11
                     /product="ribosomal protein S16"
                     /protein_id="AMA97942.1"
                     /db_xref="GI:982743808"
     gene            complement(4667..5882)
                     /gene="rps16"
     tRNA            complement(6907..6978)
                     /gene="trnQ-UUG"
                     /product="tRNA-Gln"
                     /transcription="TGGGGCGTGGCCAAGTGGTAAGGCAACGGGTTTTGGTCCCGG
                     TATTCGGAGGTTCGAATCCTTTCGTCCCAG"
     gene            complement(6907..6978)
                     /gene="trnQ-UUG"
     CDS             7330..7515
                     /gene="psbK"
                     /codon_start=1
                     /transl_table=11
                     /product="PsbK"
                     /protein_id="AMA97917.1"
                     /db_xref="GI:982743783"
     gene            7330..7515
                     /gene="psbK"
     CDS             7844..7954
                     /gene="psbI"
                     /codon_start=1
                     /transl_table=11
                     /product="PsbI"
                     /protein_id="AMA97915.1"
                     /db_xref="GI:982743781"
     gene            7844..7954
                     /gene="psbI"
     tRNA            complement(8101..8188)
                     /gene="trnS-GCU"
                     /product="tRNA-Ser"
                     /transcription="GGAGAGATGGCTGAGTGGACTAAAGCGGCGGATTGCTAATCC
                     GTTGTACGAGTTATTCGTACCGAGGGTTCGAATCCCTCTCTTTCCG"
     gene            complement(8101..8188)
                     /gene="trnS-GCU"
     tRNA            join(8733..8755,9454..9501)
                     /gene="trnG-UCC"
                     /product="tRNA-Gly"
                     /transcription="GCGGGTATAGTTTAGTGGTAAAACCCTAGCCTTCCAAGCTAA
                     CGATGCGGGTTCGATTCCCGCTACCCGCT"
     gene            8733..9501
                     /gene="trnG-UCC"
     tRNA            9622..9693
                     /gene="trnR-UCU"
                     /product="tRNA-Arg"
                     /transcription="GCGTCCATTGTCTAATGGATAGGACAGAGGTCTTCTAAACCT
                     TTGGTATAGGTTCAAATCCTATTGGACGCA"
     gene            9622..9693
                     /gene="trnR-UCU"
     CDS             complement(9815..11338)
                     /gene="atpA"
                     /codon_start=1
                     /transl_table=11
                     /product="AtpA"
                     /protein_id="AMA97874.1"
                     /db_xref="GI:982743740"
     gene            complement(9815..11338)
                     /gene="atpA"
     CDS             join(complement(12484..12628),complement(11393..11793))
                     /gene="atpF"
                     /codon_start=1
                     /transl_table=11
                     /product="AtpF"
                     /protein_id="AMA97877.1"
                     /db_xref="GI:982743743"
     gene            complement(11393..12628)
                     /gene="atpF"
     CDS             complement(12896..13141)
                     /gene="atpH"
                     /codon_start=1
                     /transl_table=11
                     /product="AtpH"
                     /protein_id="AMA97878.1"
                     /db_xref="GI:982743744"
     gene            complement(12896..13141)
                     /gene="atpH"
     CDS             complement(14287..15030)
                     /gene="atpI"
                     /codon_start=1
                     /transl_table=11
                     /product="AtpI"
                     /protein_id="AMA97879.1"
                     /db_xref="GI:982743745"
     gene            complement(14287..15030)
                     /gene="atpI"
     CDS             complement(15318..16028)
                     /gene="rps2"
                     /codon_start=1
                     /transl_table=11
                     /product="ribosomal protein S2"
                     /protein_id="AMA97945.1"
                     /db_xref="GI:982743811"
     gene            complement(15318..16028)
                     /gene="rps2"
     CDS             complement(16250..20398)
                     /gene="rpoC2"
                     /codon_start=1
                     /transl_table=11
                     /product="RpoC2"
                     /protein_id="AMA97936.1"
                     /db_xref="GI:982743802"
     gene            complement(16250..20398)
                     /gene="rpoC2"
     CDS             join(complement(22998..23429),complement(20628..22232))
                     /gene="rpoC1"
                     /codon_start=1
                     /transl_table=11
                     /product="RpoC1"
                     /protein_id="AMA97935.1"
                     /db_xref="GI:982743801"
     gene            complement(20628..23429)
                     /gene="rpoC1"
     CDS             complement(23456..26668)
                     /gene="rpoB"
                     /codon_start=1
                     /transl_table=11
                     /product="RpoB"
                     /modified_by="YY"
     gene            complement(23456..26668)
                     /gene="rpoB"
                     /modified_by="YY"
     tRNA            27939..28009
                     /gene="trnC-GCA"
                     /product="tRNA-Cys"
                     /transcription="GGCGACATGGCCGAGTGGTAAGGCGGGGGACTGCAAATCCTT
                     TTTCCCCAGTTCAAATCCGGGTGTCGCCT"
     gene            27939..28009
                     /gene="trnC-GCA"
     CDS             28698..28787
                     /gene="petN"
                     /codon_start=1
                     /transl_table=11
                     /product="PetN"
                     /protein_id="AMA97902.1"
                     /db_xref="GI:982743768"
     gene            28698..28787
                     /gene="petN"
     CDS             complement(29433..29549)
                     /gene="psbM"
                     /codon_start=1
                     /transl_table=11
                     /product="PsbM"
                     /protein_id="AMA97919.1"
                     /db_xref="GI:982743785"
     gene            complement(29433..29549)
                     /gene="psbM"
     tRNA            complement(30249..30322)
                     /gene="trnD-GUC"
                     /product="tRNA-Asp"
                     /transcription="GGGATTGTAGTTCAATTGGTCAGAGCACCGCCCTGTCAAGGC
                     GGAAGCTGCGGGTTCGAGCCCCGTCAGTCCCG"
     gene            complement(30249..30322)
                     /gene="trnD-GUC"
     tRNA            complement(30444..30527)
                     /gene="trnY-GUA"
                     /product="tRNA-Tyr"
                     /transcription="GGGTCGATGCCCGAGCGGTTAATGGGGACGGACTGTAAATTC
                     GTTGGCAATATGTCTACGCTGGTTCAAATCCAGCTCGGCCCA"
     gene            complement(30444..30527)
                     /gene="trnY-GUA"
     tRNA            complement(30605..30677)
                     /gene="trnE-UUC"
                     /product="tRNA-Glu"
                     /transcription="GCCCCCATCGTCTAGTGGTTTAGGACATCTCTCTTTCAAGGA
                     GGCAACGGGGATTCGACTTCCCCTGGGGGTA"
     gene            complement(30605..30677)
                     /gene="trnE-UUC"
     tRNA            31431..31502
                     /gene="trnT-GGU"
                     /product="tRNA-Thr"
                     /transcription="GCCCTTTTAACTCAGCGGTAGAGTAACGCCATGGTAAGGCGT
                     AAGTCATCGGTTCAAATCCGATAAGGGGCT"
     gene            31431..31502
                     /gene="trnT-GGU"
     CDS             32632..33693
                     /gene="psbD"
                     /codon_start=1
                     /transl_table=11
                     /product="PsbD"
                     /protein_id="AMA97911.1"
                     /db_xref="GI:982743777"
     gene            32632..33693
                     /gene="psbD"
     CDS             33641..35062
                     /gene="psbC"
                     /codon_start=1
                     /transl_table=11
                     /product="PsbC"
                     /protein_id="AMA97910.1"
                     /db_xref="GI:982743776"
     gene            33641..35062
                     /gene="psbC"
     tRNA            complement(35304..35396)
                     /gene="trnS-UGA"
                     /product="tRNA-Ser"
                     /transcription="GGAGAGATGGCTGAGTGGTTGATAGCTCCGGTCTTGAAAACC
                     GGCATAGTCTTGAACAAAGAACTATCGAGGGTTCGAATCCCTCTCTCTCCT"
     gene            complement(35304..35396)
                     /gene="trnS-UGA"
     CDS             35782..35970
                     /gene="psbZ"
                     /codon_start=1
                     /transl_table=11
                     /product="PsbZ"
                     /protein_id="AMA97922.1"
                     /db_xref="GI:982743788"
     gene            35782..35970
                     /gene="psbZ"
     tRNA            36255..36325
                     /gene="trnG-GCC"
                     /product="tRNA-Gly"
                     /transcription="GCGGATATGGTCGAATGGTAAAATTTCTCTTTGCCAAGGAGA
                     AGACGCGGGTTCGATTCCCGCTATCCGCC"
                     /modified_by="YY"
     gene            36255..36325
                     /gene="trnG-GCC"
                     /modified_by="YY"
     tRNA            complement(36500..36573)
                     /gene="trnfM-CAU"
                     /product="tRNA-Met"
                     /transcription="CGCGGGGTAGAGCAGTTTGGTAGCTCGCAAGGCTCATAACCT
                     TGAGGTCACGGGTTCAAATCCCGTCTCCGCAA"
     gene            complement(36500..36573)
                     /gene="trnfM-CAU"
     CDS             complement(36738..37040)
                     /gene="rps14"
                     /codon_start=1
                     /transl_table=11
                     /product="ribosomal protein S14"
                     /protein_id="AMA97940.1"
                     /db_xref="GI:982743806"
     gene            complement(36738..37040)
                     /gene="rps14"
     CDS             complement(37164..39368)
                     /gene="psaB"
                     /codon_start=1
                     /transl_table=11
                     /product="PsaB"
                     /protein_id="AMA97904.1"
                     /db_xref="GI:982743770"
     gene            complement(37164..39368)
                     /gene="psaB"
     CDS             complement(39394..41646)
                     /gene="psaA"
                     /codon_start=1
                     /transl_table=11
                     /product="PsaA"
                     /protein_id="AMA97903.1"
                     /db_xref="GI:982743769"
     gene            complement(39394..41646)
                     /gene="psaA"
     CDS             join(complement(44251..44376),complement(43314..43541),
                     complement(42376..42528))
                     /gene="ycf3"
                     /codon_start=1
                     /transl_table=11
                     /product="Ycf3"
                     /protein_id="AMA97956.1"
                     /db_xref="GI:982743822"
     gene            complement(42376..44376)
                     /gene="ycf3"
     tRNA            45071..45157
                     /gene="trnS-GGA"
                     /product="tRNA-Ser"
                     /transcription="GGAGAGATGGCCGAGTGGTTGAAGGCGTAGCATTGGAACTGC
                     TATGTAGGCTTTTGTTTACCGAGGGTTCGAATCCCTCTCTTTCCG"
     gene            45071..45157
                     /gene="trnS-GGA"
     CDS             complement(45463..46068)
                     /gene="rps4"
                     /codon_start=1
                     /transl_table=11
                     /product="ribosomal protein S4"
                     /protein_id="AMA97947.1"
                     /db_xref="GI:982743813"
     gene            complement(45463..46068)
                     /gene="rps4"
     tRNA            complement(46401..46473)
                     /gene="trnT-UGU"
                     /product="tRNA-Thr"
                     /transcription="GCCTGCTTAGCTCAGAGGTTAGAGCATCGCATTTGTAATGCG
                     ATGGTCATCGGTTCGATTCCGATAGCCGGCT"
     gene            complement(46401..46473)
                     /gene="trnT-UGU"
     tRNA            join(47278..47312,47821..47870)
                     /gene="trnL-UAA"
                     /product="tRNA-Leu"
                     /transcription="GGGGATATGGCGAAATTGGTAGACGCTGCGGACTTAAAATCC
                     GTTGACTTTAAAAATCGTGAGGGTTCAAGTCCCTCTATCCCCA"
     gene            47278..47870
                     /gene="trnL-UAA"
     tRNA            48221..48293
                     /gene="trnF-GAA"
                     /product="tRNA-Phe"
                     /transcription="GTCGGGATAGCTCAGCTGGTAGAGCAGAGGACTGAAAATCCT
                     CGTGTCACCAGTTCAAATCTGGTTCCTGGCA"
     gene            48221..48293
                     /gene="trnF-GAA"
     CDS             complement(48705..49181)
                     /gene="ndhJ"
                     /codon_start=1
                     /transl_table=11
                     /product="NdhJ"
                     /protein_id="AMA97895.1"
                     /db_xref="GI:982743761"
     gene            complement(48705..49181)
                     /gene="ndhJ"
     CDS             complement(49291..49968)
                     /gene="ndhK"
                     /codon_start=1
                     /transl_table=11
                     /product="NdhK"
                     /protein_id="AMA97896.1"
                     /db_xref="GI:982743762"
     gene            complement(49291..49968)
                     /gene="ndhK"
     CDS             complement(50019..50381)
                     /gene="ndhC"
                     /codon_start=1
                     /transl_table=11
                     /product="NdhC"
                     /protein_id="AMA97888.1"
                     /db_xref="GI:982743754"
     gene            complement(50019..50381)
                     /gene="ndhC"
     tRNA            join(complement(52092..52130),complement(51492..51526))
                     /gene="trnV-UAC"
                     /product="tRNA-Val"
                     /transcription="AGGGCTATAGCTCAGTTAGGTAGAGCACCTCGTTTACACCGA
                     GAAAGTCTACGGTTCGAGTCCGTATAGCCCTA"
     gene            complement(51492..52130)
                     /gene="trnV-UAC"
     tRNA            52305..52377
                     /gene="trnM-CAU"
                     /product="tRNA-Met"
                     /transcription="GCCTACTTAACTCAGTGGTTAGAGTATTGCTTTCATACGGCG
                     GGAGTCATTGGTTCAAATCCAATAGTAGGTA"
     gene            52305..52377
                     /gene="trnM-CAU"
     CDS             complement(52565..52987)
                     /gene="atpE"
                     /codon_start=1
                     /transl_table=11
                     /product="AtpE"
                     /protein_id="AMA97876.1"
                     /db_xref="GI:982743742"
     gene            complement(52565..52987)
                     /gene="atpE"
     CDS             complement(52984..54480)
                     /gene="atpB"
                     /codon_start=1
                     /transl_table=11
                     /product="AtpB"
                     /protein_id="AMA97875.1"
                     /db_xref="GI:982743741"
     gene            complement(52984..54480)
                     /gene="atpB"
     CDS             55260..56687
                     /gene="rbcL"
                     /codon_start=1
                     /transl_table=11
                     /product="ribulose-1,5-bisphosphate carboxylase/oxygenase
                     large subunit"
                     /protein_id="AMA97923.1"
                     /db_xref="GI:982743789"
     gene            55260..56687
                     /gene="rbcL"
     CDS             57288..58757
                     /gene="accD"
                     /codon_start=1
                     /transl_table=11
                     /product="acetyl-CoA carboxylase beta subunit"
                     /protein_id="AMA97873.1"
                     /db_xref="GI:982743739"
     gene            57288..58757
                     /gene="accD"
     CDS             59201..59311
                     /gene="psaI"
                     /codon_start=1
                     /transl_table=11
                     /product="PsaI"
                     /protein_id="AMA97906.1"
                     /db_xref="GI:982743772"
     gene            59201..59311
                     /gene="psaI"
     CDS             59711..60265
                     /gene="ycf4"
                     /codon_start=1
                     /transl_table=11
                     /product="Ycf4"
                     /protein_id="AMA97957.1"
                     /db_xref="GI:982743823"
     gene            59711..60265
                     /gene="ycf4"
     CDS             60954..61643
                     /gene="cemA"
                     /codon_start=1
                     /transl_table=11
                     /product="CemA"
                     /protein_id="AMA97881.1"
                     /db_xref="GI:982743747"
     gene            60954..61643
                     /gene="cemA"
     CDS             61889..62851
                     /gene="petA"
                     /codon_start=1
                     /transl_table=11
                     /product="PetA"
                     /protein_id="AMA97897.1"
                     /db_xref="GI:982743763"
     gene            61889..62851
                     /gene="petA"
     CDS             complement(63815..63937)
                     /gene="psbJ"
                     /codon_start=1
                     /transl_table=11
                     /product="PsbJ"
                     /protein_id="AMA97916.1"
                     /db_xref="GI:982743782"
     gene            complement(63815..63937)
                     /gene="psbJ"
     CDS             complement(64071..64187)
                     /gene="psbL"
                     /codon_start=1
                     /transl_table=11
                     /product="PsbL"
                     /protein_id="AMA97918.1"
                     /db_xref="GI:982743784"
     gene            complement(64071..64187)
                     /gene="psbL"
     CDS             complement(64210..64329)
                     /gene="psbF"
                     /codon_start=1
                     /transl_table=11
                     /product="PsbF"
                     /protein_id="AMA97913.1"
                     /db_xref="GI:982743779"
     gene            complement(64210..64329)
                     /gene="psbF"
     CDS             complement(64339..64590)
                     /gene="psbE"
                     /codon_start=1
                     /transl_table=11
                     /product="PsbE"
                     /protein_id="AMA97912.1"
                     /db_xref="GI:982743778"
     gene            complement(64339..64590)
                     /gene="psbE"
     CDS             65398..65493
                     /gene="petL"
                     /codon_start=1
                     /transl_table=11
                     /product="PetL"
                     /protein_id="AMA97901.1"
                     /db_xref="GI:982743767"
     gene            65398..65493
                     /gene="petL"
     CDS             65654..65767
                     /gene="petG"
                     /codon_start=1
                     /transl_table=11
                     /product="PetG"
                     /protein_id="AMA97900.1"
                     /db_xref="GI:982743766"
     gene            65654..65767
                     /gene="petG"
     tRNA            complement(65897..65970)
                     /gene="trnW-CCA"
                     /product="tRNA-Trp"
                     /transcription="GCGCTCTTAGTTCAGTTCGGTAGAACGCGGGTCTCCAAAACC
                     CGATGTCGTAGGTTCAAATCCTACAGAGCGTG"
     gene            complement(65897..65970)
                     /gene="trnW-CCA"
     tRNA            complement(66102..66175)
                     /gene="trnP-UGG"
                     /product="tRNA-Pro"
                     /transcription="AGGGATGTAGCGCAGCTTGGTAGCGCGTTTGTTTTGGGTACA
                     AAATGTCACAGGTTCAAATCCTGTCATCCCTA"
     gene            complement(66102..66175)
                     /gene="trnP-UGG"
     CDS             66561..66689
                     /gene="psaJ"
                     /codon_start=1
                     /transl_table=11
                     /product="PsaJ"
                     /protein_id="AMA97907.1"
                     /db_xref="GI:982743773"
     gene            66561..66689
                     /gene="psaJ"
     CDS             67145..67345
                     /gene="rpl33"
                     /codon_start=1
                     /transl_table=11
                     /product="ribosomal protein L33"
                     /protein_id="AMA97931.1"
                     /db_xref="GI:982743797"
     gene            67145..67345
                     /gene="rpl33"
     CDS             67543..67848
                     /gene="rps18"
                     /codon_start=1
                     /transl_table=11
                     /product="ribosomal protein S18"
                     /protein_id="AMA97943.1"
                     /db_xref="GI:982743809"
     gene            67543..67848
                     /gene="rps18"
     CDS             complement(68070..68456)
                     /gene="rpl20"
                     /codon_start=1
                     /transl_table=11
                     /product="ribosomal protein L20"
                     /protein_id="AMA97927.1"
                     /db_xref="GI:982743793"
     gene            complement(68070..68456)
                     /gene="rpl20"
     CDS             join(complement(69220..69333),140025..140256,
                     140793..140818)
                     /gene="rps12"
                     /trans_splicing
                     /codon_start=1
                     /transl_table=11
                     /product="ribosomal protein S12"
                     /protein_id="AMA97939.1"
                     /db_xref="GI:982743805"
     CDS             join(complement(69220..69333),complement(97192..97423),
                     complement(96630..96655))
                     /gene="rps12"
                     /trans_splicing
                     /codon_start=1
                     /transl_table=11
                     /product="ribosomal protein S12"
                     /protein_id="AMA97938.1"
                     /db_xref="GI:982743804"
     gene            join(complement(69220..69333),140025..140818)
                     /gene="rps12"
                     /trans_splicing
     gene            join(complement(69220..69333),complement(96630..97423))
                     /gene="rps12"
                     /trans_splicing
     CDS             join(complement(71492..71562),complement(70372..70663),
                     complement(69479..69709))
                     /gene="clpP"
                     /codon_start=1
                     /transl_table=11
                     /product="ClpP"
                     /protein_id="AMA97882.1"
                     /db_xref="GI:982743748"
     gene            complement(69479..71562)
                     /gene="clpP"
     CDS             72006..73532
                     /gene="psbB"
                     /codon_start=1
                     /transl_table=11
                     /product="PsbB"
                     /protein_id="AMA97909.1"
                     /db_xref="GI:982743775"
     gene            72006..73532
                     /gene="psbB"
     CDS             73734..73835
                     /gene="psbT"
                     /codon_start=1
                     /transl_table=11
                     /product="PsbT"
                     /protein_id="AMA97921.1"
                     /db_xref="GI:982743787"
     gene            73734..73835
                     /gene="psbT"
     CDS             complement(73922..74053)
                     /gene="psbN"
                     /codon_start=1
                     /transl_table=11
                     /product="PsbN"
                     /protein_id="AMA97920.1"
                     /db_xref="GI:982743786"
     gene            complement(73922..74053)
                     /gene="psbN"
     CDS             74156..74377
                     /gene="psbH"
                     /codon_start=1
                     /transl_table=11
                     /product="PsbH"
                     /protein_id="AMA97914.1"
                     /db_xref="GI:982743780"
     gene            74156..74377
                     /gene="psbH"
     CDS             join(74511..74516,75291..75932)
                     /gene="petB"
                     /codon_start=1
                     /transl_table=11
                     /product="PetB"
                     /protein_id="AMA97898.1"
                     /db_xref="GI:982743764"
                     /modified_by="YY"
     gene            74511..75932
                     /gene="petB"
                     /modified_by="YY"
     CDS             join(76119..76126,76860..77334)
                     /gene="petD"
                     /codon_start=1
                     /transl_table=11
                     /product="PetD"
                     /protein_id="AMA97899.1"
                     /db_xref="GI:982743765"
     gene            76119..77334
                     /gene="petD"
     CDS             complement(77468..78529)
                     /gene="rpoA"
                     /codon_start=1
                     /transl_table=11
                     /product="RpoA"
                     /protein_id="AMA97933.1"
                     /db_xref="GI:982743799"
     gene            complement(77468..78529)
                     /gene="rpoA"
     CDS             complement(78603..79019)
                     /gene="rps11"
                     /codon_start=1
                     /transl_table=11
                     /product="ribosomal protein S11"
                     /protein_id="AMA97937.1"
                     /db_xref="GI:982743803"
     gene            complement(78603..79019)
                     /gene="rps11"
     CDS             complement(79139..79252)
                     /gene="rpl36"
                     /codon_start=1
                     /transl_table=11
                     /product="ribosomal protein L36"
                     /protein_id="AMA97932.1"
                     /db_xref="GI:982743798"
     gene            complement(79139..79252)
                     /gene="rpl36"
     CDS             complement(79368..79601)
                     /gene="infA"
                     /codon_start=1
                     /transl_table=11
                     /product="InfA"
                     /protein_id="AMA97883.1"
                     /db_xref="GI:982743749"
     gene            complement(79368..79601)
                     /gene="infA"
     CDS             complement(79723..80127)
                     /gene="rps8"
                     /codon_start=1
                     /transl_table=11
                     /product="ribosomal protein S8"
                     /protein_id="AMA97950.1"
                     /db_xref="GI:982743816"
     gene            complement(79723..80127)
                     /gene="rps8"
     CDS             complement(80330..80698)
                     /gene="rpl14"
                     /codon_start=1
                     /transl_table=11
                     /product="ribosomal protein L14"
                     /protein_id="AMA97924.1"
                     /db_xref="GI:982743790"
                     /modified_by="YY"
     gene            complement(80330..80698)
                     /gene="rpl14"
                     /modified_by="YY"
     CDS             join(complement(82205..82213),complement(80838..81236))
                     /gene="rpl16"
                     /codon_start=1
                     /transl_table=11
                     /product="ribosomal protein L16"
                     /protein_id="AMA97925.1"
                     /db_xref="GI:982743791"
     gene            complement(80838..82213)
                     /gene="rpl16"
     CDS             complement(82370..83026)
                     /gene="rps3"
                     /codon_start=1
                     /transl_table=11
                     /product="ribosomal protein S3"
                     /protein_id="AMA97946.1"
                     /db_xref="GI:982743812"
     gene            complement(82370..83026)
                     /gene="rps3"
     CDS             complement(83011..83499)
                     /gene="rpl22"
                     /codon_start=1
                     /transl_table=11
                     /product="ribosomal protein L22"
                     /protein_id="AMA97928.1"
                     /db_xref="GI:982743794"
     gene            complement(83011..83499)
                     /gene="rpl22"
     CDS             complement(83566..83844)
                     /gene="rps19"
                     /codon_start=1
                     /transl_table=11
                     /product="ribosomal protein S19"
                     /protein_id="AMA97944.1"
                     /db_xref="GI:982743810"
     gene            complement(83566..83844)
                     /gene="rps19"
     CDS             join(complement(84989..85379),complement(83904..84337))
                     /gene="rpl2"
                     /codon_start=1
                     /transl_table=11
                     /product="ribosomal protein L2"
                     /protein_id="AMA97926.1"
                     /db_xref="GI:982743792"
     gene            complement(83904..85379)
                     /gene="rpl2"
     repeat_region   85081..110192
                     /Identical_Bases="25,112"
                     /Mismatched_Bases=0
                     /Frequency=2
                     /Percent_Identical="100%"
                     /annotation_group="Repeat 1"
                     /All_Locations="85,081+; 152,367-"
                     /label="Repeat 1"
     CDS             complement(85398..85679)
                     /gene="rpl23"
                     /codon_start=1
                     /transl_table=11
                     /product="ribosomal protein L23"
                     /protein_id="AMA97929.1"
                     /db_xref="GI:982743795"
     gene            complement(85398..85679)
                     /gene="rpl23"
     tRNA            complement(85845..85918)
                     /gene="trnI-CAU"
                     /product="tRNA-Ile"
                     /transcription="GCATCCATGGCTGAATGGTTAAAGCGCCCAACTCATAATTGG
                     CGAATTCGTAGGTTCAATTCCTACTGGATGCA"
     gene            complement(85845..85918)
                     /gene="trnI-CAU"
     CDS             86007..92336
                     /gene="ycf2"
                     /codon_start=1
                     /transl_table=11
                     /product="Ycf2"
                     /protein_id="AMA97955.1"
                     /db_xref="GI:982743821"
     gene            86007..92336
                     /gene="ycf2"
     tRNA            complement(92926..93006)
                     /gene="trnL-CAA"
                     /product="tRNA-Leu"
                     /transcription="GCCTTGGTGGTGAAATGGTAGACACGCGAGACTCAAAATCTC
                     GTGCTCAAGAGCGTGGAGGTTCGAGTCCTCTTCAAGGCA"
     gene            complement(92926..93006)
                     /gene="trnL-CAA"
     CDS             join(complement(95026..95802),complement(93588..94343))
                     /gene="ndhB"
                     /codon_start=1
                     /transl_table=11
                     /product="NdhB"
                     /protein_id="AMA97886.1"
                     /db_xref="GI:982743752"
     gene            complement(93588..95802)
                     /gene="ndhB"
     CDS             complement(96107..96574)
                     /gene="rps7"
                     /codon_start=1
                     /transl_table=11
                     /product="ribosomal protein S7"
                     /protein_id="AMA97948.1"
                     /db_xref="GI:982743814"
     gene            complement(96107..96574)
                     /gene="rps7"
     tRNA            99306..99377
                     /gene="trnV-GAC"
                     /product="tRNA-Val"
                     /transcription="AGGGATATAACTCAGCGGTAGAGTGTCACCTTGACGTGGTGG
                     AAGTCATCAGTTCGAGCCTGATTATCCCTA"
     gene            99306..99377
                     /gene="trnV-GAC"
     rRNA            99605..101095
                     /gene="rrn16"
                     /product="16S ribosomal RNA"
                     /transcription="TCTCATGGAGAGTTCGATCCTGGCTCAGGATGAACGCTGGCG
                     GCATGCTTAACACATGCAAGTCGGACGGGAAGTGGTGTTTCCAGTGGCGGACGGGTGA
                     GTAACGCGTAAGAACCTGCCCTTGGGAGGGGAACAACAGCTGGAAACGGCTGCTAATA
                     CCCCGTAGGCTGAGGAGCAAAAGGAGGAATCCGCCCGAGGAGGGGCTCGCGTCTGATT
                     AGCTAGTTGGTGAGGCAATAGCTTACCAAGGCGATGATCAGTAGCTGGTCCGAGAGGA
                     TGATCAGCCACACTGGGACTGAGACACGGCCCAGACTCCTACGGGAGGCAGCAGTGGG
                     GAATTTTCCGCAATGGGCGAAAGCCTGACGGAGCAATGCCGCGTGGAGGTAGAAGGCC
                     CACGGGTCGTGAACTTCTTTTCCCGGAGAAGAAGCAATGACGGTATCTGGGGAATAAG
                     CATCGGCTAACTCTGTGCCAGCAGCCGCGGTAATACAGAGGATGCAAGCGTTATCCGG
                     AATGATTGGGCGTAAAGCGTCTGTAGGTGGCTTTTTAAGTCCGCCGTCAAATCCCAGG
                     GCTCAACCCTGGACAGGCGGTGGAAACTACCAAGCTGGAGTACGGTAGGGGCAGAGGG
                     AATTTCCGGTGGAGCGGTGAAATGCGTAGAGATCGGAAAGAACACCAACGGCGAAAGC
                     ACTCTGCTGGGCCGACACTGACACTGAGAGACGAAAGCTAGGGGAGCGAATGGGATTA
                     GATACCCCAGTAGTCCTAGCCGTAAACGATGGATACTAGGCGCTGTGCGTATCGACCC
                     GTGCAGTGCTGTAGCTAACGCGTTAAGTATCCCGCCTGGGGAGTACGTTCGCAAGAAT
                     GAAACTCAAAGGAATTGACGGGGGCCCGCACAAGCGGTGGAGCATGTGGTTTAATTCG
                     ATGCAAAGCGAAGAACCTTACCAGGGCTTGACATGCCGCGAATCCTCTTGAAAGAGAG
                     GGGTGCCTTCGGGAACGCGGACACAGGTGGTGCATGGCTGTCGTCAGCTCGTGCCGTA
                     AGGTGTTGGGTTAAGTCCCGCAACGAGCGCAACCCTCGTGTTTAGTTGCCATCATTTA
                     GTTTGGAACCCTGAACAGACTGCCGGTGATAAGCCGGAGGAAGGTGAGGATGACGTCA
                     AGTCATCATGCCCCTTATGCCCTGGGCGACACACGTGCTACAATGGCCGGGACAAAGG
                     GTCGCGATCCCGCGAGGGTAAGCTAACTCCAAAAACCCGTCCTCAGTTCGGATTGCAG
                     GCTGCAACTCGCCTGCATGAAGCCGGAATCGCTAGTAATCGCCGGTCAGCCATACGGC
                     GGTGAATTCGTTCCCGGGCCTTGTACACACCGCCCGTCACACTATGGGAGCTGGCCAT
                     GCCCGAAGTCGTTACCTTAACCGCAAGGAGGGGGATGCCGAAGGCAGGGCTAGTGACT
                     GGAGTGAAGTCGTAACAAGGTAGCCGTACTGGAAGGTGCGGCTGGATCACCTCCTTT"
     gene            99605..101095
                     /gene="rrn16"
     tRNA            join(101390..101426,102378..102412)
                     /gene="trnI-GAU"
                     /product="tRNA-Ile"
                     /transcription="GGGCTATTAGCTCAGTGGTAGAGCGCGCCCCTGATAAGGGCG
                     AGGTCTCTGGTTCAAGTCCAGGATGGCCCA"
     gene            101390..102412
                     /gene="trnI-GAU"
     tRNA            join(102477..102514,103324..103358)
                     /gene="trnA-UGC"
                     /product="tRNA-Ala"
                     /transcription="GGGGATATAGCTCAGTTGGTAGAGCTCCGCTCTTGCAAGGCG
                     GATGTCAGCGGTTCGAGTCCGCTTATCTCCA"
     gene            102477..103358
                     /gene="trnA-UGC"
     rRNA            103511..106332
                     /gene="rrn23"
                     /product="23S ribosomal RNA"
                     /transcription="TTCAAACGAGGAAAGGCTTACGGTGGATACCTAGGCACCCAG
                     AGACGAGGAAGGGCGTAGTAAGCGACGAAATGCTTCGGGGAGTTGAAAATAAGCATAG
                     ATCCGGAGATTCCCGAATAGGTCAACCTTTAAAACTGCTGCTGAATCCATGGGCAGGC
                     AAGAGACAACCTGGCGAACTGAAACATCTTAGTAGCCAGAGGAAAAGAAAGCAAAAGC
                     GATTCCCGTAGTAGCGGCGAGCGAAATGGGAGCAGCCTAAACCGTGAAAACGGGGTTG
                     TGGGAGAGCAATACAAGCGTCGTGCTGCTAGGCGAAGCGGTGGAGTACTGCACCCTAG
                     ATGGCGAGAGTCCAGTAGCCGAAAGCATCACTAGCTTATGCTCTGACCCGAGTAGCAT
                     GGGGCACGTGGAATCCCGTGTGAATCAGCAAGGACCACCTTGCAAGGCTAAATACTCC
                     TGGGTGACCGATAGCGAAGTAGTACCGTGAGGGAAGGGTGAAAAGAACCCCCATCGGG
                     GAGTGAAATAGAACATGAAACCGTAAGCTCCCAAGCAGTGGGAGGAGCCCGGGGCTCT
                     GACCGCGTGCCTGTTGAAGAATGAGCCGGCGACTCATAGGCAGTGGCTTGGTTAAGGG
                     AACCCACCGGAGCCGTAGCGAAAGCGAGTCTTCATAGGGCAATTGTCACTGCTTATGG
                     ACCCGAACCTGGGTGATCTATCCATGACCAGGATGAAGCTTGGGTGAAACTAAGTGGA
                     GGTCCGAACCGACTGATGTTGAAGAATCAGCGGATGAGTTGTGGTTAGGGGTGAAATG
                     CCACTCGAACCCAGAGCTAGCTGGTTCTCCCCGAAATGCGTTGAGGCGCAGCAGTTGA
                     CTGGACATCTAGGGGTAAAGCACTGTTTCGGTGCGGGCCGCGAGAGCGGTACCAAATC
                     GAGGCAAACTCTGAATACTAGATATGACCTCAAAATAAAATAACAGGGGTCAAGGTCG
                     GCCAGTGAGACGATGGGGGATAAGCTTCATCGTCGAGAGGGAAACAGCCCGGATCACC
                     AGCTAAGGCCCCTAAATGACCGCTCAGTGATAAAGGAGGTAGGGGTGCAGAGACAGCC
                     AGGAGGTTTGCCTAGAAGCAGCCACCCTTGAAAGAGTGCGTAATAGCTCACTGATCGA
                     GCGCTCTTGCGCCGAAGATGAACGGGGCTAAGCGATCTGCCGAAGCTGTGGGATGTAA
                     AAATACATCGGTAGGGGAGCGTTCCGCCTTAGAGGGAAGCACCCGCGCGAGCGGTAGT
                     GGACGAAGCGGAAGCGAGAATGTCGGCTTGAGTAACGCAAACATTGGTGAGAATCCAA
                     TGCCCCGAAAACCTAAGGGTTCCTCCGCAAGGTTCGTCCACGGAGGGTGAGTCAGGGC
                     CTAAGATCAGGCCGAAAGGCGTAGTCGATGGACAACAGGTGAATATTCCTGTACTACC
                     CCTTGTTGGTCCCGAGGGACGGAGGAGGCTAGGTTAGCCGAAAGATGGTTATCGGTTC
                     AAGGACGTAAGGTGACCCTGCTTTGCAGGGTAAGAAGGGGTAGAGAAACTGCCTCGAG
                     CCAATGTTCGAGTACCAGGCGCTACGGCGCTGAAGTAACCCATGCCATACTCCCAGGA
                     AAAGCTCGAACGACCTTCAACAAAAGGGTACCTGTACCCGAAACCGACACAGGTAGGT
                     AGGTAGAGAATACCTAGGGGCGCGAGACAACTCTCTCTAAGGAACTCGGCAAAATAGC
                     CCCGTAACTTCGGGAGAAGGGGTGCCTCCTCACAAAGGGGGTCGCAGTGACCAGGCCC
                     GGGCGACTGTTTACCAAAAACACAGGTCTCCGCAAAGTCGTAAGACCATGTATGGGGG
                     CTGACGCCTGCCCAGTGCCGGAAGGTCAAGGAAGTTGGTGACCTGATGACAGGGGAGC
                     CGGCGACCGAAGCCCCGGTGAACGGCGGCCGTAACTATAACGGTCCTAAGGTAGCGAA
                     ATTCCTTGTCGGGTAAGTTCCGACCCGCACGAAAGGCGTAACGATCTGGGCACTGTCT
                     CGGAGAGAGGCTCGGTGAAATAGACATGTCTGTGAAGATGCGGACTACCTGCACCTGG
                     ACAGAAAGACCCTATGAAGCTTCACTGTTCCCTGGGATTGGCTTTGGGCCTTTCCTGC
                     GCAGCTTAGGTGGAAGGCGAAGAAGGCCTCCTTCCGGGGGGGCCCGAGCCATCAGTGA
                     GATACCACTCTGGAAGAGCTAGAATTCTAACCTTGTGTCAGGACCTACGGGCCAAGGG
                     ACAGTCTCAGGTAGACAGTTTCTATGGGGCGTAGGCCTCCCAAAAGGTAACGGAGGCG
                     TGCAAAGGTTTCCTCGGGCCGGACGGAGATTGGCCCTCGAGTGCAAAGGCAGAAGGGA
                     GCTTGACTGCAAGACCCACCCGTCGAGCAGGGACGAAAGTCGGCCTTAGTGATCCGAC
                     GGTGCCGAGTGGAAGGGCCGTCGCTCAACGGATAAAAGTTACTCTAGGGATAACAGGC
                     TGATCTTCCCCAAGAGCTCACATCGACGGGAAGGTTTGGCACCTCGATGTCGGCTCTT
                     CGCCACCTGGGGCTGTAGTATGTTCCAAGGGTTGGGCTGTTCGCCCATTAAAGCGGTA
                     CGTGAGCTGGGTTCAGAACGTCGTGAGACAGTTCGGTCCATATCCGGTGTGGGCGTTA
                     GAGCATTGAGAGGACCTTTCCCTAGTACGAGAGGACCGGGAAGGACGCACCTCTGGTG
                     TACCAGTTATCGTGCCCACGGTAAACGCTGGGTAGCCAAGTGCGGAGCGGATAACTGC
                     TGAAAGCATCTAAGTAGTAAGCCCACCCCAAGATGAGTGCTCTCCT"
     gene            103511..106332
                     /gene="rrn23"
     rRNA            106431..106533
                     /gene="rrn4.5"
                     /product="4.5S ribosomal RNA"
                     /transcription="GAAGGTCACGGCGAGACGAGCCGTTTATCATTACGATAGGTG
                     TCAAGTGGAAGTGCAGTGATGTATGCAGCTGAGGCATCCTAACAGACCGGTAGACTTG
                     AAC"
     gene            106431..106533
                     /gene="rrn4.5"
     rRNA            106794..106914
                     /gene="rrn5"
                     /product="5S ribosomal RNA"
                     /transcription="TATTCTGGTGTCCTAGGCGTAGAGGAACCACACCAATCCATC
                     CCGAACTTGGTGGTTAAACTCTACTGCGGTGACGATACTGTAGGGGAGGTCCTGCGGA
                     AAAATAGCTCGACGCCAGGAT"
     gene            106794..106914
                     /gene="rrn5"
     tRNA            107172..107245
                     /gene="trnR-ACG"
                     /product="tRNA-Arg"
                     /transcription="GGGCCTGTAGCTCAGAGGATTAGAGCACGTGGCTACGAACCA
                     CGGTGTCGGGGGTTCGAATCCCTCCTCGCCCA"
     gene            107172..107245
                     /gene="trnR-ACG"
     tRNA            complement(107828..107899)
                     /gene="trnN-GUU"
                     /product="tRNA-Asn"
                     /transcription="TCCTCAGTAGCTCAGTGGTAGAGCGGTCGGCTGTTAACTGAC
                     TGGTCGTAGGTTCGAATCCTACCTGGGGAG"
     gene            complement(107828..107899)
                     /gene="trnN-GUU"
     gene            108227..110203
                     /gene="ycf1"
     CDS             complement(110184..112424)
                     /gene="ndhF"
                     /codon_start=1
                     /transl_table=11
                     /product="NdhF"
                     /protein_id="AMA97891.1"
                     /db_xref="GI:982743757"
     gene            complement(110184..112424)
                     /gene="ndhF"
     CDS             113370..113531
                     /gene="rpl32"
                     /codon_start=1
                     /transl_table=11
                     /product="ribosomal protein L32"
                     /protein_id="AMA97930.1"
                     /db_xref="GI:982743796"
     gene            113370..113531
                     /gene="rpl32"
     tRNA            114135..114214
                     /gene="trnL-UAG"
                     /product="tRNA-Leu"
                     /transcription="GCCGCTATGGTGAAATCGGTAGACACGCTGCTCTTAGGAAGC
                     AGTGCGAGAGCATCTCGGTTCGAGTCCGAGTGGCGGCA"
     gene            114135..114214
                     /gene="trnL-UAG"
     CDS             114312..115286
                     /gene="ccsA"
                     /codon_start=1
                     /transl_table=11
                     /product="CcsA"
                     /protein_id="AMA97880.1"
                     /db_xref="GI:982743746"
     gene            114312..115286
                     /gene="ccsA"
     CDS             complement(115510..117012)
                     /gene="ndhD"
                     /exception="RNA editing"
                     /note="start ACG"
                     /codon_start=1
                     /transl_table=11
                     /product="NdhD"
                     /protein_id="AMA97889.1"
                     /db_xref="GI:982743755"
                     /translation="MNFFPWLTIIVILPIFAGSVIFFLPHRGNRVIRWYTICICILEL
                     LLTTYAFCYHFQLDDPLIQLVEDFKWIIFFDFHWRLGIDGLSIGPILLTGFITTLATL
                     AAWPVTRDSRLFHFLMLAMYSGQIGLFASRDLLLFFIMWELELIPVYLLLSMWGGKKR
                     LYSATKFILYTAGGSVFLLMGVLGVGLYGSTEPTLNLATLVNQSYPAALEIILYIGFF
                     IAFAVKSPIIPLHTWLPDTHGEAHYSTCMLLAGILLKMGAYGLIRINMELLSHAHSIF
                     SPWLVIVGTIQIIYAASTSLGQRNLKKRIAYSSVSHMGFILIGIGSINDTGLNGAILQ
                     IVSHGFIGAALFFLAGTSYDRIRLVYLDEMGGIAIPMPKIFTMFSSFSMASLALPGMS
                     GFVAELIVFFGIITSQKYLLISKLGITFVMAIGMILTPIYSLSMLRQMFYGYKLFNAP
                     NSYVFDSGPRELFVSIAIFIPVIGIGMYPDFVLSLSVDKVEVLLSNFVYR"
                     /modified_by="YY"
     gene            complement(115510..117012)
                     /gene="ndhD"
     CDS             complement(117128..117373)
                     /gene="psaC"
                     /codon_start=1
                     /transl_table=11
                     /product="PsaC"
                     /protein_id="AMA97905.1"
                     /db_xref="GI:982743771"
     gene            complement(117128..117373)
                     /gene="psaC"
     CDS             complement(117670..117975)
                     /gene="ndhE"
                     /codon_start=1
                     /transl_table=11
                     /product="NdhE"
                     /protein_id="AMA97890.1"
                     /db_xref="GI:982743756"
     gene            complement(117670..117975)
                     /gene="ndhE"
     CDS             complement(118185..118715)
                     /gene="ndhG"
                     /codon_start=1
                     /transl_table=11
                     /product="NdhG"
                     /protein_id="AMA97892.1"
                     /db_xref="GI:982743758"
     gene            complement(118185..118715)
                     /gene="ndhG"
     CDS             complement(119084..119587)
                     /gene="ndhI"
                     /codon_start=1
                     /transl_table=11
                     /product="NdhI"
                     /protein_id="AMA97894.1"
                     /db_xref="GI:982743760"
     gene            complement(119084..119587)
                     /gene="ndhI"
     CDS             join(complement(121311..121863),
                     complement(119694..120232))
                     /gene="ndhA"
                     /codon_start=1
                     /transl_table=11
                     /product="NdhA"
                     /protein_id="AMA97885.1"
                     /db_xref="GI:982743751"
     gene            complement(119694..121863)
                     /gene="ndhA"
     CDS             complement(121865..123046)
                     /gene="ndhH"
                     /codon_start=1
                     /transl_table=11
                     /product="NdhH"
                     /protein_id="AMA97893.1"
                     /db_xref="GI:982743759"
     gene            complement(121865..123046)
                     /gene="ndhH"
     CDS             complement(123138..123410)
                     /gene="rps15"
                     /codon_start=1
                     /transl_table=11
                     /product="ribosomal protein S15"
                     /protein_id="AMA97941.1"
                     /db_xref="GI:982743807"
     gene            complement(123138..123410)
                     /gene="rps15"
     CDS             complement(123771..129221)
                     /gene="ycf1"
                     /codon_start=1
                     /transl_table=11
                     /product="Ycf1"
                     /protein_id="AMA97952.1"
                     /db_xref="GI:982743818"
     gene            complement(123771..129221)
                     /gene="ycf1"
     repeat_region   complement(127256..152367)
                     /Identical_Bases="25,112"
                     /Mismatched_Bases=0
                     /Frequency=2
                     /Percent_Identical="100%"
                     /annotation_group="Repeat 1"
                     /All_Locations="85,081+; 152,367-"
                     /label="Repeat 1"
     tRNA            129549..129620
                     /gene="trnN-GUU"
                     /product="tRNA-Asn"
                     /transcription="TCCTCAGTAGCTCAGTGGTAGAGCGGTCGGCTGTTAACTGAC
                     TGGTCGTAGGTTCGAATCCTACCTGGGGAG"
     gene            129549..129620
                     /gene="trnN-GUU"
     tRNA            complement(130203..130276)
                     /gene="trnR-ACG"
                     /product="tRNA-Arg"
                     /transcription="GGGCCTGTAGCTCAGAGGATTAGAGCACGTGGCTACGAACCA
                     CGGTGTCGGGGGTTCGAATCCCTCCTCGCCCA"
     gene            complement(130203..130276)
                     /gene="trnR-ACG"
     rRNA            complement(130534..130654)
                     /gene="rrn5"
                     /product="5S ribosomal RNA"
                     /transcription="TATTCTGGTGTCCTAGGCGTAGAGGAACCACACCAATCCATC
                     CCGAACTTGGTGGTTAAACTCTACTGCGGTGACGATACTGTAGGGGAGGTCCTGCGGA
                     AAAATAGCTCGACGCCAGGAT"
     gene            complement(130534..130654)
                     /gene="rrn5"
     rRNA            complement(130915..131017)
                     /gene="rrn4.5"
                     /product="4.5S ribosomal RNA"
                     /transcription="GAAGGTCACGGCGAGACGAGCCGTTTATCATTACGATAGGTG
                     TCAAGTGGAAGTGCAGTGATGTATGCAGCTGAGGCATCCTAACAGACCGGTAGACTTG
                     AAC"
     gene            complement(130915..131017)
                     /gene="rrn4.5"
     rRNA            complement(131116..133937)
                     /gene="rrn23"
                     /product="23S ribosomal RNA"
                     /transcription="TTCAAACGAGGAAAGGCTTACGGTGGATACCTAGGCACCCAG
                     AGACGAGGAAGGGCGTAGTAAGCGACGAAATGCTTCGGGGAGTTGAAAATAAGCATAG
                     ATCCGGAGATTCCCGAATAGGTCAACCTTTAAAACTGCTGCTGAATCCATGGGCAGGC
                     AAGAGACAACCTGGCGAACTGAAACATCTTAGTAGCCAGAGGAAAAGAAAGCAAAAGC
                     GATTCCCGTAGTAGCGGCGAGCGAAATGGGAGCAGCCTAAACCGTGAAAACGGGGTTG
                     TGGGAGAGCAATACAAGCGTCGTGCTGCTAGGCGAAGCGGTGGAGTACTGCACCCTAG
                     ATGGCGAGAGTCCAGTAGCCGAAAGCATCACTAGCTTATGCTCTGACCCGAGTAGCAT
                     GGGGCACGTGGAATCCCGTGTGAATCAGCAAGGACCACCTTGCAAGGCTAAATACTCC
                     TGGGTGACCGATAGCGAAGTAGTACCGTGAGGGAAGGGTGAAAAGAACCCCCATCGGG
                     GAGTGAAATAGAACATGAAACCGTAAGCTCCCAAGCAGTGGGAGGAGCCCGGGGCTCT
                     GACCGCGTGCCTGTTGAAGAATGAGCCGGCGACTCATAGGCAGTGGCTTGGTTAAGGG
                     AACCCACCGGAGCCGTAGCGAAAGCGAGTCTTCATAGGGCAATTGTCACTGCTTATGG
                     ACCCGAACCTGGGTGATCTATCCATGACCAGGATGAAGCTTGGGTGAAACTAAGTGGA
                     GGTCCGAACCGACTGATGTTGAAGAATCAGCGGATGAGTTGTGGTTAGGGGTGAAATG
                     CCACTCGAACCCAGAGCTAGCTGGTTCTCCCCGAAATGCGTTGAGGCGCAGCAGTTGA
                     CTGGACATCTAGGGGTAAAGCACTGTTTCGGTGCGGGCCGCGAGAGCGGTACCAAATC
                     GAGGCAAACTCTGAATACTAGATATGACCTCAAAATAAAATAACAGGGGTCAAGGTCG
                     GCCAGTGAGACGATGGGGGATAAGCTTCATCGTCGAGAGGGAAACAGCCCGGATCACC
                     AGCTAAGGCCCCTAAATGACCGCTCAGTGATAAAGGAGGTAGGGGTGCAGAGACAGCC
                     AGGAGGTTTGCCTAGAAGCAGCCACCCTTGAAAGAGTGCGTAATAGCTCACTGATCGA
                     GCGCTCTTGCGCCGAAGATGAACGGGGCTAAGCGATCTGCCGAAGCTGTGGGATGTAA
                     AAATACATCGGTAGGGGAGCGTTCCGCCTTAGAGGGAAGCACCCGCGCGAGCGGTAGT
                     GGACGAAGCGGAAGCGAGAATGTCGGCTTGAGTAACGCAAACATTGGTGAGAATCCAA
                     TGCCCCGAAAACCTAAGGGTTCCTCCGCAAGGTTCGTCCACGGAGGGTGAGTCAGGGC
                     CTAAGATCAGGCCGAAAGGCGTAGTCGATGGACAACAGGTGAATATTCCTGTACTACC
                     CCTTGTTGGTCCCGAGGGACGGAGGAGGCTAGGTTAGCCGAAAGATGGTTATCGGTTC
                     AAGGACGTAAGGTGACCCTGCTTTGCAGGGTAAGAAGGGGTAGAGAAACTGCCTCGAG
                     CCAATGTTCGAGTACCAGGCGCTACGGCGCTGAAGTAACCCATGCCATACTCCCAGGA
                     AAAGCTCGAACGACCTTCAACAAAAGGGTACCTGTACCCGAAACCGACACAGGTAGGT
                     AGGTAGAGAATACCTAGGGGCGCGAGACAACTCTCTCTAAGGAACTCGGCAAAATAGC
                     CCCGTAACTTCGGGAGAAGGGGTGCCTCCTCACAAAGGGGGTCGCAGTGACCAGGCCC
                     GGGCGACTGTTTACCAAAAACACAGGTCTCCGCAAAGTCGTAAGACCATGTATGGGGG
                     CTGACGCCTGCCCAGTGCCGGAAGGTCAAGGAAGTTGGTGACCTGATGACAGGGGAGC
                     CGGCGACCGAAGCCCCGGTGAACGGCGGCCGTAACTATAACGGTCCTAAGGTAGCGAA
                     ATTCCTTGTCGGGTAAGTTCCGACCCGCACGAAAGGCGTAACGATCTGGGCACTGTCT
                     CGGAGAGAGGCTCGGTGAAATAGACATGTCTGTGAAGATGCGGACTACCTGCACCTGG
                     ACAGAAAGACCCTATGAAGCTTCACTGTTCCCTGGGATTGGCTTTGGGCCTTTCCTGC
                     GCAGCTTAGGTGGAAGGCGAAGAAGGCCTCCTTCCGGGGGGGCCCGAGCCATCAGTGA
                     GATACCACTCTGGAAGAGCTAGAATTCTAACCTTGTGTCAGGACCTACGGGCCAAGGG
                     ACAGTCTCAGGTAGACAGTTTCTATGGGGCGTAGGCCTCCCAAAAGGTAACGGAGGCG
                     TGCAAAGGTTTCCTCGGGCCGGACGGAGATTGGCCCTCGAGTGCAAAGGCAGAAGGGA
                     GCTTGACTGCAAGACCCACCCGTCGAGCAGGGACGAAAGTCGGCCTTAGTGATCCGAC
                     GGTGCCGAGTGGAAGGGCCGTCGCTCAACGGATAAAAGTTACTCTAGGGATAACAGGC
                     TGATCTTCCCCAAGAGCTCACATCGACGGGAAGGTTTGGCACCTCGATGTCGGCTCTT
                     CGCCACCTGGGGCTGTAGTATGTTCCAAGGGTTGGGCTGTTCGCCCATTAAAGCGGTA
                     CGTGAGCTGGGTTCAGAACGTCGTGAGACAGTTCGGTCCATATCCGGTGTGGGCGTTA
                     GAGCATTGAGAGGACCTTTCCCTAGTACGAGAGGACCGGGAAGGACGCACCTCTGGTG
                     TACCAGTTATCGTGCCCACGGTAAACGCTGGGTAGCCAAGTGCGGAGCGGATAACTGC
                     TGAAAGCATCTAAGTAGTAAGCCCACCCCAAGATGAGTGCTCTCCT"
     gene            complement(131116..133937)
                     /gene="rrn23"
     tRNA            join(complement(134934..134971),
                     complement(134090..134124))
                     /gene="trnA-UGC"
                     /product="tRNA-Ala"
                     /transcription="GGGGATATAGCTCAGTTGGTAGAGCTCCGCTCTTGCAAGGCG
                     GATGTCAGCGGTTCGAGTCCGCTTATCTCCA"
     gene            complement(134090..134971)
                     /gene="trnA-UGC"
     tRNA            join(complement(136022..136058),
                     complement(135036..135070))
                     /gene="trnI-GAU"
                     /product="tRNA-Ile"
                     /transcription="GGGCTATTAGCTCAGTGGTAGAGCGCGCCCCTGATAAGGGCG
                     AGGTCTCTGGTTCAAGTCCAGGATGGCCCA"
     gene            complement(135036..136058)
                     /gene="trnI-GAU"
     rRNA            complement(136353..137843)
                     /gene="rrn16"
                     /product="16S ribosomal RNA"
                     /transcription="CTCATGGAGAGTTCGATCCTGGCTCAGGATGAACGCTGGCGG
                     CATGCTTAACACATGCAAGTCGGACGGGAAGTGGTGTTTCCAGTGGCGGACGGGTGAG
                     TAACGCGTAAGAACCTGCCCTTGGGAGGGGAACAACAGCTGGAAACGGCTGCTAATAC
                     CCCGTAGGCTGAGGAGCAAAAGGAGGAATCCGCCCGAGGAGGGGCTCGCGTCTGATTA
                     GCTAGTTGGTGAGGCAATAGCTTACCAAGGCGATGATCAGTAGCTGGTCCGAGAGGAT
                     GATCAGCCACACTGGGACTGAGACACGGCCCAGACTCCTACGGGAGGCAGCAGTGGGG
                     AATTTTCCGCAATGGGCGAAAGCCTGACGGAGCAATGCCGCGTGGAGGTAGAAGGCCC
                     ACGGGTCGTGAACTTCTTTTCCCGGAGAAGAAGCAATGACGGTATCTGGGGAATAAGC
                     ATCGGCTAACTCTGTGCCAGCAGCCGCGGTAATACAGAGGATGCAAGCGTTATCCGGA
                     ATGATTGGGCGTAAAGCGTCTGTAGGTGGCTTTTTAAGTCCGCCGTCAAATCCCAGGG
                     CTCAACCCTGGACAGGCGGTGGAAACTACCAAGCTGGAGTACGGTAGGGGCAGAGGGA
                     ATTTCCGGTGGAGCGGTGAAATGCGTAGAGATCGGAAAGAACACCAACGGCGAAAGCA
                     CTCTGCTGGGCCGACACTGACACTGAGAGACGAAAGCTAGGGGAGCGAATGGGATTAG
                     ATACCCCAGTAGTCCTAGCCGTAAACGATGGATACTAGGCGCTGTGCGTATCGACCCG
                     TGCAGTGCTGTAGCTAACGCGTTAAGTATCCCGCCTGGGGAGTACGTTCGCAAGAATG
                     AAACTCAAAGGAATTGACGGGGGCCCGCACAAGCGGTGGAGCATGTGGTTTAATTCGA
                     TGCAAAGCGAAGAACCTTACCAGGGCTTGACATGCCGCGAATCCTCTTGAAAGAGAGG
                     GGTGCCTTCGGGAACGCGGACACAGGTGGTGCATGGCTGTCGTCAGCTCGTGCCGTAA
                     GGTGTTGGGTTAAGTCCCGCAACGAGCGCAACCCTCGTGTTTAGTTGCCATCATTTAG
                     TTTGGAACCCTGAACAGACTGCCGGTGATAAGCCGGAGGAAGGTGAGGATGACGTCAA
                     GTCATCATGCCCCTTATGCCCTGGGCGACACACGTGCTACAATGGCCGGGACAAAGGG
                     TCGCGATCCCGCGAGGGTAAGCTAACTCCAAAAACCCGTCCTCAGTTCGGATTGCAGG
                     CTGCAACTCGCCTGCATGAAGCCGGAATCGCTAGTAATCGCCGGTCAGCCATACGGCG
                     GTGAATTCGTTCCCGGGCCTTGTACACACCGCCCGTCACACTATGGGAGCTGGCCATG
                     CCCGAAGTCGTTACCTTAACCGCAAGGAGGGGGATGCCGAAGGCAGGGCTAGTGACTG
                     GAGTGAAGTCGTAACAAGGTAGCCGTACTGGAAGGTGCGGCTGGATCACCTCCTTT"
     gene            complement(136353..137843)
                     /gene="rrn16"
     tRNA            complement(138071..138142)
                     /gene="trnV-GAC"
                     /product="tRNA-Val"
                     /transcription="AGGGATATAACTCAGCGGTAGAGTGTCACCTTGACGTGGTGG
                     AAGTCATCAGTTCGAGCCTGATTATCCCTA"
     gene            complement(138071..138142)
                     /gene="trnV-GAC"
     CDS             140874..141341
                     /gene="rps7"
                     /codon_start=1
                     /transl_table=11
                     /product="ribosomal protein S7"
                     /protein_id="AMA97949.1"
                     /db_xref="GI:982743815"
     gene            140874..141341
                     /gene="rps7"
     CDS             join(141646..142422,143105..143860)
                     /gene="ndhB"
                     /codon_start=1
                     /transl_table=11
                     /product="NdhB"
                     /protein_id="AMA97887.1"
                     /db_xref="GI:982743753"
     gene            141646..143860
                     /gene="ndhB"
     tRNA            144442..144522
                     /gene="trnL-CAA"
                     /product="tRNA-Leu"
                     /transcription="GCCTTGGTGGTGAAATGGTAGACACGCGAGACTCAAAATCTC
                     GTGCTCAAGAGCGTGGAGGTTCGAGTCCTCTTCAAGGCA"
     gene            144442..144522
                     /gene="trnL-CAA"
     CDS             complement(145112..151441)
                     /gene="ycf2"
                     /codon_start=1
                     /transl_table=11
                     /product="Ycf2"
                     /protein_id="QWQ52153.1"
     gene            complement(145112..151441)
                     /gene="ycf2"
     tRNA            151530..151603
                     /gene="trnI-CAU"
                     /product="tRNA-Ile"
     gene            151530..151603
                     /gene="trnI-CAU"
     CDS             151769..152050
                     /gene="rpl23"
                     /codon_start=1
                     /transl_table=11
                     /product="ribosomal protein L23"
                     /protein_id="QWQ52211.1"
     gene            151769..152050
                     /gene="rpl23"
ORIGIN      
        1 tttctcgctg ggcgaacgac gggaattgaa cccgcgcatg gtggattcac aatccactgc
       61 cttgatccac ttggccacat ccgccccacc aatttcttta tttatttgca tttcaaagga
      121 ttcatttttt atcattcaaa aatttatcta aaaaagtatt aaataaaaaa taaataaaaa
      181 aaggagcaat acgtctttct tgttctatca agagagcgat attgctcctt tttttatatt
      241 tttaaaatct tgtatatact aaaactaaaa ccaaaacccg gtcttaccca tttgtagatg
      301 gagcttcaac agcagctagg tctagaggga agttatgagc attacgttcg tgcataactt
      361 ccataccaag gttagcgcgg ttaatgatat cagcccaagt attaattaca cggccttggc
      421 tgtcaactac agattggttg aaattaaaac catttaggtt gaacgccata gtgctgatac
      481 ctaaagcagt aaaccagata cctactacag gccaagcggc taggaagaag tgtaaagaac
      541 gggagttatt gaaactagca tattggaaga tcaatcggcc aaaataacca tgagcggcta
      601 cgatattata agtttcttcc tcttgcccga acctgtaacc ttcattagca gattcatttt
      661 ctgtggtttc cctgatcaaa ctagaggtta ccaaggaacc atgcatagca ctaaataggg
      721 aaccgccgaa tacaccagct acacctaaca tgtgaaatgg gtgcataagg atgttgtgct
      781 cagcctgaaa tacaatcatg aagttgaaag taccagagat tcctagaggc ataccatcag
      841 aaaaacttcc ttgacctatt gggtagatca agaaaacagc agtagcagct gcaacaggag
      901 ctgaatatgc aacagcaatc caaggtcgca tacccagacg gaaactaagc tcccactcac
      961 gacccatgta acaagctaca ccaagtaaaa agtgtagaac gattaattca taaggaccgc
     1021 cgttgtataa ccattcatca acagaagccg cttcccagat tggataaaag tgcaaaccta
     1081 tagctgcaga agtcggaata atggcaccag aaataatatt gttgccataa agtagagatc
     1141 cagaaacagg ttcacgaata ccatcaatat ctactggagg agcagcaatg aaggcgataa
     1201 taaatacaga agttgcggtt aataaagtag ggatcatcaa aacaccaaac catccaatgt
     1261 aaagacggtt ttcggtgctg gttatccagt tacagaagcg accccatagg ctttcgcttt
     1321 cgcgtctctc taaaatagca gtcatggtaa aatcttggtt tatttaatta tcagggactc
     1381 ccaagcacac gaattttcta taactcgaaa tatagaaaac tgaaggcttg ttattcaaca
     1441 gtataacatg acttatatgt ccttgtcaac caatatttat atagacctat ccaatctttt
     1501 tggaagtata ttaatatata cttccacttc caagttgaaa aaaaaaaatg aattctatac
     1561 atacctcttt ttggcggtgg gttgcccggg attcgaaccc ggaactagtc ggatggagta
     1621 gataatttcc ctgttaaata ggtaaaaacc cctccccaaa ccgtgcttgc atttttcatt
     1681 gcacacggct ttccctatgt atacattaaa aacccggttt cttacttata actttaaaaa
     1741 agttgaatac tcggttgatt taacccttac tacatcctac atcaacattt caaaaaaaaa
     1801 aattgttatc tcttcattat ttatcttcat tacttacatt tttagtgaca atttacatga
     1861 tttcctaacg aatcattcaa ttcaggactg gccaaatcat tgatacaaat aatatccaaa
     1921 taccaaatac gccttctata caacctctgc gaagtggaaa aagctcttgg aaaggtcaaa
     1981 taaaggactt gctcttccgc cgtaaagaat tcttccaata accccgagcc cgatcttttc
     2041 aaaaaagcac gtacagtact tttatgttta cgagccaaag ttctagcaca agacagtcga
     2101 agtatatact ttattcgata caaactcttt ttttgtgagg atccactata ataatgagaa
     2161 agatttctgc agatacgccc aaatcggaca acaatatcag aatctgataa atcagtccaa
     2221 accgccttac taatagggtg ccccaatacg ttacaaaatc tcgccttagc caatgatcta
     2281 atcagaggaa caattggaac aagagtatcg aacttattaa taagattctc aattataaat
     2341 gcattttcta gcatttgact gcgtaccgtt gaagggttta gtcgcgcact tgatagataa
     2401 cccagaagag ctagggaatg attatataat tggtttatac agatccgtcc cggttgagac
     2461 cataggtaaa aatgacattt ccctaaattg acaaaaaaat atgtccattt tttcatcaaa
     2521 aggggtgtcc cttttgaagc gagaattgat tttccttgat acctaatata atgcatgaaa
     2581 gggtccttaa acaaccatag attgtcctga aaggccttag caaaagcttc tacaagtcca
     2641 agatgttcta tttttccata gaaaaagatt cgttcaagaa gggttccaga agacgttgag
     2701 cataaatgag aagattggtt acgaagaaag acgaagatgg attcgtattc acatagatga
     2761 gaattatata ggacgaataa aaacctttga tttccttttg aaaaacaaga actggcttta
     2821 tttggagtat tccaactacg atactcgtag agaaataatt ttaataaatg taaagaagaa
     2881 gcgtctttta cccagtagcg aagagtttga accaatattt ccagatgggc tgggtagggt
     2941 attagtatct ctaacacata aattaaatgt gaaaatttgt cctctaaaaa ggggaatatt
     3001 gaatgaattg atcgtaaatt atgagattta aatattcctt tcctttctag cgaagataat
     3061 aataataatc ggagataaaa cggaatttct acaatgactg caaatccttc tgatatcatt
     3121 tgaaaattaa aattcttgtt gcgcccaaaa aatggatttt ggttaaaatc attagcaaaa
     3181 agaatcaaat gattctgttc atactgatac attcgctcaa ttgcacgttt cacaattagt
     3241 aagctgaatt tattagaacc tgcattttcc aacaaaatgg atctatttct atttaaacca
     3301 tgatcatgcg caagtgcata aatatactcc tgaaagataa gtggatataa gaagtagtgt
     3361 tgttgagatc tatttagctt taaatatctt tggaattcct ccatttgaaa ttctagttga
     3421 actaaagtta gaggattttg ggggttatca atgaaacata gtgcgataca gtcaaaacga
     3481 ggtattcgag taataaacga aaatgaatag atacctcgga tacaggtaaa cttatcaacg
     3541 gattctctac cctctcgttt ccatttaaac gaataagttt atgttcgtta taggataaca
     3601 aaagacttag aaatccttta ttttttcaac ctaatcgctc ttttgatttt ggaatttttt
     3661 tatcaatata ctgtttcttc tacacacaca tttctattcc ataatggaaa atgtcaatag
     3721 ttaggattca ttaaaataga aagaattcgt tcatgggata atcccttccc gtatcaggta
     3781 ctaatacatt tttaacgtct aattagatcg ggtaatcatt caaattaaga acagaagctc
     3841 gttgctttcc ctataatcaa taaattaaag ccattagggc tctatctata tccatttatt
     3901 catccgaccc aactttaaat tgaattcatt ttgttccgtt tcaaaaaaga acacaacggt
     3961 ttgtaccgat tcggaaagaa tgaaatatta tcataactct ttgttgatcc gacatgctat
     4021 tttttccatt cattcccttt caggatcagt cgtggtcttc taaactttac caatggtatg
     4081 gacgaatcct cgcttcatcc aaatgtgtaa aagatcctcg ccgcacttaa aagccgagta
     4141 ctctaccgtt gagttagcaa ccccaatata aaaagtttat gtaaatacaa tcaaaaaaaa
     4201 agatagataa agatcaaaat ttctagacca cctcttagtt cttatgttat cgccttttca
     4261 atcaaaaccc ctattcttat tatatctttg ctcaacttct attaaagaga atccaaggaa
     4321 tcccatcatt tgaataaaat aaggtaaaaa taaaacctct cggacagaaa taaatttatc
     4381 tacttatcac gatgaattat atttgttcga tacactgttg tcaatataaa tgttgagaaa
     4441 ataatacaat ggaaaacaaa aatggaattt tttaaatact attaaaaagg ggcttgtgtt
     4501 ggattggcac tacatagctg aaaaaagttt agatagagga ataaacaaag aacaagtaga
     4561 aaaaaaatat aatataatat atataaatac aaaaatttat agaagaatta ctaccccgtt
     4621 ctatttcgtt atttccttaa ttcagttttg tttgattagg accaagttac ttaagaacct
     4681 ccgccttttt taaaagatcc cgaacagttc ctgtgggctg agcgcccttt tcaaggaaat
     4741 atagaatagc agggacgttt aaataacttt gattttttat cggatcataa aaacctacgt
     4801 tccgaagatc tcttccttct cttcgggatc gaacatcaat tgcaacgatt cgatagacgg
     4861 ctcattggga tagatctaag taaatgaaca agaccccccc tagaaacgta taggaagttt
     4921 tctcctcgta cggctcgaga aaaaatgatt tggagttttg tctacgtata taattagaat
     4981 taatgtaaaa ggagttgata aaatataaaa tccacaagta ccggcagagg accaagaaac
     5041 cactcgaccc cgtacatctg taacagtcac aatagtatta ttgaaacttg cttgtaaatt
     5101 ataataggag ttaactcatt ttttttttat ttctccttcc tgaaaaaata aaaatcattt
     5161 gtacccataa ctcaagttgg ataattctca aatagcttaa aagaaaagaa tctttcggca
     5221 tatctaatct aataataata atggaattta tttaattttt tgaatggtct ttaaccccct
     5281 cttgtttgtc tcatttaatc tttatcatta aaaattaatt attatccagt ttttgagaca
     5341 attcaaaaaa aggtgtttcc ttgttttggg atcctttttc tttgttttaa atcagtgggt
     5401 ttagacatta cttcggtgct tcttaatcct tacaaaatgg tagcaacata ccccttttgt
     5461 gatttctttc tatcaaagaa ccatataaac gctcgattcc cgcgcgatac actttgaatc
     5521 gaaagacttt tctcaatttc aacaaatttt acttttgaat taaaaatagg atcctttcaa
     5581 tttctatatt gatatatata tgatatactt acgaagttgt tccaattaat tgattggtat
     5641 taaccctaga ttcttgcccc ctggaagatg aatccatact ttctacccga gctccatcat
     5701 gtactatatt cattaaaacc taacaaaaaa gatattctag tcaaaacaga acagatgtcg
     5761 ggtcaagagc accttcattc atagaaaaga tggcggatgt aagaataaaa atccacaccg
     5821 gatcgtgtcc ttcaagtcgc acgttgcttt ctaccacagc gtttcaaacg aagttttacc
     5881 ataacaaaaa ttcctctaat ttggaaccca tatggaattg attcaattat ggaatcatga
     5941 atagtcattg gttacgtcga tacataaaca tcttaatcta gacccttttt tcttctatac
     6001 aaattcttct agacaaagat ggaaaaaatt ttgttgaagc aatcttagca agaccccacc
     6061 tattattgta tgttattgta tgaatgcaac actttaactt tactttttat taaaaaaatt
     6121 caaatatctg tttcttttcg aattgaacca tcaacaattt aaagaagata aatgaattga
     6181 acaaaaaacc catttttatt tttttgtgtg agatagataa aaaagaccga tcgaagagaa
     6241 gatttaagta cttgttcttt cgattcgaat tttagtaata agataagatg aacgagctag
     6301 gggtttttcg tacctatcag atagactgaa ctatagtctt tattatggat ccgttacata
     6361 tgtaacttga ttcgttgtta atgagattcg gacatacaca gatagacata tatttaaatg
     6421 aagaccttct gtttctgtta ctaattaaga actatctatc ccacgactct ctgggaatgc
     6481 tgaatcagaa caaaaccaaa aaggattcct ttttggagaa aggatactct ctagggacaa
     6541 agacaaacaa gtcaaaatta ggcgcttgct ccaaattttt tagtttaccc aaacccagtc
     6601 ttgtcttaag aaacttaatc ccattaattg aatgtaataa cccccctctt gtttagaata
     6661 aagagatcct aataatttgg ctaccccatt taagtttaat ttgaatgtat aaagaataag
     6721 attataggct cttttgttac catcatatct tgatcacatc tatttaggaa tatatgtatg
     6781 ttgtgaaaaa caaggatatg attctaaaag aaacaagaat gacattctat ccaactatcc
     6841 aatattaggc atttaaacat aacgttattt tcaaaataaa cttttactct gctacaatgt
     6901 atctacctgg gacgaaagga ttcgaacctc cgaataccgg gaccaaaacc cgttgcctta
     6961 ccacttggcc acgccccatc tatatttcca ttctacacta ataaagaata ttattagtat
     7021 agggtcttgg tcaattacag ggcaattttc tatataaaat ctttatagaa tagattagat
     7081 tcttgctagg atttttacgc gcgtagatat agaattcaga cgaattcatt gatcattaca
     7141 tagaatttaa ttaagatatt ctatgaaagt attatttctt ctattctcct ttgtttgaga
     7201 attggggaat ttttgattgg gtgggttcaa agaaaaagaa ggatttttgt ctaccttact
     7261 ttacttcatt tttccttata tcattcactc aatcaaaatg caattatctc caagaacaaa
     7321 acgcctgtta tgcttaatat ctttagtttg atttgcattt gtcttaattc tgccttttat
     7381 tcgagtagtc ttttcttcgc caaattgccc gaggcctacg cttttttaaa tccaatcgta
     7441 gatcttatgc cagtcatacc tttgttcttt tttctcttag cctttgtttg gcaagctgct
     7501 gtaagttttc gatgagatcc ttaatcttat tctagaaaat gaatgcttta ttcgagaaaa
     7561 attataatta attataacaa ttaataaaag taaatttgtc ttacactatg aaccctcgat
     7621 tcaaacattg aaagtttgaa agtcttggtt ggatagcttc gagaaatcca aatctggctt
     7681 accccgtatt ccccattctg cccttttgaa agaccctaat agggttaagg ttaggatccc
     7741 ccgcaatatc taattggagg tatgaaataa atttttgtta atggaggatc tattctcttt
     7801 tctcattttt ttttttccaa aaaaagatct tggagattgt gtaatgctta ctctcaaact
     7861 tttcgtttac acagtagtga tattctttgt ttctctcttt atctttggat tcctatctaa
     7921 tgatccgggg cgtaatcctg gacgtgaaga ataaaaaagg gagttttcat tttcattgct
     7981 tgatttttaa attttcttag gattttttat ctattccaca tggttaacgt taaccaagaa
     8041 acattaaaaa ggattggcga aatttgaaag agaaatcaaa tatcaagtca tcaccaaaaa
     8101 cggaaagaga gggattcgaa ccctcggtac gaataactcg tacaacggat tagcaatccg
     8161 ccgctttagt ccactcagcc atctctccca attgaaaaag ataattacta tgttacatta
     8221 cacatgaaat aaggcttgaa aaagtatttc tttctcgttc tttatcttat ctatagtcta
     8281 tctacaactt ttattatcaa ttacagttag ttcaagtaag agatcgaaag attcaataga
     8341 aaaaacagaa agaagacccc tttgctttga ttttgctcga aagggtcctt tttattcccg
     8401 cggcctggct tggtaagtac ctagccgggc ctttttttgt tccaacgaat cctaggtttc
     8461 tctaattaaa aaaaggaaaa gggggagggg ttgctattaa agcaacaaca aaaagacgaa
     8521 gggctgtttc cattattatt attagattag attagataaa agaatataac atcaatacgt
     8581 catttagttc ttttttcttt cttttttatt tttgaatccc cacgaaaaac gtcaacactc
     8641 tcattttcag gattctttta tgatcctgtc ttgattagcc caaattagcc ctgttcgaca
     8701 aaaggccttt tgtatataat aatcgcattg tagcgggtat agtttagtgg taaaagtgtg
     8761 attcgttcga gtaaccccct taaagagtta aggggtcttt tcggtttgat tcatattccg
     8821 ataaaaaact ttatttctta aaaggattga atcctttacc tctcaatgac atattggagt
     8881 aaaaatagaa attatcgtaa tttgtatcca aggatcgctt aaaaattttt aaattaggtt
     8941 atgaaattgc gaaacataat tattcaattg gatcaatatt tccaattgac tgagtatgag
     9001 taaaggatcc atggatggag atataaaagt agatttctaa tcgtaactaa atcttccaat
     9061 ttttttttat tgtagaaaat aaattgaagc aaaatagtat agctattaaa ggatgacttt
     9121 agtttactag agttatcgac atattatttt agctcggtgg aaacaaaact tttttcctcg
     9181 ggatcctttc aaatagaaat agaaaacgaa gtaactagaa aggttgtcat aatcatcttt
     9241 tttctagagg gatcatctag aaagcgaatc tgtttgaatg tattcaaaca aagagctgac
     9301 atagatgtta tggatagaat tctttgtaat ttatttcaca tcttagatct aggaattttt
     9361 acatcttcca taaaggagcc gaatgaaaca aaagtttcat gttcggtttt gaattagaga
     9421 cgttcaaaat gctgaatcga cgtcgactat aacccctagc cttccaagct aacgatgcgg
     9481 gttcgattcc cgctacccgc tatattgata tatcctataa aatatataga ttccttatat
     9541 actctaatag actctaatta ttaattagaa tttattcatc attgaatata gaatatacaa
     9601 ttttaaataa tatcaatgaa agcgtccatt gtctaatgga taggacatag gtcttctaaa
     9661 cctttggtat aggttcaaat cctattggac gcaatttatt tccatatata tatatatata
     9721 atatatatat ttatatttcg atattaagaa gtctttttga aagacttgaa tgcgagacgc
     9781 tcaattatcc cttttagaac ttttataaaa gcttttatac ctgttcctga agtagaaaac
     9841 gttccatctg ttcctgaata gcttctttca aaagggcttc tgcttcctcg gtgaatgtct
     9901 tggtagaaga tattatttct tgaaactggg gtttatttgt ttttaggtaa gtacgtaact
     9961 caacaagaaa tttccttacc tgtccaattt ctaatgaatc aagataacca tttgttccgg
    10021 tataaatagt cattatctgt tcttctaccg caagaggggc ggattgggat tgtttaagca
    10081 attcacgtaa ccgttgacct cttgccaatt gattctgagt agctttatcg agatcagaag
    10141 caaattgtgc aaaggcttct aattctgcga attgcgcgag ttccaatttt aatttgccag
    10201 caacttgttt catagcttta atttgagctg cagatcccac tctagaaacg gagataccca
    10261 cattaatagc aggtctaatg ccagcattga atagatcggc agataaaaat atctgtccat
    10321 cagtaatcga aattacatta gtaggaatat aagccgaaac atctcccgat tgagtttcaa
    10381 ctattggcaa agcagtcata cttccttcac ctaaaagaga acctaattta gcagctcttt
    10441 ccaaaaggcg tgaatgcaaa taaaaaacat cccccggata agcttcgcgg ccaggcggtc
    10501 ttcgtaatag aagagacatt tgtcgataag cttgtgcctg tttggaggga tcatcataaa
    10561 ttattaaagt gtgtcgttta cggtacataa aaaattccgc cagagcagcg cctgtataag
    10621 gagcgagata ttgtaatgta gcaggagaat ccgccgtttc agctaccaca atagtgtatt
    10681 ccatcgctcc cctttcctgg aaattagtca ctacctgagc cacagaagat gctttttgac
    10741 caatagctac ataaacacat attacatttt ggccttgttg gttcagaatc gtatctgttg
    10801 ctactgctgt tttaccggtt tgtctgtccc caataattaa ttctcgctga ccacgcccta
    10861 taggtatcat cgaatcaata gcaataagcc ccgtttgaag aggctcgtat acggaacgtc
    10921 gtgaaataat acccggagca ggagattcaa ttaaccgata ttcagaagct gaaatttcac
    10981 ccctaccatc aataggttta gctagggcat ttacaacacg acccaaatag gcctcactca
    11041 cgggtatctg agcaattctt cctgttgctt ttacagaact tccttcttgt atcagcaaac
    11101 catcacccat taatacaaca ccgacatttg ttgattccaa attaagagca atacctactg
    11161 taccctcttg aaattctact aattcacccg ccattacttc atcaagacca tgaatacgag
    11221 caatgccgtc acctacttgc agtacggtac cggtatttac aatctttact tctctattat
    11281 attcctcaat tcgctcacgg ataatcttac taatttcgtc ggctcgaatt gttaccatga
    11341 gtttttctta cttagttttt gaaaaaaaaa aataatacct agagtcgaag gactaatcgg
    11401 ttattgcccc caacatgcca atattggcac gtatcgtacg taaatgtaac tcattgttca
    11461 aacaactgct caaagttcct aaagcccctt gtaaggcttg ttggaaaacc cgttgtcgga
    11521 cttgattaat cgccctttgt tgttcaaaat gaatagtttc gtttttgtaa ttttctagtt
    11581 gtttcaaagt cttagaagtg gaattaataa aattaaatct ttctcgctct atctcagagt
    11641 atccattgac tcgaaactga tctgcctcca tttccacttt tcgtaagcga gtccgggcct
    11701 tttccagctg ttcaatggct cccccacgca gttcttctga atttcgaata gtattcaaga
    11761 tcctctgttt tcgattatct aataaatcac ttaatgaaag tagattctct ttccattcat
    11821 ttaaaaactt ccatgatccc ttcccgaacc aaacatgaat ctttcgattc atttggctct
    11881 cacgctcaat atcttttttt gaatgtaatg agcctatcct ctactctctt catattccaa
    11941 aataaaaata tcaaaaccaa tcactaatcc aaaaccaaaa aagccagagg actcttctga
    12001 ccaaacaaaa atatgtaatt gtcagcaaag ttgtttcttt tttttatcca aaaatccaaa
    12061 aagggttttc ttccttgaat acacaataca taggtcgtca attcattatt ggataaaagg
    12121 gggtttcatc ccaattttta taataagtgg ttcaaataat tttatccata tgagtgttct
    12181 tatatagata aattattcat tttgaaagca tctctatatt catattgata ttgtggtaga
    12241 aagagtacca tgctgcgtct ggacttcaaa cgatttagct ttaaccatag ttaatggtcc
    12301 cccttttttg gttgatagag aatcaaagcg gatttaccaa cgaatcacga aatgctatgg
    12361 ttcttgcata tgatttcttt attcagaagt cattcgtgag ataatgtacc tccttttcct
    12421 agttataaca taaaaagtac agctggttag atccagccta ttcttgaaat aaacaactcg
    12481 cacacactcc ctttccaaaa aaaaccaata tcccaagcac tacacttaga tttattagat
    12541 ttgttgctaa aatatcggta ttaaacccga aactcccggc ggacggccag tggcctaaag
    12601 aaacgaaaga atcggttaca tttttcatat gatctcctct tatagataga ctagaacaga
    12661 gttctttttg tatcgccctg cccccctttg atatatatat caatttttag aaatcgagcc
    12721 aaaaaatatt cgatttataa atggcgaatt acccccttta tttaaactct tcctaaaaaa
    12781 taaaaagggg tttccttaga ctacgaacgg gaaggatgaa agcgagtgag tatgctaatt
    12841 cctcatccaa aaataagccc ttcccgcggg ttattgcttt ttcgaattta taagattaaa
    12901 caaaaggatt cgcaaataaa agtgctaatg ctacaaccag gccataaatt gttaaagctt
    12961 ccataaaagc tagactaagc aataaagtac ctcgtatttt tccctccgcc tcaggctgtc
    13021 tcgcgatacc ttctacagct tggcccgcag cagtaccttg accaactcca ggtccaatcg
    13081 aagcaagccc tacagccaat ccagcagcaa taacggaagc ggcagaaatc agtggattca
    13141 tgataagttc ctcatacaaa aaaaaatggt taatgataca gtcagccgat gaattctaac
    13201 ttaatcatta catcgctaca attcatccag tcgaagtttc aaattgaagt aataatctta
    13261 ttcaaggata aaaactactt tacttcgata tctctttttt agttcctatc gacaaagtct
    13321 ttgcgaatcc gtacgacttt cgtccgtcca tttctttgtt ccgaaccatt ctttgaattc
    13381 ttcgattttt ttcttgatgt catctgttta ttgattcaac tcacagtccc agaggatacg
    13441 gaaggacttc tattggaata gccatcgaaa tttctagtag tagggcaatt tgaatatatc
    13501 tttagttcat atataactag tcaatattta atatcaatca cctatacatg tctttcttcc
    13561 ataacgtaaa ccaactcttc attcatctta gattcaatca aattcgagaa ttatgcgtcg
    13621 aaaaacaagt tgatttatag cagcatatca ctttttacat ataatatacc tacaagaacc
    13681 cccctctccg atccgaatca ccctattttt tctgaatccc ttttttgttt gtaaatactt
    13741 cttccccttt ctttatcatt ctcccggatg gaaacaatct aaataaacaa attgcttaga
    13801 ccgaatcatt ggatataaat atcattattt gattgatcta agttcaggca atttattatt
    13861 tctgaaaatt ttattttggt gtcaatcgat gaagaaaata aactgaaagg ggaatcctta
    13921 tatagagcac cccccttttt tactcacagg tcgttaaacc cacaagaatt cttattcaaa
    13981 ttatgattcc gaataggaaa tattaggatt ggccgaccaa caatataaaa cgaatatcta
    14041 ttcaggagag aatggtataa taaaaatata agtggaccaa ccaaaaattt gaggaaaaag
    14101 atcttttaga tctccttccc tttttttatt ttacaactct ctactctaat atctttggct
    14161 atatactcta gattgcatat attgagttgt atatttagat ttcctaatta gaattagatt
    14221 ctattttttt tgagccgcgc atacattgcc ttgggataag ctcaaaaaga atctttcaaa
    14281 aactagtcaa tggtgtccct ccatggattc ccctatataa gccgcggcta aagttgcaaa
    14341 aatcagagct tgaataccac ttgtaaataa tccaaggaac atgacaggta taggaactac
    14401 taaaggtact aaagaaacaa gaacaacaac tactaattca tcagctaata tatttccgaa
    14461 aagtcgaaaa ctcagtgata aaggctttgt gaaatcttct aagatgttaa tgggtaaaag
    14521 tattggggtt ggttgaatat atttcccgaa ataacccaat ccccttttgg taagacccgc
    14581 atagaaatat gctactgacg tgagtaaagc caaagcaaca gtagtattta tatcattcgt
    14641 gggtgcggct aactccccat gaggtaattg tatgattttc caaggtaaaa gcgctcctga
    14701 ccaattagaa acaaaaataa atagaaacat tgttccaata aaaggaaccc aggggccata
    14761 ttcttctcca atttgagttt tactcacatc tcgaatgaat tcaagtacat attcgaagaa
    14821 attctgaccg ccggtcggaa tggtttgtgg gttccgaaca gctagagtag ctgaacctaa
    14881 taagatagca attacaaccc aagaagtaat aagtacttgg ccgtggactt gaaaacctcc
    14941 tattttccaa tagaaatgtt ggcctacttc cacaccagaa atatcgtata acccatttag
    15001 tgtgttgatg gaacaggata gaacattcat attgccctct gaaaaaatat agctttaaat
    15061 aaaattattt tgattcaaac ggcgctttct ctacgtgact gcttgaatcc tatatatata
    15121 tttataatac caattcaatt cttgaatata acgaatcaca taatatcccc agttttttat
    15181 ctcttttttg agatctaaaa agaatacctg agattcataa aaagtaactg attacagaac
    15241 ttacagagct ctatgaaatt tccaaagtaa gttaagtttt ttatcttatt attaattatt
    15301 attattatga atatgaatta cggatttctt atatagctag aacgcccttc acgaattgcg
    15361 aatactaatt tgttaagaat taatcggatt gaagatatag cgtcatcgtt ggctggaatc
    15421 gaaatatctg caagatcggg gtcacaattt gtatcgatta aacaaattgt tggaattccc
    15481 aaagtgatac attcttgaag ggccgtatat tcttcgtgtt gatcaatgat gattacaata
    15541 tctggtaacc ccgtcatata tttaatcccg cccaaatatg tttgcaagtg agataattgt
    15601 cttttcaaca cggccgcatc tcttttcgga agacggtgga gtctccctgt tttttgttct
    15661 gttctcaagt ctctaaactt atgaagtctc gtttctgtag tggaccaatt cgttaacata
    15721 ccgccaagcc attttttatt aacataatga caccgagccc ttattgcagc ccatgctact
    15781 aggtcagctg ctttattttt agtgccaacg attaagaatt gttttccctt acttgctgca
    15841 tcaaaaacca aatcacaagc ttctgataaa aaacgagcgg ttctagtaag atttataata
    15901 tgaatacctt tacgctttgc agaaatataa ggggccattt taggattcca tttcctagta
    15961 ccatgtccaa aatgaactcc ggccttcatc atctcttcca aatcgatgtt ccaatatctt
    16021 tttgtcattt ctccccacac ccccctctta aaaaaaaaga gacgagggta tcctaaaata
    16081 aataattgtt ccgatggaac cttctcttct accgcaaatt ggccgtagat atatgaccta
    16141 agccattaca ttattccttt ctattcgtta ttatcatttt tactattact aaatgaaatc
    16201 aaatgttttc aaataaaagg ctgactcccc ttttaggaat cattaaatcc tatcctatac
    16261 ctataaatga ttgttctgat gtatcatgga aattctttga aaggcaagaa tcaaaagatt
    16321 ttctgtggtg gaacaaaata tctctcattt ccccctcaaa tatattatta tttttggttt
    16381 ccaaggcaat gttgttatat tgtctcgaag ggtgcaccaa tccctggaat ccggtaccaa
    16441 cgggtatcat cccccccaga acaacgttct ctttcaggcc tttcaaccaa tcgatacgac
    16501 cccgtagagc tgcttttgct aaaactcgag cagtttcttg aaaactcgct tcggatatga
    16561 aactttgagt attcagagat gcttttgtta ttcccaataa gacggctcgg taacagatcg
    16621 cttcttccaa agcacgcccc attcgttccg cccgtaacaa tccaataaat tctccgggta
    16681 agaaaacatt tgacatccca tcttctgaaa ccaacacttt tgatgttatt tgacgtacaa
    16741 taatttctat atgtctatta tggatctgca ccccctggga tcgataaacc ttttggatct
    16801 tattaaccaa agagatacga ctttgcacta tagttagctc agcaccaatc aagaaccccc
    16861 aaggaattcc aagagttctt gttatacatt cgttccaacc ctcaaccctc ttttcgagat
    16921 tcatcgatat tgaatcaatc gaacgcactt ctaacacctg ttccactttt ggaagaccct
    16981 gcgttatatc accagatcgt gatttttcat atataaatgt aactaatgta tttccttcgt
    17041 aaaggatttc cccataatgt ccatgaaccg ttgctcctgg ggtggccaaa taaggcttag
    17101 cggatcgtat tactacagaa tccattttaa caattagaac ttgacccgat ttgaggtatg
    17161 gtccgttttt ggctatacat acattttcac aaataaactg cccaagactc attattgtag
    17221 acgtctcttc acaataattg tgctgaagaa aataccaatt taaattgaat ggattcaaaa
    17281 taatgttact gtacgaacca gaattataaa tttgaccaat ttcatccatt aaaaaatatt
    17341 taagtacttg aaaggtctgt tgtaagttgc caagttgcaa atagttagtt accaagatct
    17401 gattataagt tattaaatag gaaaatgaat aaaaattcac agtttgaaag gctgttccta
    17461 aagggcccaa gaaattccta attggaattg ggggagcttt tttaattgat ttttttataa
    17521 aattgtgata ttttacatcg ttgaatgggc ccattcgaaa acaattggag gatgacaaaa
    17581 ttatcaaaga ttggtattcc ttatttttat tcaacaatgt atgaatagtt ccttggtttt
    17641 gattaaggga ttctttaatc cttgcgttgg aataatagaa aaaactggaa gaaaagggat
    17701 tgatattggt gcaatctgat ccattctcag agataaatcc tgaacccgaa agatcattcc
    17761 tttttgcggt atacgaaata ggggatttca ctaaatctat ttttataaaa tctcgaatca
    17821 aaccatttat ccttatttca acaaaggaag tacgggtctc ttcgatataa gaactttttt
    17881 tgtcttgggt acaatttaat actaaacaag tcctaactaa ttgaatactt ttgtcattaa
    17941 tttcccgaat tggtttgcca tttccataaa gtatataatt gacaactcga agttgcacat
    18001 tatccatttc ctgcaacaga tccgggggga aaagtcttac taaatttata ccgtctgtta
    18061 tttcatatgt gactacaggt cgaaccaaaa caaaatactt tttcttggta ggtgtgatcc
    18121 gttggacata gatccagttt ttactttttt tggattcttt cgaatttgtt tttcccgttc
    18181 ctggtcgtat caagacacca ctatgtcgag atatcttatc tgtctctcca ggaaaatgga
    18241 tatctccaga aaagattttt agttcaattc tttttttttt tatctccact ctaaccaatc
    18301 cgcctactcg gcttcttgta gttaaagcta tttgtgtatc tatcccaata agactattgt
    18361 tccgtaccat tatggaagaa gatccaggta agatatgcac ttcctcggga atgaaaaaga
    18421 accgatccac ttttatttgg tattttggcc taaattcctt gactcctcga tactcaataa
    18481 aatcctcttt tttggcgatt ggatagactt ctatagtgcc gtatttagta attcccgaac
    18541 tctttcttct gtatcgagga tcatcgaaaa aagcaagaat actatttcta cgaaaaatac
    18601 catttatggg tatttcgatc gagatacccg aaaggggcgt tagttcgttc tcgcgttctt
    18661 gaattgattg gagtggaata atgaatcttt ttcttcgtct ctttgccaat aaatcataat
    18721 cggcgtatag aatggtcgga tatttgagat tacaacgaac aattcgatta agttctgaat
    18781 aatcagggcg tttttgttct tttttaccat aaaaatccga actaaagaat ttgtgtctca
    18841 cttgatcatt agttactgag aggttagaaa tagatctttt cttgacagaa aaagaacgag
    18901 cgtttgtttg atcttgatcc ttgtggatcg aaagggagat tagatcagat ctgcgcggct
    18961 ctcccaataa tatccataaa tgacttgttt ttggtaagag atgaacattt ccatacggaa
    19021 attcaggtgc atgatacacg tcggtattcc agtgcatttc tccctctgaa tcagaataaa
    19081 tatgttttcg aaccttctct ttaaaattca aagtcgatgt tcctgcgcga atctcagcaa
    19141 tcacttgttc tgattctaca tattgatcat tttgaactaa aagaaagctt ttgggtggaa
    19201 tattcacatt atgtagaata tcctcacttt caatagttac atacaagtct atagaacata
    19261 gaaaagcggg atgcccgtga cgtgtacgtg tcggatgaac caaatcctca ttgaatttga
    19321 tttttccatt agaaggggct cgtacatgtt ctgcagtacc ccctgtgaat actccgccgg
    19381 tatgaaaggt tcttaatgtt aattgagtac cgggctctcc aatagattga cccgcaataa
    19441 tacccacagc ttctcccaat tcgaccaggt caccgtgagt aggacttcgg ccataacata
    19501 attgacagag ccacgatgta ctcctacaag taaagggagt tcgaatatat atgggttgtg
    19561 ctcgaaaggt tatgaattga ttgacaagtc cagtaccaat atcttgattt ctagtggcaa
    19621 tacatcgtgt acccatatat atatcatccg ctaatacacg accaattagt gtttggataa
    19681 aaatattttc cggcatcatc ccgtttccaa gactcacaga aatacctcgg gcagtgccac
    19741 aatcttttcg acgtacaaca atgtgttgaa ctacttcaac aagtctgcgc gtgagatatc
    19801 cagcatctga agttcgtaca gcagtatcca caactccctt acgggctccg tagcaagaaa
    19861 taatatattc tgttaaagag agtccttcgc gtaaattgct ttgaatgggt aaatcaatca
    19921 tttgcccttg gggatccgac attaatcctc tcatacctac taattgatgt acttgagacg
    19981 catttcctct agctcctgaa aaagacatta tatgtactgg attaaaaggg tcagtcatcc
    20041 taaaattagg attcatttct tgtcgcaaaa attcacttgt agcataccat atctcaatgg
    20101 attggcgtaa tttttctact gcatgtacat tcccataatg gtggtgtttt tccaaaatga
    20161 aactttgttg ctcagcatct tgaaccagcc atctcttaga tgggattgtt aaaagatcat
    20221 caattcctaa tgaaatggat gtagcagtag cttgttgaaa acccagagtc tttacttgat
    20281 ccaggatgtg tgatgtatat gccattccga agtgatctat taatctccta ataagtcgtt
    20341 tcatggcagt tccgtctatc actttattgt gaaaaaccag attggctcgt tctgccataa
    20401 gtacctccat attccgctga gtagaatttg acaatgagtt tgaacataag tacttctata
    20461 ttccgccgag taggatttga caatgggttt gagtcagtga ttggaaaact tccttttctc
    20521 gatcttaatt cgcgtataaa ttccggaatt cccgtcctag tggaatcgga gagacataaa
    20581 ttataactgg tatcatagaa ttacaattac ttagtttacg gaccatatca acaggcctga
    20641 caaaacccct gtatagcttc ttcgatttct cgataaatcg aaatatgacc aacagtagtt
    20701 cgaatataga tagaaagaag tttttttttt atacttctta ctattagata ttgcccataa
    20761 atatcataat aggtacccaa agattcatag tgaacttcga gaggaacttc tcttgcagca
    20821 ataacgcgtt gatctagccg ccaccggagc cacaaaggac tatctaaatt gattcgtttc
    20881 tgccgataag ctccaattgc atcataagaa ttacaaaaaa aaggttcttt ttctttcgta
    20941 tacttatagt tattcgcata aattctttta ttttgatagt ttctgtgatt agatggatta
    21001 tacctattta cacaaatacc tcgacgattc ccgctagtta agacatagag tccaataagc
    21061 atatcttgag ttggtacgga aataggatcc ccaatcgccg gagataaaag gttaatatga
    21121 gaaaacataa gtaaacgtgc ttccgcttga gcctcaaaag ataaagggac atgaacagcc
    21181 atttgatccc cgtcaaagtc tgcattgaat cctttacgaa ctaatggatg taaacaaata
    21241 gcacgaccct ccactaaaac aggctggaat gcctggatgc ctaatctatg cagagtaggt
    21301 gctctattta gcaatacagg atgcccccgc ataacttccc gaagtatttc ccatacaatg
    21361 gttttttttt cccgaatttt actcttagca actcctatat tcgaagcaat atgttgtcta
    21421 attagactac gaattacaaa tgtctggaaa agctctattg ctatttcgcg gggcaatccg
    21481 cattgatgta atgaaagtga ggggcccacg acaatgacag aacgccctga ataatcgacc
    21541 cgtttgccaa gcaaagtctc gcgaaatctt ccctctttgc cttcaattac atctgaaaat
    21601 gacttgtaaa ctttattatg gccgtccctc atcggttgtc cacggattcc attatcaaga
    21661 agtgtatcca cggcttcttg taccagtttc tcctgacaca ttactaattc tcctggcgta
    21721 gatctacttg ttgttaatag gtcggtaaga gtattgttcc gatagataac tcttctatag
    21781 agttcattaa tatccgagct cattagttta cccccgtcta tctgaacgat cggtcttaac
    21841 tcaggaggaa ggacaggtaa tagacacaaa accatccatt ctgggtttat atttgttcga
    21901 ataaaatgct tcgcgaattc catacgtctg accaaaaaat cctttcgtct tccaactttt
    21961 cgatcttccc actcattccc tgtgggaccg tcttccccca actctttcca ttctactaat
    22021 gaagaatcta taataatccg taagtctaga tcggctaatt gttctcggat agcacctgct
    22081 ccagtcgaga tctctcgatt tcgaaatgta tcgaagcctt gggtagtaaa aaaaagcggg
    22141 atgctgtatt tccaggattg gatttcatat tcgaacaaac cccgtaatcg taagaaagtg
    22201 ggttttttag ctatgggcct agcaaaacaa aaattgggat aggatcctct ataggatatc
    22261 cccccttcaa aaccggacat gaaagtttcc cttcatccgg ctcaagtagg tacatcaaaa
    22321 aaagataagg agttcaaact tttaaattcc agagcccccc ccccaaaaaa aaaaaagatc
    22381 tactctttac tcaagttccc agcgaagacc aaggaggttt tccttaatta cggcttcctt
    22441 tatatttaga ttttttgaat tctttatttt tattcaaaaa taaataaata taaataaaat
    22501 gtgaaattat tgagtagtct actccccccg aatgatgaat cccgtaattc ttaattttaa
    22561 ttaaagtgag taccttggaa ttcataaggg atttacttgt ctatgtaccg ttctggtaaa
    22621 tcttttaggt cccgacttca cctcgacggt tatgccatga tgcccttaaa gtctatatgc
    22681 gatggataga ctactgtaac catgacatat tttctatttc cttaatttat ttctaaaaga
    22741 aaggaacagg ttaattccac aaaagaaaaa gtctttttta cgaggtataa ctaaaaatgc
    22801 ctgttttttt gttacgaaat cgaccataga taaattcccc ttgttatttg ggagtattga
    22861 atacacccta aattctgagc ttcatgttac tcctcctaag ctacatgtca gggccaaggc
    22921 atcccggttg gattgaatgg gatgacagag tttcattccg aatcgtctgt aaaatcagaa
    22981 tttcgatcaa atcacacatc gcagtatact aggccttcta attctttaag aggtttatct
    23041 aaaagattcg caatataact aggaagacgt ttcaaatacc acacgtgggt tactgggcat
    23101 gcgagtttga tgtagcccat ttgatatctt cgtatccgag aatcaataaa ctcaaccccg
    23161 cattgttcac aaaatttccg gtattttttt ttatctccga ttactcgata atttccacaa
    23221 gcacaaattc cacttttgat aggcccaaaa attctttcac aaaataatcc atctttttcg
    23281 ggtttattgg ttttgtaatg aaaagtataa ggttttgtca cctctccaac tctctctcca
    23341 ttcgggagga ttttattcgc ccaagtactt atttgttgag gagaaactga tccaattcgg
    23401 agttgttgat gtttatactg atcaatcata gaagaaaagt tgtgattcat tccgattaag
    23461 cttccttcct tttaatcttg aaagtcttct cagatacaaa gaaatgattc agttccagag
    23521 ccaaagatcg tagttctcga acgagcaatc gaaaagattc tggagcatcc tgaggattag
    23581 gtattgctcc tccaatgata gtagtaccaa gtacctcctg gcgagctcta atatgatccg
    23641 atttataagt aagcatctct tgtaaaatat aagcaacacc aaacccttct agagcccaaa
    23701 cctccatctc tcctacccgc tgcccgcctt gcttggccct tcctctaagg ggttgttgtg
    23761 taacaagtgc ataatgtccg ctggaccgtc catggatttt atcatcaact tgatgaatta
    23821 atttcaagat ataaggcttt cctattataa caggttgttc aaaaggatcc cccgttcttc
    23881 catcaaatat tttgcttttt cccggatact cgggttcaaa tacccatgga gtcgccgttt
    23941 gcttactggc ttgatataat tcagaaaaca ctagttttct cgaagcttct tgttcatatc
    24001 tctcatcaaa aggggctatt cgataatgtc tgtctagtag accccccgct aacccgagtg
    24061 aacattcaaa tatctgccct acattcattc gtgaaggtac ccctaatggg ttgaagacca
    24121 tatcaacagg tcttccatct tgcaaataag gcatatcttg tctaggcaaa atttttgaaa
    24181 tgataccctt atttccatgt cttccggcta ctttatcgcc taccttaatt tcacgtttct
    24241 gtgaaatata tatacgaatc gtttctggat tataactaga acctcccctt ttctggatcc
    24301 atctcacatc aataactcga cccctaccgc ctataggtag ttttagacaa gtttcttttg
    24361 aagtagatac ctgaatgcca agtatggctc gtaacaatct atcctccggg gcatacgacg
    24421 attctttcac catttggggc gttaatttac ctactaaaat ctcacccgtc tctacccaag
    24481 atccgagcat tacaattccg tttttgtcta aattgcgtag taaatgagct tctaaatgcg
    24541 gtatttcctt agtgaccctt tcggggcctt ggcttgtcac atgagtttga atttcatatt
    24601 ttcgtatgtg aaaagaagta taaatatctt cataaaccaa acgctcgcta atgagcactg
    24661 catcttcaga attgtaaccc tcccaaggca tataagctac taatacgttt ttccccaaag
    24721 cgagttcgcc accaactgta gcggcgccat acgctaaaat ttgtcctttt ttaatgtatt
    24781 tacccctctg aacctggggt ttttgatgca tacaagtatt tttgttagaa cgttgataca
    24841 taactaatgg aatgtttaga gtatctccat tacccgataa aaggatcttg tcagtatcgg
    24901 tataaatgac ctttccttca tgttcggcta tagcaagaac ccctgaatct agagccgcct
    24961 ggcgttccaa cccagttcca acaatacact tctcggatcg agaaagagga actgcttgac
    25021 gttgcatatt cgaactcatt aaagcccgat tcgcatcatt atgctcgata aaaggaatga
    25081 gggaagctcc aatagaaaaa tattggaagg aaaaaatact tcgaagatga acctgttccc
    25141 atgcaatagt caggaattct tgacgatatc gagctggaac aacctgttct tcctgaagac
    25201 cctgattcaa ggccaaagga tttcccgccg ctaccatata gtattcatct ttacctggcg
    25261 ataaataaag catccgtgcc ccttttgatc tatgagaaat ctcataaaac gggctctcta
    25321 gggatcccca acgaccgatc ttcgcatgaa ttgctaaaga tccaataagt ccaacgttta
    25381 ttccttcaga cgtgtcaatt gggcaaatac gcccataatg actaggatgg atatctcgta
    25441 ttcgaaaact agcagttcgc cctgtcaatc ctccagggcc caaataactc aactttctcc
    25501 catgaactat ttgtgtcaat ggattagttc gatccaaaac ttgagataat gggtgtaaac
    25561 cgaaaaaaga ttcataagta gttgttaatg gagttgaagt taccaaattc tgaggagccg
    25621 gtatcaattt atgcctaagt gctccaccta tagttcctcg aatcacattt tctaaacgaa
    25681 ccagagccaa tcctaattga tcttgtataa gatctgctac agaacgaatg cgtttatttt
    25741 tcaaatgatt catatcgtca agtgtaccca ttccaaattt cattccaatt aaatgatccg
    25801 cggctgccaa tatatctcgc ggtaacaaaa atgtattgtt ctgggatata tcaaggtgca
    25861 atctccgatt catatttctt cgaccaatct ttcctaattc acatttttgt tgaaagaatt
    25921 tcttttgtaa ttccttacat aaggattcag aaaataccgg atctccgcct acacaagcaa
    25981 attgttggta aaactccaaa atggcatttt cttttgaccc tatttttttt ttttccttat
    26041 cagtcagaaa agataaaaat atttcaggat agtaaacatt ctctagaatt tctcttagat
    26101 tcgaacccat agccgatgat agaactagaa tagatatttt ttgtttccta ctcacacgag
    26161 cccatatcct tgcttttcta tcaatctcta attctaatct tcctccccaa tccgatatta
    26221 tggtgccggt atacaccgaa attccattat gatccaattc ggaccggtaa taaataccgg
    26281 gactttgcaa tatttgattg atcacaattc tatatattcc atttactata gaagttccca
    26341 gagaattcat tagaggaatg tttccaataa aaatcgtttg ttcttgcata tccctactgg
    26401 ttttccaaat gagtcccgcg gatatatata attcagaaga atatgtgagt gatttataca
    26461 cagcatctct ttcttttatc aacggttcta ctaattgata tgtttccaca aataattgaa
    26521 attcaatttc ttgatcggta tcttcaattt ttggaaactt ataaagttct tccgtcaagc
    26581 cctgatccat gaacctacaa aatccttcaa attgtatctg attaaagcca ggtattgtag
    26641 acattccctc atttacatct cggagcattt tgcatttccc atttataaaa tataaaaatc
    26701 ccattattcg ctcattcttc atggaatcat atagatgatc tagcaatgat ggaattttta
    26761 ttatgtttac tgaatcgcat gaaattgaac ccaactccat atctggaata gaatgtatga
    26821 aatacgtatt aactatgaac gggggaataa ataaaatttt ctactcaaat tggaatttga
    26881 gaaacagata caaatgtaaa gaaattccta aaacattcct ggaaacagaa ttctgctact
    26941 taggcttacg aagttatgta attttgtata ggatatcaaa atagattaaa tttctaccat
    27001 tattatgata ttatattata ttacatattc caatctgctt gaataccaga aaaatcaacg
    27061 gattcagcat ttgatctttt cgataagata aaaacataaa actcagaaac aatagaatat
    27121 agagtcgatt ttttagtact taaacacatt tatatttata gattccattg ttcaaagaaa
    27181 aggattcaca gagaagagat atgttttacc tatagaattt tgagtatatg ctaaggattg
    27241 tgaagtatat aagaggtttt atatttatta accagatata ggaggcagat atagatatat
    27301 cttctatcta tatataagtc ttccccttat attatccttt tattccatta aaattaaaat
    27361 tggaaacaca aaaatttcct gagaattgcc ttgagaattg cctatagtca acatatataa
    27421 ataagataac caattagata tctgtgtaac aattgatgtt ctggggttta catctaccca
    27481 tatatattgt tataattgaa atggaaaaat tgaaaataaa aaatactgaa taaacgctga
    27541 ttagttatgt atcatttttt agtttcttgt gtcattagga aaacaaaatt tgatattcaa
    27601 atccaagact cattcatgaa tttgcagcca ggagtcgatg gttaatggtt caaatttgac
    27661 atcaacttgt tttttaaaaa tccacatttt acttttcaat agaaaagtga ggggaaattt
    27721 ttaggcactg cgtttgtttg ttttgagatc ctagacaatc aatcgaagaa gtggattaaa
    27781 ttaaataaaa aagaagaaag aagaaagggc cccttttttt cataaaagaa ttaataaaaa
    27841 gaataaaaaa ggcttcaaga tataagtaca aaaaaagtgg ttcagtactc caaccttaag
    27901 caggaaaatt tccatctatt ttttttttgt attattttgg cgatatggcc gagtggtaag
    27961 gcgggggact gcaaatcctt tttccccagt tcaaatccgg gtgtcgcctg atcaataaaa
    28021 gactcgaaat ctattattca gttctgttga tatataactc aacctttttc cccggcagca
    28081 gaaaagggtt gtgcattcgg cctggggttt tataaaagac atctaggatt aaaaagattc
    28141 taatggtgga agggctatca cgacttccag atccccctct attatactac taactactaa
    28201 tgtagtgtat actagctgaa tcttaaattc cgttggatag accagatacg aaatctaaaa
    28261 aaattagcag tttcggtgtg taaagaccgg aagagccttt atctacataa tatacataaa
    28321 tataaatata cttaataata agagtactta ctatatatct atacagactc acgagaattt
    28381 atgagcgttc acattcaata ttagactgag tggaaaataa aattaacttc tctagagata
    28441 aaaacgggca aaaagagcag gcccctttat tcctatacgt tccatacgta acattccctt
    28501 aaggcgtaat tgcctatttt acttgtgttt agtctttacc aattagaagt cgtataggaa
    28561 tttagtagaa gttattggga ttagttcatc aacagtgttc ggtcagagtc cctttttgac
    28621 tctgcgccgt tgattcgact attattaatg agcaataatg gaataattcc ttcatagaga
    28681 taggggacat aattcacatg gatatagtaa gtctcgcttg ggctgcttta atggtagtct
    28741 ttactttttc cctttcactc gtagtatggg gaagaagtgg actctagagg tactacgaat
    28801 tgaattgatt tagaaatctc aaaccatatc aattgtttta tagatcgttc tgcaacatgt
    28861 tttgaattat ttaaaaaata tcttcattta ggacttacct tacattggat tctagtggag
    28921 taatgtattt tatgaataaa attctttcaa tcaaagagat atttccagga ttcccatatt
    28981 agtatctcga aagcaagggg atacagatta ttggaatttt attccaacca aataaattcg
    29041 tcctaaaatt tctatttcaa tgaacgggct cttcccataa ttttagtttt agatggatac
    29101 taaagaaggc ccgacccccc cctttttgct tccctcttta cttttttctg ctcaaaaaga
    29161 aaaattttaa gtgtatacac gatttctatg agaaaaaatt aggcatagta agtgtataaa
    29221 gttgtacttt atacactaca ctaaaaataa aaataataga tatggtaaga aagaaatata
    29281 tatttctttc ttactatact atagtatcgg atctgataga atactgtcga ttctagtccg
    29341 ctcatttcat ttaagatgcc aaattggaat aattttccct tttttattca atctttgata
    29401 agaactcaga agtcaagttt cattcaaatt aattaatcct ttttattttg attttgactt
    29461 tctgttttta cataaattat aagcagaaaa gcagtaggaa ctagaatgaa cagtgcagta
    29521 gcaataaatg caagaatatt tacttccata atttcatttt ttttttactt cacaataact
    29581 cgggatttaa tcccatagag atgataaatc tttcgcctgt aaattcaatg aatgaattat
    29641 ctctcaatga tcttgaatcg gatcaatatc atgaataaca atatctgagc tatcaaataa
    29701 attcgtcgtc gcgaattgaa tagtataaca taggaagatc ttttatccat actgaatcca
    29761 aaataggatt cccaatccaa tcaaaaatta cttttgaata aaagatcttt ttttaaactt
    29821 cccattagaa attggggtta tacaaataaa accggagtca gaaggggata ctttttaagt
    29881 tagaaagtat tctataaggg gaattctgtt aagttaaatt aaatacattt tgtattgtac
    29941 aaaaaaggaa ttccattttt gtatgtgcgc ttgggaaaca tagagtcctc tattccatct
    30001 gaaaagcgga ttcattatct cttggaatat tgactatcgt gctcccagca attataccaa
    30061 tctacatatg gctttatact accaaccagt actagttgaa ttaactaaaa tccccctatt
    30121 tttttgtttg atgagaatgg ataaacgaaa agggaaagaa aaaataaccc cctcggaaat
    30181 gaaattttta ttcctgttca cttgttgaca taaaagggaa agatgttgga tgtacttatt
    30241 gaatctgtcg ggactgacgg ggctcgaacc cgcagcttcc gccttgacag ggcggtgctc
    30301 tgaccaattg aactacaatc ccggggaaat aagaagaagg gatctagcag acattttgat
    30361 tcttttttat tcttattcct ctgtatcggg tatttctgaa ggacaggggg gttataccat
    30421 ctcgggatat attggagaat tgttgggccg agctggattt gaaccagcgt agacatattg
    30481 ccaacgaatt tacagtccgt ccccattaac cgctcgggca tcgacccaga ctcaagaaga
    30541 gcccattggg gggggttatt ggtaatacat gatataaaaa acttcccttt atagtgtagt
    30601 accctacccc caggggaagt cgaatccccg ttgcctcctt gaaagagaga tgtcctaaac
    30661 cactagacga tgggggcata tttacccaac gtcctccacc gttgctcatt gtaagaatag
    30721 gttcttaata ttgtcaataa agtctacaga ttcaataagt acatccaaca tctttccgtt
    30781 tttcatcatt taatttagaa atcgttcatt tgattcgcta ttgtatatac atatagaata
    30841 tataaaatga atatgaaaac agtattctat tttatttttt attaataata taaattatta
    30901 aaaatagaat agctataata aattaatatt aattaagggc tatggattca tattaataaa
    30961 aaaaaatata tatatagaaa taatacggaa ggtagaattc tttcggggag tggtgcgtca
    31021 taaaataaaa agaaaaaaaa gaaaaggagg ctcccactac ggaaattaag aaacaaaaaa
    31081 taagagaaga gggatcaaga agttctcgaa aaatttttct attcctataa gaagctcgtt
    31141 cgggaacaag tagaacctat tcgtcacatt tttcgattaa atttattgaa tccatatcta
    31201 tgtcgaattg ataggtgtac atgtatcaat caaacgaatt tctttttgat cggttttgaa
    31261 acaattcatt gctagacttg ctagctaaat aaattttctt attcaagaat aagccactag
    31321 ctactatgaa ggtactgcat ggacttatgt atatatactt aaatatataa tatatgtaca
    31381 tggatccgtt ttatccatag agctactaat tcaggaattg aatcaaaagg gcccttttaa
    31441 ctcagcggta gagtaacgcc atggtaaggc gtaagtcatc ggttcaaatc cgataagggg
    31501 ctttggcttt ttcataaaac tacagccgta gtattcatat ttgaagcaag aattgagaga
    31561 ttttaaatag aacaaacaaa gtaaaaagta acccgcggta taaaaatagg ttatcatcct
    31621 actaaattag aattaattac agtataggag tttagtgaat aggtagaaag ttgaacatat
    31681 aggagtttat tttttcagta aattctaatc cagtaggatg ataagtcgtc tctggaatca
    31741 ccaaactttc attttttccg ttttgctaat caaatgcatt gtaaagatta taaatcaata
    31801 aaagaaaaat taagtggacc tgacccattg aatcatgact atatccgcta ttctgatatt
    31861 aaaattcgat atagacaaaa ttggaacaag ttaacccctt tttctttttt attttttttg
    31921 tctccgcaag aatttgtcga tatttccaat tcaatcttat tgttcctaga tattccaaat
    31981 agttctttcg ttcctccata gagaaacttt tattccaagt cacaacataa gagcccttct
    32041 ttgattacag acttttatct ttatcaaggt tcatttctat ctagataaga tttataataa
    32101 gatttatcta gatagatgta tatctatcag atcgcagctt aatgtaacaa acatttacat
    32161 attactgtat ccgatatttt tgttccgacc gcgtcgtgga gaatggatac gggaaagaat
    32221 actttcattt ccagcatcct tcttttattt tttttttcat attgtattaa atttaaataa
    32281 aaaaatagga aattcaatcg ttttataatt ttagaattct aacataaaaa gatagaaaaa
    32341 tttccaaagg cttttttctt gcttcgaccc gtggaaagat atactctgga gttttagatt
    32401 tttcgtaagg taaggggaga tataacaaag aagacatgac actaaaagta aaaaaaaaaa
    32461 aaaagaagga ataataaaaa tgggacaata aaaaattttt atcttcgaaa cccattgaaa
    32521 gagggagttt acgataaatc aaatcataca gaaatgatcg aatcggtgga caccccaaaa
    32581 atgctatgag gtgctcggaa atggtcgaag tagttgaata ggaggattac tatgactata
    32641 gcccttggta aatttaccaa agacgaaaaa gatttatttg atattatgga tgactggtta
    32701 cggagggacc gtttcgtttt tgtaggatgg tccggtctat tgctctttcc ttgtgcctat
    32761 ttcgctttag gaggctggtt cacaggtaca acctttgtaa cttcatggta tacccatggg
    32821 ttggccagtt cctatttgga aggctgcaat ttcttaactg ccgcagtttc tactcctgct
    32881 aatagtttag cacattcttt gttgttactt tggggtcctg aagcacaagg ggattttact
    32941 cgttggtgtc aattaggcgg tctgtggact tttgttgccc tccatggtgc tttcggacta
    33001 ataggcttca tgttacgtca attcgaactt gctcgatctg ttcaattgcg accttataat
    33061 gcaatcgcgt tctctggtcc aattgctgtt tttgtttcgg tattcctgat ttatccacta
    33121 gggcaatctg gttggttctt tgcacctagt tttggtgtag cagctatatt tcgattcatc
    33181 ctcttttttc aaggatttca taattggacg ttaaacccat ttcatatgat gggagttgcg
    33241 ggggtattgg gcgctgcttt gctatgcgct attcatggtg ctactgtaga aaatacttta
    33301 tttgaagatg gtgatggtgc aaatacattc cgtgctttta acccaactca agccgaagaa
    33361 acttattcaa tggtcaccgc gaaccgcttt tggtcccaaa tctttggggt tgctttttcc
    33421 aataaacgtt ggttacattt ctttatgtta tttgtaccag taaccggttt atggatgagt
    33481 gctcttggag tagttggtct ggctctgaac ctccgcgcct atgacttcgt ttctcaggaa
    33541 attcgcgcgg cagaagatcc tgaatttgag actttctaca ccaaaaatat tctcttaaac
    33601 gaaggtattc gtgcttggat ggcggctcaa gatcagcctc atgaaaacct tatattccct
    33661 gaggaggttc taccccgtgg aaacgctctt taatggaact ttagctttat ctggtcgtga
    33721 ccaagaaacc accggtttcg cttggtgggc cgggaatgcc cggcttatca atttatccgg
    33781 taaactacta ggggctcatg tagcccatgc cggattaatc gtattctggg ccggaggaat
    33841 gaacctattt gaagtggctc atttcgtacc agaaaagcct atgtatgaac aaggattaat
    33901 tttacttcct cacctagcta ctctaggttg gggagtaggt cctggtgggg aagttataga
    33961 cacttttcca tattttgtat ctggagtact tcatttaatt tcctcggcag tattgggctt
    34021 tggtggtatt tatcatgcac ttctaggacc tgagacgctt gaagaatctt ttccattctt
    34081 cggttatgta tggaaagata gaaataaaat gaccacaatt ttaggtattc acttaatttt
    34141 gttaggtata ggtgcttttc ttctagtatt caaggctctt tattttggtg gtgtctatga
    34201 tacctgggct ccgggagggg gagatgtaag aaaaattacc aacttgaccc ttaacccaag
    34261 tattatattt ggttatttac tcaaatcgcc ctttgggggg gaagggtgga ttgttagtgt
    34321 agacgatttg gaagatataa tcggaggaca tgtatggtta ggttccattt gtatacttgg
    34381 tggaatctgg catatcttaa ccaaaccttt cgcatgggct cgacgcgcac ttgtatggtc
    34441 tggagaagct tacttatctt atagtttagc ggctttatcc gtctttggtt tcattgcttg
    34501 ttgttttgtc tggttcaata ataccgccta tcctagcgag ttttacggac ccactggacc
    34561 agaagcttcc caagctcaag catttacttt tctagttaga gaccaacgtc tgggggctaa
    34621 cgtgggctcc gctcaaggac ctactggttt aggtaaatat ttaatgcgtt ctcccaccgg
    34681 agaagtcatt tttggaggag aaactatgcg tttttgggat ctacgtgctc cttggttaga
    34741 acctctaagg ggtccaaatg ggttggactt gagtaggctg aaaaaagaca tacaaccttg
    34801 gcaagaacgg cgctctgcag aatatatgac tcacgcacct ttaggttctt taaattccgt
    34861 gggtggtgta gctaccgaga tcaatgcagt caattatgtc tctcctagaa gttggttagc
    34921 tacttctcat tttgttctag gattcttctt attcgtaggt catttgtggc acgcgggaag
    34981 ggctcgtgca gctgcagcgg ggtttgaaaa aggaattgat cgtgattttg aacctgttct
    35041 ttccatgacc cctcttaatt gattttaatt gattaatgaa tagatttatt gagacaggag
    35101 atccaatact tgaagtataa atgactttga ttctatcata catagtggaa tcaggtcata
    35161 ctttaaaaaa gtcatttttt taactcattt atatctaatc tttttttctg gcttggctag
    35221 gtgggatagc cgagccacta ctctttcgtt atgaccccgt cccggcaaaa ccaataaaca
    35281 aaaaatatat tcaatgagca aaaaggagag agagggattc gaaccctcga tagttctttg
    35341 ttcaagacta tgccggtttt caagaccgga gctatcaacc actcagccat ctctccgaaa
    35401 gatgattttt attttattcc tctgaataga acatggctat ataagtggat ataacactac
    35461 tatctttaga aagatctcgg gtgtgaatct accggtcaat ctatctatcc tatatatata
    35521 ggatataaga agatacagga tataggaaga tataggaagt atgatccagc atgcccattt
    35581 ttgtttgtga aaaaaattta attatccccc cacttcgtgt actaattaaa cggtttttat
    35641 taataaaagg gggtattaat aagtcataga aaataaatat atttatttta tgttataatc
    35701 cctctatgat gtattttagt acaatttttt tagggattaa atggtatagt tcatttgttg
    35761 atagcttgga ggattaaaag catgactctt gctttccaat tggctgtttt tgcattaatt
    35821 gctacttcat caatcttatt aattggcgta cctgttgtat ttgcttctcc tgatggttgg
    35881 tcaagtaaca aaaatgtttt attttctggt acatcattat ggattggatt agtctttctg
    35941 gtgggtatcc ttaattctct catctcttga acctattcgt ttcagatcca aaatcgaaat
    36001 gacccccccc cgaattcttt ggggttgtga gatacaataa aattcaatag aagtccccaa
    36061 aataaaatgc aaataaagaa aaaaattaga gggggggtca cactttttgt tcttgaattt
    36121 gaatgaaaaa aattaaaatt aataaactaa ttgaactccc cctgaaaaga gtctgtagtc
    36181 tggcactgca caaacaggat ccaagtgtat atatgatata tgtgtagaca tgttgtgtat
    36241 aaagaatgaa aaatgcggat atggtcgaat ggtaaaattt ctctttgcca aggagaagac
    36301 gcgggttcga ttcccgctat ccgcctagga tggagtaatt ttttcatatg ataaaaagat
    36361 aaagaaagca ttcgctatag agttggccat aataggatac tatccaccct ttcttttcct
    36421 cccaccccaa aacaaaaagg tgttaatgaa ttactagtta acagagccaa acctaaaaaa
    36481 gggttgacaa aaaaagatat tgcggagacg ggatttgaac ccgtgacctc aaggttatga
    36541 gccttgcgag ctaccaaact gctctacccc gcgctgaaga gaagaattga acactaaata
    36601 gacaaacaag agttgaatgg gccccctacc ctacctgtac aaatagaata gctcatttat
    36661 acagaaaggt aaaggggctt tatatgatca tcgatcatag aaatgaaatg aggaaatttt
    36721 ttattttctt ttaaccccta ccaactggat cttgtcgccc ctggcaataa acatgcgtga
    36781 accatttcac gaagtatctg tccagatagt ccaaagtctc gatagttagc tctcggcctt
    36841 ccggtcgaaa aacaacgtcg atggaggcgt gtaggtgcac tattacgcgg cggagattgt
    36901 aactttccat aaatttccca tttgtcgctt aaggacagaa cttgccttat ttcttttttt
    36961 gaggatcgac gaatcgaatg atatttctgt tccaattttt gcctcttatt ctccctctga
    37021 atcaaacctt ttcttgccat aatggttcag ttcctattag tctccataat acaagtcgaa
    37081 tcctagatgt agaaatataa gaaggcatac cccttctcca tcgaaagaaa tgagattatc
    37141 gtaaatataa gacattaaaa aaattaacca aatttgcccg atgtagaggc aatcaagaaa
    37201 gccgcataag tgaatatata acctacggaa aagtgggcta atccaaccaa tcgtgcttgc
    37261 acaatggaaa gggccaccgg tttatctctc caacgaatca aattcgccaa aggtgtgcgt
    37321 tcatgagccc atgctaaagt ttcaatcaat tcttgccaat agccgcgcca ggaaattaag
    37381 aacataaatc cagtagccca aacgagatgt ccaaataaga acatccacgc ccagaccgat
    37441 aaactattca taccaaaagg gttatatccg ttgataagtt gtgaagagtt taaccacaaa
    37501 taatctcgta accagcccat caaataagtg gaagattcat taaactgcga aacgttaccc
    37561 tgccataatg tgatatgttt ccaatgccaa taaaaagtaa cccatccgat agtatttaac
    37621 atccaaaaaa ctgccaaata aaatgcgtcc caagccgaaa tatcacaagt accgccccgt
    37681 cccgggccgt cgcacggaaa actataaccg aaatcttttt tatctggcat taatttggaa
    37741 ccacgtgcat ctaaagcacc ctttactaag atcaatgtag ttgtatgtaa acccagagca
    37801 atagcatgat gaactaaaaa gtctccgggg ccgattgtta agaatagtga attactagtc
    37861 tcattaacag catttaacca accgggcaac catatgcttc gacccgcatt gaacgccggg
    37921 ccgtttgttg aagataaaag tacatcaaaa ccatatgaag ttttaccatg agcggattgt
    37981 atccattgag caaatatagg ttcgatcaag atttgtttct ccggagtacc aaaggcaagc
    38041 ataacatcat tatgaacata aagtcccaag gtatggaacc ccagaaagag actagcccaa
    38101 cttaaatgag atatgatagc ttctttatgg tctaacattc ttgctaatac attatcctcg
    38161 ttctgttccg gactgtaatc tctaataaaa aatatagctc catgagcaaa agctcctgtc
    38221 atgatgaatc ctgcgatgta ttggtgatga gtatataacg cagcttgagt agtaaagtct
    38281 tgtgctatga atgcataagc gggtaaagag tacatgtgtt gagctaccaa ggaagtaata
    38341 acccctaaag aggctagagc aaggcctaat tgaaaatgaa gggaattatt gattgtgtca
    38401 taaagaccct tatgcccacg tcccaatcgt ccccccggag gaatatgtgc atctaaaaga
    38461 tctttcatac tgtgtccaat accgaagtta gttctataca tatgaccggc aacgagaaaa
    38521 ataaatgcaa tagctaaatg atgatgagcc atatcagtca gccataaact ttgcgtttgt
    38581 ggatgaaatc ccccgagaag ggttagaatg gcagttcctg ctccttggga ggtaccaaat
    38641 aaatgactac ttgagtcggg gttttgagca taaagattcc actggcctgt aaaaagcgga
    38701 cctaaccctt gggggtgtgg taatacatct aagaaattat tccatcgaac gtactcccct
    38761 ctggatgcag gaatagccac atgtactaaa tgccctgtcc aagccaagga acttacgccg
    38821 aagagtcctg acaaatgatg attgagacga gattcggcat ttttgaacca cgaaacgctc
    38881 ggtttccatt tcggttgtaa gtgtaaccaa cctgctatta acgatatggc agaaagaaat
    38941 aatagaaaaa gagctccagt ataaagatct tcattagtgc gtaaaccgat tgtataccac
    39001 cactgataaa caccagaata agcgatattc actgggccga gagcaccccc tcgagtaaaa
    39061 gcttctacag ctggttgacc aaaatgagga tcccaaattg catgagcaat aggtcttaca
    39121 tgtaaagggt cctgtaccca agactcaaaa tttccttgcc aagctacatg aaacagattt
    39181 ccggaagtcc acagaaaaat tattgctaat tgcccgaagt gagaagcaaa gatattctga
    39241 taaagacgtt cttcagtaat atcatcatga ctctcgaagt catgtgcggt agcaatacca
    39301 aaccaaatac gacgagtagt ggggtcctga gctaagcctt ggctaaacct tggaaatctt
    39361 aatgccataa tgcctttcaa atcctcctag ccattatccg actgcaataa ttcttgctaa
    39421 gaagaacgcc cacgttgtgg caattccacc cagaaggtaa tgggttactc ctacagcacg
    39481 tccttgtaca atgcttaagg ctctcggctg agtagcagga gcaactttta atttattatg
    39541 agcccaaacg atggattcaa taagttcttg ccaataacca cgtccactga atagaaacat
    39601 taaactaaag gcccatacaa aatgggcacc taggaagaaa agcccatatg cagataatga
    39661 agaaccataa gattgaatta cttgggatgc ctgtgcccat aagaaatcgc ggagccaccc
    39721 attaatagta atggaactct gcgcaaagtt tcctcccgtg atatgagtta ctaccccttg
    39781 atcacttata ctgccccaaa catctgactg cattttccaa ctgaaatgga atataaccac
    39841 cgaaattgca ttatacatcc agaatagccc taagaagaca tgatcccaag ccgagacttg
    39901 acacgtcccc cctcttccag gcccatcgca aggaaaacga aaaccaagat ttgctttatc
    39961 cggtatcaaa cgggagctac gagcaaatag aacacccttc agaagtatta ataccgtcac
    40021 atgaatcgta aatgcatgaa tgtgatgtac caaaaaatct gcagttccta atggaatagg
    40081 taacaaagcc actttaccac ccactgctac taaatcaccg cctccccaag ttaaactggt
    40141 gcttgttgtt gcacccggag ccgttgcact gggtgctaaa gcatgggtgt tttgtatcca
    40201 ttgagcaaag acaggttgta attggatagc ggtatccgaa aacatatctt gaggacgccc
    40261 caaagcgctc atggtatcat tatgaatata caaaccaaaa ctgtgaaagc ctagaaatat
    40321 acatgcccag ttgagatgtg atataattgc atcgcgatgc ctaaggacac gatctaatag
    40381 atcattgtat cgagtagtag gatcatagtc tcttaccata aaaatggctg catgggcagc
    40441 agcgccaact atgagaaatc caccaatcca catgtgatgt gtgaacaatg acagttgtgt
    40501 accatagtca gtagctagat acggataagg gggcatagaa tacatatggt gagctacaat
    40561 aatggttaaa gagcctaaca tagctaggtt aagagataat tgagcatgcc atgatgttgt
    40621 taggatctca tataggcctt tatggccctg acccgtaaat ggacctttat gagcttctaa
    40681 aatatctttt aggccatgac caatgcccca gttggtctta tacatatgac ctgctatcag
    40741 gaaaagaatt gcaatagcta aatgatgatg tgcgatatcg gtcagccata gacccccagt
    40801 tactggatct aatcctccac gaaaagtaag aaagtctgaa tattttgacc aattcaaggt
    40861 gaaaaaggga gttgctccct cagcaaaact gggataaagt tgagccaaaa gatcccgatt
    40921 caagataaat tcatgaggaa gtggtatctc tttaggatct actccagcgt ttagaaattg
    40981 gttaatcggt aaagatacat gtacttgatg ccccgcccaa gagagagacc ccagtcctag
    41041 tagccccgct aaatggtgat tcaacataga ttctacatct tgaaaccaag ccaattttgg
    41101 agcagcttta tgataatgaa accaaccagc aaaaagcatt aacgctgcaa agatcaatgc
    41161 accaattgcg gtacaataga gttgcaattc actagttatt ccagatgctc gccaaagctg
    41221 aaaaaaacca gaggttattt gtattcctcg gaagccccca cccacatcac cattcaatat
    41281 ttcttggccc actattggcc aaaccacctg ggcacttggc ccaatgtgag tcggatcact
    41341 tagccatgct tcataattag aaaaacgagc accatggaaa tacataccac tcagccaaag
    41401 aaagatgatg gagagttgac caaaatgggc actaaagact tttcgagaga tctcctccaa
    41461 atcactggta tggctatcga aatcgtgagc atcagcatgt aggttccaga tccaagtggt
    41521 agtgtcaggg cctttagcta atgttcttga gaaatgaccc ggcctggccc attcctcgaa
    41581 agaagttttt atgtgatccc tatctaccaa aatttttact tctggttccg gcgaacgaat
    41641 aatcattgag tcctcctctt tccggacaac acatacaaag agacctgcca acagtcaaaa
    41701 aatgagtgaa tctttaagag atatttatat aatgagtttg tttctcttct atttttctat
    41761 ctcccattta tttattttcg tcagttattc actagagcta ttatgatctg taagtcgatc
    41821 cggggcaagt gttcggatct attatgacat aggcatgagg cgctcaacgg acctttttaa
    41881 tattataaaa ctctttctgg gctttggatt actgcaaaaa catctttttg tgtaacctac
    41941 ggtatattca tatctcaatt ataagttctt agacggagct gcttcatatt ttacatagaa
    42001 catttttaat ttattccaaa tcacccgagc agctattagc cattactaat agactaatag
    42061 actaatagat atcccgagat atctatttag tgattcgaag gcctcttttt tttttagttt
    42121 ttaaaagaaa gacaagagcg aagtctattt tgtactctat ctgtgtatcc tttatcccta
    42181 cgaaatgaaa tacccagacg aaagagaacg cttagagggg atataatgaa attattcaat
    42241 aggttcttgc cagaggaatg gtccttttta ttatttgact gatggggtca acaaacaatt
    42301 aattataaca aaaaaaatag atagatatat aactcctaaa taagaaataa aagaaaaaga
    42361 gcaaggtgtc ttcttttatt cgaaacgcct cgtgatcttc aaccaattct gcgcttcaat
    42421 ataattacca ggagtaagcg ctatagcttg tttccaatac tcagcagcct gatcgaacca
    42481 agcctccgca atttcagaat ctccctgccg aatggcttgt tctccccggt cggaataggc
    42541 gagtcaattc cttcccttag aaccgtactt gagagtttcc tacctcatac ggctcagcag
    42601 tcaattcttt tggtatccca tttcatttaa tctaccgtat ctaacatatc taacaaaact
    42661 agatttctca tagatctatc tggttttggg gggttaacca aaagaggtta atgacatgag
    42721 ttttaaacta aaatcttaaa tttgtattaa gactccattt tagttttatc ttttctccca
    42781 ccttccgaag aataaagtaa agcataggca tttatcccta tcgttaggat tttctgaaag
    42841 gtaactatct cggtttcata tttaaataaa attagattag atatatatta tatagaattt
    42901 ttgaaaaaga ctttcattca taagaaaaaa gacttactat ctttgggatc tgatcctaca
    42961 ccgctgctca ataccttagt ggatcaactc tattacataa gtggattcct aatgcttatc
    43021 tcatatcatg gcattaataa gcagttatta ttgtctcggc ccaaaacctt gctaattgat
    43081 ctttacgatg cttgttctat caattagatc ctttatccat agaataaaac agctaggcat
    43141 atctctttct tcacttttaa tttaaacttc tatgaagttt ctttctttgc tacagctgat
    43201 aaaaatcgtt gttttagacg attaatatgt agaaagccct ttttgtttct agtatttact
    43261 agcggattta atccttcttt ccttttttct ttctatagtg gagatagtcg cacgtaatga
    43321 cagatcacag ccatattatt aaaagcttgt ggtaagaacg gatttcgttc tagcgctcgg
    43381 aaataatatt ccagagcttt cgtatgttct ccgttacttg tgtggataag tcctatgtta
    43441 tagagtatat aacttcgatc atagggatca atttctagtc gcatagcttc ataataattc
    43501 tgtaaagctt ccgcataatt tccttcggat tgagccgaca tccgttacgg tcgtcattca
    43561 cttcaaagaa tctccgttcc aaaaccgtac atgagatttt catctcatac ggctcctctt
    43621 ttatgtgcat aatgaaaata aaacagggga aaaaagatga aaatattatc attatgaact
    43681 gagcagggct agtgttttta caagaaatct ctagccaacc ttactgcaag agatcttttc
    43741 ttaagatcaa acgtgttgat actagataga aatgataact ccaacaattt atttgttcta
    43801 aacgccttat aatttccagg aattagtcac ttcaacagcc ttcgatggtt atacaggtat
    43861 ccaaaataca aacgagatgg atgtttgttg tcccgaccat tcttgttagt tccgatcctt
    43921 atcaggatcg ggataattta taacaaagtt ttcgtgttgt tgattcctag gtgtagtgct
    43981 tcttccccta tgtgacctat tggtacttgt gagtaggatt gacctctaaa tacaaaacct
    44041 ataggtgtag cctttcgctc aatactagag tcgacaatta aaccgtagca tccgaggttg
    44101 cattaatgga ggatacacga cagaaggaat tgttctattt ccaaacgtta ccttcaacaa
    44161 gcgtagattt tttttatttt agttctatcc cgatcccaaa tcatgtgtct ttctcgtaag
    44221 attgagagca ataaaaaaga atcaaatcgc accatctctg taataggtaa atgcctcttt
    44281 ttctcctgaa gttgtcggaa ttattcgtaa taagatattg gctataattg aaaaggtctt
    44341 atcaataaaa tttccattta tccgtgatct gggcataggt agcaatccat tctataattc
    44401 ttctcattac ctttcgtggt aaaccgatcc cacaaagaaa agaattgtac agtacgaaat
    44461 aacataaaaa caaattcatt aataaaaaag aaaagatatg ggccctttat ttatatttat
    44521 caattaaaat tgttcctttt tgacaggaat caaaaaaaaa aaacaaagaa ataaatattg
    44581 gagtacgctt cgatttcatc ctaatgtaaa tgtagtagta taccaacaaa agaaagtatt
    44641 caatttcatt gaagttacag atgagaataa cgaacacttt tttattgaat tctcatccaa
    44701 agaagaaaaa aagatcgaat aaccattcta tgatgaaaaa cccgcccgtt ttgttttgta
    44761 tgcataagag gtatacacta tacaatcaac tatatataat ttttctgaat actggactgg
    44821 aaaggagttt gagaattctt aagatatgga attagagtct aaatagaata gaatgtttct
    44881 accagttttg atattttcta tttatccgcc taacctcaaa aaaaagatct ttctttaact
    44941 ttgatgaaaa tttatctagt tttttatagt tctaattaga attaattata attaagtggt
    45001 cgttcctatc caataatcta ctagtaccgg ctcgctattc actcggtttt tgggtcataa
    45061 tcattatgta ggagagatgg ccgagtggtt gaaggcgtag cattggaact gctatgtagg
    45121 cttttgttta ccgagggttc gaatccctct ctttccgtac cttcatctaa ttcactgatc
    45181 ttactaacca aaagagtaaa agagcactat ataaaattat attccaacac aaaacagtta
    45241 gaccttgata tatattttat tcctaattgc tgtgtcacgg aaaatactaa aaggaaaaga
    45301 gtagacaagg aatgaaaaac tccctcccat tcgatgatac ccaaatcgga taaaaatacg
    45361 gatcaaaccc ttaatttatc ttaaccttag gttaatttac tttgccgaaa gggatcaaaa
    45421 ttgtccgaac ccttgtgatt ttttattttc ttttcgttag gtttaggtct ggcgtgaata
    45481 atattctacg actagcaatt catttatttt caaaccgacc catttactat ctattatttg
    45541 attgactaat cctttatatt ggaatggttg aagagtcaaa tgttttggca tttcgtcctg
    45601 agaggatgaa tcgaaagaat tttgaatcag agctctggag ttttgttcat ccctcgccgt
    45661 aataatatct cggggtttgc agcgataact tggtatatct actatacgac cattgactaa
    45721 aatatgtcta tggttaacca attgacgggc tccaggaata gtcggagcca tacccaatcg
    45781 aaaaaggatg ttatccaagc gcatttcaag taattggagt aaaacctgac ctgttgaccc
    45841 cttggctttg ccggcgatac gaacgtattt aagtaattgt cgttctgtaa gaccataatg
    45901 aaaacgcaac ttttgttttt cttctagacg aatacgatat tgagattttt taccggaacg
    45961 tgattggttt ctaagatcac ttccggctct aggcctttta ttagttagtc ccggtaaagc
    46021 tcccaggcgg cgtatttttt tgaaacgagg tccccggtaa cgcgacataa agactcctta
    46081 ttttttttat attgaattct tattgatgaa atttcatttt acagaataaa cctaaactaa
    46141 aactgaacta aatgataaat gaagcgaagt ttacggaagt agtgtacttg tactctaaag
    46201 aataattaga taaataaata tccatacctt tctattctat atatatatat tatatataaa
    46261 aattatataa agggattctt ttcatggcat agttataagt tcctataaga taaaaaatag
    46321 atttttcaat attatttgat ttcggatttc aaaggggcat tctcgatcat gtaaaaactc
    46381 gaagaaaata aatagagaaa agccggctat cggaatcgaa ccgatgacca tcgcattaca
    46441 aatgcgatgc tctaacctct gagctaagca ggctcacata agataaattc tacctgcaga
    46501 gggattaaat aaactattgt tatcttagag ctattaatta atattaatta ataattactt
    46561 atatttgcat tcttagcgat tcctattagc tagtcataat gaatatgact atcgaaaaaa
    46621 tagaatatag aattgaaagg aaatattcaa tactcgtact taccatagac catagaatat
    46681 aacgattaat ctatcgatat ataattttag ttatttttat cacatcacaa ttatatagta
    46741 caattctata gtatagaatt taatattaaa aaatagtaga ttcgatctat ttttagatta
    46801 aatcattttc gtttttgctt tcaaattata tttgaaagtt tttttattac acttctctat
    46861 tttatttcat atcatatata tatttttttt atatttattt ctaaatggaa tgatttgttc
    46921 taaataatga gaaattattt cgctttgatt cgtaaaggtg gaagctcaga cgaaaaaaag
    46981 aatcgaccgt tcaagtattc caaattgcat gggaaaaacg agcagaagag cgacatatat
    47041 acgtggtata tctccatcta tattgaattg cagatacaga aatgatagaa tggaccaaat
    47101 gcggtgcggg tgcgggttcc gatagaagat gaaagaagat agccaagaaa tcaaagaaga
    47161 gaaaaacttt ttcgagacag gaatcattat ttaatgaatt caacggttcc agtagaaatg
    47221 aaataaaaaa gagaacgaca tctcaataaa aacgagatcc taatctcaaa acaaaaaggg
    47281 gatatggcga aattggtaga cgctgcggac ttaattggat tgagccttgg tatggaaacc
    47341 tactaagtga gaactttcaa attcagagaa accccggaat taataaaaat gggcaatcct
    47401 gagccaaatc ctattttcca aaaacaaaca aaggcccaga aggcgaaaaa aggataggtg
    47461 cagagactca atggaagctg ttctaacaaa tggaattgac tgtgttgcat tggtagagga
    47521 atccttccat cgatacttcc gaaaaaatga aggatatacg tatatacata cgtatacgta
    47581 ctgaaatact ctatcaaatg attaatgacg accttgatct gtatttttat ttttatatga
    47641 aaaaggtaaa aattgttgtg aatcgattcc atattgaaaa aagaatcgaa tattcattga
    47701 tcaaagcatt caccacacag tctgatagtt cttttgcaga actaattaat cggacgagaa
    47761 taaagataga gtcccattct acatgtcaat attggcaaca atgaaattta tagtaagagg
    47821 aaaatccgtt gactttaaaa atcgtgaggg ttcaagtccc tctatcccca aaaagcccat
    47881 ttgattcctt aactatttat cttatctttt tttttgttag tagttcaaaa ttcgttatct
    47941 ttcttattca ccccactctt ttacaaacgg atccgagaga aagatttgtc tcttatgaca
    48001 agccttgtga tatatgatac atgtacagat gaccgtcttt gaccaaagac tccccatttg
    48061 aacaagtcgt ggtcgatatc attattcata ccgaagctga caaagtcttc cttttttgaa
    48121 gatccaagaa agtctagcac ctggataaga ctttgtaata ctctttgaat tgacatagac
    48181 ctaaattttt tagtaaaatg aggatgcggt atcgggaatg gtcgggatag ctcagctggt
    48241 agagcagagg actgaaaatc ctcgtgtcac cagttcaaat ctggttcctg gcacatgatt
    48301 aattcttatg agtctctttt tctacaatct acaaattact taatatttat aatataatat
    48361 ttaatataaa tcgacatata tattcattta tagtttagat catattccat acgtttgttt
    48421 atccgcctcg gtatttagag aaatacccca tctattttat agatgggtaa agagtttttt
    48481 atacaaagta caaagtatgt aacaaaaata aattatattt tatattcttt ttttatctct
    48541 cgttcaaaaa ttaagttaat acctcatacg catatacata ttcgaaaggt taaattagtt
    48601 gttagcctat ccataataca aatgagactt caattactct gtttaatcta gaacagaacc
    48661 tttaatttct ggaattgtag aagtgacgaa aagtttctta tttttcaatg agcatcttgt
    48721 atttcataaa aattgggggc aatataatcc ttacgtaaag gccatcctat ccaactttca
    48781 ggcattaaga tgcgtttcaa acgcggatga ttatcataag atattcccaa catatcaaaa
    48841 gactcccgtt cttgaaaatc cacacttttc caaacccaga aaacagacgg aattcgagga
    48901 ttcttcctag aggaaaatac ttttatgcat acctcttctg gttgatccac gccatactct
    48961 attctcgtca gatgatacac actagctaac agtccacctg gtgctacatc ataggcacat
    49021 tgggagcgta gataattgta accatatata tataaaatga cagcaatgga atgccaatcc
    49081 tcgggtttta tttgtaaagt ttctattcct tggtaatcaa aacccaaaga tctatgaatt
    49141 agtccatgct tgactaacca agcagacaaa cgaccctgca tcttttttat gtctcccgca
    49201 ttgttttgtt attgtataag tattttgcat tgacgatgag atttttgcgg attgacccac
    49261 tacttgtttt tctgtacaaa ggaatcctgt ctaattcact aagtcgtggg aagagactga
    49321 acttttgtat ttgaaaaatg tttcgggagg gatctctgaa gtagatggcg gttgataaag
    49381 gaactcccga tcgtaatttc cagtatgaag actacgccca accttaaatt tgtgattggt
    49441 tgtaaaacac cgattctctc gttgagactt aattctatct tcatagattt ctcgagatat
    49501 tttcttacga agttttgtta tagcatctat aactgcttcc ggttttggtg gacaacctgg
    49561 taaatagaca tctacaggaa ttaacttatc aacgccccga acagtactat aagaatcagt
    49621 actgaacatc ccccctgaaa ttgtacatgc tcccatagca ataacatatt ttggttcagg
    49681 catttgctca tataatctca ccaaagaggg agccattttc attgttactg ttccggctgt
    49741 taaaataagg tccgcttgtc taggacttga tcttgggact agtccataac gatcaaagtc
    49801 gaatcgtgag cctattagtg aagcaaattc aatgaagcaa caactggtac catagagaag
    49861 cggccataaa ctagaaagtc ttgaccaatt tgaaagatca tttgatgtag ttgaaataac
    49921 tgaattttgg gttgttcgat caagtaaggg aaactcgatg gaattcataa ctgtctcact
    49981 attttttttt ttctttttat tgtctgaatg tttagaagct aagaccattc caatgctccc
    50041 tttcgccatg cataaactaa acctacaatt aagataagca cgaaaattaa cgcttctaca
    50101 aatacagata cacctaatac atcgaaactc attgcccatg gataaagaaa aaccgtttca
    50161 acatcaaaaa caacaaaaac tagagcaaac atataatacc ggattcgaaa ttgtaaccaa
    50221 gcgttgccca ttggttctat acccgattca taactagaaa gtttctcagg ccctttgtta
    50281 atcggggcta aaactccgga aacgaaaaat gccaaaatag gaataagact tgatattatt
    50341 agaaatgccc aaaaaagatc atattcgtaa agcagaaaca tagacacact cctatgaacg
    50401 tgaaaaatat accgaattag tcaactctcg acttgaaatt ctcaagtcat tcacaactgt
    50461 ttagtcaaaa atacgaattt ttttgatcga actttatatt ctagtttcct ttgtttactg
    50521 caggacatgt ctcctttcaa tattcatcga ctgaatccta tttccattac atgtatttca
    50581 atttgagtta gttatagtta gtataactaa ctattgttat tatacaaatt ctctcgtttt
    50641 catcttacct aggattctct cgaactctcg aaagaaaagg aattagaaat agaactaaaa
    50701 ttctcatttt agtttagaat tatattctat tttaatttat tttatataaa tgaatatatt
    50761 ctaattattc taaattgaaa tccattttga gtatctttct atatttatat tcattgtatg
    50821 aatagaggag ggttttcctc ttttcttaga gagttcgaat agaacaagta gtcagatgta
    50881 agataattta tagaaatttc catctcatct caaggtttag aatatattgg tgttggtata
    50941 ttccttttct taatattaat attcaggctg aggagtttct attgattgaa tagtgaaagt
    51001 gaatacagaa agagaatact accccccttt gtgatgtggt ttgctgggtt tcgggaaggt
    51061 atacaaagac aaaagcctag ttgacgtttt tgacaatgtt tacaatgaaa cttactaaag
    51121 atagttgttt ttcaaacttt agcttgtaca caaagaaagc aggtcattcc tatactagcg
    51181 ggagagtatc gctaactttc tgattgtgga cagaaaggga ggaaaattca tatggaattc
    51241 aactccgaag attcatgaag caaagaagtt tgtttagtca accgattgga taaatatcca
    51301 ttgatcccat taaaatgaat tgaaatgtgt ttttgctttc atttatatgt tcggctttaa
    51361 atgatactcg tgaccggact tatagaaaaa tttaggaata ctttttttga tgaaaaaact
    51421 ggtcggttac aagcaacaaa ctagaatggg gaaattaaaa ttatacaatt tcttttcctt
    51481 ttttagggct ctagggctat acggactcga accgtagact ttctcggtaa aacatatcaa
    51541 actttttatt atcaaaatga tctgaactgt ttcaaagacc caacatgcat tttttgtgca
    51601 ttgggctctt tcattaactg atatttctat cagttagtcc gccatatttt tttgatagaa
    51661 aaataggaga tggctccatg tgctctgagt cattatttta attctgatcc aggaacacta
    51721 ccaaagtgtt tcaaaggggg tatcttgacg taggtctgcc tctggcctag attaacctaa
    51781 gttagatgaa gtctctatcg ctatgcttaa aaatgaaata tgaaacttca tacaccttaa
    51841 agttcatagg gcgaaaagat ctttttttga ggcccttgta ctcattatgc ctagcattga
    51901 ataaaaattt accttatcaa tatctcaaat caacgatgag gcctgtttgg cacctaaaag
    51961 ggacaagact gaaccccttg tcaggctatt gttctcttgt tccctcaaag ttatggagta
    52021 agacatcgat ttctcaataa gatcaattct tttgattgca tgatggaccc ccctgaaaaa
    52081 cattggcgca cgtgtaaacg aggtgctcta cctaactgag ctatagccct tagtgcttgt
    52141 aatacctatt ttattatgta gataatttat tgtcaagatg aatattccac gatccaagat
    52201 aatagttctt tgatctgttt gcgcggtatt gattataagt aatattgtat ttataatcca
    52261 tcgatgggat gggtcccatt tggttttctt tgtaatgata aacggcctac ttaactcagt
    52321 ggttagagta ttgctttcat acggcgagag tcattggttc aaatccaata gtaggtataa
    52381 cttattagat cccaccgact ctggtctcta ataagttttt atatacatcc gcttttattg
    52441 atatttattt tgtatctttt ctattgcttt tttttgttgg atcaaaatac aattatgcct
    52501 gatttaattc tgtcgagtga atacaatcaa atcaaataaa aaaaatagac caaacctctt
    52561 tttattattc ggacacacca actagttccg aaatctcatt gatcgtctcg actcgtgtcc
    52621 tagctcgtcg gagagctaga tttgcctcaa ttttttgtct ctttccttca gcttttctta
    52681 aattagcttc tgctatttca agagtttgcc gggcttcttg tgaatcgatg tcactacctt
    52741 tctccgcatc atttactaaa acagtgatct cattattacc tattctagca aaacctccca
    52801 tcaaagccat cgttaaccat tggccgtcaa gacgtatttt caaaatacct atatcgacgg
    52861 ctgtagcaac agaggcgtga tttggtaata cgccaatttg accactatta gtagataaaa
    52921 tgatttcgtt cacttttgaa ttccaaacga ttcgattagg ggtcagtaca caaagattta
    52981 aggtcattta ttcgaattgc tctccgtttc taagttcata gccttcgcag tagcttcatc
    53041 gatgttacct accaaataaa aggcctgttc aggaagactg tctaattctc cggaaaggat
    53101 caaccgaaac cctctaattg tttctgctaa accaacatat tttcctggag aaccagtaaa
    53161 aacttctgct acgaaaaagg gttgtgataa gaaacgctca atttttcgcg ctcttgctac
    53221 ggttaagcgg tcctcttcgg ataattcgtc caaccccagg atagctataa tgtcctgaag
    53281 ttctttgtaa cgttgtaaag tttgcttaac tctttgggca gtttcataat ggtcctcacc
    53341 aacaattcgg ggttggagca tagttgacgt tgaatctaaa ggatctactg ctggatagat
    53401 acctttggcg gctaatcctc ttgatagtac agtagtagca tccaaatgtg caaatgtcgt
    53461 agcaggagca gggtcggtca aatcgtctgc aggtacataa actgcttgaa tagaggttat
    53521 ggacccctct ttggttgaag taattctttc ttgtaacgta cccatttcgg tactaagggt
    53581 aggttgataa cccacagcgg aaggcattct acccaataag gcggatactt cagatcctgc
    53641 ttggacgaaa cggaaaatat tgtcgataaa tagaagtacg tcttgttcat taacatctcg
    53701 aaaatattca gccatagtga gggcagtcaa accaactcgc atacgagctc ccggcggttc
    53761 attcatctga ccgtaaacta gagccacttt cgattctgca atattttctt cattaatcac
    53821 cccggattct ttcatttcca tgtaaagatc gtttccttca cgagtacgtt cacctactcc
    53881 accaaataca gatacacccc catgagcctt ggcaatattg ttaatcaatt ccataatgag
    53941 gactgtttta cccactccag cccccccgaa taatccaatt tttcctccac gacgataagg
    54001 ggctaaaaga tctactactt taattccggt ttcaaaaata gataattttg tatctaactg
    54061 tataaaggcg ggcgcagatc tatgaatagg agatgttgtg cgagtatcta caggccctaa
    54121 attatcaacg ggctctccga gtacgttgaa aattcgtcca agagtcgttc caccaaccgg
    54181 aacacttaga ggagctcccg tatcaatcac ttccattcct ctcgttagac catctgtagc
    54241 actcatagcc acagccctaa ctcgattgtt tcctagtaat tgctgtacct cacaagtcac
    54301 attaatttgt tgaccagcaa tatctcgacc cttaactacc agagcgttat aaatattagg
    54361 catcttgccc ggtggaaaag ctacatctag taccggacca atgatttggg tgatattccc
    54421 gagttttttt ttttcaagcg tggaagcccc cgaactagaa gtagtaggat tttttctcat
    54481 aagaataata aataaagtca aataagtcga aattattttt gcgaaaatga tcgaattcaa
    54541 aaaataatgt ccactcgcaa gttgatcggt taattcaata agaattggga gttagcacgt
    54601 gatttcgttg gtaccctcca accgaatcca attcaattgt ttacttattc aatgaatgaa
    54661 ttttcaagct caacctgccc gttttcaaaa tatcaagtat aagaatcttg agaaagtctt
    54721 ttatttgtct atcattatag accagcccca tttagattat ctatgggact cgaacccgaa
    54781 ctctatttac gattcatttt ttctatatca tcgacttttc ttatttccta tttcatcata
    54841 tctatttatg tctagcctct tcttttcatt ttttatatct tttcctagac aaattccgta
    54901 tatttatatt tttatgtcta ggatttacat atacaacata ggcccgctct aacgagggaa
    54961 tttcttatta ttcaagttat atttaagtgg ttcaattcaa aaaaaaagta aaaaaaaaaa
    55021 aaaacataag aattgggttg cgccatatat atgaaagagt atacaataat gatgtatttg
    55081 acgaatcaaa taccatggtc taataataaa gcattttgat tagttgataa tattagtatt
    55141 agtatttgtt gggagttctt tgaaagattc ctggaaaaag tttcattaac gcctaattca
    55201 tgtcgagtag accttgttgt tgtgagactt cttaattcat gagttgtagg gagggattta
    55261 tgtcaccaca aacagagact aaagcaggtg ttggattcaa ggctggggtt aaagattaca
    55321 aattgactta ttatactcct gagtatgaaa ccaaagatac tgatatcttg gcagcattcc
    55381 gagtaactcc tcaacctgga gttccacctg aagaagcggg ggccgcggta gctgccgaat
    55441 cttctactgg tacatggacc actgtgtgga ccgatggact taccagcctt gatcgttaca
    55501 aagggcgctg ctacggaatc gagcccgttg ctggagaaga aaatcaattt atcgcttatg
    55561 tagcttaccc attagacctt tttgaagaag gttctgttac taacatgttt acttccattg
    55621 taggtaatgt atttgggttc aaagccctgc gcgctctacg tctggaagat ctgcgaatcc
    55681 ccgttgctta tgttaaaact ttccaagggc cgcctcatgg catccaagtt gagagagata
    55741 aattgaacaa gtatggtcgt cccctgttgg gatgtactat taaacctaaa ttggggttat
    55801 ccgctaaaaa ctacggtaga gcggtttatg aatgtctccg cggtggactt gattttacca
    55861 aagacgatga gaatgtgaac tcccaaccat ttatgcgttg gagagatcgt ttcttatttt
    55921 gtgccgaagc aatttataaa gcacaggctg aaactggtga aatcaaagga cattacttga
    55981 atgctactgc gggtacatgt gaagatatga tgaaaagggc tgtatttgcc agagaattgg
    56041 gagttcctat cgtaatgcat gattacttaa cagggggatt cactgcaaat actaccttag
    56101 cccattattg ccgagataat ggcctacttc ttcacatcca ccgcgcaatg catgcagtta
    56161 ttgatagaca gaagaatcat ggtatgcact tccgtgtact agctaaagcg ttacgtatgt
    56221 ctggtggaga tcatattcac gccggtaccg tagtaggtaa acttgaaggg gaaagagaca
    56281 tcactctggg ttttgtcgat ttactacgtg atgatttcat tgaaaaagat cgaagtcgag
    56341 gtatttattt cacccaagat tgggtctctc taccaggtgt tctacccgtt gcttcggggg
    56401 gtattcacgt ttggcatatg cctgctctga ccgaaatctt tggggatgat tccgtactac
    56461 agttcggtgg aggaacttta ggacaccctt ggggaaatgc acccggtgcc gtagctaatc
    56521 gagtagctct agaagcatgt gtacaagctc gtaatgaggg gcgtgatctt gctcgtgaag
    56581 ggaatgaaat tatccgtgag gctactaaat ggagccccga actagctgct gcttgtgaag
    56641 tatggaagga gatcaaattt gaatttgaag caatggatac tttgtaatcc actaattcta
    56701 attactgttc gttctcttaa ttgaattgca attaaactcg gcccaatctt ttactaaaag
    56761 gattgagccg aaaaaaaaat aacttattac atccattttt tttagataga tacatgctta
    56821 tctagatata gaacaataga taaaatataa gactaaacaa ttcaaatgtc tctattggtg
    56881 tgttggatcc acaattaatt cgagggatcc ttaggattgg tatattcttt tagattatga
    56941 atttatatgg atcgagccaa gtatcacaac tctttctacc catcctgtat attgtccttt
    57001 ttgttacgtg ttggaatata aacttattac ttttttaatt agttagttat tagacgagat
    57061 tttacaaaaa aattttccta tatagtgaag tgctaatctg gattcccaca aagaatactt
    57121 ttttaaatac tcacactcct tattagatta gtgaataatc ctattgattg gatttttatg
    57181 tttattcgga caggaaaaag atattcaaat aaataaagaa tttttaatcg aatgactatt
    57241 catctattgt attttcatgc aaagcaaatc gggggcaaga aaactctatg gaacgatggt
    57301 ggttcgattc aatactgttt aagaaagagt tcgaacacag gtgtggtcta agtaaatcaa
    57361 cgggcggtct tggtcctatt gaaaatacca gtgaaagtga agatccgaat agaaatgata
    57421 tgaagaaaaa tagtcatagt tggggtagtc gtgacaattc tagttacaga aatgttgatg
    57481 atttattcgg cgtcaaggac attcggaatt tcatttctga tgaaactttt ttagttatgg
    57541 ataggaaagg gaacagttat tccatatatt ttgatattga aaatcatatt ttcgggatgg
    57601 atagtggtca tttttttcag agtgaactag aaagttcttt ttatagttat tggaatttta
    57661 gttatctaaa taatggatct aagaatgatg atcctcacaa tgatcattac atggatgata
    57721 ctcaatatag ttggaataat cacattaata gttgtattga catttatctt gagtctcaaa
    57781 tctttattga tacttacatt gtaagtggta gtgacaattc cagtaacagt tacatttctc
    57841 gttccgtttg tggtgaaagt aaggggtccg atataagtac cagcacgaat ggtaacacga
    57901 taatagaaag ttccaatgat ctggatgtaa ctcaaaaata tagacatttg tgggttcaat
    57961 gtgaaaattg ttatggatta aattataaga aaattttaaa atcaaaaatg aatctttgtg
    58021 aacaatgtgg atatcatttg aaaatgagta gttcagatag aatcgaactt tcgatcgatc
    58081 cggatacttg ggatgctatg gatgaagaca tggtttcttt ggatcccatt gaatttcatt
    58141 cggaagagga gccttataaa gatcgtatcg attcttatca acgaaagaca ggattaactg
    58201 aagccgttca aacaggtata ggccacttaa acggtattcc catagcactt ggggttatgg
    58261 attttcagtt tatggggggt agtatgggat ccgtggttgg ggagaaaata acccgtttga
    58321 ttgagtacgc tactaacaaa tttctccctc ttattatagt atgtgcttcc gggggggcgc
    58381 gtatgcaaga gggaagtttg agtttaatgc aaatggctaa aatatcttct gctttatatg
    58441 attatcaatc aaataaaaag ttattctatg taccaattct tacatctcct actacagggg
    58501 gggtgactgc gagttttggt atgttgggag atatcattat tgccgaaccc aatgcctata
    58561 ttgcatttgc gggtaaaaga gtaattgaac aaaccttgaa taaaacagta cctgaaggtt
    58621 cacaggcggc tgaatattta ttccagaagg gcttattcga tctaatcgta ccacgtaatc
    58681 ctttaaaaag cgttctgagt gagttatttc agctccacgc tttctttcct ttgaatcaaa
    58741 attcaataga gcattaagtt acttttttta tttgtagcaa acaagtagtt agtttatcag
    58801 aatccaagta aaatatgaat ggggtttctt tgttgacata agatctaaat tgtaaaaaga
    58861 aatcaaaagt tgggataact cccttttctc tatattcttg attactaatt cagttagtta
    58921 gttagttaag gggcctctat caacaagaaa aatagtgaat tctttttttc gttaaattat
    58981 gggaaaataa aaaatttttg ttctacgtct tacgtatgta ttataatcca aatatagaaa
    59041 gaaactatag atacgatata tgcttttgta ccttctatac tcacttagat ttatactaat
    59101 taaactttga attctaatta attcttaata agatatcttc ttcttcttta tctttataat
    59161 ataataacag gtacaaatag taaattgagg tatcctttat atgacaactt tcgactttcc
    59221 ctctgtttta gtgcctttag taggcttagt atttccggca atggcaatgg cttctttatt
    59281 tcttcatgtt caaaaaaata agactgttta gatctgatgg gcccaactct gatccatttt
    59341 ttttttttca aaactaagac ttgtatccta atgcagatac ctatttagcg taagagggta
    59401 taacatgcgg cgcttccgcc gaaaagggac tctttggcct gtagaaatat gatatggggg
    59461 taaaggaatt ctatctattt gaaaaaatat caggatcgcc ggatggctga actgtaaaat
    59521 cggtacatct atatgtatat tgatgggatc atccgaaggg tattttttta ttttagatct
    59581 aaccaatttg ataaattact cttaagggtt cacatcaaac tagtactagt tgatgagagt
    59641 tacttcggaa acaaaaagag taaagtctag ggtattctct caattccaat aaaacgaaac
    59701 cagatcaagt atgagttgtc gatcagaaca tatatggata caacctataa cggggtcgcg
    59761 aaaaacaggt aatttctgct gggccattat ccttttttta ggttcattag gattcttatt
    59821 ggttggaact tccagttatc ttgggagaaa cttgatatct ttatttccgt ctcagcaaat
    59881 cctttttttt ccacaaggga ttgtgatgtc tttctatggg atcgcgggtc tctttattag
    59941 ctcctatttg tggtgcacaa tttcgtggaa tgtagggggt ggttatgatc gattcgatag
    60001 aaaagaagga atggtgtgta tttttcgttg gggattccct ggaaaaaatc gtcgcatctt
    60061 cctccgattc cttataaagg atattcagtc cgtcagaata gaagttaaag agggtattta
    60121 tgctcgccgt gtcctttata tggatatcag aggccagggg gccattccct tgactcgtac
    60181 tgatgagaat gttactccac gggaaatcga acaaaaagct gccgaattgg cctatttctt
    60241 gcgtgtaccg attgaagtat tttgagaaat gagctgagag agtgaatgct ttctcagcag
    60301 gaaagaaaaa ctaaagaata ccccttttct ataccataac ttaactgaag tttcttcata
    60361 acactcattc tagtcaaaga agacgtatac gtaatgtaac aaccacaaaa caaaaccttt
    60421 tttgtggtct tttatgtata tggaaatcta cactacttta ttcaataaca aaaaaattaa
    60481 gtaacaaatc taaaaaatgg attcatcctt tctattttct atcaaagcag ttcgaaatac
    60541 ataaattttt tcattccgga ctctgagtag tcagtgaaaa gttttaaaaa tcaaaaatat
    60601 tttaataaaa tggtagaaaa gaatattcat tacctaaata acctaaataa agcggttctt
    60661 tcaggcagtc attgattcgt cgaacaggga gatacttgct tcgaatttgt actatatctg
    60721 gaaacaatat aatatttttt gttaactctt tgaattcgaa gtgaattctt aatctatttc
    60781 tgtattcttt atacattcaa agactaactc cgaaatcaca aataaaaaaa tagagtgaat
    60841 agattcataa gttcgatact ttgtactaga actcatgcat gagagaaata ttggatggcg
    60901 tagagtcaac taatgaggtc ggttcattaa aaattcatat acgaaatgaa aaaatgtcaa
    60961 aaaagaaagc attcaaccct cttttatatc ttgcatctat agtatttttg ccctggtgga
    61021 tttctctctc atttaataaa agtctggaat cttgggttac ttattggtgg aatgctaggc
    61081 aatctgaaat ttttttgaat gatattcaag aaaaaaatat tctagaaaaa ttcatagaat
    61141 tggaggaaat ctttcttttg gaggaaatga tcaaggaata ctcggagaca catctacaaa
    61201 accttcgtgt aggaatccac aaagaaacgc tccaattaat caagatacac aatgaggatc
    61261 atatccatac gattttgcac ttctcgacaa atataatctg tttcgttatt ctaagtggtt
    61321 attcaatttt gggtaataaa gaacttgtta ttcttaactc ttgggctcag gaattcctat
    61381 ataacttaag tgacacaata aaggcttttt cgattctttt attaacagat ttatgtattg
    61441 gattccattc gccccatggt tgggaactaa tgattggctt tgtctacaaa gattttggat
    61501 ttgctcataa tgatcaaatt atatctggtc ttgtttctac ttttccagtc attctagata
    61561 ctctatttaa attttggatt tttcgttatt taaatcgtgt ttctccgtca cttgtagtga
    61621 tttatcattc aatgaatgat taaaaaagga tctactgata ttaatccaat tcaattctaa
    61681 cgtttcttac tttgtagttg tatagaagca aagcatgtaa aatcatactt actctttata
    61741 tttctaccca ccccaaagat ttattctata tattaatatt atttattcca gtaaaattat
    61801 tccagtaaat agcagaattg cggataggga actaggttag cgacctacca aatttattgt
    61861 agacattttt gggctcaatg gttggaccat gcaaactaga aagacttttt cttggataaa
    61921 ggaacaaatt actcgatcca tttccgtatc gctcatgata tatatcataa ctcggccatc
    61981 catttcaagt gcatatccca tttttgcaca gcagggttat gaaaatccgc gagaagcaac
    62041 tggtcgtatt gtatgtgcca attgccattt agctaataag cccgtggata ttgaagttcc
    62101 acaaacagta cttccagata ctgtatttga agcagttgtt cgaatccctt atgatatgca
    62161 actaaaacaa gttcttgcta atggcaaaaa gggtgcttta aatgtagggg ctgttcttat
    62221 tttaccagat ggttttgaat tagctcctgc cgatcggatt tcccccgaga taaaagaaaa
    62281 gataggcaat ctgtcttttc agagctatcg ccctaataaa aaaaatattc ttgtggtagg
    62341 ccccgttcct ggtcagaaat atagcgaaat aacctttcct atcctttccc cggaccccgc
    62401 tactacgaaa gaggttcact tcttaaaata tcctatatat gtaggcggaa accggggaag
    62461 gggtcagatt tatcccgacg ggagcaaaag taacaataca gtttataatg ctacatcagc
    62521 aggtatagta ggtaaaataa tacgaaaaga aaaggggggt tacgaaataa ccatagcgga
    62581 tgcatcggat ggacgtcaag tagttgatat tatccctcca gggccagaac ttcttgtttc
    62641 agaaggcgaa tctatcaaat tggatcaacc gttgacgagt aatcctaatg tgggcggatt
    62701 tgggcaggga gatgcagaaa tagtacttca agaccccttg cgtgtacaag gccttttgtt
    62761 cttcttggca tctgttattt tggcacaaat ctttttggtt cttaaaaaga aacagttcga
    62821 gaaggttcaa ttgtcagaaa tgaatttcta gactcgcgga tttatcgaca ttgagctcat
    62881 aacgtaaaaa gaacaaaata ctttttgacg actctttatg ataaaaatat ggacattatg
    62941 aaaagaaaag ccttttgctt ttttatattc attccttgta ctgcattcct agtcatagta
    63001 tgtagattgt gaagaagact ttttattttt ttttttgaat ccaaattggg gtggtatgat
    63061 tatgttacta ttatcacatt tcaatgtcat aaaacgcatt aatagtgttt tctattctaa
    63121 tcgaatgaaa ttcgactaga tactagacat aagtaagcgg ggaatagaac ggataaatgc
    63181 gtggaacaca aaattataga gacgattgtt catcttccta gtattagtat tcgacacaag
    63241 aaaaggaatt ttccacatct ctttcttgtg tcgaaagaaa aaaaagattc tttatcctgt
    63301 tcgtcaaaga ttactagtct aagttttgaa gttttcaaaa aaaaaatatc agaacttttt
    63361 tagatatatt agaatttaat ataatagaaa ttagaattta atataataga atagtgggca
    63421 aacaaaatag agcgaggttt attgaataaa tagaacttct tcaataaact tagaaaaatt
    63481 tccatttttg atgagataca aaaaaaatac taaggtttta ttattatatt tgaggatagt
    63541 atgtcatcta ggaaatcgag tgatttcttc tttcttataa ctttactttg aaagtatcta
    63601 taaatactat cgagcaacgg gtggatggat caatgaactg catttttcaa aaacatcatc
    63661 agaaaagtgc aatggggttt tgccatttag acgaaaaata ttctaattct taagaactca
    63721 acgggaccta ccccctcaaa tcatacaaag aaggggatcc cgttgagttc ttacgctttc
    63781 atggctagaa tttacaactc aattcatctg attactacag agatgaaccc aatccagaat
    63841 atgaaccata aaagaaaata cctattaaac cgatcacaag aatacctgct acagtaccta
    63901 ttatccaaag aggaatcctt ccagtagtat cagccattta ccccacttcc ctccacattt
    63961 catcaagtgg tcatgctaga gacataaaca gtcatggata attatgagat gagagccttc
    64021 cgaatgggct aagagagcgt gcctataatt attattctcc tttcttttta ttaattgaag
    64081 aaataattgg aaaataaaac agcaagtaca aaaatgagta ataaccccca gtagaggctg
    64141 gtacgattca attcaacatt ttgttcgttc gggtttgatt gtgtcatagc tctataattc
    64201 ggattaggtt tatcgttgga tgaactgcat tgctgatatt gaccccaaaa aagaaacggt
    64261 aggtacagct aggccgtgaa cagccaacca tcgcactgta aaaattggat aggttcgatc
    64321 tatggtcatt ggggcctcct aaaaagatct actaaattca tcgagttgtt ccaaaggatc
    64381 aaaacggcca gttattaatg gaattccttg tcggttctct gtgaaatact cgtttggccg
    64441 agggcttcca aacacatcgt acgctaaacc ggtactgacg aataaccaac ccgcaatgaa
    64501 tagggaaggt atagtaatgc tatgaatgac ccagtagcga atactggtaa taatatcagc
    64561 aaaagaacgt tctcctgtgc ttccagacat gctgagctcc acatattctt gtacagtcaa
    64621 agggggatcg attccgtaaa agattagatc agtcaatttc catttactaa aactaaatct
    64681 ttgtgagatc gtcaatatta taccgagggc gtctttagag tataccgaat cagtatagct
    64741 atccttcttc tgacacagca acgcactttc aatcattatc gaaaggaagt actcaaaatt
    64801 ttatttctta ctttacttgt tgcttatcat tgtacactga caagcaacaa gtaaagtaag
    64861 aaagagtagt aaatcgtatt cgatgaaaga aagataacaa agaaagaaaa gaataaaaaa
    64921 attgtaatca acccttttga tgcatacatt gttgtattag atcgagatca aaagattctt
    64981 tcttgaccta actacaagaa cgagatttta taatataata cgtaaagaga aaatgtagaa
    65041 cgtaaaaaag aaaagataat agaaattact aacctagttg gaccaaacta aatattttct
    65101 tttttcgagt gattgcgtga taactttttt cttctcattc attcaagata ttaagtgaat
    65161 gaacctattc cggaatctaa tgagttaaaa cgaaagtaat cttttttata aggtttacat
    65221 tggctctaaa atagaaatag gattcgagac aataaaaaag ttttcttttc tttctattct
    65281 ttcagaatct ttcagaatta aaaactaaaa aggtttattt tttgaaaaag taaacttagg
    65341 taagtgcttt ttagaaacat atatgtacaa aaagaacata tttcatttag ctccttcatg
    65401 cttactataa ctagttattt tggttttcta ctagcggctt taacggtaac ctcagctcta
    65461 tttattggtc tgagcaagat acgacttatc tgaaattagt atttgaaatg cacaattcat
    65521 aaaaacataa aaataagtct ttcgatagga ttccgtataa attgcaaatt cttggtcatt
    65581 gagattcatg gtaattcaga ttaatattta ggtatagata ttacctcctt tttctccttt
    65641 caaataaatt gcaatgattg aagtttttct atttggaatc gtgttaggtc taattcctgt
    65701 tactttggcc ggattattcg taactgcata tttacaatat aggcgtggtg atcaatcgga
    65761 cctttgatta attactatcg ctttttttga ttgacctcct ttgtattaaa gaaagtagga
    65821 ggtcaaattc agattgaggt tcaagttagt gaagctcttt cagtctaatt tgatctaaga
    65881 aaaataagga cgaaatcacg ctctgtagga tttgaaccta cgacatcggg ttttggagac
    65941 ccgcgttcta ccgaactgaa ctaagagcgc tttcttatca gaaaagagaa gactgtaaag
    66001 acactttttt taaccccagt ttaatgaacg ataatatatt attggatatt ggaatcgatc
    66061 ttaattaatc cctcattact gctcaacgaa gaagtaatag gtagggatga caggatttga
    66121 acctgtgaca ttttgtaccc aaaacaaacg cgctaccaag ctgcgctaca tccctccaat
    66181 cggtctacag tgtcattgta tagaattcct gttttgtttt ccacatcgtt atttcctcca
    66241 ttgatatata caatttatat ttatatgggc atttcgtctt tttggtccca tttaacatat
    66301 aataatagta aaagaaaagt cttatatacg tatgaaatac ggaacgtaat ctgtcgtaaa
    66361 aataaatgag tagttttcgg gaatgctcgg gaagagagga acgctttttt atgttttaag
    66421 aaaaattttt atttactgga tagttgtaca tttcaatttg aattagggat tccgtgtaca
    66481 aggttattaa ctgcatatgc atctgatcat ttatgtatta ccattttaga ttacaataaa
    66541 aaaaggaagg aggtttttca atgcgagatc taaaaacata tctttccgtg gcaccggtat
    66601 taagtactct atggttcggg tctttagcag gtctattgat agagattaat cgttttttcc
    66661 cagatgcgtt gacattcccc tttttttgat tctagttatt gatacggtac caaataatgg
    66721 agagtcgaga tacgattaaa tatttgtgac taatcctttg cccccttttt ctcttttttc
    66781 ccttttagaa taagagggag gaaagagaaa aaaagaaaag gtgtattcaa cagcttcgag
    66841 acttgggttc aagtttgaat taaataaatt attcaattca aaaattaact agggatggag
    66901 gtagaataaa cagggtgggg cctatatcta ggacaagact cttatacaag gtacttaaat
    66961 gtaaatgaaa tactgtgatt tgaatttgaa ataaagttta gaaaattttt tagtatattg
    67021 attgcagcga aatttttcat aattggattt caaggtaata acttctattt atccttcctt
    67081 ccttcttctt cgtttcggat cgaaaataga agagttgagt aaatcaaaaa tacaaagggg
    67141 gttcatggcc aaggggaaag atgtccgaat agcggttatt ttggaatgta ccggttgtgt
    67201 tcgaaacggt gttaataagg tatcgacggg tatttccaga tatattactg aaaagaatcg
    67261 tcacaacacg cctaatcgat tggaattgag aaaattctgt ccattttgtt acaaacatat
    67321 gattcatggg gagataaaga aatagatcga atcgagcaca tgtatgtaac tatgtaaccc
    67381 ttccaaggaa gggtaaaaat gacattatat atagaacata gttaaatatt ctatatatat
    67441 ataacataat taaatataaa caaaccaaat cctatttatt ctaattcatt ttagatctga
    67501 ccgaaatagg attttcgaga taaggaataa actaaacaaa ccatggataa atccaagcgg
    67561 ccttttctta aatccaagcg atcttttcgt aggcgtttgc ccccgattca atcgggggat
    67621 cgaattgatt atagaaacat gagtttaatt agtcgattta ttagcgaaca aggaaaaata
    67681 ttatctagac gggtgaatag attgaccttg aaacaacaac gattaattac tattgctata
    67741 aaacaagctc gtattttatc tttattacct tttcttaata atgagaaaca gtttgaaaga
    67801 actgagtcga ccaccagaac tgcgggtctt cgagccagaa ataaataggc ttactctttc
    67861 ttcacttgac taaaaaaaag taaaatccga actcaaacgc agattgatgt tttgttcgaa
    67921 aaatatagat tgaattatcg tgtcgtaaga aaaaaaagaa tcggacaaga ataacgattt
    67981 ttttgagtct gttcattcag ttttactctt tttttatcat atttattttg actttaccct
    68041 cccggagttc atcctccggg gaactccgtt taaattcttc cggtggattc tttccaatcg
    68101 acttttttta tgatctcatt ggaaatcata taaagacaat ttttatttga tatagctatt
    68161 tgtgcaagta ttttacgatt aagaagcacc tgtttcttat ataggtcgtg tattaatcta
    68221 ctataactat aggatacccc tatttcacga attactgcgt ttattcgagt gatccacaaa
    68281 cggcgaaaat ttctcttttg cttatcccta tccctatgcg acgaaaccaa agctcttatt
    68341 ttctgttgag taattgttcg agtaagtctt gaatgagccc ctcgaaagct tgatgcaaat
    68401 aaacgaattt ttgttctacg tctccgagct atatttcccc gtctaattct ggtcattgaa
    68461 taaatgaaac tttgacgaat aactaataga tttcctttct ttcagttatt ctttttccct
    68521 ttcctagtct ataaataaca aagctttttt tccaatgtat aaactaaaaa ttccaatgac
    68581 tttggctact ataaccttcc cgaccgctat ttttcttttt tctagccatt tcacttcgaa
    68641 ataataaatt taattttact aggtatcaaa atagaataaa taaaaaatct aaatggataa
    68701 agaaatagtg gcttccttcg tttatatggt tacttcttaa acggtgaggt tttctctata
    68761 caccggagcc tttacttcat ttaatgaatg ttattggtaa cttgtatagt tcacattctt
    68821 tggctctacc catgaattat ccagtaatag gtctttcacg attagatcta cttacacagt
    68881 aacggtattt aattatgaaa gttggctggg tagctaaccc tgttagtccg ttcttgcaag
    68941 aggggcctaa gttttatgtt tttattttta agtaggattt tctccgctta atggataacc
    69001 atttgctacc aatggagaat tgcttctcat cttaaattga ggtgatttga tttgcaccaa
    69061 tggaaaccat aaatttcata cacaatagaa tggatagatt ctttttttta tacggaattg
    69121 aacggacttc tttttatatt ctatcctatt ccccggtact gatcattgat actcgaaatt
    69181 ctttctttta tcccagctca tgatctgaac gagtcgcaca tacaccctag tacatgttcc
    69241 tcgacgctga gggcatcccc gaagcgcggg ggattttgtg acatttctga ttggctgtct
    69301 tgtatttcta ataagttgtt taatagttgg catgttgaat catatcatat aaataatggg
    69361 ctggtttaga tcgatcctaa cctgatgatt tttaattact tctttttaat tttctagtaa
    69421 attcagcaaa aatataaaat aggaaatcga gaatttgcgt gaaaaaaatc cgggcttttc
    69481 actcaaccac cgctacaaca tcaacaattc cataagcttg ggcttccgtt gctgacataa
    69541 aaacatctct ttccatgtct tccgagacaa cccataaggg tttgtctgtt ctttgtacat
    69601 aaacccttgt gagggtttca cgcagtttta gcagctcttc cgcttccagg ataaattctc
    69661 ccgtttgtgc ctcataaaaa gaactagcag gttgatgaat cattaccctg atggtataac
    69721 aaaagagggg ttcctctatt ttgcatgatg aatagaaaag aaagataaag aataaaaaga
    69781 aaaaaaaaaa agatagaatt gaacaaccac aaccgtacgg gcatctttta tgcattgcat
    69841 acggctctat aataaaattg accgttacct tccatcaaag aaaaaaatag gatctatcat
    69901 acccagatcg gtaaatgatc aaattaccac ccttcctttc gtagtagttc aaaaatacta
    69961 tgatggttcc gttgctttat attaattatt aatttggttt gattaatatt atttggtttg
    70021 tctgtgtttc agcaatccca aagttgcttt ttgtaaaatt aaggaaaaat tttttttttt
    70081 attttcgaac tctttcagaa cacaaataag cccccggttt gaaaataaaa aagtttgtga
    70141 cgctgaactg gaatctccaa tataaaaaaa tcataaacga ttcctttttg taaggaaata
    70201 ccttttatct catactactc tctcgataca taatcaaatg ttttgaaaaa acaataaaaa
    70261 ttgttttatt ttgatatcga atgcaaagtg ccatgctatt attacttaat attcatatgg
    70321 cgaaggcata gtcttatttt tttctctcaa ataaaaacct cattggcgcc gagcgtgagg
    70381 gaatgctaga cgtttggtaa tttctcctcc ggccaagata aaagatccca ttgaagcggc
    70441 taatcccatg catattgtct gtacatctgg tcgcacaaat tgcattgtat cataaatagc
    70501 cactccaggg ataacccatc cgccgggaga gtttataaac aaatagagat ctttggtatc
    70561 attctctata ctgagatata ccataagacc aataagttgg ttcgagatct cgctatcaac
    70621 ctcttgtcct aaaaaaagta atctttctcg ataaagtcgg ttgattgggg taaaattaga
    70681 tcccttacga gccgtacagg cgccttttgg tgcatacggt tcaacaaaaa attgaaaaaa
    70741 aaaagaatca acgtgcagct tccaatcctc tttctttttt tatattcgta gaaggctctt
    70801 tctgacttct aacgaaagga cttttcttcg atttttcaaa aaagacaggt ttttgctcct
    70861 tttcgtataa tattcttgta atagaaaaat aatagaaaag aaaaaaaaga agtcactaaa
    70921 cttatcgaat taacttctta ttgatatatt gtgtttcatc gagatctaat acaaatcaca
    70981 atgtcgtttt cttgttcctg aatgggccct gttaatcttt ttaggtttat gctctactcc
    71041 gggtaaagat acgcccgatt tttatttgta catataggac aaatgattcc attaccactt
    71101 ctttttgtta tgactttccc ctttatgccc tccgccaaaa atttgatgta ttcatgcata
    71161 ttaatattat tcgattgatt aagagtttga gagggcttct ctttacaaaa aggaatcgtt
    71221 tatgatacaa atagtaatca tagatctatt tccaattggg ctttttctaa acggagcctg
    71281 gatacttaag ttttttagtt ccactaagct aaccataaat tattataatt ataatagtaa
    71341 tcggaattcc cccaaaaatg gatctaattg cacttcacgc tccaaatttt tgatgattca
    71401 attaatcttt cttgggcgaa acagaggatc tctcgatcgg ggaagagaac ggggaaatcc
    71461 cgtatgaccc actatatctg acaagtcgca ctatacgtca acccaggatg catcttcctc
    71521 tccaggactt cgaaaaggca cttttggaac accaataggc atgaaatgaa agaaaaaaga
    71581 actaagtact atatttcact ttgatgtgga aacgtaataa tagaatgaat gggtttattt
    71641 ttttttataa tactgtcctt tatcgtattt tatccatata ttcaaaaaat tcataacgaa
    71701 atacagaatg aatgaataag aaaaaaattt ttacgaagag gccgttctaa ttatgaagaa
    71761 gtatggacac attcgctcat agaaaacggt atcaaccccc ccattgcgta ttggtactta
    71821 tcgagtatag aataaatctg cttctctttg ttcctacgaa cgaaattgtt ccattattac
    71881 caacagaata gaacaactat taaccaacca tcccctgaac gggggaggtc cataacatag
    71941 tcatagtctt ttccaatgca ataaagttac gtagtgtctt tttctttgat ctaaggggta
    72001 tttccatggg tttgccttgg tatcgtgttc atactgttgt attgaatgat cccggtcggt
    72061 tgctttctgt ccatataatg catacagctc tggttgctgg ttgggcaggt tcgatggctc
    72121 tatatgaatt agcagttttt gatccctctg accctgttct tgatccaatg tggagacagg
    72181 gtatgttcgt tatacccttc atgactcgtt taggaataac cagttcgtgg ggcggttgga
    72241 gtatcacagg aggggctaca ccgaatccgg gtatttggag ttacgaaggt gtggccgggg
    72301 cacatattgt gttttctggc ttgtgcttct tggcagctat ctggcactgg gtgtattggg
    72361 atctagaaat cttttgtgat gaacgtacag gaaaaccttc tttagatttg cccaagatat
    72421 tcggaattca tttatttctc gcggggttag cttgctttgg ttttggtgca tttcatgtaa
    72481 caggcttgta tggtcctgga atatgggtgt ccgatcctta tggactaacg ggaaaagtac
    72541 aatccgtaaa tccagcgtgg ggcgtagaag gttttgatcc ttttgttccg ggaggaatag
    72601 cctctcatca tattgcagca ggtacgttgg gcatattggc aggtctattc catcttagtg
    72661 tccgcccgcc ccaacgtcta tacaaagggt tacgtatggg caatattgaa actgttcttt
    72721 ccagtagtat tgcggctgtc ttttttgcag cttttgttgt tgccggaact atgtggtatg
    72781 gttcagcaac taccccgatc gaattatttg ggcctactcg ttatcaatgg gatcaggggt
    72841 acttccagca agagatatat cgaagagtta gtgctgggct agccgaaaat caaagtttat
    72901 cagaggcttg gtctaaaatt cctgaaaaat tagcttttta tgattacatt ggcaataatc
    72961 cggcaaaagg gggattattc agggcgggct cgatggataa tggggatgga atagcggttg
    73021 gatggttagg acatcctatc tttagagata aagaagggcg tgaacttttt gtacgtcgta
    73081 tgcctacctt ttttgaaacc ttcccggtcg tgttggtaga tggcgacgga attgttagag
    73141 cggatgttcc ttttcgaagg gcagaatcga agtatagtgt cgaacaagta ggtgtaactg
    73201 ttgagttcta cggtggcgaa ctcaacggag tcagttatag tgatcctgct actgtgaaaa
    73261 aatatgctag acgcgctcaa ctgggtgaaa tttttgaatt agatcgtgct actttgaaat
    73321 ctgatggtgt ttttcgtagc agtccaaggg gttggtttac ttttggacat gcttcttttg
    73381 ctttgctctt tttctttgga catatttggc atggtgctag aaccttgttc agagatgttt
    73441 ttgctggtat tgacccagat ttggatgctc aagtagaatt tggagcattc caaaaactag
    73501 gagatcccac tacaagaaga cagacagtct gatacaacat tgctttggtg tctttcgact
    73561 ctatttttaa tttttttgat ttaatttttc tttactttct agacctatgg ggtaccagag
    73621 aaatcgtgat ttgaatcgat gtttttttga ctcttcctct ttccaggagg atgattacaa
    73681 ataaaaataa acaacaggta tggaagctat aattgtaaac cacgatcgaa tctatggaag
    73741 cattagttta tacattcctc ttagtctcga ctctaggtat aatttttttc gctatctttt
    73801 ttagagaacc acctaaagtt ccaactaaaa aataaagttc caactaaaaa tatgaaatga
    73861 tttttcatta tctctattga agtaatgagt cccccaatat ttgggggact cattacttca
    73921 actagtcccc atgttcctcg aagggatctc ttagttgttg agaaggttgc ccaaaagcgg
    73981 tatataaggc gtacccggta aaacttacaa gtaaaccaga tataaagatg gcgactaggg
    74041 ttgctgtttc cattattata caatttcaag actacaacga atctatgata agatcgttta
    74101 tttacaacgg aatggtatac aaagtcaaca gctcttaatg aatacaatag gatttatggc
    74161 tacacaaact gttgagaacg gttctagatc tcgtccaaaa ccaactactg tagggaattt
    74221 attgaaacca ctgaattcgg aatatggtaa agtagctcct ggatggggaa cagctccttt
    74281 gatgggtgtt gcaatggccc tatttgcaat atttctatct attattttgg agatttataa
    74341 ttcttctgtt ttattggatg gaatttcaat gaattagatt tataagaacc taaaagtcct
    74401 attttttcaa tcaaaaaaga atcatttaga acgtgtattt ttattttaag cccattctat
    74461 tttggtagtt cgactgcgaa atttattttt tttttctgta tttctggaat atgagtgtgt
    74521 gacttgttat aatggatcct attgatagta cagagaacgg gtctgtcatc tttttatttg
    74581 atgaaggtgg ttctacttcg tcggatattt agtctagtat ccggaacacg gaatatatga
    74641 aatagattaa gaaatttttg aactatgatt catacttaat attcagacct cgcggccaga
    74701 ctccaaattt aaaagaattg gcatttataa atcgaaagaa aggtttgtct tgtcgtcaaa
    74761 acccttcttt cgatttatag tcattatatc tattcgtgga ataagtgatg atccaaagat
    74821 tcttactcag agaatccttg ggcttaggtt agaattttta ttgaatcatc gtggttctag
    74881 tatgaatctg atgttttact cgattcatag ggtcttaaca agagaattcc tatcaataat
    74941 aaaaaaaaca acaaatcaat aataaaaaaa aacaacaaat aaaagctaca ttatatacaa
    75001 aaaagtaaag aaaaaatagg gaaaaagagg attcaggagg cctgtaagaa tcaagataaa
    75061 gacaactgag ccaacttgat attttggtat tatctccata aataaaagct ttcggatttt
    75121 tctcatcttc ccttgtatct tcagagaaga ttgaattaga gattaagaaa agaagtttca
    75181 agctttctat tacatatccg ttccgactag tatttgggtg ttttgcttga gctgtacgag
    75241 atgaaagtct catatatggt tctcgggggg ggagtcccac ctatctcaat aaagtatatg
    75301 attggtttga agaacgtctc gagattcagg cgattgcgga tgatataact agtaaatacg
    75361 ttcctcctca tgtcaacata ttttattgtc tgggaggcat tacgcttact tgttttttag
    75421 tacaagtggc tacgggattt gctatgactt tttactaccg tccgaccgtt acggacgctt
    75481 ttgcttcggt tcaatacata atgactgaag ctaattttgg ttggttaatc cgatcagttc
    75541 atcgatggtc ggcaagtatg atggttctaa tgatgatctt gcatgtattt cgggtgtatc
    75601 tcaccggtgg atttaaaaaa cctcgcgaat taacttgggt tacaggtgtg gttctagctg
    75661 tattgactgc atcttttggt gtaactggtt attccttacc tcgggaccaa attggttatt
    75721 gggcagtgaa aattgtaaca ggtgtacccg aagctattcc tgtaataggg tctcctttgg
    75781 tagaattatt gcgtggaagt gctagtgtgg gacaatccac tttgactcgt ttttatagtt
    75841 tacacacttt tgtattgccg cttcttactg ccgtatttat gttaatgcac tttccaatga
    75901 tacgtaaaca aggcatttct ggtcctttat agagaagata tatcgtagat atttgtaatc
    75961 catcctttaa tcactgagga gaagaaaaat aatatttcat tgctacaagt atggattatt
    76021 gaaaaaaata agacatgtat ttggatattt tccttgaaca ctgcaatatt attaatatag
    76081 ttgaagttga agggaatttt ccgaagagaa aatggattat gggagtgtgt gacttgaact
    76141 attgattggt ctgtgcagat atatgccttt atccatctgc cgcattacat tggaattcac
    76201 aatcaaatgt gtctttgctc caaccatcgc ataagttcca tacaaaggat aggctggttc
    76261 gcttaaagaa aatcctttct atgatcaaat ccaatcatgt cgtacatgaa ctggctccgt
    76321 aagatccagt agaactagag aaaaccataa ttatggtttc tcggtttact tatgtaaaat
    76381 tgaatagtat ggaaatgcaa tcatttccgc tgcattgaca tgatctatga tactatcgga
    76441 gtgaaacaag ggatctaaag aagaacgagg ctaggctata ttagtaacaa gtaaaccctt
    76501 tgtgtgtctg taaaaagtat cccaatattt ttatttggag ataaacataa atcgtaaggt
    76561 ctgagacaac ccataaagca cttgatcata tcgcgatcag ctttgtataa gcctacttgg
    76621 gtattgagta tttacttgta agaactttat tctttgcact ggataattgc aactctgtaa
    76681 aaaatacagt aatatgttta ttacaaaaaa ccattcatat atatgtggct ttagataaca
    76741 tattgatcgt ttatggatta agatttagtt ctttttattc ttgctcgagc cggatgatga
    76801 aaaattatca tgtccggttc cttcggggga tggatctata agaattcacc tatcccaata
    76861 acaaaaaaac ctgacttaaa cgatcctgta ttaagagcta aattagctaa aggtatgggt
    76921 cataattatt atggagagcc cgcttggccc aacgatcttt tatatatttt tccagtagta
    76981 attctaggga ctattgcatg taatgtaggt ttagcggttc tagaaccatc aatgattggt
    77041 gaaccagcag atccatttgc aacccctttg gaaatattac ccgaatggta tttctttccc
    77101 gtatttcaaa tacttcgtac agtacccaat aaattattgg gtgtcctttt aatggtttca
    77161 gtacctgcgg gattattaac agtacccttt ttagagaatg ttaataaatt ccaaaaccca
    77221 tttcgtcgtc cagtagcgac aaccatcttt ttgattggta ccgcagtggc cctttggttg
    77281 ggtattggtg caacattacc tattgataaa tccctaactt taggtctttt ttaatttttc
    77341 aattcagtaa attgtgaaat aaaattaaaa tatcacgacc cgtgtatcta gggaataatc
    77401 gcttcaaaca aagtgaattg tccctagata cacatctatt atctattatt cactttaatt
    77461 ggggaaccta tcccgattcc gaatctatga gttgtgctaa agattcaaaa ccagtttttg
    77521 actttttcgg taaatcaatt gagaaatgct tttctagaat gcctaatatc tgttttacat
    77581 cgtttatgcg aaaatgttca attttcataa ggtcttcttg actgttattc aaaaggtcca
    77641 ataatgtata tattttggac cttttaaggc aattatagat cctgggaggt agttctgatt
    77701 ggtcaataaa aatcgatttc aatgctattt tttttgtgtt ttttcttagt ttatccaagt
    77761 tatcatgaaa ggtaaaaggg ggtaaaggaa ccgtgtgttg attgtccgct aaatgtaagt
    77821 tttcttcttc cgtgtgtaaa aagggaataa ataaatcaat caaactccgg gaggcttcat
    77881 gaagtgcttc tttaggagtt aaacttccat ttgtccatat ttcaagaaag agtatttctt
    77941 gtttatcatt cccattccca taagaatgaa tactatgatt cgcgtttcga acaggcatga
    78001 atacagcatc tataggataa cttccgtctt gaaagttatt atttaacgtt tttataagat
    78061 atccgcgact cctctctatt tgtaatccaa tatgcaattc aatgggttcc gtcaagctag
    78121 ctatatgctg tgtattgtca acgacttcta cataaggcgg taagattata tcttgagcag
    78181 ttacatatcc aggacccctg acacaaataa aggcgtcaca agttccgtat agatgacttc
    78241 tcaatacaat ttctttcaaa ttcattaaaa tgtcatgtac cgattcttga atacccacta
    78301 gggtagaata ctcgtgtggt attttctcag attttgcacg tgtgatacat gttccttcta
    78361 tttctccaag caaagctctg cgcatcgcga tgccaattgt gtcagcttga cctttcataa
    78421 gtggagacag aataaagcgt ccataataaa gacgcttatt gtccgctttt gattcaacac
    78481 acttccactg tagtgtccga gtagatactg ttactttctc tcgaaccata ataatattca
    78541 aatacaaata attgaatcat ttttttctct tgtttatctt taaatctctt caatttttat
    78601 ttctacacac gccgcttttt cggaggtcta cagccattat gtggcatagg ggttacatcc
    78661 cgcacaaaag ttaatagtat accacttctg cgaatagcgc gtaatgccgc gtctcttccg
    78721 agacccggtc cttttatcat gacttctgct cgttgcatac cttgatccac tactgtacga
    78781 atagcatttc ctgctgcggt ttgagcagca aagggcgtcc cccttcttgt acccttgaat
    78841 ccacaagtac cggcagagga ccaagaaacc actcgacccc gtacatctgt aacagtcaca
    78901 atagtattat tgaaacttgc ttgaacatga ataaccccct ttggtattct ccgtgtattc
    78961 ttacgtgaac caatacgtcc attcttacgt gaaccaattc tcggtatagt ttttgccatt
    79021 ttttcatctc ataaatatga gtcagagata tatggatata tccatttcgt gtcaaacagg
    79081 accccctttt tattttaccc ttcttttttt ttacatcaga tgttttaaac gagtctgatt
    79141 agccttgtct ttgtttatgt cttgggttgg aacaaattac tataattcgt ccccgcctac
    79201 ggattaggcg acacttttca caaattttac gaacagaagc tcttattttc atatttggca
    79261 ttcctcattt taattatgaa tctatttttg gaagaaaata ggtttcttgg aatttttcat
    79321 ctcgaataat cctctcacga aaggaatgtt gacgttgata aaaacaccta atctttcgaa
    79381 tccttgttgc gaagtcgata aattatacgt cctctggttg aatcataacg acttacttca
    79441 attttaactc tatcgcctgg tagtatccgt ataaaactac gtcggatctt tcccgaaaca
    79501 taacctagaa taatatcttg attatctaag cgaatccgga acataccgtt gggaagggat
    79561 tcagtaatta aaccttcatg aatccatttt tgttctttca ttccaggtaa agcctccttg
    79621 aagtctcaat tgatggagga gaaacgatat tagacaaccc gccctttttc tttttgtttt
    79681 cacaaataag aagtttcgga cccaattcgt atattagaag gattaccata tataacacaa
    79741 aacttctcca ccaattcgtt ctagtcgagc ctctcggtct gtcattatac ctcgagaagt
    79801 agaaataatt acaattccca tcccacctaa aattctagga attcgttggt agttcgaata
    79861 gattcggaga ccaggccggc tgatccgttt taaatttaaa aaatttctat aagacctttt
    79921 cctattcctt ctatgccgta gggttaaaac caaaaaagat tttttggttt ctttatgttt
    79981 tctcacgttt tctataaaac cttctcgtaa aagtatttta acaatatttt cagtgatatt
    80041 agtatatgct attcgaacca ccctttttct atccatatca gcatttcgta tagaagttat
    80101 tatgtcagca ataatatcct tacccatggt gaattaaatt tattggtgct ccccgatttt
    80161 gatataatca acatgttttt ttacttattt gtttatgaat ttaaattttt aaattaaagg
    80221 catatgcgtg agacacaatc tactataaat tatgaatata tttcttaata tgtttctttc
    80281 aaatacttta ctataaccat acgatggtct tatcttattt tagaagacct tacaatacct
    80341 ccggagctaa tgaaactatt ttagtaaaat ttaactgtct caattcccgg gcaattgcac
    80401 caaaaattcg agttcctttg gggtttcctt cttggtcaat gacaaccgca gcattgtcat
    80461 catatcgtat tatcataccg ttatcacgtt tgagttcttt acaagtacgt acaattacag
    80521 ctctgaccac ctctgatctt gctaggggca tatttggcac tgcgtctttg atcacagcaa
    80581 caataacgtc accgatatga gcatatcgac gattgctagc tcctatgatt cgaatacaca
    80641 tcaattctcg agccccgctg ttatccgcta cattcaaaag ggtctggggt tgaatcatat
    80701 cattttttta gaatctattc tttcaatgca aagcaaaaag cgaagaaaaa aaaaaaagaa
    80761 atattgtttg tccaaagaaa gaaaccggca cctgttattg tttttttatc cccaagaccc
    80821 ttttcttttg attcttttta tcccgaaata atgaattgag ttcgtatagg cattttggac
    80881 gatgctattg aaatcgccct tctggctata ttttctgtta ctccacccat ttcataaagt
    80941 attcgacctg gtttaacaac agctacccaa tattcagggg atcctttacc cgaacccata
    81001 cgtgtttctg cgggtcttac tgtaaccggt ttgtctggaa atatacgtac ccatattttt
    81061 ccaccgcggc gtgcatttcg tgtcattgct cgtcgacctg cttctatttg tctagacgtg
    81121 atccaagcag gttcaagtgc ctgaagagcg tatttaccga aagaaatatg attacctcga
    81181 gaagatattc ccttcattct tcctctatgt tgtttacgga atctggttct tttggggtta
    81241 tagttgatgg ttggttctga attccatctc tactacagaa ctggacatga gagtttcttc
    81301 tcatccagct cctcgcgaat aataaaattt tcaaaatgtc tattattcat ttgtatatct
    81361 tgctttttta gctaattaag catattaata tttctatttt attttttaaa attgatattt
    81421 ttaaatatca tattcttttt ttatgttcta acgaatattt gttttgtttt ttatcctatt
    81481 ggattgagca aaaattatca atccaagaag ataaagtttt cacgggcgaa tattgactct
    81541 tttcgttgct attttaattt tagttgtagg gttaactcat aacttttatt ttcccaatag
    81601 atcaaggaat tagtcgctgg tttgtttcgc catcccgatc aatgagtctg ttttcaatag
    81661 atttggattc acaggttcca tcgttcccat cgcttcttac ttaatggtta ggtctgattt
    81721 ctacaacgga gctcataatg aaattttttc ttaagccaat tttcttagtc tttattggct
    81781 cgaagctctt attttttttg ttctatgaac ggattcgttt tcttttttat gaatccatat
    81841 taattgatgc tttattacat tgctttttta tgagatgact cataaacctt acatattgga
    81901 tcgaatttta tatcgttgtt tttgtttttt ctccccttct ttcacccttc cgtttatcca
    81961 catctttctt ctttgcttca caatttggaa tcctattttg ttcttttgtt tatgcaaaaa
    82021 agatttcagt tgctacagtg atatgaccaa tatatcatat cttgactggt tttttggatc
    82081 cagataatgt gaagtgatga gttggttatt agttctatag ttatttgttt atacaaaaaa
    82141 aggctggtct tttttttttt ttttaatcct ataactatga ccctaaaaaa ccaacgagtc
    82201 gcacactaag catagctatt ctttcaaaag gtcaacggat ttttattcaa ccttatagaa
    82261 ttagagttgt tcattttggt tttgtttttg attgaacaaa aaaaaggaac gaatttttat
    82321 ttttttttgt tccattactg gatcgaaggg aaagacaagt aaagtttttt tattcctcgt
    82381 ctataaatat ccaaatttta atccctaaaa ctccatatat agttcgaact gtataagaac
    82441 aataatctat tttagctcga atggtttgga ggggaaccct gccttctctg atccactcga
    82501 cacgcgcaat ttcttttccg tcgatacgcc ctgaaatttg tacttgaatt ccttttgtat
    82561 ctgcttgttc agttaattca atagcctttt tcattgcttt tcgaaaagaa actctattct
    82621 ttaattggcc ggctataaat tctgcaagaa tattagggct tccgtaaggt tttgcaattc
    82681 ttgttatagt aatgttaagt tttcggttga tacaattaaa ttctttttgt agattcatct
    82741 gcaattcttc gattcctccc ggtctatttt ctattaataa ctttgggaat cccatataga
    82801 gaatgacctg gatcagatcg attcgttttt gaatttctat acgtgcaatt ccctcgacgc
    82861 cagaggaaat tttcatattt ttttgtacat aattcttaat aaaatctctt attttttgat
    82921 cttcttgtag accttcggaa taattttttg gttgtgtaaa ccaaagggaa tgatgacttt
    82981 gggttgtacc aagtctgaaa ccgagtggat ttattttttg tcccataccc cccccttagt
    83041 atacatatca tgatatgccg taggtgtata cttatttttt gatttaagtt ttttagagca
    83101 tctgaaagag tctagaaagt ctacctctag atattcatct aaggatatat cttttactac
    83161 aatagttata tggcaagtag gtctttttat cgtaaaacta cgccctcgag ctcgaggttt
    83221 taatttcttc gtggcagcac cctcactgac ttgagcttta ctaataacta aattggattc
    83281 gttggaatcc atattgtaat tagcatttgc tgctgcagag taaaccaatt tcaaaatggg
    83341 gtaacatgcg cgataaggca tgagttctag tatcataagt gtttcttcgt aggaccgtcc
    83401 acgaatttga tcaaccactc ttcttgcttt gtgagcagac atagatatat gttgacctaa
    83461 agcgtagact tctgttttta tcttctttaa ctttaacatg aataaaaaaa ttgcctccta
    83521 ctaatgaatt ataagcatat atatatcttt ttttaccttc ttttcttaac gacgggatct
    83581 attatcgctt tttgcgtgtc ttcggaaatt taaagtaggt gcaaattctc ccaatttgtg
    83641 gcctaccata cgatcagtta tataaatagg taaatgttcc tttccattat ggatagcaat
    83701 ggtatggccg atcattgtgg gtataatggt agatgcccga gaccaagtta ttattatttc
    83761 tttttctgct tttgtgttaa gcttatcaat ttttcttaat aaacgatttg ctacaaaagg
    83821 gttttttttt agtgaacgtg tcacagctta ctcctatttt tttttttttt gtaaagaaga
    83881 ataaagaaat tctattttct ctcctatttg ctacggcgac gaagaatcaa attatcacta
    83941 tatttatttc tttttctact tcttctccca agtgcaggat aaccccaagg ggttgtgggt
    84001 ttttttctcc caattggtgc cttcccttca ccacccccat gtggatggtc tacaggattc
    84061 ataactactc ctcttactac aggacgctta cctagccaac gcttagatcc ggctctaccc
    84121 aaacttttct ggttcacccc aacattcccc acctgtccga ccgttgctga gcagtttttg
    84181 gatatcaaac ggacctctcc agaaggtaat tttaatgtgg ccgatttccc ctcttttgca
    84241 atcagtttcg ctacagtacc cgctgctcta gctaattgtc caccccctcc acgtctgatt
    84301 tctatgttat gtatggccgt gcctaagggc atatcggttg aagtagattc ctctttttga
    84361 tcaataaaaa ccccttccca aactgtacaa gcttcttcca aagcatacgg ctttctggat
    84421 gtagatgata tctatacaga tctatattat atatcctaca atgaagtacc acatgggtgg
    84481 atatcaaaat ctgccaaatc actcaggtta tgatcttcta catcctaggt cttcccgttc
    84541 cgtcatctgg cttatgttct tcatgtagca ttcagaccga atgaatctat gaaattacgt
    84601 cgatacttcc acatattatg ggtaacgtag gagacatctc tattttcctc cggggaatct
    84661 ttagaattac cactgcttag ctttcaattt gcctctgacc atcaaatgaa atgtgaataa
    84721 cccgtcctct tctttaaaaa agaagaagcg cttccggttc tgtcggtgct tgaaacaatt
    84781 ttgtcttctc catattacta tatctctaga gtcaataatt ttatatgagg aactactgaa
    84841 ctcaatcact tgctgccgtt actcttcagt tttctggtga ggtctatcct gtagagatac
    84901 tcaaattgga tcagtgattg atttctaggt ttcgtcgtaa acctaattgg ttacttccaa
    84961 ttacgtaaat caatagctca aaccgcactc aaaggtaggg catttcccat ttttatagga
    85021 acttctgtac cagaaacaat ggtatctcca attatagccc ctctgggatg taaaatatat
    85081 ctcttctcac catccccata gtgtatgaga caaatgtatg catttcgatt agggtcgtat
    85141 tctatggtta cgattctacc atatatttct ttttcattcc gtcgaaaatc tattttacgg
    85201 tatagacgct tatgacctcc ccctctatgc cctgcggtaa tgattcctct ggcattacga
    85261 cctttcccac aacgatgctg tccatagatc aaattatttc gtggattgga tttcactcga
    85321 ctgtctacat ttcgattggg tgtgctcggg gtagaagttt tgtataaatg tatcgccatg
    85381 ctattaagta ttttgattta agttcttttc tttctaagag gtggaataga ataacccggt
    85441 tgaagcgtaa tgatcatacg tctgtaatgc attgtctgtc ccataatagg tcccattctt
    85501 ctaccctttc ccggaagtcg atgactattc atagctatta ccttgacacc aaagaagagt
    85561 tcgacccaat gctttatttc tgtcctagtt gatcctgatt cgacattaga agtatattga
    85621 tttttcccca ataaccgaat acttttgtct gtaaatactg catatttgat tccatccata
    85681 aatatatttt cttccctatg agttctagtc tcaataagaa tgctagttct tactgttcat
    85741 atattatgat atgaatatac cacactaatt cgttatgtat ggatgatgag attccattga
    85801 tacagagcca attccaatag acttattgga gggtcccatt ggcgtgcatc cagtaggaat
    85861 tgaacctacg aattcgccaa ttatgagttg ggcgctttaa ccattcagcc atggatgctt
    85921 agcggggatc ctcgtacatg gtgaataacc aaattccaat tgaaacgaaa tctttagaat
    85981 aaatcaatgc aatttaggag gaatcaatga aaggacatca attcaaattc tggattttcg
    86041 aattgagaga gatattgcga gagatcaaga attctcacta tttcttagat tcatggaccc
    86101 aattcaattc agtgggatct ttcattcaca tttttttcca ccaagaacat tttataaaac
    86161 tttttgaccc ccgaatttgg agtatcctac tttcacgcaa ttcgcagggt tcaacaagca
    86221 agcgatattt cacgatcaag ggtgtaatac tctttgtagt agcggtcctt atatatcgta
    86281 ttaacagtcg aaatatggtc gaaagaaaaa atttctattt gatagggctt cttcctatac
    86341 ctatgaattc cattggaccc agaaatgata cattggaaga atccgttggg tcttccaata
    86401 tcaataggtt gattgtttcc ctcctgtatc ttccaaaagg aaaaaagatc tctgagagtt
    86461 gtttcctgaa tccgaaagag agtacttggg ttcttccaat aactaaaaag tgtagcatgc
    86521 ctgaatctaa ctggggttcg cggtggtgga ggaactggat cggaaaaaag agggattcta
    86581 gccaattgaa aggatcttct gatcaatcca gagatccttt ggattccatt agtaatgagg
    86641 attcggaata tcacacattg atcaatcaaa gagagattca acaactaaaa gaaagatcga
    86701 ttctttggga tccttccttt cttcaaacgg aacgaacaga gatagaatca gaccgattcc
    86761 cgaaaagcct ttctggatat tcctcaatgt cccggctatt cgcggaacgt gagaagcagg
    86821 tgattaatca tctgcttccg gaagaaatcg aagaatttct tgggaatcct acaagatccg
    86881 ttcgttcttt tttctctgac agatggtcag aacttcatct gggttcgaat cctactaaga
    86941 ggtccactag agatcagaaa ttgttgaaga aacaacaaga tctttctttt gtcccttcga
    87001 ggcggtcgga aaataaagaa atggttaata tattcaagat aattacgtat ttacaaaata
    87061 ccgtctcaat tcatcctatt tcatcatatc cgggatgtga tatggttccg aaggatgaac
    87121 cgtatatgga cagttccaat aagatttcat tcttgaacaa aaattcattt cttgatttat
    87181 ttcatctatt ccatgaccgg aacatgggag gatacacgtt acaccacgat tttgaatcag
    87241 aagagagatt tcaagaaatg gcagatttat tcactctatc aataaccgag ccggatctgg
    87301 tgtatcataa gggatttgcc ttttctattg attcctacgg attggatcaa aaacaattct
    87361 tgaatgaggt attcaactcc agggatgaat cgaaaaaaaa atctttattg gctctacctc
    87421 ctttttttta tgaagagaat gaatcttttt atcgaaggat cataaaaaaa tgggtccgga
    87481 tctcctgcgg aaatgatttg gaagatccaa aacaaaaaaa aatggtattt gctagcaaca
    87541 acctaatgga ggcagtcaat caatatagat tgatccgaaa tctgattcaa atccaatata
    87601 gcacctatag gtatagcacc tataggtaca taagaaatgt attgaatcga ttctttttaa
    87661 tgaatagatc cgatcgcaac ttcgaatatg gaattcaagg ggatcaaata ggaaaggata
    87721 ctctgaatca tagaactaga atgaaatata tgatcaacca acatttatcg aatttgaaaa
    87781 agagtcagaa gagatggttc gatcctctta ttttgatttc tcgaactgag agatccatga
    87841 atcgggatcc tgatgcatat agatacaaat ggtccaatgg gagcaataat ttccaggagc
    87901 atttggacct tttcgtttct gagcagaaga gccgttttcg agtagtgttc gatcgattac
    87961 gtattaatca atattcgatt gattggtctg aggttatcga caaaaaagat ttgtctaagc
    88021 catttcgttt ctttttgtcc aagtcacttc tttttttgtc caagttgctt ttctttttgt
    88081 ctaactcact tccttttttc tttgtgagtt tcgggaatat ccccattcat aggtccgaga
    88141 tctacatcta tgaattgaaa ggtccgaatg atcaactctg caatcagttg ttagaatcaa
    88201 taggtcttca aatcgttcat ttgaaaaaat tgaaaccctt cttattggat gatcatgata
    88261 cttcccaaaa atcgaaattc ttgatcaatg gaggaacaat atcaccgttt ttgttcaata
    88321 agataccaaa gtggatgatt gactcattcc atactagaaa taatcgtagg aaatcctttg
    88381 ctaacacgga ttcctatttc tcaacgatat ttcacgatca agactattgg ctgaatcccg
    88441 tgaaaccatt tcatagaagt tcattgatat cttcttttta taaagcaaat cgacttcgat
    88501 tcttgaataa tccacatcac ttctgcttct attgtaataa aagattccct ttttatgtgg
    88561 aaaaggcccg tatcaataat tatgatttta cgtatggaca attcctcaat atcttgttca
    88621 ttcacaacaa aattttttct ttgtgcgtcg gtaaaaaaaa acatgctttt tgggggagag
    88681 atactatttc accaatcgag tcacgggtat ctaacatatt catacctaac gattttccac
    88741 aaggtggtgg tgacgaaacg tataacttgt ccaaatcttc ccattttcca agtcgatccg
    88801 atccattcgt tcgtagagct atttactcga tcgcagacat ttctggaaca cctctaacag
    88861 agggacagat agtcaatttt gaaagaactt attgtcaacc tctttcagat ctgaatctat
    88921 ctgattcaga agggaagaac tcgcatcagt atctcaattt caattcaaac atgggtttga
    88981 ttcacactcc atgttctgag aaatatttac catccgaaaa gaggaaaaac cggagtcttt
    89041 ttctaaagaa atacgttgag aaagggcaga tgtatagaac ctttcaacga gatagtgctt
    89101 tttcaactct ctcaaaatgg aatctattcc aaacatatat accatggttc cttacttcga
    89161 cagggcacaa atatctaaat tggatatttt tagatacttt ttcaggccta ttaccgatac
    89221 acctattgcc gatacaccga ttgccgatac taagtagcag tcaaaaattt gtatccattt
    89281 ttcatgatat tatgcatgta ttagatatat cctgtcgaat tcttcagaaa aaattgggtc
    89341 ttccacaacg gaatccgata cgtaagattt cgagtaagtg tttacataat cttcttctgt
    89401 ccgaagaaat gattcatcga aataatgagt cgccattgat atcgacacac ctgagatcgc
    89461 caaatgttcg ggagttcctc tattcaatcc ttttccttct tcttgttgct ggatatctcg
    89521 ttcgtacaca tcttatcttt gtttcccggg cctctagtga gttacagaca gagtttgaaa
    89581 aggtcaaatc tttgatgatt ccatcatcta tgattgagtt gcgaaaactt ctggataggt
    89641 atcctacatc tgaaccgaat tctttctggt tacagaatct ctttctagtt gctctggaac
    89701 aattaggaga ttctctagaa gaaatacggg gttctgcttc tggcggcaac atgctattgg
    89761 gtggtgattc cgcttatggg gtcaaatcaa tacgttctaa gaagaaatat ttgaatatca
    89821 atctcatcga tctcataagt atcataccaa atcccatcaa tcgaatcact ttttcgagaa
    89881 atacgagaca tctaagtcat acaagtaaag agatctattc attgataaga aaaagaaaaa
    89941 atgtgaacgg ggattggatt gatgataaaa tagaatcctg ggtcgcaaac agtgattcga
    90001 ttgatgatga agaaagagaa ttcttggttc agttctccac cttaacgaca gaaaaaagga
    90061 ttgatcaaat tctattgagt ctgactcata gtgatcattt atcaaagaat gactctggct
    90121 atcaaatgat tgaacaaccg ggagcaattt acttacgata cttagttgac attcataaaa
    90181 agtatctaat gaattatgag ttcaatacat cctgtttagc agaaagacgg atattccttg
    90241 ctcattatca gacaatcact tattcacaaa cctcgtgtgg ggctaatagt tttcatttcc
    90301 catctcatgg aaaacccttt tcgctccgct tagccttatc cccctctagg ggtattttag
    90361 tgataggttc tataggaact ggacgatcct atttggtcaa atacctagcg acaaactccc
    90421 atgttccttt cattacggta tttctgaaca agttcctgga taatcttagt gaggatattg
    90481 atgctagtga ggatattgat gctagtgagg atattgatgc tagtgaggat attgatgcta
    90541 gtgaggatat tgatgctagt gacgatatcg atcgtgacct tcatacggag ctggaactgc
    90601 taactatgga tatgatgtcg gaaaaagacc gattttatat cacccttcaa ttcgaattag
    90661 caaaagcaat gtctccttgc ataatatgga ttccaaacat tcatgatctg gctgtgaatg
    90721 agtcgaatta cttatccctc ggtctattag tgaaccatct ctccagggat tgtgaaaggt
    90781 gttccactag aaatattctt gttattgctt cgactcatat tccccaaaaa gtggatcccg
    90841 ctctaatagc tccgaataaa ttaaatatgt gcattaagat acgaaggctt cttattccac
    90901 aacaacgaaa gcactttttc accctttcat atactagggg atttcgcttg gaaaagaaaa
    90961 tgttccatac taatggattc gggtccataa ccatgggttc caatgcacga gatcttgtag
    91021 cacttaccaa tgaggccctg tcgattagta ttacacagaa gaaatcaatt atagacacta
    91081 atacaattag atccgctttt catagacaaa cttgggattt gcgatcccag gtaagatcgg
    91141 ttcaggatca tgggatcctt ttctatcaga taggaagggc tgtagcacaa aatgtacttc
    91201 taagtaattg ccccatagat cctatatcta tctatattaa gaagaaatca tgtaacgaag
    91261 gggattccta tttgtacaaa tggtacttcg aacttggaac tagcatgaag aaattaacga
    91321 tacttcttta tcttttgagt tgttccgccg gatcggtcgc tcaagatctt tggtctctac
    91381 ccggacccga tgaaaaaaat gggatcactt cttatggact cgttgagaat gattctgatc
    91441 tagttcatgg cctattacaa gtagagggcg ctctggtggg atcctcgcgg acagaaaaag
    91501 attgcagtca gtttgataat gatcgagtga cattgcttct tcggcccgaa ccaaggaatc
    91561 ccttagatat gatgcaaaac ggatcttgtt ctatccttga tcagagattt ctcggggaag
    91621 gggccctcga cccgcaacag atagaggagg atttatttaa tcacatagtt tgggctccta
    91681 gaatatggca cccttggggc attctatttg attgtatcga aaggcccaat gaattgggat
    91741 ttccctattg gtccaggtca tttcggggca agcggatcct ttatgatgaa gaggatgagc
    91801 ttcaagagaa tgattcggag ttcttgcaga gtggaaccat gcagtaccag acacgagata
    91861 gatcttccaa agaacaaggc ttttttcgaa taagccaatt catttgggac cctgcagatc
    91921 cactcttttt actattcaaa gatcagccct ttgtctctgt gttttcacat cgagaattat
    91981 ttgcagatga agagatgtca aaggggcttc ttacttccca aacagatcct cctacatcta
    92041 tatataaacg ctggtttatc aagaagacgc aagaaaagca ctttgaattg ttgattaatc
    92101 gccagagatg gtttagaacc actagttcat tatctaatgg atctttccgt tctaatactc
    92161 tatccgagag ttatcagtat ttatcaaatc tattcctatc taacggaacg ctattggatc
    92221 aaatgacaaa gacattgttg agacaaagat ggcttttccc ggatgaaatg aaaattggat
    92281 tcatggaaca ggagaaagat ttcccattcc ttagccggaa agttatgtgg ccatgaaaga
    92341 gggggggatt aagtggaaca gaatttactg ggtggtagag tcgaggaaac gcttgtttct
    92401 tccatatttt ggaccttagc tccctggaac aataggctac tgctgaaaca tggaagaatt
    92461 gaaatattag atcaaaacac tatgtatgga tggtatgaac tgcctaaaca agaattcttg
    92521 aacagcgaac acccagttca tatattcacg accaagaaaa gaagtactgg attttctttc
    92581 ggataggccc tgaaagcgaa ggaaggctgg aatgccaaca ggcgtctatt attgaattca
    92641 cccaacccga cagtacccat tttgggaacg tccagtgcca aaagtcactg aatggataaa
    92701 tcgccaatcc ctaaaactga ctatgtaatg tactttatct gctgggttgc gggcgggcat
    92761 tttaccagag gtttctaatc tacccttgtg tgattcctgt tgaagcatat actcgggggg
    92821 ggggtgcagg gcggacgatt tttaagcaga ccccccattc attagataga gaagatcacc
    92881 aagatttagt gatctgctgc cgaacttatt caaatctcaa tattatgcct tgaagaggac
    92941 tcgaacctcc acgctcttga gcacgagatt ttgagtctcg cgtgtctacc atttcaccac
    93001 caaggcatct tgaaagtgaa tcgtattcca tgaatatgat atctatctag tgtgatgtat
    93061 ggaatatatg acaaaggtgg agtatttata ttgatcggtc atgttatcat gttatatagg
    93121 cccgagttgg acatccaatt gcttcgattt gaattatccg tagaatgcct tatatagata
    93181 tccaatctat caaaaagatg gacacaatca aacccatttc tcgattcaat agaagcccaa
    93241 agaggtgaat gggttccaaa taacgagaga tatgtaaaaa gcaggtccga ttcctacgcc
    93301 tattcctaat cctaaatgta atgtaacgac gcagggatcc atatgtaaac agagtatcta
    93361 tttagatacg ctcaaatgac cccttctcat aatgagaatg tatataaccc tattccggtc
    93421 tggtccggta tggaatgaac ttataatcat ggaatcgact cgatcatcag attctagatt
    93481 ataagttcat aaccctagcc cattcccatt ttgggcggaa cagatctact aattctttga
    93541 ttccagttag taagagggag cttgaactaa gaaatagacc ctagaagcta aaaaagggta
    93601 tcctgagcaa ttgcaataat tgggttcatc gatattcctg gtatagtaga tgctatcaca
    93661 catacaatca tactcaattc gatggaattg tttgatctga aaggagatct tctataattt
    93721 cgcacgtgag gggttatttc ttgggttcgt ccagtcatta ataacttgat tatttttaga
    93781 taatagtaga tagaaacaac gcttgtaagg agtcctatta aaaccaagaa atataggcct
    93841 gcctgccatc cacaccagaa taaatagagt tttccgaaaa aacctgctag cggaggaaga
    93901 cctcctaggg ataagagaca tagggctaaa gagagagcca aaaaaggatc tttcgtatat
    93961 aatcctgcat aatctcgaat gttatcagtt ccggtacgta gaccaaataa tacaatgcaa
    94021 gcaaaagttc ctagattcat ggagatatag aacagcatat aagttatcat gcttgcatat
    94081 ccatcatttg agtctccaac aattattcca ataattacat atccgatttg acctatggac
    94141 gaatatgcaa gcatacgttt catgcttgtt tgagtcatag caatgagatt ccccaatatc
    94201 atgctaagaa tagctagggt ttccagaaga agatgccatt catttgatga gaaataaaaa
    94261 ggaatatcga aaattcgagt ggctgaagct gaagcagcta ctttcgaagt aacagaaaga
    94321 aaagcaacga ctggagtggg agagtcagag tcgaaaagag gattcctcac ttatttctct
    94381 cattcaaaac cgtgcatgag actttcatct cacacggctc ctaagtgatc aaaaaagaaa
    94441 gaagaaccca tcttctttct tttttgatta ccttccctcg cgtatgtata agaccgaatc
    94501 cattcgattt ctaaaaaaga ttactaatcc ttaacttttc gaggaatcct tcatcagtgg
    94561 ttgtgaatga cttgtttttc aatcttttcg gtcttggttt cgtaggagca aatcagaaag
    94621 attgagaaat agaaccatct gatttgattc gttctcaata gccatgagat gatcatctta
    94681 gggtgatcct tttgtcgacg gatgctccta ttatactcgt agtctctgaa ggatgagaac
    94741 caactatgta gcatctacac cgagaattca agtattgtat acgtcattag tccgatcctt
    94801 tgtaggaact acccgtaata acgaacttgc aaaatggatc tgtttatcat aaagagattc
    94861 gtcgttcctg accctgcttc gccttaattg ttatttgaac aagtcaaagt tctgtcttgg
    94921 tccgagtgtg gatagcattt ctcttctgca tgtccatgga gttttgaaaa atccaaacat
    94981 ctcagagata gatagagagg taggaatgta tcgaacgaac cgcactcctt cgtatacgtc
    95041 aggagtccat tgatgagaag gggctgggga aagcttgaac ccaattccta cagtgatgaa
    95101 tatgagcgca attgaaattc ctggggagtt atacatttgt gtattgatga gaccattcac
    95161 tatttcttga agctcgatct ctcccccgga tgaaccatat agccaagaga aaccatgaac
    95221 cagaatagaa gagcttgccc cacccatgag taaatatttc atagtagcct cattagaccg
    95281 tacatctttc ttggtatatc cagataatag gtaggagcat aaactgaaac attctggagc
    95341 tacaaagata gttattaaat cgttagcacc gcataaaaac attcctccta gagtagctgt
    95401 taatacgaat aagagaaact ctgttatagc catttctgta cattcaatgt actctacgga
    95461 tagaggaata catagagttg aacatagtaa aataagaaat tgaaagattt cgttgaaatt
    95521 gttcgtttga aaatttcccg aaaaactaat cacgggttct tctctccatc ggaacaagag
    95581 ggccgttatg ctcattacta aacttgttga agagatgaaa tataaccaag gtatatcttt
    95641 ttgatcagag gttgaatcga tcatcagaag aagaattagg ccaaaaatta ggatacattc
    95701 tgggaaaatc aaacttccat cgaagagaag caaatgaaag gctttcataa aaattctcgt
    95761 agaatcgaga atgaagtttt cattctgtac atgccagatc atgaattagt aactgcatcc
    95821 aatttccaaa aaaaatccca attgtttcga actttccatt tttagaatgg aatatttacg
    95881 gaatctccat gaataggacc aaaccttttt ccatggtatt tacaggaggt tcctctttct
    95941 tattcttatt cttaagaaag tccccgagag ggcttagttg atccatgatt tctgtttcat
    96001 ctttcgtttc cttttcgttt gtttcgagaa atatattgat caattccgat tcttgctttt
    96061 tctcttgatt cttttccgat cgagaagtat agatcctgtt catggattaa cgaaaatgtg
    96121 caaaagctct atttgcctct gccattctat gagtctcttc ctttttgcgt atggcatcgc
    96181 cactcccttt ggcagcatcc actaattcgg aacttaattt gaaagccata tttcgacccg
    96241 gacgttttcg ggatgccgct aataaccaac gaatggcaag tgcttttcct tgtgtggatc
    96301 ctatttcaat gggaacttga tgagtcgatc cacctacacg tcttgctttt actgctatat
    96361 cgggagttac tccacgtatt gcttgacgta aaacagatag tggatttgtt tctgtctttt
    96421 gttgaatctt tttcacggct cgatagataa tttgataagc caatgatttt tttccgtgtt
    96481 tcagaatacg gttaaccaac atgttaacta atcgattacg ataaattgga tcggattttg
    96541 cagttttttc ttctgcagta cctcgacgtg acatgagcgt gaagggggtt caagaatccg
    96601 ttttattttt ttataagggc taaaatcact tattttggct tttttactcc atattgtagg
    96661 gtggatctcg aaagatatga aagatctccc tccaagccgt acatacgact ttcatcgaat
    96721 acggctttcc gcagaattct atatgtatct atgaaatcga gtatggaatt ctgtttactc
    96781 actttaaatt gagtatccgt ttccctcctt ttcctgctag gattggaaat cctgtatttt
    96841 acatatccat acgatttagt ccttgggttt ccgaaatagt gtaaaaagaa gtgcttcgaa
    96901 tcattgctac ttgactcgga cctgttctaa aaaagtcgag gtatttcgaa ttgtttgttg
    96961 acacggacaa agtcagggaa aacctctgaa attatttcaa tattgaacct tggacatata
    97021 agagttccga atcgaatctc tttagaaaga gtatcttttg tctcatggta gcctgctcca
    97081 gtccccttac gaaactttcg ttattgggtt agccatacac ttcacatgtt tctagcgatt
    97141 cacatggcat catcaaatga tacaagtctt ggataagaat ctacaacgca ctagaacgcc
    97201 cttgttgacg atcctttact ccgacagcat ctagggttcc tcgaacaatg tgatatctca
    97261 caccgggtaa atccttaacc cttccccctc ttactaagac tacagaatgt tcttgtgaat
    97321 tatggccaat accgggtata taagcagtga tttcaaatcc agaggttaat cgtactctgg
    97381 caactttccg tagggcagag tttggttttt tgggggtgat agtggaaaag ttgacagata
    97441 agtcaccctt actgccactc tacagaaacg tacatgagat tttcacctca tacggctcct
    97501 cgttcaattc tttcgaagtc attggatcct tttacgcgtt cgagaatccc ctcccttttt
    97561 ccactccgtc ccgaagagta actaggacca atttagtcac gttttcatgt tacaattgaa
    97621 cactttcctt ttttgattat tctcaaactc aaaggagaag attattctct ttaccaaaca
    97681 tatgcgtatc caatcacgat cttctaataa gaacaagaga tctttctcga tcaatccctt
    97741 tgcccctcat tcttcgagaa tcagaaagat ccttttcaag tttgaatttg ttcatttgga
    97801 atctgggttc ttctatattt acttagttta cttattttct ttttttttat tgaagatttt
    97861 tccctctctt tttttatatc attccttaag tcccataggt ttgatccttt ctaatttgac
    97921 ccattttctc attgagcgaa gggtacgaaa taaatcagat ttctttttcg atcaaaaata
    97981 ctatgtgaaa tcttcggttt tttcctcttc ctatatccca tttcctcttc ctatatccca
    98041 taggtacagt gtttgaatca atagagaacc ttttcttctg tatgaatcga tattattcca
    98101 ttccaattcc ttcccgatac ctcccaagga aaatctcgaa ttggatccca aattgacggg
    98161 ttagtgtgag cttatccatg cggttatgca ctaggaatcc attttctgaa agatcctggc
    98221 tttcgtgctt tggtgggtct ccgagatcct ttcgatgacc tatgttgtgt tgaagggata
    98281 tctatagaat ccgatcgatt gcgtaaagcc cgcggtagca acggaaccgg ggaaagtata
    98341 cagaaaacac agttcttttc tattatatta gtattttata atataatata tataagatat
    98401 aagattagta ttagtataag attagtatta gttagtgatc ccggcttagt gagtcttttc
    98461 ttccgtgatg aactgttggc gccagtctta cattttgtat ctgtggaccg aggagaaagg
    98521 gggctcggcg ggaagaggat tgtaccgtga gagaagcaag gaggtcaacc tctttcaaat
    98581 atacaacatg gattctggca atgcaatgta gttggactct catgtcgatc cgaatgaatc
    98641 attctttcca cggaggtaaa tctttgcctg ctaggcagga ggatagcaag ttacaaatta
    98701 tgtctcggta ggacatgtat ttctattagt atgaaattca taaatgaagt agttaatggt
    98761 ggggttaccg ttatcctttt tgtgacgaat cttgtatatg ttcctaagaa aaggaatttg
    98821 tccatttttc ggggtctcaa gggggcgtgg aaacacataa gaactcttga atggaaatgg
    98881 aaaagagatg gaactccagt tccttcagaa atgttaagat ctttggcgca agaagaaggg
    98941 gttgatctgt atcatcttga cttggttctg cttcctctat ttttttaata ataccgggtc
    99001 gggttcttct cctacccgta tcgaatagaa catgctgagc caaaccttct tcatgtaaaa
    99061 cctgcttgat ttagatcggg aaaatcgtgc ggttttatga aaccatgtgc tatggctcga
    99121 atccgtagtc aatcctattt ccgataggga cagttgacaa ctgaatccga cttttctcat
    99181 aatttttata tccgtaatag tgcgaaaaga aggcccggct ccaagttgtt caagaatagt
    99241 ggcgttgagt ttctcgaccc tttgccttag gatcagtcag ttctatttct cgatgggggc
    99301 agggaaggga tataactcag cggtagagtg tcaccttgac gtggtggaag tcatcagttc
    99361 gagcctgatt atccctaaac ccaatgtgag tttttgggtt ttgatttgct cccccgccgt
    99421 gattgaacga gaatggataa gaggctcgtg ggattgacgt gagggggcag ggatggctat
    99481 atttctggga gcgaactccg ggcgaatatg aagcgcatgg atacaagtta ggccttggaa
    99541 tgaaagacaa ttccgaatcc gctttgtcta cgaacaagga agctataagt aatgcaacta
    99601 tgaatctcat ggagagttcg atcctggctc aggatgaacg ctggcggcat gcttaacaca
    99661 tgcaagtcgg acgggaagtg gtgtttccag tggcggacgg gtgagtaacg cgtaagaacc
    99721 tgcccttggg aggggaacaa cagctggaaa cggctgctaa taccccgtag gctgaggagc
    99781 aaaaggagga atccgcccga ggaggggctc gcgtctgatt agctagttgg tgaggcaata
    99841 gcttaccaag gcgatgatca gtagctggtc cgagaggatg atcagccaca ctgggactga
    99901 gacacggccc agactcctac gggaggcagc agtggggaat tttccgcaat gggcgaaagc
    99961 ctgacggagc aatgccgcgt ggaggtagaa ggcccacggg tcgtgaactt cttttcccgg
   100021 agaagaagca atgacggtat ctggggaata agcatcggct aactctgtgc cagcagccgc
   100081 ggtaatacag aggatgcaag cgttatccgg aatgattggg cgtaaagcgt ctgtaggtgg
   100141 ctttttaagt ccgccgtcaa atcccagggc tcaaccctgg acaggcggtg gaaactacca
   100201 agctggagta cggtaggggc agagggaatt tccggtggag cggtgaaatg cgtagagatc
   100261 ggaaagaaca ccaacggcga aagcactctg ctgggccgac actgacactg agagacgaaa
   100321 gctaggggag cgaatgggat tagatacccc agtagtccta gccgtaaacg atggatacta
   100381 ggcgctgtgc gtatcgaccc gtgcagtgct gtagctaacg cgttaagtat cccgcctggg
   100441 gagtacgttc gcaagaatga aactcaaagg aattgacggg ggcccgcaca agcggtggag
   100501 catgtggttt aattcgatgc aaagcgaaga accttaccag ggcttgacat gccgcgaatc
   100561 ctcttgaaag agaggggtgc cttcgggaac gcggacacag gtggtgcatg gctgtcgtca
   100621 gctcgtgccg taaggtgttg ggttaagtcc cgcaacgagc gcaaccctcg tgtttagttg
   100681 ccatcattta gtttggaacc ctgaacagac tgccggtgat aagccggagg aaggtgagga
   100741 tgacgtcaag tcatcatgcc ccttatgccc tgggcgacac acgtgctaca atggccggga
   100801 caaagggtcg cgatcccgcg agggtgagct aactccaaaa acccgtcctc agttcggatt
   100861 gcaggctgca actcgcctgc atgaagccgg aatcgctagt aatcgccggt cagccatacg
   100921 gcggtgaatt cgttcccggg ccttgtacac accgcccgtc acactatggg agctggccat
   100981 gcccgaagtc gttaccttaa ccgcaaggag ggggatgccg aaggcagggc tagtgactgg
   101041 agtgaagtcg taacaaggta gccgtactgg aaggtgcggc tggatcacct ccttttcagg
   101101 gagagctaat gtttgttggg tattttggtt tgacactgct tcacacccaa aaagaaggga
   101161 gctacgtctg agtgaaactt ggagatggaa gtcttctttc gtttctcgac ggtgaagtaa
   101221 gaccaagctc atgagcttat tatcccaggt cggaacaagt tgataggatc ccctttttta
   101281 cgtccccatg tccccccgtg tggcgatatg ggggcgaaaa aaggaaagag agggatgggg
   101341 tttctctcgc ttttggcata gcgggccccc agcgggaggc tcgcacgacg ggctattagc
   101401 tcagtggtag agcgcgcccc tgataattgc gtcgttgtgc ctgggctgtg agggctctca
   101461 gccacatgga tagttcaatg tgctcatcgg cgcctgaccc tgagatgtgg atcatccaag
   101521 gcacattagc atggcgtact cctcctgttc gaaccggggt ttgaaaccaa acttctcctc
   101581 aggaggatag atggggcgat tcaggtgaga tccaatgtag atccaacttt cgattcactc
   101641 gtgggatccg ggcggtccgg gggggaccac catggctcct ctcttctcga gaatccatac
   101701 atcccttatc agtgtatgga ccgctatctc tcgagcacag gtttaggttc ggcctcaatg
   101761 ggaaaaaaat ggagcaccta acaacgcatc ttcacagacc aagaactacg agatcacccc
   101821 tttcattctg gggtgacgga gggatcgtac cattcgagcc gttttttttt tttttcatgc
   101881 ttttcccgca ggtctggaga aagctgcaat caataggatt tccctaatcc tcccttaccg
   101941 aaaggaaaag cgtgaaattc tttttccttt ccgcagggac caggagattg gatctagccg
   102001 taagaagaat gcttggtata aataactcac ttcttggtct tcgaccccct cagtcactac
   102061 gaacgccccc gatcggtgca atgggatgtg tctatttatc tatctcttga ctcgaaatgg
   102121 gagcaggttt gaaaaaggat cttagagtgt ctagggttgg gccaggaggg cctcttaacg
   102181 ccttcttttt tcttctcatc ggagttcttt cacaaagact tgccatggta aggaagaagg
   102241 ggggaacaag cacacttgga gagcgcagta caacggagag ttgtatgctg cgttcgggaa
   102301 ggatgaatcg ctcccgaaaa ggaatctatt gattctctcc caattggttg gaccgtaggt
   102361 gcgatgattt acttcacggg cgaggtctct ggttcaagtc caggatggcc cagctgcgcc
   102421 agggaaaaga atagaagaag catctgactc cttcatgcat gctccacttg gctcgggggg
   102481 atatagctca gttggtagag ctccgctctt gcaattgggt cgttgcgatt acgggttgga
   102541 tgtctaattg tccaggcggt aatgatagta tcttgtacct gaaccggtgg ctcacttttt
   102601 ctaagtaatg gggaagagga ccgaaacatg ccactgaaag actctactga gacaaagatg
   102661 ggctgtcaag aacgtagagg aggtaggatg ggcagttggt cagatccagt atggatcgta
   102721 catggacggt agttggagtc ggcggctctc ctagggttcc ctcatctggg atctctgggg
   102781 aagaggatca agttggcctt gcgaacagct tgatgcacta tctcccttca accctttgag
   102841 cgaaatgcgg aaaaaggaag gaaaatccat ggaccgaccc catcatctcc accccgtagg
   102901 aactacgaga tcaccccaag gacgccttcg gcatccaggg gtcacggacc gaccatagaa
   102961 ccctgttcaa taatcaataa gtggaacgca ttagctgttc gctctcaggt tgggcagtaa
   103021 gggtcggaga agggcaatca ctcattctta aaacttgcgt tcttaagacc aaagagtcgt
   103081 cggaaagggg ggggctctcc gttcccggtt ctcctgtagc tggatcctcc ggaaccacaa
   103141 gaatccttag ttagaatggg attccaactc agcacctttt gagtgagatt ttgagaagag
   103201 ttgctctttg gagagcacag tacgatgaaa gttgtaagct gtgttcgggg gggagttatt
   103261 gtctatcgtt ggcctctatg gtagaatcag tcgggggacc tgagaggcgg tggtttaccc
   103321 tgcggcggat gtcagcggtt cgagtccgct tatctccaac tcgtgaactt agccgataca
   103381 aagctatata atagtaccca atttttccga ttcggcggtt cgatctatga tttatcattc
   103441 atggacgttg ataagatcca tccatttagc agcaccttag gatggcatag ccttaaagct
   103501 aagggcgagg ttcaaacgag gaaaggctta cggtggatac ctaggcaccc agagacgagg
   103561 aagggcgtag taagcgacga aatgcttcgg ggagttgaaa ataagcatag atccggagat
   103621 tcccgaatag gtcaaccttt caaactgctg ctgaatccat gggcaggcaa gagacaacct
   103681 ggcgaactga aacatcttag tagccagagg aaaagaaagc aaaagcgatt cccgtagtag
   103741 cggcgagcga aatgggagca gcctaaaccg tgaaaacggg gttgtgggag agcaatacaa
   103801 gcgtcgtgct gctaggcgaa gcggtggagt actgcaccct agatggcgag agtccagtag
   103861 ccgaaagcat cactagctta tgctctgacc cgagtagcat ggggcacgtg gaatcccgtg
   103921 tgaatcagca aggaccacct tgcaaggcta aatactcctg ggtgaccgat agcgaagtag
   103981 taccgtgagg gaagggtgaa aagaaccccc atcggggagt gaaatagaac atgaaaccgt
   104041 aagctcccaa gcagtgggag gagcccgggg ctctgaccgc gtgcctgttg aagaatgagc
   104101 cggcgactca taggcagtgg cttggttaag ggaacccacc ggagccgtag cgaaagcgag
   104161 tcttcatagg gcaattgtca ctgcttatgg acccgaacct gggtgatcta tccatgacca
   104221 ggatgaagct tgggtgaaac taagtggagg tccgaaccga ctgatgttga agaatcagcg
   104281 gatgagttgt ggttaggggt gaaatgccac tcgaacccag agctagctgg ttctccccga
   104341 aatgcgttga ggcgcagcag ttgactggac atctaggggt aaagcactgt ttcggtgcgg
   104401 gccgcgagag cggtaccaaa tcgaggcaaa ctctgaatac tagatatgac ctcaaaataa
   104461 aataataaaa taacaggggt caaggtcggc cagtgagacg atgggggata agcttcatcg
   104521 tcgagaggga aacagcccgg atcaccagct aaggccccta aatgaccgct cagtgataaa
   104581 ggaggtaggg gtgcagagac agccaggagg tttgcctaga agcagccacc cttgaaagag
   104641 tgcgtaatag ctcactgatc gagcgctctt gcgccgaaga tgaacggggc taagcgatct
   104701 gccgaagctg tgggatgtaa aaatacatcg gtaggggagc gttccgcctt agagggaagc
   104761 acccgcgcga gcggtagtgg acgaagcgga agcgagaatg tcggcttgag taacgcaaac
   104821 attggtgaga atccaatgcc ccgaaaacct aagggttcct ccgcaaggtt cgtccacgga
   104881 gggtgagtca gggcctaaga tcaggccgaa aggcgtagtc gatggacaac aggtgaatat
   104941 tcctgtacta ccccttgttg gtcccgaggg acggaggagg ctaagttagc cgaaagatgg
   105001 ttatcggttc aaggacgtaa ggtgaccctg ctttgcaggg taagaagggg tagagaaaat
   105061 gcctcgagcc gatgttcgag taccaggcgc tacggcgctg aagtaaccca tgccatactc
   105121 ccaggaaaag ctcgaacgac cttcaacaaa agggtacctg tacccgaaac cgacacaggt
   105181 aggtaggtag agaataccta ggggcgcgag acaactctct ctaaggaact cggcaaaata
   105241 gccccgtaac ttcgggagaa ggggtgcctc ctcacaaagg gggtcgcagt gaccaggccc
   105301 gggcgactgt ttaccaaaaa cacaggtctc cgcaaagtcg taagaccatg tatgggggct
   105361 gacgcctgcc cagtgccgga aggtcaagga agttggtgac ctgatgacag gggagccggc
   105421 gaccgaagcc ccggtgaacg gcggccgtaa ctataacggt cctaaggtag cgaaattcct
   105481 tgtcgggtaa gttccgaccc gcacgaaagg cgtaacgatc tgggcactgt ctcggagaga
   105541 ggctcggtga aatagacatg tctgtgaaga tgcggactac ctgcacctgg acagaaagac
   105601 cctatgaagc ttcactgttc cctgggattg gctttgggcc tttcctgcgc agcttaggtg
   105661 gaaggcgaag aaggcctcct tccggggggg cccgagccat cagtgagata ccactctgga
   105721 agagctagaa ttctaacctt gtgtcaggac ctacgggcca agggacagtc tcaggtagac
   105781 agtttctatg gggcgtaggc ctcccaaaag gtaacggagg cgtgcaaagg tttcctcggg
   105841 ccggacggag attggccctc gagtgcaaag gcagaaggga gcttgactgc aagacccacc
   105901 cgtcgagcag ggacgaaagt cggccttagt gatccgacgg tgccgagtgg aagggccgtc
   105961 gctcaacgga taaaagttac tctagggata acaggctgat cttccccaag agctcacatc
   106021 gacgggaagg tttggcacct cgatgtcggc tcttcgccac ctggggctgt agtatgttcc
   106081 aagggttggg ctgttcgccc attaaagcgg tacgtgagct gggttcagaa cgtcgtgaga
   106141 cagttcggtc catatccggt gtgggcgtta gagcattgag aggacctttc cctagtacga
   106201 gaggaccggg aaggacgcac ctctggtgta ccagttatcg tgcccacggt aaacgctggg
   106261 tagccaagtg cggagcggat aactgctgaa agcatctaag tagtaagccc accccaagat
   106321 gagtgctctc ctattccgac ttccccggag cctccggtag cacagccaag acagcgacgg
   106381 gttctctgcc cctgcgggga tggagcgaca gaagttttga gaattcaaga gaaggtcacg
   106441 gcgagacgag ccgtttatca ttacgatagg tgtcaagtgg aagtgcagtg atgtatgcag
   106501 ctgaggcatc ctaacagacc ggtagacttg aaccttgttc ctacatgacc cgatcaattc
   106561 gggtcaggca ctagccgtct attttcattg ttcaactctt tgacaacacg aaaaaaccat
   106621 tgttcaactc tttgacaaca tgaaaaaaaa accaaaagct ctgccctctc tacctatcca
   106681 accaagggat ggaagggcag aggcctttgg tgtcccctcc aatcaagaat tggggcctca
   106741 caatcactag ccaatatgct tttctctcat gcctttcttc gttcatggtt cgatattctg
   106801 gtgtcctagg cgtagaggaa ccacaccaat ccatcccgaa cttggtggtt aaactctact
   106861 gcggtgacga tactgtaggg gaggtcctgc ggaaaaatag ctcgacgcca ggatgataaa
   106921 aagcttaaca cctcccattc ttatttcttt ttcaatatga aaaagaaata aatgagaaat
   106981 caaaaaggtc gtcttattca aaaccccaat tatgacatcc ctcctctccc acttcacacc
   107041 tcggaacgca ccgttccgtt cttatagaga gaacggcgct ttcacatctt cttaacccga
   107101 aatggctggg gagaggaaag gttccttttt ttgagggtac tcccgggaac agatccagtg
   107161 gagacggggt ggggcctgta gctcagagga ttagagcacg tggctacgaa ccacggtgtc
   107221 gggggttcga atccctcctc gcccacaacc ggcccaaaag ggaagtgcct ttccctctgg
   107281 gggtaggaaa atcatgatcg ggataatgga acttgggtgt gggtcttttg tcgaaatgga
   107341 atggcctttt ttatttattt tatttatcgt aaactttttc attacacata gtatgctcga
   107401 cccccatcaa cgtatttttt gttttacgtc ccgtaactct tcctcaaaga atagtagagc
   107461 aagtacaagt attagtagcc taacaaaaaa gcgttcctcg tcattaatat gtttgctcac
   107521 ggcaattgtg gactctcggg agaatcgatg actgcatctt tgatgcactg ctagtactag
   107581 tccatctgag aattcttaat tggatagttg taaatagccc cagggctgtg gaacaaagga
   107641 ttatcccgga cctacgccga ggtattgtat tgacggtgat tttaaaatct cgcagaacag
   107701 gatgtgatac gatgagatag aatgcaatag aaacaaagac ggggaaggga ttacctactc
   107761 ttaacggtca aagcgagccc ctttcttttc ttttattctg aattaaagaa ttcagaatga
   107821 atcaaatctc cccaggtagg attcgaacct acgaccagtc agttaacagc cgaccgctct
   107881 accactgagc tactgaggaa taacgagaga ttagatctca tagagttcaa ttcccgttct
   107941 caacccatga ccaatatgag ctcgaagctt ccttagtaac tcccggaact tcttcgtagt
   108001 ggcccctttc catgcctcat ttcataggga accccaaagt ggctctattt cattatattc
   108061 catccatatc ccaattccat tcatttaata tccctttggt gtcattgaca taacagatgt
   108121 cgtttctagt ctatctcttt ctatttcttt tctatatatg gaaagttcaa aaatcatcat
   108181 ataataatcc agaaattgca atagaaaaga aaaagggagg tttgtgatga tttttaaatc
   108241 ttttctagta ggtaatctag tatccttatg catgaagata atcaattcgg tcgttgtggt
   108301 cggactctat tatggatttc tgaccacatt ctccataggg ccctcttatc tcttccttct
   108361 ccgagctcag gttatggaag aaggaaccga gaagaaggta tcagcaacaa caggttttat
   108421 tacgggacag ctcatgatgt tcatatcgat ctattatgcg cctctgcatc tagcattggg
   108481 tagacctcat acaataactg tactagctct accgtatctt ttgtttcatt tcttttggaa
   108541 taatcacaca aacttttttg attatggatc tactaccaga aattcaatgc gtaatctcag
   108601 cattcaatgc gtattcctga ataatctcat ttttcaatta ttcaaccatt tcattttacc
   108661 aagttcaatg ctagccagat tagtcaacat ttatatgttt cgatgcaaca acaagatgtt
   108721 atttgtaaca agcagttttg ttggttggtt aattggtcac attttattca tgaaatgggt
   108781 tggattggta ttagtctgga tacggcaaaa taattctatt agatcgaata agtacattcg
   108841 atctaataag tcagaattga gaaattctat ggctcgaata tttagtattc tcttatttat
   108901 tacctgtgtc tactatttag gcagaatacc gtcacccatt tttactaaga aactgaaccc
   108961 acaaacggaa gaagggtggg aaagtgagga agaaacagat gtagaaatag aaacagcttc
   109021 cgaaacgaag gggactaaac aggaacaaga gggatccacc gaagaagatc cttctccttc
   109081 ccttttttcg gaagaaaagg aagatccgga caaaatcgat gaaacggaag agatccgagt
   109141 gaatggaaag gaaaaaacaa aggatgaatt ccactttaca gagacacgct ataacaagag
   109201 cccagtttat aaaggcctat tctggtttga aaaacctctt ctgacctttc ttttcgatta
   109261 taaacgatgg aatcgcccat tacgatacat aaaaaataat agatttgaaa ggactgcaag
   109321 aaaagaaatg tcacaatatt ttttttatac atgccgaagt gatggaaaag aaagaatctc
   109381 ttttacgtat ccgcctagct tgtcaacttt tggagaaatg atacaaagaa ggatgtccct
   109441 gcccacacta gaaaaactct cttcggatga actgtacaat cattgggttt atactaacca
   109501 acacaaaaat aacaacttaa acaacgagtt tttaaataga attgaggctc tagatacggg
   109561 atttttttct ctagatatac tcgaaaaaag tactagattg tgtaatgata agactagaaa
   109621 atattacttg cctaaaatgt atgatcccat tttgaatggg ttatatcggg gaacaatcaa
   109681 aaaaaaaatt tcaccttcaa tcataaataa aatttcgtta gaaaatttca tagagacaat
   109741 ggaaattaat aagattcata gtctccttct tcctgatact gattaccaag aggttgaaca
   109801 gaaaatagac cgatttgata aaaaaacttt ttcaacggaa aatcgtcatt tatttacttt
   109861 aatcagtaaa tttgatagag aatcgggatc gagtttaaat tggaagggcc tctctttatt
   109921 ttcagaaaaa gaacaaggaa ggattggttc agaaaaaaga gacaaatttt acaaattttt
   109981 attgaataca attctaacta gccctaatgg tcaaaaaaca aaacaaaatt ttgtaataaa
   110041 cgaaatcagt aaaaaagtcc ctagatggtc atacaaactt attaccgaat tggaattcct
   110101 gtcgggcgca gctcatgaag gcctaccatt ggattatcat atacgttcaa gaaaaaggga
   110161 tcgtgtaata atttatagac ctactaaacg taaattaata taaaatataa taaaaggatt
   110221 gctacaaaaa agaaataaaa gaaaagataa gaagagatgc gcccaccacc tgcagatttg
   110281 ataccttcac ctacaaagaa actcaaaaca ccaactccat tagtaattcc atcaattacc
   110341 cgtctatcaa aaaaagaagt taacttggcc aatcttctta ttcccccaat aaagaatctt
   110401 gcataaaaag catctatgta accacgatta tatgaccaat cgtatatacc atttattagt
   110461 ttgtccaaaa gaattctttt aggaccagtt ttaacaaaag agttaattaa gtcccaattt
   110521 tgcaaagatg aataaacagg cttatataaa aaaagggcta taaatattcc aaaaagagct
   110581 atactaactg aaaaaagagc atctttcaaa aattcatacc aatccattga attattcaaa
   110641 ttttgatgta aaaggtttat agacggagtt aaccattttg ataatatgtc caaatacact
   110701 ccttcttggt taaaaggaat tcctaggtat ccaacgaaca acgtaaatag aaccaataca
   110761 agtataggaa ataacatagt attatccgat tcataaggat aggaaaaaaa cttcttattt
   110821 ccaaaacggg taatagtaat aaaaggttgt gggatgtttc ttgtattctg atcaatgaga
   110881 tacgtttttt ttgaaaaaaa agaaaaaata tcatgatttt tcattgttaa taacgttaat
   110941 aaacgaaaac ttttgttaat tatttttgaa tcttctttac cccatagaga tattgaatag
   111001 aagggagtat tctttttgcc actataattt tgaaaatgaa cgtttaaatg tccttcaaaa
   111061 gtaagtaaat agattcgaaa catataaaat gcggttaatc ccgctgtaaa ccaagctatt
   111121 attgcgaaaa ttggtgaata caaccaagta tcattaataa tttcatcttt ggaccaaaaa
   111181 caagcaagag gtggaatacc acaaagagaa agtgtgccta ataaaaaagc ggttttggta
   111241 attgggatat gttttgttaa accccccata taaaccatat tctgactttt atttggagaa
   111301 tatccaacaa gagtttccat tgaatgaata acggacccgg atcctaaaaa taataatgct
   111361 ttcgaataag catgagtaat caaatgaaat aaagcacttc gataagaacc catacctaga
   111421 gctaacatca tataacccaa ttgagacatt gtggaatagg ctaaacctct cttaatgtct
   111481 ttttgagcaa gggcaaaagt agccccgaat aatattgtta ttactcctac caaagatatg
   111541 aaattcatta tgggagggat gactatgaaa agaggaataa gtcgagctac aagaaaaatt
   111601 cccgcagcta ccatagtagc agcatgtata agagccgaaa taggagtagg cccctccatg
   111661 gcatccggta accatacatg aaggggaaat tgtgcagatt tagcaaccgc accggcaaat
   111721 aatagaacgg cacagaaagt aacaaataaa aaatttaatt cagtatgatt attagaaata
   111781 aagttattga atattttgaa taaatctcga aattcgaaac ttcctgttat ccaataaaaa
   111841 cctaaaattc ctaataataa accaaaatcc ccaacacgat tagttacaaa tgccttttgg
   111901 caagcatttg cagcaacagg ccgtgtgaac caaaacccta ttagtagata tgaacacatt
   111961 cctaccaatt cccaaaaaat ataaatttgt atcaaattag aactagtaac taatcctaac
   112021 atagacgtac tgaaaaaact catataagca aaaaatctca aatatccttg atcatacgac
   112081 atataattat cactataaat aagaaccaaa attccaatag tagtgattaa tattgacata
   112141 atagaagtaa gcgggtcgat caagtaaccg aattctaaag aaaaatcatt attaatgatc
   112201 caagaccata catattgata gatagaactg gcgtttattt gctgaataga cagattgatc
   112261 gaaaaaatca tgactatact taacaaaaaa acactttgaa aagcccacat acggcgaaga
   112321 ctttttgttg ccgacggaaa aagaagaagt cccgctccta ttaacatagg aactggaagt
   112381 ggaaggaaag gtattatcca cgaatattga tatgtctgtt ccataaaaaa gtttttttat
   112441 tcttaattga ttgtttccga tttaccggat cctaccccct ttcaatttca aaacaaaagg
   112501 cgtcaataaa aaaatcaaga gatgtactaa cttaaagaga tttttcgaat tttatatatt
   112561 atctgggtct ttccaaaata ctttaaatat taaaataaag aagttatagt tgggcaaatg
   112621 atatgaccta cttgcttata aaaagcgaat ttagttatta actaattttt ttcttaaaat
   112681 aacgaaaata caaaattgca ttattattaa atcactttat attcacaaag taatgataaa
   112741 aaattacact aaaaagaaat ctgatatgaa tcgatattaa tcataggatt aactaaggta
   112801 caatttttgt actaatctcg ctttttagtc agtttgtttc aaatcattat taactagttt
   112861 cagtataaaa ctgatttatt agtttctgtt tcaataataa taaaaaaaca tttatcggaa
   112921 acgctataat atctaacatt ttcgattttc tataagattt ctttttctat ttatcaaaaa
   112981 agggagtaaa ttaaaattta ataaaaaaat caggaagact ttttttaaca aaacgtgtat
   113041 cttttaacag attcattact ttaattacta gtttgattcg aattttaaaa tggaatttcg
   113101 aagtattctt tacttaagtt tgaccaatta ctataaaaaa ttaaagtttt cattaggctt
   113161 ttcattcggc aatgggtttt taaacccttc ggtctatttt atgtagaaaa aaattaaatt
   113221 ttatttttat agtaagattt tgtacgagtt ttgcatattt tttatctata tatatatttt
   113281 ttttttctct agataatgaa tatattagtt ttgaccaata gatgtctttc acatccaact
   113341 ataccaacga gtaacctctt aatttttaaa tggcagttcc aaaaaaacgt acttctatat
   113401 caaaaaaacg tattcgtaaa aatatttgga aagggaaggg atattgggca gccttaaaag
   113461 cgttgtcatt aggtaaatct ctttctaccg gaaactcaaa aagttttttt gtgcgacaaa
   113521 aaaagtcata aaataaaaca ttggaataat ccgaatagaa aaataggccc atttcattct
   113581 taataggaaa tcaacaaccc tactgtttgt ggctaatcaa tatgaactag aactcgcttc
   113641 gctattagga tatgtataat aataattctt cggtttaggg gttagtaaat tataaaaagc
   113701 ttttgaaaaa agaataaaga caagatacaa aacttgagcc tttagttagt atattagtta
   113761 gtctattttc ttgttttgga gatgggggag tcttttttcc ccatcaacct ttttgtcaca
   113821 attacaataa tcgacgtttt tatatataaa atatataaat ctatatatga aaatgataaa
   113881 tcttttatag ttctctcaat aacgagaggg tttaagttta tagttttaat agttcgattc
   113941 tattgaatta tataagagca taaactacac caaagcacta aggtaaataa aataccccat
   114001 aataatgaac cttcgaattt ctatttaaac acagttttat tcatccattt tcattttgac
   114061 taaaaagatt tcatttagtt gactccttaa atctcgacga ttaactatga ataggctatt
   114121 atgaattcga acaagccgct atggtgaaat cggtagacac gctgctctta ggaagcagtg
   114181 cgagagcatc tcggttcgag tccgagtggc ggcagacctt ctcttcgaaa agagatacaa
   114241 tttacttata aattctagac ttaattcaat tcctggttta tatttaagga ttcctccttt
   114301 ttaaaaaatt tatgatattt tcaattttag agcatatatt tactcatatt tccttttcga
   114361 tcgtttccat tgtaattaca attcatttga taactttatt aatcgatgaa atcataaaac
   114421 taaatgattc gtcagaaaag ggaatgatag ctactttttt atgtataacc atattattag
   114481 tcactcgttg gattttttcg gggcatttac cactaagtga tttatatgaa tcattaatct
   114541 ttctttcttg gagtttatca gttattcata tagttacata tttcaaaaaa aagaaaagcc
   114601 atttaagcac aataacttcg tcaagtgttc tttttaccca aggctttgct acttcgggtc
   114661 ttttaactga aatacatcaa tccgcaatat tagtacccgc tctccaatcc gagtggttaa
   114721 taatgcacgt aagtatgatg atattgggct atgcagctct tttatgtgga tcattattat
   114781 cagtagcact tctggtcctt acatttcgaa aaaacataaa tgttttttgt aagagtaata
   114841 cttttttatt aaaactaaac gaggaatttt cctttggtaa aatacaatac ataaatgaaa
   114901 gaaacaattt tttaggaaat gtttctgttt tttctgctaa caattattac cggtcccaat
   114961 tgattcaaca gttggattat tggagttatc gtgtgattag tctaggtttt ctctttttaa
   115021 ctataggtat tctttcagga gcagtatggg ctaatgaagc atgggggtcc tattggagtt
   115081 gggacccaaa ggaaacttgg gcatttatta cttggatcgt gtttgcggtt tatttacata
   115141 ctagaaccaa tctaaattta caggttaaaa tttccgcaat tgtggcgtct atgggctttc
   115201 ttataatttg gatatgctat tttggggtaa atctattagg aatagggcta catagttatg
   115261 gttcatttac gttaacatct agttgaattc aagaaaggtt cttgcgactt taaaaataga
   115321 aatagaatat gttgtttgta tataaaaaat ttttatatga accagtgaga accatgtgaa
   115381 tccagtagtg cggggattcg catggttctt acaaagacca aacatattcg gtgaatttta
   115441 tttttaactt aagagaggaa aaaggcttct ttttttaatt atccaaatcc tatgattttt
   115501 ttatgaaaac tatctataaa caaaattaga taaaagaacc tccaccttgt caactgatag
   115561 ggaaagaaca aaatccgggt atataccaat acctattaca ggtataaaga tagcaatcga
   115621 aacaaataac tctcgcggtc cagaatcaaa aacataagag tttggagcat taaatagctt
   115681 gtatccatag aacatctggc gtaacataga taatgaataa ataggagtta atatcatccc
   115741 aattgccatt acaagagtaa ttcctaattt tgatattaaa agatattttt ggctggtaat
   115801 gattccaaaa aaaactatca attctgcaac aaaaccactc atacccggta atgcaagaga
   115861 agccattgaa aagctgctga acatcgtgaa tatttttggc attgggatag ctattccgcc
   115921 catttcgtcg agataaacaa gacgtattct atcataactc gttccggcca agaaaaaaag
   115981 cgcagcacca ataaatccat gagaaactat ttgtaaaatg gctccattga gtcccgtatc
   116041 gtttatagaa ccaattccta taagtatgaa acccatatga gatacagagg aataggctat
   116101 tctttttttt aaattacgtt ggccgagaga tgttgaagct gcatatatta tttgtattgt
   116161 gcctactatc accaaccacg gagaaaatag agaatgggca tgggataata actccatatt
   116221 aatccgaatc aatccatacg ctcccatttt taataagatt ccggctaaaa gcatacaagt
   116281 actgtaatgt gcttctccat gggtatctgg taaccatgta tgtagaggta taatcggcga
   116341 tttgacagca aaagcaataa aaaatccaat atataatatt atttccaacg ccacaggata
   116401 tgactgatta actaatgttg caaggtttaa tgtcggctca gtagaaccgt ataaaccgac
   116461 acccagaact cccattaaga gaaaaacgga accccccgcc gtatataaaa taaattttgt
   116521 agccgagtaa agacgtttct ttccccccca catggataaa agtagataaa ccggaattaa
   116581 ttctaactcc cacatgatga aaaaaagtaa aaggtctcga gaagcaaata atcctatttg
   116641 cccgctgtac attgctaaca tcaggaaatg gaataatcga gaatctcgag taactggcca
   116701 agccgctaag gtagctaaag tagtgatgaa tcccgttagt aatatgggtc ctatagaaag
   116761 tccatctatt cctaatctcc aatggaaatc aaaaaaaatg atccatttaa agtcctcgac
   116821 tagttggatt aatggatcat ccaattgaaa atgataacag aatgcataag tcgttagcag
   116881 gagttctaaa atacatatac atatagtata ccacctaatg actctatttc ctctatgggg
   116941 aagaaataaa attacggagc ctgcgaatat tggcaaaatt acaattattg ttaaccaagg
   117001 aaaaaaattc gtggtaaaga caagatacgc ttggaccaga aaaacccgtg ctcaaaataa
   117061 catatatttt tagagcacgg tcgataaaaa aaatcaaatg gattcaagta gagttttatg
   117121 caacatatca ataagctaga cccatactac gagttgtttc attccataaa gaaacccgaa
   117181 cgctcaagaa atcggttgga caggcggatt cacatctctt acaaccaaca caatcttctg
   117241 ttcttggagc agaagcaatt tgtttagctt tacatccgtc ccaaggtatc atttctaata
   117301 cgtcggtggg acaggctcgg acacattgag tgcaccctat acatgtatca taaatcttta
   117361 ctgaatgtga catttgatct atatattttt gaatgtcata aagtttcgat atagtaaact
   117421 tataaatctt ataaattata aatgaagggt atatttagat actagatgaa tcaatgagtt
   117481 atcagaaaaa tattaatcta cgtttgcagt ggctcataag agagggctaa aatactttga
   117541 tttcttatgt ttgtgtaaac ctgattaaac ctcacgtagc agacatgcgg attttaattt
   117601 ctttatcttt atgaatagaa ttatatgaat agaattatga ataaaatctt tgtatttata
   117661 tgattaatac tatttattca acaaattaga ttgattgata cgagttgatt ttctgttacg
   117721 ataaattgat gaaacaatag ctagtccaat agcggcttca gcggctgcaa tagctataac
   117781 aaaaatagag aaaattgctc cttttaattg acgactatca aaaaaatcag aaaatgttac
   117841 aaaatttata ttaactgcat tcaaaataag ttcaagacac ataagggccc taaccatatt
   117901 tcgactcgta atcaatccat aaagaccaac agaaaataaa taggcactca aaacaagtac
   117961 atgttcgagc atcattaaaa aactccttat taatctcgat tcatttcaat atgaacaaaa
   118021 agtaaacaga tttcctttaa tagaatataa caaatacaaa acaaaagaat atattggtaa
   118081 tagatcgaac taaaagaatt ttatatatta attaaaaaaa aaagggaaat taatgtgcta
   118141 acccccaaca aagtttgatt tggattccga attcgaaata tttcttattg acgagctaca
   118201 gcaatcgcac ctattaaggc aactaaaaga attattgaaa tgagttcaaa tggaagaaag
   118261 aaatctgttg ataaatgaat cccaatttgt tgactattac ttatcaaatc ttgctctaca
   118321 atctggtttg attttgtagt ccaaataatc ccgtaccatg acgtatctgg aatagtagta
   118381 attagtgaaa caaaaatact tgtacaaaca atcgacgtaa ctccgtcccc aacggtccaa
   118441 agatgaaaat ctttgtaata ttcggaacca ttcatgaaca tcacagcaaa aatgattaaa
   118501 acatttatgg ctcctacgta aataagaagt tgcgcagcag ctacaaaatg ggagtttgat
   118561 agaatataga ataaggatgt acaaacaaga accaatccca atgaaaaggc agaataaatt
   118621 ggattgggga gtaataccac tcccagacct cctaatataa gacctgatcc cagaaagact
   118681 aaaagaaaat catgtattgg tccgggtaaa tccattctat atatataaat agataaataa
   118741 atcgaaatct ttcataactt gaattgacct gaccaggaaa aaagaagtta ttttatcata
   118801 cttcttcatt attaatgcat tattaattga attcaatttg aacagatgta gatgtggatt
   118861 gatctagata tagttattga acctatttcg ttctttatcc gaaatctttt ttttaaacta
   118921 aatatatatt tcaaatcaaa tccaaatttt actatgattc tcatcaacaa ataaaaccaa
   118981 tcaatcaata gtttagagtt gtaattattc accaagcaag agtctcattc ttttacatca
   119041 aatacatcaa aaggggtctt attaattggg agttgctctt gaattaagtc tgttttattt
   119101 caggcaaatt caaaattgtt cgagtcgtgt aatcggtaat tattgacgtt ggtaaacgcc
   119161 ctaaagctat ttgattataa ttcaattcgt gacgatcata tgtagaaagt tcatattctt
   119221 cagtcattga taaacaattt gttggacaat actcaacgca attaccacaa aatatacaga
   119281 ttgcgaaatc aatactgtaa ttaagcaacc gtttctttct aatatctgtt tccaatttcc
   119341 aatctacaac aggtagatct ataggacata cacgaacaca tacttcacaa gcaatgcatt
   119401 tatcaaattc aaagtggatt cggccgcgga aacgctccga tgtaatcaat ttttcgtagg
   119461 gatattgaat agttacaggt aaacgactcg catgtgataa ggtaatcatg aaaccttgac
   119521 cgatgtacct tgcagctcgt actgtttgtt gaccataatt catgaactca gttaccatag
   119581 agaacatatc gtgaatatct ataaaaattt ttatgcttgt tttgtttctt tctcttgttc
   119641 ttgtttaaga caagtcgtga agatagaata ttgtaataga atattgtatt cttttacagc
   119701 gaaagaagtt gggaagaagt tgttaataat agattgccga gagatatagg taaaagaaat
   119761 ttccacccaa gatttaagag ttggtccatt cttagccttg gtaaagtcca tcttgttgtt
   119821 atagcaatga ataagaacaa ataagtttta gctaatgtaa taaagatacc aattattgtt
   119881 ccaaagactc tacccgcttt atttatttca aaaaaataag gaacggctat gtacggaaga
   119941 gaaagattcc aaccccccaa gtaaagaacc gttacaaata atgcagaaac tagtaaattc
   120001 agatacgagg caacgtaaaa taaaccaaat tttatacctg aatattcggt ttgataacct
   120061 gctaccaatt cttcttctgc ttctggtaaa tcaaaaggta atctttcaca ctcggctaag
   120121 gacgaaatta taaaaatgat aaaccctata ggttggcgcc acaaattcca tccccaaaaa
   120181 ccatattttg actgcgcttc aactatatca actgtactta aactgttaga taattatagt
   120241 cgacgataac attactgttc gcaacgctat tacagaaccg tacatgagat tgtcacctca
   120301 tacggctcct caaaggtcac aaataaattt aagacccgtt tgctattttt tttatcttga
   120361 tatgttttgt aggatagaat ccaaatctat tgtaaggtcc ccaattagac aatggaattc
   120421 tgtctgctat atattatttt ttattataaa gtgcttctga attgatctta tcttttaaaa
   120481 attttaaatt tttcgttgag taataactta acctttaaat aaaaagtttt ttgtagaaat
   120541 ctcaataaat atttcaactt agcatttttg attacgaaaa aaatgataca ttgcattcgt
   120601 tcacgaaaca ttacaagaat tctatctctc taaaaaagat cttttttgta gtgcaattta
   120661 attctttcga gtttattttt ttgttcctat tctcctttct cagaaaaagg tactttaaac
   120721 aaagcaaagt aaaggattac ttcgttcttg atagttattt acttaatcgg tggataggaa
   120781 aatactctgg atcggaatcg tggggagtac tccttcatca tttctaccaa cataaagccc
   120841 caattagaat cccttttatg ctatgtagta tgaacagaaa aatcctgttg aataacgtac
   120901 atagtctcta ttacgaatcc tttgtgtaac ttggtgttcc taactatcca ctctttttgg
   120961 tcaaaaggac cccgctcatt agggtaatag atgtctgtta atagctagga aaatccctaa
   121021 gatagttgct ccttttgaac ccgcttcaag tcctgatgac taatcactca atcttggggt
   121081 aaatagtata taatgcttat gtttactttc acttaacact tgtacatagg aaatgagact
   121141 gaatcttttt actgcaaagt aagaagctgt ttttttcact catataacta tctggtttag
   121201 ttcatcaacc cgaatgatga ataaaaaata aaaatgtata ttcaactcat gacatttcct
   121261 tcctagaaag aaaagacata gaggaatttt tatgttttaa cgaatcacac gtagagatat
   121321 tgataacaca catagagtta atggtatttc ataactaatt gattgagcag cagcccgtaa
   121381 accacctaaa aaagaatatt tattatttga tccataacct gacataagaa ggcccacggg
   121441 agcaatactt gaaatggcaa tccataaaaa aacaccaata ctgaaatcgg ctagaacaag
   121501 gcgatatcca aaaggaatta ctaaataact tagtagaatt gatgtgactg ctatggatgg
   121561 tccgatactg aataaacgag aatctcctct tgatggaaga agattctctt tgaaaagtaa
   121621 ttttgtacca tctgctaaag cttgaagagt tcccaaaggg ccggcgtatt cagggccaat
   121681 acgttgttgt atccccgcag atatttctct ttctaaccaa acaattacta atacacctat
   121741 tgtgattcct aatacaggag taaaaatagg gacaagcatc catacgatct catatacctc
   121801 ttttaaggat tccaatctaa aaaaagaatt gatagcttgt acttctgttg tatctattat
   121861 cattttaacg atcaacttct cccataatga tatctatgct acctagtatt gtcataatat
   121921 cagccaattt cattctttta actaattgag gaaggatttg caaattgata aaacccggcg
   121981 gtcggatttt ccatctccaa ggaaaaacac ccttatctcc tatcagaaaa acccctaatt
   122041 ctccttttgg ggcttcgact ctcacataaa gttcttgttt tgacaattca aaagtaggag
   122101 aaggtttctt actgataaat cgatagtcaa aatcattcca ttcgggatcc catactttat
   122161 caaagcgccg gatttctaaa ttctcatagg gcccccccgg aattccttct aaagcctgtt
   122221 gaataatttt tattgattct gtcatttcac tgattcgtac taaataacga gctaatgaat
   122281 ccccttcctt ttgccattga actccccaat caaattcatc gtaagactca taatgatcaa
   122341 cctttcgaag atcccattgt attcccgaag ctcgtagcat tggtcccgat aaaccccaat
   122401 ttattgcctc ctctccgcca ataatgccta ctccctcaac tcgctctaaa aaaataggat
   122461 tccgtgtaat aagcctttga tattcagtaa ctcttgttaa aaaataatca caaaaatcca
   122521 aacatttatc tacccagcca taaggtaaat cagcagcgac tcctccaata cgaaaataat
   122581 tatgcatcat tcgcataccg gtagcagctt cgaataggtc atatatcaat tctctttctc
   122641 gaaagatata gaagaagggg gtctgtgcgc caatatctgc cataaaaggg ccaagccata
   122701 acaaatgcga agctatacga cttaactcta acataatgac tctgatatag ctggcccttt
   122761 taggcacttg aatattgcct aactgctctg gtgcatttac agttattgct tcagtgaaca
   122821 tagtagctaa ataatcccaa cgtgttacat aaggtaaata ttgtataatt gttcggtttt
   122881 ctgcaatttt ttccattcct ctatgtaaat aacccactat cggttcacag tcaataacat
   122941 cttcaccatc tagagtaaca atgagtcgaa gaacaccgtg cattgatggg tgctgagggc
   123001 ccatattgac tatcataagg tcatttcgtg tagctggtgc agtcataggt tttttaccga
   123061 ttcattcttc catgaattgc tgaaagcgaa aagaggttca tcacaattta agctaaaatt
   123121 caaaattatt cttcaaatta atgatttttt gtttctcgaa tctccaactg gccgattaat
   123181 tctttataac gtactctatt tttttttgac aaataggcga gcagccgttg acgttttcct
   123241 agaattttac gcagacctct ctgagataaa tagtcttttt tgtgcaattc caaatgtgaa
   123301 gtaagtctcc gtatcctatt ggtgaaaatc actacttgaa attcaacaga ccccttgttg
   123361 tcttggtttt cctctttcaa aataattgca ctgaatgtat tttttatcat aaaaaagctc
   123421 cttctaccct ttaatttaca tataaaatat tttatttttt ggatcagtaa gaataatatt
   123481 agtcatttta atgtagtaat tagtatacac aataatttta gttttagttg gacagggata
   123541 aaaaagtaga tggtacgttt ttacacttac tacgtcaaag aatttagacc taaaattcgg
   123601 aatattacag atattcgttt attttataga ttttatacaa acaaattgat acgtcattga
   123661 cttggtatta aataaaaatg atctaatatt agactgggac gtaagacagg tcatatgtgc
   123721 atctgtttgc ttttctatat ggtatagaat atataggaaa aaatgtacca tcaaccaatt
   123781 tttaattgtg gatatattct taacaaacta aaacggcttc cattattagt attaaaccaa
   123841 tatctattca tacaagctaa gtcttctaat cgataattag gccaaagaaa taactttaat
   123901 ttaaaaaatt ggtttttatc tctataaaga tggttttttt gatccaaaaa gggactcctg
   123961 ctttttatgt tctttttgtt acaaaatact tgatttttat ccacactatt tagattcttt
   124021 gagttgaaag aaattagaat tctcaattct ctacgccgtc tagatgataa aatcttttca
   124081 ggaacgaaaa aatcataatg ttttttgtct ctctttcgaa ttattatttg atatattggg
   124141 atatattcat ccaatttatt tttattcata tatctttgtt ctcgatatct ttgaggagtt
   124201 tggtacttac ttttatgaac taacgatata cctacggttt gatatataat aaagtatccg
   124261 tcgtttttta cagacaaacg aatgggatcg atcaaaaata tccccttttt attcaattct
   124321 ataggagtca atttttttcg aatcaccatt atatccagat tcatttcttt cctttgaata
   124381 gacgatatag tagtatctct tggatttctc agtccaagca agtaacagta tatcttgata
   124441 ttattgatca ttctttcagt taaattcgga attaaaccat cgtctattat ccattgaaaa
   124501 agcaaatagt gtttccgtaa gaaaatcatt tctggtctca tcttattccg gatcttatat
   124561 tgttttttca ttttatcttg gttttgtgaa tatgatccaa agcctcttcg gcccgcgggt
   124621 tctttttctt cttgattttg attcattaat tcataatatc ttttttcatt cgatggtcga
   124681 aaaaaatgga attttttatt ttcggcgata tttttattta aatttaaaag aagtaatttg
   124741 cttggtatac tccaaggttt tcttttgtat acattataaa gtgacacaaa ttctgggaag
   124801 aacggaagtt tcagatttgt cgatcttggg tttaggattt cttcattcat ttccatccaa
   124861 tcaaaaaaaa gtttcttgtc agtgattgga tttatttcta aatcttgatg aatcatcaga
   124921 taaaaaatat cgtttttata cattttctca attttttggt aattcttact tccaagatta
   124981 gtatttatat tactgctata atccattttg gtccaggcct caatatctat tttttgtctt
   125041 agaaaaaaat tgagaattgt ccaatcaaaa tattttctat ctgtattttt ttgcatatac
   125101 aaaatatcat ccttttctag ataatgattg ataggaattt cctccaggct ttcaaataaa
   125161 ttttgtttat aattgttgta attcaaagta attttttggt tgttatttaa ttctgatggt
   125221 gatccatgaa taatatatga ggacttctta atttcagaat taatagattt atatgataaa
   125281 agattatata tatagtattt tgtaaaatta tctttttggt ttggggatgg atataattta
   125341 aaatcctttt gttttttgtg ataaagtaat aggtcttttt catacgaatt acattttgtt
   125401 aaatctttat tttgggtaat accaccttca tttatcgtag ttcgccattt ttgtggtatt
   125461 aatccaaacc atctaatctg agagaaattg tattgataat gacctcttaa ccagtttttc
   125521 cattgatacg tttcagaact tgaaacttct gtatgtctta attcggaatg aaatattcct
   125581 tgtgttacaa aataattttt tattgcagtc ttaagaaaaa cgggagttct atgatactca
   125641 aaaagagatc ttaacttata caaattaata acttgggttt gtgataattt gtaaaataca
   125701 tatgcttgtg ataaagagga taagtcaaaa aaaagatgtg aattcttctt actattctta
   125761 atattgtaaa gtttactttt tagagtcgaa ataaagttaa tttctttttt gttttttttt
   125821 tcttggtttg ttttattatt gtaaatgtat ttatcaaaac aaaaatttct tgattcaaga
   125881 actagttgtg taggaattct ggcaatatga atgatacata gaaagagatc gatgtatatt
   125941 cttttaatta aaatttttat aaacaaatct aatttataga ttaatcgatt gcttcttctt
   126001 tttattttaa atattttcca aaaaaatttt gttgattttt cttttccatt ataacttgtt
   126061 ttgttaggac tacttctttt cttggcgttt ctattttttt cttttgtaag actctttgtt
   126121 ttctttctga ttgtgcttgt tctatcagtc agatttttaa tttttttttc tctcagtgaa
   126181 taatttgtat tatctgtaga tttaattttt ctaaacgagc cgtgaatttt ctgattccta
   126241 attatagaat cttttttttg gtcagtttcg ccggattcat atgtctttct caatctaaat
   126301 aattgagttg gatgtacttt taagagttct ttttttattt tttttttaaa cataaataaa
   126361 acgtttttga gaatcaccct ttttggttct tttgaatctt gtagaaaatt ttttgttctt
   126421 tcttttaaaa cgattagaaa tcgaaaatga ttattttttg tttttcgaat ttttttttta
   126481 agttctttaa aaataggctt aaaaaaggag ggtttggggg ggacagaacc aaagggaagg
   126541 gtagtttgcg tcccccaagc cgttaaaaaa gaaaactttt gttgttcttt ctttagatcc
   126601 ttataagacg aaaaagaggg tctaaatttg gatctgtgcc aaggtttcaa ataaaaagga
   126661 aatactattt ttatctgaat accatcttta aaccaatttc tgggaagttc gagttctgat
   126721 acttgaacac cattataggt acatataata tgcttttctc tattccactc atcaaagtcc
   126781 tcagcccact cagggggttg agataataaa atacgcccaa tatttttaac tattatcaat
   126841 gaaggtaata aaatatattt tctaaaaata gattgaatta ttaaaattaa acttcttgtt
   126901 gcttgtggat atggaacaaa atcccaggct tccgcgattt ttatccacgt tttttccttt
   126961 attttgttct cttcttcttc cttttgtctt tttttttgct cctctgtata atctttaaat
   127021 tctgctcctt tacccatcca atcgggaata ttaacgggaa tcttaaaata aaaaaggggg
   127081 gattttttta ttctgtccaa aaaaaggggg gaatgcgcat ttgcttgaaa caattttgaa
   127141 ataacagttt tacgcctttg aacacgcata gaacctttga tgaattctcg acgaaaatct
   127201 gattcttccg aatagtctct aatagacacc cagtttttga cacttgcttt gcgactacgt
   127261 ttagtaggtc tataaattat tacacgatcc ctttttcttg aacgtatatg ataatccaat
   127321 ggtaggcctt catgagctgc gcccgacagg aattccaatt cggtaataag tttgtatgac
   127381 catctaggga cttttttact gatttcgttt attacaaaat tttgttttgt tttttgacca
   127441 ttagggctag ttagaattgt attcaataaa aatttgtaaa atttgtctct tttttctgaa
   127501 ccaatccttc cttgttcttt ttctgaaaat aaagagaggc ccttccaatt taaactcgat
   127561 cccgattctc tatcaaattt actgattaaa gtaaataaat gacgattttc cgttgaaaaa
   127621 gtttttttat caaatcggtc tattttctgt tcaacctctt ggtaatcagt atcaggaaga
   127681 aggagactat gaatcttatt aatttccatt gtctctatga aattttctaa cgaaatttta
   127741 tttatgattg aaggtgaaat tttttttttg attgttcccc gatataaccc attcaaaatg
   127801 ggatcataca ttttaggcaa gtaatatttt ctagtcttat cattacacaa tctagtactt
   127861 ttttcgagta tatctagaga aaaaaatccc gtatctagag cctcaattct atttaaaaac
   127921 tcgttgttta agttgttatt tttgtgttgg ttagtataaa cccaatgatt gtacagttca
   127981 tccgaagaga gtttttctag tgtgggcagg gacatccttc tttgtatcat ttctccaaaa
   128041 gttgacaagc taggcggata cgtaaaagag attctttctt ttccatcact tcggcatgta
   128101 taaaaaaaat attgtgacat ttcttttctt gcagtccttt caaatctatt attttttatg
   128161 tatcgtaatg ggcgattcca tcgtttataa tcgaaaagaa aggtcagaag aggtttttca
   128221 aaccagaata ggcctttata aactgggctc ttgttatagc gtgtctctgt aaagtggaat
   128281 tcatcctttg ttttttcctt tccattcact cggatctctt ccgtttcatc gattttgtcc
   128341 ggatcttcct tttcttccga aaaaagggaa ggagaaggat cttcttcggt ggatccctct
   128401 tgttcctgtt tagtcccctt cgtttcggaa gctgtttcta tttctacatc tgtttcttcc
   128461 tcactttccc acccttcttc cgtttgtggg ttcagtttct tagtaaaaat gggtgacggt
   128521 attctgccta aatagtagac acaggtaata aataagagaa tactaaatat tcgagccata
   128581 gaatttctca attctgactt attagatcga atgtacttat tcgatctaat agaattattt
   128641 tgccgtatcc agactaatac caatccaacc catttcatga ataaaatgtg accaattaac
   128701 caaccaacaa aactgcttgt tacaaataac atcttgttgt tgcatcgaaa catataaatg
   128761 ttgactaatc tggctagcat tgaacttggt aaaatgaaat ggttgaataa ttgaaaaatg
   128821 agattattca ggaatacgca ttgaatgctg agattacgca ttgaatttct ggtagtagat
   128881 ccataatcaa aaaagtttgt gtgattattc caaaagaaat gaaacaaaag atacggtaga
   128941 gctagtacag ttattgtatg aggtctaccc aatgctagat gcagaggcgc ataatagatc
   129001 gatatgaaca tcatgagctg tcccgtaata aaacctgttg ttgctgatac cttcttctcg
   129061 gttccttctt ccataacctg agctcggaga aggaagagat aagagggccc tatggagaat
   129121 gtggtcagaa atccataata gagtccgacc acaacgaccg aattgattat cttcatgcat
   129181 aaggatacta gattacctac tagaaaagat ttaaaaatca tcacaaacct ccctttttct
   129241 tttctattgc aatttctgga ttattatatg atgatttttg aactttccat atatagaaaa
   129301 gaaatagaaa gagatagact agaaacgaca tctgttatgt caatgacacc aaagggatat
   129361 taaatgaatg gaattgggat atggatggaa tataatgaaa tagagccact ttggggttcc
   129421 ctatgaaatg aggcatggaa aggggccact acgaagaagt tccgggagtt actaaggaag
   129481 cttcgagctc atattggtca tgggttgaga acgggaattg aactctatga gatctaatct
   129541 ctcgttattc ctcagtagct cagtggtaga gcggtcggct gttaactgac tggtcgtagg
   129601 ttcgaatcct acctggggag atttgattca ttctgaattc tttaattcag aataaaagaa
   129661 aagaaagggg ctcgctttga ccgttaagag taggtaatcc cttccccgtc tttgtttcta
   129721 ttgcattcta tctcatcgta tcacatcctg ttctgcgaga ttttaaaatc accgtcaata
   129781 caatacctcg gcgtaggtcc gggataatcc tttgttccac agccctgggg ctatttacaa
   129841 ctatccaatt aagaattctc agatggacta gtactagcag tgcatcaaag atgcagtcat
   129901 cgattctccc gagagtccac aattgccgtg agcaaacata ttaatgacga ggaacgcttt
   129961 tttgttaggc tactaatact tgtacttgct ctactattct ttgaggaaga gttacgggac
   130021 gtaaaacaaa aaatacgttg atgggggtcg agcatactat gtgtaatgaa aaagtttacg
   130081 ataaataaaa taaataaaaa aggccattcc atttcgacaa aagacccaca cccaagttcc
   130141 attatcccga tcatgatttt cctaccccca gagggaaagg cacttccctt ttgggccggt
   130201 tgtgggcgag gagggattcg aacccccgac accgtggttc gtagccacgt gctctaatcc
   130261 tctgagctac aggccccacc ccgtctccac tggatctgtt cccgggagta ccctcaaaaa
   130321 aaggaacctt tcctctcccc agccatttcg ggttaagaag atgtgaaagc gccgttctct
   130381 ctataagaac ggaacggtgc gttccgaggt gtgaagtggg agaggaggga tgtcataatt
   130441 ggggttttga ataagacgac ctttttgatt tctcatttat ttctttttca tattgaaaaa
   130501 gaaataagaa tgggaggtgt taagcttttt atcatcctgg cgtcgagcta tttttccgca
   130561 ggacctcccc tacagtatcg tcaccgcagt agagtttaac caccaagttc gggatggatt
   130621 ggtgtggttc ctctacgcct aggacaccag aatatcgaac catgaacgaa gaaaggcatg
   130681 agagaaaagc atattggcta gtgattgtga ggccccaatt cttgattgga ggggacacca
   130741 aaggcctctg cccttccatc ccttggttgg ataggtagag agggcagagc ttttggtttt
   130801 tttttcatgt tgtcaaagag ttgaacaatg gttttttcgt gttgtcaaag agttgaacaa
   130861 tgaaaataga cggctagtgc ctgacccgaa ttgatcgggt catgtaggaa caaggttcaa
   130921 gtctaccggt ctgttaggat gcctcagctg catacatcac tgcacttcca cttgacacct
   130981 atcgtaatga taaacggctc gtctcgccgt gaccttctct tgaattctca aaacttctgt
   131041 cgctccatcc ccgcaggggc agagaacccg tcgctgtctt ggctgtgcta ccggaggctc
   131101 cggggaagtc ggaataggag agcactcatc ttggggtggg cttactactt agatgctttc
   131161 agcagttatc cgctccgcac ttggctaccc agcgtttacc gtgggcacga taactggtac
   131221 accagaggtg cgtccttccc ggtcctctcg tactagggaa aggtcctctc aatgctctaa
   131281 cgcccacacc ggatatggac cgaactgtct cacgacgttc tgaacccagc tcacgtaccg
   131341 ctttaatggg cgaacagccc aacccttgga acatactaca gccccaggtg gcgaagagcc
   131401 gacatcgagg tgccaaacct tcccgtcgat gtgagctctt ggggaagatc agcctgttat
   131461 ccctagagta acttttatcc gttgagcgac ggcccttcca ctcggcaccg tcggatcact
   131521 aaggccgact ttcgtccctg ctcgacgggt gggtcttgca gtcaagctcc cttctgcctt
   131581 tgcactcgag ggccaatctc cgtccggccc gaggaaacct ttgcacgcct ccgttacctt
   131641 ttgggaggcc tacgccccat agaaactgtc tacctgagac tgtcccttgg cccgtaggtc
   131701 ctgacacaag gttagaattc tagctcttcc agagtggtat ctcactgatg gctcgggccc
   131761 ccccggaagg aggccttctt cgccttccac ctaagctgcg caggaaaggc ccaaagccaa
   131821 tcccagggaa cagtgaagct tcatagggtc tttctgtcca ggtgcaggta gtccgcatct
   131881 tcacagacat gtctatttca ccgagcctct ctccgagaca gtgcccagat cgttacgcct
   131941 ttcgtgcggg tcggaactta cccgacaagg aatttcgcta ccttaggacc gttatagtta
   132001 cggccgccgt tcaccggggc ttcggtcgcc ggctcccctg tcatcaggtc accaacttcc
   132061 ttgaccttcc ggcactgggc aggcgtcagc ccccatacat ggtcttacga ctttgcggag
   132121 acctgtgttt ttggtaaaca gtcgcccggg cctggtcact gcgaccccct ttgtgaggag
   132181 gcaccccttc tcccgaagtt acggggctat tttgccgagt tccttagaga gagttgtctc
   132241 gcgcccctag gtattctcta cctacctacc tgtgtcggtt tcgggtacag gtaccctttt
   132301 gttgaaggtc gttcgagctt ttcctgggag tatggcatgg gttacttcag cgccgtagcg
   132361 cctggtactc gaacatcggc tcgaggcatt ttctctaccc cttcttaccc tgcaaagcag
   132421 ggtcacctta cgtccttgaa ccgataacca tctttcggct aacttagcct cctccgtccc
   132481 tcgggaccaa caaggggtag tacaggaata ttcacctgtt gtccatcgac tacgcctttc
   132541 ggcctgatct taggccctga ctcaccctcc gtggacgaac cttgcggagg aacccttagg
   132601 ttttcggggc attggattct caccaatgtt tgcgttactc aagccgacat tctcgcttcc
   132661 gcttcgtcca ctaccgctcg cgcgggtgct tccctctaag gcggaacgct cccctaccga
   132721 tgtattttta catcccacag cttcggcaga tcgcttagcc ccgttcatct tcggcgcaag
   132781 agcgctcgat cagtgagcta ttacgcactc tttcaagggt ggctgcttct aggcaaacct
   132841 cctggctgtc tctgcacccc tacctccttt atcactgagc ggtcatttag gggccttagc
   132901 tggtgatccg ggctgtttcc ctctcgacga tgaagcttat cccccatcgt ctcactggcc
   132961 gaccttgacc cctgttattt tattatttta ttttgaggtc atatctagta ttcagagttt
   133021 gcctcgattt ggtaccgctc tcgcggcccg caccgaaaca gtgctttacc cctagatgtc
   133081 cagtcaactg ctgcgcctca acgcatttcg gggagaacca gctagctctg ggttcgagtg
   133141 gcatttcacc cctaaccaca actcatccgc tgattcttca acatcagtcg gttcggacct
   133201 ccacttagtt tcacccaagc ttcatcctgg tcatggatag atcacccagg ttcgggtcca
   133261 taagcagtga caattgccct atgaagactc gctttcgcta cggctccggt gggttccctt
   133321 aaccaagcca ctgcctatga gtcgccggct cattcttcaa caggcacgcg gtcagagccc
   133381 cgggctcctc ccactgcttg ggagcttacg gtttcatgtt ctatttcact ccccgatggg
   133441 ggttcttttc acccttccct cacggtacta cttcgctatc ggtcacccag gagtatttag
   133501 ccttgcaagg tggtccttgc tgattcacac gggattccac gtgccccatg ctactcgggt
   133561 cagagcataa gctagtgatg ctttcggcta ctggactctc gccatctagg gtgcagtact
   133621 ccaccgcttc gcctagcagc acgacgcttg tattgctctc ccacaacccc gttttcacgg
   133681 tttaggctgc tcccatttcg ctcgccgcta ctacgggaat cgcttttgct ttcttttcct
   133741 ctggctacta agatgtttca gttcgccagg ttgtctcttg cctgcccatg gattcagcag
   133801 cagtttgaaa ggttgaccta ttcgggaatc tccggatcta tgcttatttt caactccccg
   133861 aagcatttcg tcgcttacta cgcccttcct cgtctctggg tgcctaggta tccaccgtaa
   133921 gcctttcctc gtttgaacct cgcccttagc tttaaggcta tgccatccta aggtgctgct
   133981 aaatggatgg atcttatcaa cgtccatgaa tgataaatca tagatcgaac cgccgaatcg
   134041 gaaaaattgg gtactattat atagctttgt atcggctaag ttcacgagtt ggagataagc
   134101 ggactcgaac cgctgacatc cgccgcaggg taaaccaccg cctctcaggt cccccgactg
   134161 attctaccat agaggccaac gatagacaat aactcccccc cgaacacagc ttacaacttt
   134221 catcgtactg tgctctccaa agagcaactc ttctcaaaat ctcactcaaa aggtgctgag
   134281 ttggaatccc attctaacta aggattcttg tggttccgga ggatccagct acaggagaac
   134341 cgggaacgga gagccccccc ctttccgacg actctttggt cttaagaacg caagttttaa
   134401 gaatgagtga ttgcccttct ccgaccctta ctgcccaacc tgagagcgaa cagctaatgc
   134461 gttccactta ttgattattg aacagggttc tatggtcggt ccgtgacccc tggatgccga
   134521 aggcgtcctt ggggtgatct cgtagttcct acggggtgga gatgatgggg tcggtccatg
   134581 gattttcctt cctttttccg catttcgctc aaagggttga agggagatag tgcatcaagc
   134641 tgttcgcaag gccaacttga tcctcttccc cagagatccc agatgaggga accctaggag
   134701 agccgccgac tccaactacc gtccatgtac gatccatact ggatctgacc aactgcccat
   134761 cctacctcct ctacgttctt gacagcccat ctttgtctca gtagagtctt tcagtggcat
   134821 gtttcggtcc tcttccccat tacttagaaa aagtgagcca ccggttcagg tacaagatac
   134881 tatcattacc gcctggacaa ttagacatcc aacccgtaat cgcaacgacc caattgcaag
   134941 agcggagctc taccaactga gctatatccc cccgagccaa gtggagcatg catgaaggag
   135001 tcagatgctt cttctattct tttccctggc gcagctgggc catcctggac ttgaaccaga
   135061 gacctcgccc gtgaagtaaa tcatcgcacc tacggtccaa ccaattggga gagaatcaat
   135121 agattccttt tcgggagcga ttcatccttc ccgaacgcag catacaactc tccgttgtac
   135181 tgcgctctcc aagtgtgctt gttcccccct tcttccttac catggcaagt ctttgtgaaa
   135241 gaactccgat gagaagaaaa aagaaggcgt taagaggccc tcctggccca accctagaca
   135301 ctctaagatc ctttttcaaa cctgctccca tttcgagtca agagatagat aaatagacac
   135361 atcccattgc accgatcggg ggcgttcgta gtgactgagg gggtcgaaga ccaagaagtg
   135421 agttatttat accaagcatt cttcttacgg ctagatccaa tctcctggtc cctgcggaaa
   135481 ggaaaaagaa tttcacgctt ttcctttcgg taagggagga ttagggaaat cctattgatt
   135541 gcagctttct ccagacctgc gggaaaagca tgaaaaaaaa aaaaaacggc tcgaatggta
   135601 cgatccctcc gtcaccccag aatgaaaggg gtgatctcgt agttcttggt ctgtgaagat
   135661 gcgttgttag gtgctccatt tttttcccat tgaggccgaa cctaaacctg tgctcgagag
   135721 atagcggtcc atacactgat aagggatgta tggattctcg agaagagagg agccatggtg
   135781 gtcccccccg gaccgcccgg atcccacgag tgaatcgaaa gttggatcta cattggatct
   135841 cacctgaatc gccccatcta tcctcctgag gagaagtttg gtttcaaacc ccggttcgaa
   135901 caggaggagt acgccatgct aatgtgcctt ggatgatcca catctcaggg tcaggcgccg
   135961 atgagcacat tgaactatcc atgtggctga gagccctcac agcccaggca caacgacgca
   136021 attatcaggg gcgcgctcta ccactgagct aatagcccgt cgtgcgagcc tcccgctggg
   136081 ggcccgctat gccaaaagcg agagaaaccc catccctctc tttccttttt tcgcccccat
   136141 atcgccacac ggggggacat ggggacgtaa aaaaggggat cctatcaact tgttccgacc
   136201 tgggataata agctcatgag cttggtctta cttcaccgtc gagaaacgaa agaagacttc
   136261 catctccaag tttcactcag acgtagctcc cttctttttg ggtgtgaagc agtgtcaaac
   136321 caaaataccc aacaaacatt agctctccct gaaaaggagg tgatccagcc gcaccttcca
   136381 gtacggctac cttgttacga cttcactcca gtcactagcc ctgccttcgg catccccctc
   136441 cttgcggtta aggtaacgac ttcgggcatg gccagctccc atagtgtgac gggcggtgtg
   136501 tacaaggccc gggaacgaat tcaccgccgt atggctgacc ggcgattact agcgattccg
   136561 gcttcatgca ggcgagttgc agcctgcaat ccgaactgag gacgggtttt tggagttagc
   136621 tcaccctcgc gggatcgcga ccctttgtcc cggccattgt agcacgtgtg tcgcccaggg
   136681 cataaggggc atgatgactt gacgtcatcc tcaccttcct ccggcttatc accggcagtc
   136741 tgttcagggt tccaaactaa atgatggcaa ctaaacacga gggttgcgct cgttgcggga
   136801 cttaacccaa caccttacgg cacgagctga cgacagccat gcaccacctg tgtccgcgtt
   136861 cccgaaggca cccctctctt tcaagaggat tcgcggcatg tcaagccctg gtaaggttct
   136921 tcgctttgca tcgaattaaa ccacatgctc caccgcttgt gcgggccccc gtcaattcct
   136981 ttgagtttca ttcttgcgaa cgtactcccc aggcgggata cttaacgcgt tagctacagc
   137041 actgcacggg tcgatacgca cagcgcctag tatccatcgt ttacggctag gactactggg
   137101 gtatctaatc ccattcgctc ccctagcttt cgtctctcag tgtcagtgtc ggcccagcag
   137161 agtgctttcg ccgttggtgt tctttccgat ctctacgcat ttcaccgctc caccggaaat
   137221 tccctctgcc cctaccgtac tccagcttgg tagtttccac cgcctgtcca gggttgagcc
   137281 ctgggatttg acggcggact taaaaagcca cctacagacg ctttacgccc aatcattccg
   137341 gataacgctt gcatcctctg tattaccgcg gctgctggca cagagttagc cgatgcttat
   137401 tccccagata ccgtcattgc ttcttctccg ggaaaagaag ttcacgaccc gtgggccttc
   137461 tacctccacg cggcattgct ccgtcaggct ttcgcccatt gcggaaaatt ccccactgct
   137521 gcctcccgta ggagtctggg ccgtgtctca gtcccagtgt ggctgatcat cctctcggac
   137581 cagctactga tcatcgcctt ggtaagctat tgcctcacca actagctaat cagacgcgag
   137641 cccctcctcg ggcggattcc tccttttgct cctcagccta cggggtatta gcagccgttt
   137701 ccagctgttg ttcccctccc aagggcaggt tcttacgcgt tactcacccg tccgccactg
   137761 gaaacaccac ttcccgtccg acttgcatgt gttaagcatg ccgccagcgt tcatcctgag
   137821 ccaggatcga actctccatg agattcatag ttgcattact tatagcttcc ttgttcgtag
   137881 acaaagcgga ttcggaattg tctttcattc caaggcctaa cttgtatcca tgcgcttcat
   137941 attcgcccgg agttcgctcc cagaaatata gccatccctg ccccctcacg tcaatcccac
   138001 gagcctctta tccattctcg ttcaatcacg gcgggggagc aaatcaaaac ccaaaaactc
   138061 acattgggtt tagggataat caggctcgaa ctgatgactt ccaccacgtc aaggtgacac
   138121 tctaccgctg agttatatcc cttccctgcc cccatcgaga aatagaactg actgatccta
   138181 aggcaaaggg tcgagaaact caacgccact attcttgaac aacttggagc cgggccttct
   138241 tttcgcacta ttacggatat aaaaattatg agaaaagtcg gattcagttg tcaactgtcc
   138301 ctatcggaaa taggattgac tacggattcg agccatagca catggtttca taaaaccgca
   138361 cgattttccc gatctaaatc aagcaggttt tacatgaaga aggtttggct cagcatgttc
   138421 tattcgatac gggtaggaga agaacccgac ccggtattat taaaaaaata gaggaagcag
   138481 aaccaagtca agatgataca gatcaacccc ttcttcttgc gccaaagatc ttaacatttc
   138541 tgaaggaact ggagttccat ctcttttcca tttccattca agagttctta tgtgtttcca
   138601 cgcccccttg agaccccgaa aaatggacaa attccttttc ttaggaacat atacaagatt
   138661 cgtcacaaaa aggataacgg taaccccacc attaactact tcatttatga atttcatact
   138721 aatagaaata catgtcctac cgagacataa tttgtaactt gctatcctcc tgcctagcag
   138781 gcaaagattt acctccgtgg aaagaatgat tcattcggat cgacatgaga gtccaactac
   138841 attgcattgc cagaatccat gttgtatatt tgaaagaggt tgacctcctt gcttctctca
   138901 cggtacaatc ctcttcccgc cgagccccct ttctcctcgg tccacagata caaaatgtaa
   138961 gactggcgcc aacagttcat cacggaagaa aagactcact aagccgggat cactaactaa
   139021 tactaatctt atactaatac taatcttata tcttatatat attatattat aaaatactaa
   139081 tataatagaa aagaactgtg ttttctgtat actttccccg gttccgttgc taccgcgggc
   139141 tttacgcaat cgatcggatt ctatagatat cccttcaaca caacataggt catcgaaagg
   139201 atctcggaga cccaccaaag cacgaaagcc aggatctttc agaaaatgga ttcctagtgc
   139261 ataaccgcat ggataagctc acactaaccc gtcaatttgg gatccaattc gagattttcc
   139321 ttgggaggta tcgggaagga attggaatgg aataatatcg attcatacag aagaaaaggt
   139381 tctctattga ttcaaacact gtacctatgg gatataggaa gaggaaatgg gatataggaa
   139441 gaggaaaaaa ccgaagattt cacatagtat ttttgatcga aaaagaaatc tgatttattt
   139501 cgtacccttc gctcaatgag aaaatgggtc aaattagaaa ggatcaaacc tatgggactt
   139561 aaggaatgat ataaaaaaag agagggaaaa atcttcaata aaaaaaaaga aaataagtaa
   139621 actaagtaaa tatagaagaa cccagattcc aaatgaacaa attcaaactt gaaaaggatc
   139681 tttctgattc tcgaagaatg aggggcaaag ggattgatcg agaaagatct cttgttctta
   139741 ttagaagatc gtgattggat acgcatatgt ttggtaaaga gaataatctt ctcctttgag
   139801 tttgagaata atcaaaaaag gaaagtgttc aattgtaaca tgaaaacgtg actaaattgg
   139861 tcctagttac tcttcgggac ggagtggaaa aagggagggg attctcgaac gcgtaaaagg
   139921 atccaatgac ttcgaaagaa ttgaacgagg agccgtatga ggtgaaaatc tcatgtacgt
   139981 ttctgtagag tggcagtaag ggtgacttat ctgtcaactt ttccactatc acccccaaaa
   140041 aaccaaactc tgccctacgg aaagttgcca gagtacgatt aacctctgga tttgaaatca
   140101 ctgcttatat acccggtatt ggccataatt cacaagaaca ttctgtagtc ttagtaagag
   140161 ggggaagggt taaggattta cccggtgtga gatatcacat tgttcgagga accctagatg
   140221 ctgtcggagt aaaggatcgt caacaagggc gttctagtgc gttgtagatt cttatccaag
   140281 acttgtatca tttgatgatg ccatgtgaat cgctagaaac atgtgaagtg tatggctaac
   140341 ccaataacga aagtttcgta aggggactgg agcaggctac catgagacaa aagatactct
   140401 ttctaaagag attcgattcg gaactcttat atgtccaagg ttcaatattg aaataatttc
   140461 agaggttttc cctgactttg tccgtgtcaa caaacaattc gaaatacctc gactttttta
   140521 gaacaggtcc gagtcaagta gcaatgattc gaagcacttc tttttacact atttcggaaa
   140581 cccaaggact aaatcgtatg gatatgtaaa atacaggatt tccaatccta gcaggaaaag
   140641 gagggaaacg gatactcaat ttaaagtgag taaacagaat tccatactcg atttcataga
   140701 tacatataga attctgcgga aagccgtatt cgatgaaagt cgtatgtacg gcttggaggg
   140761 agatctttca tatctttcga gatccaccct acaatatgga gtaaaaaagc caaaataagt
   140821 gattttagcc cttataaaaa aataaaacgg attcttgaac ccccttcacg ctcatgtcac
   140881 gtcgaggtac tgcagaagaa aaaactgcaa aatccgatcc aatttatcgt aatcgattag
   140941 ttaacatgtt ggttaaccgt attctgaaac acggaaaaaa atcattggct tatcaaatta
   141001 tctatcgagc cgtgaaaaag attcaacaaa agacagaaac aaatccacta tctgttttac
   141061 gtcaagcaat acgtggagta actcccgata tagcagtaaa agcaagacgt gtaggtggat
   141121 cgactcatca agttcccatt gaaataggat ccacacaagg aaaagcactt gccattcgtt
   141181 ggttattagc ggcatcccga aaacgtccgg gtcgaaatat ggctttcaaa ttaagttccg
   141241 aattagtgga tgctgccaaa gggagtggcg atgccatacg caaaaaggaa gagactcata
   141301 gaatggcaga ggcaaataga gcttttgcac attttcgtta atccatgaac aggatctata
   141361 cttctcgatc ggaaaagaat caagagaaaa agcaagaatc ggaattgatc aatatatttc
   141421 tcgaaacaaa cgaaaaggaa acgaaagatg aaacagaaat catggatcaa ctaagccctc
   141481 tcggggactt tcttaagaat aagaataaga aagaggaacc tcctgtaaat accatggaaa
   141541 aaggtttggt cctattcatg gagattccgt aaatattcca ttctaaaaat ggaaagttcg
   141601 aaacaattgg gatttttttt ggaaattgga tgcagttact aattcatgat ctggcatgta
   141661 cagaatgaaa acttcattct cgattctacg agaattttta tgaaagcctt tcatttgctt
   141721 ctcttcgatg gaagtttgat tttcccagaa tgtatcctaa tttttggcct aattcttctt
   141781 ctgatgatcg attcaacctc tgatcaaaaa gatatacctt ggttatattt catctcttca
   141841 acaagtttag taatgagcat aacggccctc ttgttccgat ggagagaaga acccgtgatt
   141901 agtttttcgg gaaattttca aacgaacaat ttcaacgaaa tctttcaatt tcttatttta
   141961 ctatgttcaa ctctatgtat tcctctatcc gtagagtaca ttgaatgtac agaaatggct
   142021 ataacagagt ttctcttatt cgtattaaca gctactctag gaggaatgtt tttatgcggt
   142081 gctaacgatt taataactat ctttgtagct ccagaatgtt tcagtttatg ctcctaccta
   142141 ttatctggat ataccaagaa agatgtacgg tctaatgagg ctactatgaa atatttactc
   142201 atgggtgggg caagctcttc tattctggtt catggtttct cttggctata tggttcatcc
   142261 gggggagaga tcgagcttca agaaatagtg aatggtctca tcaatacaca aatgtataac
   142321 tccccaggaa tttcaattgc gctcatattc atcactgtag gaattgggtt caagctttcc
   142381 ccagcccctt ctcatcaatg gactcctgac gtatacgaag gagtgcggtt cgttcgatac
   142441 attcctacct ctctatctat ctctgagatg tttggatttt tcaaaactcc atggacatgc
   142501 agaagagaaa tgctatccac actcggacca agacagaact ttgacttgtt caaataacaa
   142561 ttaaggcgaa gcagggtcag gaacgacgaa tctctttatg ataaacagat ccattttgca
   142621 agttcgttat tacgggtagt tcctacaaag gatcggacta atgacgtata caatacttga
   142681 attctcggtg tagatgctac atagttggtt ctcatccttc agagactacg agtataatag
   142741 gagcatccgt cgacaaaagg atcaccctaa gatgatcatc tcatggctat tgagaacgaa
   142801 tcaaatcaga tggttctatt tctcaatctt tctgatttgc tcctacgaaa ccaagaccga
   142861 aaagattgaa aaacaagtca ttcacaacca ctgatgaagg attcctcgaa aagttaagga
   142921 ttagtaatct tttttagaaa tcgaatggat tcggtcttat acatacgcga gggaaggtaa
   142981 tcaaaaaaga aagaagatgg gttcttcttt cttttttgat cacttaggag ccgtgtgaga
   143041 tgaaagtctc atgcacggtt ttgaatgaga gaaataagtg aggaatcctc ttttcgactc
   143101 tgactctccc actccagtcg ttgcttttct ttctgttact tcgaaagtag ctgcttcagc
   143161 ttcagccact cgaattttcg atattccttt ttatttctca tcaaatgaat ggcatcttct
   143221 tctggaaacc ctagctattc ttagcatgat attggggaat ctcattgcta tgactcaaac
   143281 aagcatgaaa cgtatgcttg catattcgtc cataggtcaa atcggatatg taattattgg
   143341 aataattgtt ggagactcaa atgatggata tgcaagcatg ataacttata tgctgttcta
   143401 tatctccatg aatctaggaa cttttgcttg cattgtatta tttggtctac gtaccggaac
   143461 tgataacatt cgagattatg caggattata tacgaaagat ccttttttgg ctctctcttt
   143521 agccctatgt ctcttatccc taggaggtct tcctccgcta gcaggttttt tcggaaaact
   143581 ctatttattc tggtgtggat ggcaggcagg cctatatttc ttggttttaa taggactcct
   143641 tacaagcgtt gtttctatct actattatct aaaaataatc aagttattaa tgactggacg
   143701 aacccaagaa ataacccctc acgtgcgaaa ttatagaaga tctcctttca gatcaaacaa
   143761 ttccatcgaa ttgagtatga ttgtatgtgt gatagcatct actataccag gaatatcgat
   143821 gaacccaatt attgcaattg ctcaggatac ccttttttag cttctagggt ctatttctta
   143881 gttcaagctc cctcttacta actggaatca aagaattagt agatctgttc cgcccaaaat
   143941 gggaatgggc tagggttatg aacttataat ctagaatctg atgatcgagt cgattccatg
   144001 attataagtt cattccatac cggaccagac cggaataggg ttatatacat tctcattatg
   144061 agaaggggtc atttgagcgt atctaaatag atactctgtt tacatatgga tccctgcgtc
   144121 gttacattac atttaggatt aggaataggc gtaggaatcg gacctgcttt ttacatatct
   144181 ctcgttattt ggaacccatt cacctctttg ggcttctatt gaatcgagaa atgggtttga
   144241 ttgtgtccat ctttttgata gattggatat ctatataagg cattctacgg ataattcaaa
   144301 tcgaagcaat tggatgtcca actcgggcct atataacatg ataacatgac cgatcaatat
   144361 aaatactcca cctttgtcat atattccata catcacacta gatagatatc atattcatgg
   144421 aatacgattc actttcaaga tgccttggtg gtgaaatggt agacacgcga gactcaaaat
   144481 ctcgtgctca agagcgtgga ggttcgagtc ctcttcaagg cataatattg agatttgaat
   144541 aagttcggca gcagatcact aaatcttggt gatcttctct atctaatgaa tggggggtct
   144601 gcttaaaaat cgtccgccct gcaccccccc cccgagtata tgcttcaaca ggaatcacac
   144661 aagggtagat tagaaacctc tggtaaaatg cccgcccgca acccagcaga taaagtacat
   144721 tacatagtca gttttaggga ttggcgattt atccattcag tgacttttgg cactggacgt
   144781 tcccaaaatg ggtactgtcg ggttgggtga attcaataat agacgcctgt tggcattcca
   144841 gccttccttc gctttcaggg cctatccgaa agaaaatcca gtacttcttt tcttggtcgt
   144901 gaatatatga actgggtgtt cgctgttcaa gaattcttgt ttaggcagtt cataccatcc
   144961 atacatagtg ttttgatcta atatttcaat tcttccatgt ttcagcagta gcctattgtt
   145021 ccagggagct aaggtccaaa atatggaaga aacaagcgtt tcctcgactc taccacccag
   145081 taaattctgt tccacttaat ccccccctct ttcatggcca cataactttc cggctaagga
   145141 atgggaaatc tttctcctgt tccatgaatc caattttcat ttcatccggg aaaagccatc
   145201 tttgtctcaa caatgtcttt gtcatttgat ccaatagcgt tccgttagat aggaatagat
   145261 ttgataaata ctgataactc tcggatagag tattagaacg gaaagatcca ttagataatg
   145321 aactagtggt tctaaaccat ctctggcgat taatcaacaa ttcaaagtgc ttttcttgcg
   145381 tcttcttgat aaaccagcgt ttatatatag atgtaggagg atctgtttgg gaagtaagaa
   145441 gcccctttga catctcttca tctgcaaata attctcgatg tgaaaacaca gagacaaagg
   145501 gctgatcttt gaatagtaaa aagagtggat ctgcagggtc ccaaatgaat tggcttattc
   145561 gaaaaaagcc ttgttctttg gaagatctat ctcgtgtctg gtactgcatg gttccactct
   145621 gcaagaactc cgaatcattc tcttgaagct catcctcttc atcataaagg atccgcttgc
   145681 cccgaaatga cctggaccaa tagggaaatc ccaattcatt gggcctttcg atacaatcaa
   145741 atagaatgcc ccaagggtgc catattctag gagcccaaac tatgtgatta aataaatcct
   145801 cctctatctg ttgcgggtcg agggcccctt ccccgagaaa tctctgatca aggatagaac
   145861 aagatccgtt ttgcatcata tctaagggat tccttggttc gggccgaaga agcaatgtca
   145921 ctcgatcatt atcaaactga ctgcaatctt tttctgtccg cgaggatccc accagagcgc
   145981 cctctacttg taataggcca tgaactagat cagaatcatt ctcaacgagt ccataagaag
   146041 tgatcccatt tttttcatcg ggtccgggta gagaccaaag atcttgagcg accgatccgg
   146101 cggaacaact caaaagataa agaagtatcg ttaatttctt catgctagtt ccaagttcga
   146161 agtaccattt gtacaaatag gaatcccctt cgttacatga tttcttctta atatagatag
   146221 atataggatc tatggggcaa ttacttagaa gtacattttg tgctacagcc cttcctatct
   146281 gatagaaaag gatcccatga tcctgaaccg atcttacctg ggatcgcaaa tcccaagttt
   146341 gtctatgaaa agcggatcta attgtattag tgtctataat tgatttcttc tgtgtaatac
   146401 taatcgacag ggcctcattg gtaagtgcta caagatctcg tgcattggaa cccatggtta
   146461 tggacccgaa tccattagta tggaacattt tcttttccaa gcgaaatccc ctagtatatg
   146521 aaagggtgaa aaagtgcttt cgttgttgtg gaataagaag ccttcgtatc ttaatgcaca
   146581 tatttaattt attcggagct attagagcgg gatccacttt ttggggaata tgagtcgaag
   146641 caataacaag aatatttcta gtggaacacc tttcacaatc cctggagaga tggttcacta
   146701 atagaccgag ggataagtaa ttcgactcat tcacagccag atcatgaatg tttggaatcc
   146761 atattatgca aggagacatt gcttttgcta attcgaattg aagggtgata taaaatcggt
   146821 ctttttccga catcatatcc atagttagca gttccagctc cgtatgaagg tcacgatcga
   146881 tatcgtcact agcatcaata tcctcactag catcaatatc ctcactagca tcaatatcct
   146941 cactagcatc aatatcctca ctagcatcaa tatcctcact aagattatcc aggaacttgt
   147001 tcagaaatac cgtaatgaaa ggaacatggg agtttgtcgc taggtatttg accaaatagg
   147061 atcgtccagt tcctatagaa cctatcacta aaatacccct agagggggat aaggctaagc
   147121 ggagcgaaaa gggttttcca tgagatggga aatgaaaact attagcccca cacgaggttt
   147181 gtgaataagt gattgtctga taatgagcaa ggaatatccg tctttctgct aaacaggatg
   147241 tattgaactc ataattcatt agatactttt tatgaatgtc aactaagtat cgtaagtaaa
   147301 ttgctcccgg ttgttcaatc atttgatagc cagagtcatt ctttgataaa tgatcactat
   147361 gagtcagact caatagaatt tgatcaatcc ttttttctgt cgttaaggtg gagaactgaa
   147421 ccaagaattc tctttcttca tcatcaatcg aatcactgtt tgcgacccag gattctattt
   147481 tatcatcaat ccaatccccg ttcacatttt ttctttttct tatcaatgaa tagatctctt
   147541 tacttgtatg acttagatgt ctcgtatttc tcgaaaaagt gattcgattg atgggatttg
   147601 gtatgatact tatgagatcg atgagattga tattcaaata tttcttctta gaacgtattg
   147661 atttgacccc ataagcggaa tcaccaccca atagcatgtt gccgccagaa gcagaacccc
   147721 gtatttcttc tagagaatct cctaattgtt ccagagcaac tagaaagaga ttctgtaacc
   147781 agaaagaatt cggttcagat gtaggatacc tatccagaag ttttcgcaac tcaatcatag
   147841 atgatggaat catcaaagat ttgacctttt caaactctgt ctgtaactca ctagaggccc
   147901 gggaaacaaa gataagatgt gtacgaacga gatatccagc aacaagaaga aggaaaagga
   147961 ttgaatagag gaactcccga acatttggcg atctcaggtg tgtcgatatc aatggcgact
   148021 cattatttcg atgaatcatt tcttcggaca gaagaagatt atgtaaacac ttactcgaaa
   148081 tcttacgtat cggattccgt tgtggaagac ccaatttttt ctgaagaatt cgacaggata
   148141 tatctaatac atgcataata tcatgaaaaa tggatacaaa tttttgactg ctacttagta
   148201 tcggcaatcg gtgtatcggc aataggtgta tcggtaatag gcctgaaaaa gtatctaaaa
   148261 atatccaatt tagatatttg tgccctgtcg aagtaaggaa ccatggtata tatgtttgga
   148321 atagattcca ttttgagaga gttgaaaaag cactatctcg ttgaaaggtt ctatacatct
   148381 gccctttctc aacgtatttc tttagaaaaa gactccggtt tttcctcttt tcggatggta
   148441 aatatttctc agaacatgga gtgtgaatca aacccatgtt tgaattgaaa ttgagatact
   148501 gatgcgagtt cttcccttct gaatcagata gattcagatc tgaaagaggt tgacaataag
   148561 ttctttcaaa attgactatc tgtccctctg ttagaggtgt tccagaaatg tctgcgatcg
   148621 agtaaatagc tctacgaacg aatggatcgg atcgacttgg aaaatgggaa gatttggaca
   148681 agttatacgt ttcgtcacca ccaccttgtg gaaaatcgtt aggtatgaat atgttagata
   148741 cccgtgactc gattggtgaa atagtatctc tcccccaaaa agcatgtttt tttttaccga
   148801 cgcacaaaga aaaaattttg ttgtgaatga acaagatatt gaggaattgt ccatacgtaa
   148861 aatcataatt attgatacgg gccttttcca cataaaaagg gaatctttta ttacaataga
   148921 agcagaagtg atgtggatta ttcaagaatc gaagtcgatt tgctttataa aaagaagata
   148981 tcaatgaact tctatgaaat ggtttcacgg gattcagcca atagtcttga tcgtgaaata
   149041 tcgttgagaa ataggaatcc gtgttagcaa aggatttcct acgattattt ctagtatgga
   149101 atgagtcaat catccacttt ggtatcttat tgaacaaaaa cggtgatatt gttcctccat
   149161 tgatcaagaa tttcgatttt tgggaagtat catgatcatc caataagaag ggtttcaatt
   149221 ttttcaaatg aacgatttga agacctattg attctaacaa ctgattgcag agttgatcat
   149281 tcggaccttt caattcatag atgtagatct cggacctatg aatggggata ttcccgaaac
   149341 tcacaaagaa aaaaggaagt gagttagaca aaaagaaaag caacttggac aaaaaaagaa
   149401 gtgacttgga caaaaagaaa cgaaatggct tagacaaatc ttttttgtcg ataacctcag
   149461 accaatcaat cgaatattga ttaatacgta atcgatcgaa cactactcga aaacggctct
   149521 tctgctcaga aacgaaaagg tccaaatgct cctggaaatt attgctccca ttggaccatt
   149581 tgtatctata tgcatcagga tcccgattca tggatctctc agttcgagaa atcaaaataa
   149641 gaggatcgaa ccatctcttc tgactctttt tcaaattcga taaatgttgg ttgatcatat
   149701 atttcattct agttctatga ttcagagtat cctttcctat ttgatcccct tgaattccat
   149761 attcgaagtt gcgatcggat ctattcatta aaaagaatcg attcaataca tttcttatgt
   149821 acctataggt gctataccta taggtgctat attggatttg aatcagattt cggatcaatc
   149881 tatattgatt gactgcctcc attaggttgt tgctagcaaa taccattttt ttttgttttg
   149941 gatcttccaa atcatttccg caggagatcc ggacccattt ttttatgatc cttcgataaa
   150001 aagattcatt ctcttcataa aaaaaaggag gtagagccaa taaagatttt tttttcgatt
   150061 catccctgga gttgaatacc tcattcaaga attgtttttg atccaatccg taggaatcaa
   150121 tagaaaaggc aaatccctta tgatacacca gatccggctc ggttattgat agagtgaata
   150181 aatctgccat ttcttgaaat ctctcttctg attcaaaatc gtggtgtaac gtgtatcctc
   150241 ccatgttccg gtcatggaat agatgaaata aatcaagaaa tgaatttttg ttcaagaatg
   150301 aaatcttatt ggaactgtcc atatacggtt catccttcgg aaccatatca catcccggat
   150361 atgatgaaat aggatgaatt gagacggtat tttgtaaata cgtaattatc ttgaatatat
   150421 taaccatttc tttattttcc gaccgcctcg aagggacaaa agaaagatct tgttgtttct
   150481 tcaacaattt ctgatctcta gtggacctct tagtaggatt cgaacccaga tgaagttctg
   150541 accatctgtc agagaaaaaa gaacgaacgg atcttgtagg attcccaaga aattcttcga
   150601 tttcttccgg aagcagatga ttaatcacct gcttctcacg ttccgcgaat agccgggaca
   150661 ttgaggaata tccagaaagg cttttcggga atcggtctga ttctatctct gttcgttccg
   150721 tttgaagaaa ggaaggatcc caaagaatcg atctttcttt tagttgttga atctctcttt
   150781 gattgatcaa tgtgtgatat tccgaatcct cattactaat ggaatccaaa ggatctctgg
   150841 attgatcaga agatcctttc aattggctag aatccctctt ttttccgatc cagttcctcc
   150901 accaccgcga accccagtta gattcaggca tgctacactt tttagttatt ggaagaaccc
   150961 aagtactctc tttcggattc aggaaacaac tctcagagat cttttttcct tttggaagat
   151021 acaggaggga aacaatcaac ctattgatat tggaagaccc aacggattct tccaatgtat
   151081 catttctggg tccaatggaa ttcataggta taggaagaag ccctatcaaa tagaaatttt
   151141 ttctttcgac catatttcga ctgttaatac gatatataag gaccgctact acaaagagta
   151201 ttacaccctt gatcgtgaaa tatcgcttgc ttgttgaacc ctgcgaattg cgtgaaagta
   151261 ggatactcca aattcggggg tcaaaaagtt ttataaaatg ttcttggtgg aaaaaaatgt
   151321 gaatgaaaga tcccactgaa ttgaattggg tccatgaatc taagaaatag tgagaattct
   151381 tgatctctcg caatatctct ctcaattcga aaatccagaa tttgaattga tgtcctttca
   151441 ttgattcctc ctaaattgca ttgatttatt ctaaagattt cgtttcaatt ggaatttggt
   151501 tattcaccat gtacgaggat ccccgctaag catccatggc tgaatggtta aagcgcccaa
   151561 ctcataattg gcgaattcgt aggttcaatt cctactggat gcacgccaat gggaccctcc
   151621 aataagtcta ttggaattgg ctctgtatca atggaatctc atcatccata cataacgaat
   151681 tagtgtggta tattcatatc ataatatatg aacagtaaga actagcattc ttattgagac
   151741 tagaactcat agggaagaaa atatatttat ggatggaatc aaatatgcag tatttacaga
   151801 caaaagtatt cggttattgg ggaaaaatca atatacttct aatgtcgaat caggatcaac
   151861 taggacagaa ataaagcatt gggtcgaact cttctttggt gtcaaggtaa tagctatgaa
   151921 tagtcatcga cttccgggaa agggtagaag aatgggacct attatgggac agacaatgca
   151981 ttacagacgt atgatcatta cgcttcaacc gggttattct attccacctc ttagaaagaa
   152041 aagaacttaa atcaaaatac ttaatagcat ggcgatacat ttatacaaaa cttctacccc
   152101 gagcacaccc aatcgaaatg tagacagtcg agtgaaatcc aatccacgaa ataatttgat
   152161 ctatggacag catcgttgtg ggaaaggtcg taatgccaga ggaatcatta ccgcagggca
   152221 tagaggggga ggtcataagc gtctataccg taaaatagat tttcgacgga atgaaaaaga
   152281 aatatatggt agaatcgtaa ccatagaata cgaccctaat cgaaatgcat acatttgtct
   152341 catacactat ggggatggtg agaagagtaa aacacgggca acctagagac tagagagaag
   152401 ggcgtgaatc gggaggcggg ggagacgacg ttaggttttt ccgtatttca agcaataact
   152461 tcctccttca tttcttcatt ctttccatat acctatgaag ggctttcact ctcctttgtt
   152521 ctcttttatc ttttgacttc gttggcaggg tcagggcc
//
