# Supplementary material for: Comparative analysis of the complete plastomes of nine Pimpinella species (Apiaceae) from China
Source: PeerJ. 2023 Feb 28;11:e14773. doi: 10.7717/peerj.14773 (PMC9983424; doi:10.7717/peerj.14773)
Supplement: Supplemental Information 1 [file peerj-11-14773-s004.zip › 610 sequence data/Pimpinella_valleculosa.gb]

LOCUS       Pimpinella_valleculosa      146432 bp    DNA     circular UNA 21-APR-2022
DEFINITION  chloroplast complete genome.
ACCESSION   urn.local...c9-e4wx6hu
VERSION     urn.local...c9-e4wx6hu
KEYWORDS    .
SOURCE      Pimpinella valleculosa (chloroplast Pimpinella valleculosa)
  ORGANISM  Pimpinella valleculosa
            Eukaryota; Viridiplantae; Streptophyta; Embryophyta; Tracheophyta;
            Spermatophyta; Magnoliophyta; eudicotyledons; Gunneridae;
            Pentapetalae; asterids; campanulids; Apiales; Apiaceae;
            Apioideae;Pimpinelleae; Pimpinella.
FEATURES             Location/Qualifiers
     source          1..146432
                     /organism="Pimpinella valleculosa"
                     /organelle="plastid:chloroplast"
                     /mol_type="genomic DNA"
                     /country="China"
                     /collection_date=2021
                     /modified_by="YY"
                     /label="Pimpinella valleculosa"
     tRNA            complement(931..1005)
                     /gene="trnH-GUG"
                     /product="tRNA-His"
                     /transcription="GGCGGATGTAGCCAAGTGGATCAAGGCAGTGGATTGTGAATC
                     CACCATGCGCGGGTTCAATTCCCGTCGTTCGCC"
     gene            complement(931..1005)
                     /gene="trnH-GUG"
     CDS             complement(1206..2267)
                     /gene="psbA"
                     /codon_start=1
                     /transl_table=11
                     /product="PsbA"
                     /protein_id="AMA97908.1"
                     /db_xref="GI:982743774"
     gene            complement(1206..2267)
                     /gene="psbA"
     tRNA            join(complement(5020..5056),complement(2468..2502))
                     /gene="trnK-UUU"
                     /product="tRNA-Lys"
                     /transcription="GGGTTGCTAACTCAACGGTAGAGTACTCGGCTTTTAACCGAC
                     TAGTTCCGGGTTCGAATCCCGGGCAACCCA"
     gene            complement(2468..5056)
                     /gene="trnK-UUU"
     CDS             complement(2756..4273)
                     /gene="matK"
                     /codon_start=1
                     /transl_table=11
                     /product="maturase K"
                     /protein_id="AMA97884.1"
                     /db_xref="GI:982743750"
     gene            complement(2756..4273)
                     /gene="matK"
     CDS             join(complement(6809..6848),complement(5759..5955))
                     /gene="rps16"
                     /codon_start=1
                     /transl_table=11
                     /product="ribosomal protein S16"
                     /protein_id="AMA97942.1"
                     /db_xref="GI:982743808"
     gene            complement(5759..6848)
                     /gene="rps16"
     tRNA            complement(8102..8173)
                     /gene="trnQ-UUG"
                     /product="tRNA-Gln"
                     /transcription="TGGGGCGTGGCCAAGTGGTAAGGCAACGGGTTTTGGTCCCGG
                     TATTCGGAGGTTCGAATCCTTTCGTCCCAG"
     gene            complement(8102..8173)
                     /gene="trnQ-UUG"
     CDS             8526..8711
                     /gene="psbK"
                     /codon_start=1
                     /transl_table=11
                     /product="PsbK"
                     /protein_id="AMA97917.1"
                     /db_xref="GI:982743783"
     gene            8526..8711
                     /gene="psbK"
     CDS             9019..9129
                     /gene="psbI"
                     /codon_start=1
                     /transl_table=11
                     /product="PsbI"
                     /protein_id="AMA97915.1"
                     /db_xref="GI:982743781"
     gene            9019..9129
                     /gene="psbI"
     tRNA            complement(9270..9357)
                     /gene="trnS-GCU"
                     /product="tRNA-Ser"
                     /transcription="GGAGAGATGGCTGAGTGGACTAAAGCGGCGGATTGCTAATCC
                     GTTGTACGAGTTATTCGTACCGAGGGTTCGAATCCCTCTCTTTCCG"
     gene            complement(9270..9357)
                     /gene="trnS-GCU"
     tRNA            join(9946..9968,10672..10719)
                     /gene="trnG-UCC"
                     /product="tRNA-Gly"
                     /transcription="GCGGGTATAGTTTAGTGGTAAAACCCTAGCCTTCCAAGCTAA
                     CGATGCGGGTTCGATTCCCGCTACCCGCT"
     gene            9946..10719
                     /gene="trnG-UCC"
     tRNA            10863..10934
                     /gene="trnR-UCU"
                     /product="tRNA-Arg"
                     /transcription="GCGTCCATTGTCTAATGGATAGGACAGAGGTCTTCTAAACCT
                     TTGGTATAGGTTCAAATCCTATTGGACGCA"
     gene            10863..10934
                     /gene="trnR-UCU"
     CDS             complement(11045..12568)
                     /gene="atpA"
                     /codon_start=1
                     /transl_table=11
                     /product="AtpA"
                     /protein_id="AMA97874.1"
                     /db_xref="GI:982743740"
     gene            complement(11045..12568)
                     /gene="atpA"
     CDS             join(complement(13732..13876),complement(12617..13017))
                     /gene="atpF"
                     /codon_start=1
                     /transl_table=11
                     /product="AtpF"
                     /protein_id="AMA97877.1"
                     /db_xref="GI:982743743"
     gene            complement(12617..13876)
                     /gene="atpF"
     CDS             complement(14192..14437)
                     /gene="atpH"
                     /codon_start=1
                     /transl_table=11
                     /product="AtpH"
                     /protein_id="AMA97878.1"
                     /db_xref="GI:982743744"
     gene            complement(14192..14437)
                     /gene="atpH"
     CDS             complement(15612..16355)
                     /gene="atpI"
                     /codon_start=1
                     /transl_table=11
                     /product="AtpI"
                     /protein_id="AMA97879.1"
                     /db_xref="GI:982743745"
     gene            complement(15612..16355)
                     /gene="atpI"
     CDS             complement(16596..17303)
                     /gene="rps2"
                     /codon_start=1
                     /transl_table=11
                     /product="ribosomal protein S2"
                     /protein_id="AMA97945.1"
                     /db_xref="GI:982743811"
     gene            complement(16596..17303)
                     /gene="rps2"
     CDS             complement(17523..21689)
                     /gene="rpoC2"
                     /codon_start=1
                     /transl_table=11
                     /product="RpoC2"
                     /protein_id="AMA97936.1"
                     /db_xref="GI:982743802"
     gene            complement(17523..21689)
                     /gene="rpoC2"
     CDS             join(complement(24267..24698),complement(21913..23517))
                     /gene="rpoC1"
                     /codon_start=1
                     /transl_table=11
                     /product="RpoC1"
                     /protein_id="AMA97935.1"
                     /db_xref="GI:982743801"
     gene            complement(21913..24698)
                     /gene="rpoC1"
     CDS             complement(24725..27937)
                     /gene="rpoB"
                     /codon_start=1
                     /transl_table=11
                     /product="RpoB"
                     /modified_by="YY"
     gene            complement(24725..27937)
                     /gene="rpoB"
                     /modified_by="YY"
     tRNA            29160..29230
                     /gene="trnC-GCA"
                     /product="tRNA-Cys"
                     /transcription="GGCGACATGGCCGAGTGGTAAGGCGGGGGACTGCAAATCCTT
                     TTTCCCCAGTTCAAATCCGGGTGTCGCCT"
     gene            29160..29230
                     /gene="trnC-GCA"
     CDS             29925..30014
                     /gene="petN"
                     /codon_start=1
                     /transl_table=11
                     /product="PetN"
                     /protein_id="AMA97902.1"
                     /db_xref="GI:982743768"
     gene            29925..30014
                     /gene="petN"
     CDS             complement(31184..31300)
                     /gene="psbM"
                     /codon_start=1
                     /transl_table=11
                     /product="PsbM"
                     /protein_id="AMA97919.1"
                     /db_xref="GI:982743785"
     gene            complement(31184..31300)
                     /gene="psbM"
     tRNA            complement(31996..32069)
                     /gene="trnD-GUC"
                     /product="tRNA-Asp"
                     /transcription="GGGATTGTAGTTCAATTGGTCAGAGCACCGCCCTGTCAAGGC
                     GGAAGCTGCGGGTTCGAGCCCCGTCAGTCCCG"
     gene            complement(31996..32069)
                     /gene="trnD-GUC"
     tRNA            complement(32190..32273)
                     /gene="trnY-GUA"
                     /product="tRNA-Tyr"
                     /transcription="GGGTCGATGCCCGAGCGGTTAATGGGGACGGACTGTAAATTC
                     GTTGGCAATATGTCTACGCTGGTTCAAATCCAGCTCGGCCCA"
     gene            complement(32190..32273)
                     /gene="trnY-GUA"
     tRNA            complement(32349..32421)
                     /gene="trnE-UUC"
                     /product="tRNA-Glu"
                     /transcription="GCCCCCATCGTCTAGTGGTTTAGGACATCTCTCTTTCAAGGA
                     GGCAACGGGGATTCGACTTCCCCTGGGGGTA"
     gene            complement(32349..32421)
                     /gene="trnE-UUC"
     tRNA            33218..33289
                     /gene="trnT-GGU"
                     /product="tRNA-Thr"
                     /transcription="GCCCTTTTAACTCAGCGGTAGAGTAACGCCATGGTAAGGCGT
                     AAGTCATCGGTTCAAATCCGATAAGGGGCT"
     gene            33218..33289
                     /gene="trnT-GGU"
     CDS             34750..35811
                     /gene="psbD"
                     /codon_start=1
                     /transl_table=11
                     /product="PsbD"
                     /protein_id="AMA97911.1"
                     /db_xref="GI:982743777"
     gene            34750..35811
                     /gene="psbD"
     CDS             35759..37180
                     /gene="psbC"
                     /codon_start=1
                     /transl_table=11
                     /product="PsbC"
                     /protein_id="AMA97910.1"
                     /db_xref="GI:982743776"
     gene            35759..37180
                     /gene="psbC"
     tRNA            complement(37413..37505)
                     /gene="trnS-UGA"
                     /product="tRNA-Ser"
                     /transcription="GGAGAGATGGCTGAGTGGTTGATAGCTCCGGTCTTGAAAACC
                     GGCATAGTCTTGAACAAAGAACTATCGAGGGTTCGAATCCCTCTCTCTCCT"
     gene            complement(37413..37505)
                     /gene="trnS-UGA"
     CDS             37866..38054
                     /gene="psbZ"
                     /codon_start=1
                     /transl_table=11
                     /product="PsbZ"
                     /protein_id="AMA97922.1"
                     /db_xref="GI:982743788"
     gene            37866..38054
                     /gene="psbZ"
     tRNA            38348..38418
                     /gene="trnG-GCC"
                     /product="tRNA-Gly"
                     /transcription="GCGGATATGGTCGAATGGTAAAATTTCTCTTTGCCAAGGAGA
                     AGACGCGGGTTCGATTCCCGCTATCCGCC"
                     /modified_by="YY"
     gene            38348..38418
                     /gene="trnG-GCC"
                     /modified_by="YY"
     tRNA            complement(38603..38676)
                     /gene="trnfM-CAU"
                     /product="tRNA-Met"
                     /transcription="CGCGGGGTAGAGCAGTTTGGTAGCTCGCAAGGCTCATAACCT
                     TGAGGTCACGGGTTCAAATCCCGTCTCCGCAA"
     gene            complement(38603..38676)
                     /gene="trnfM-CAU"
     CDS             complement(38840..39142)
                     /gene="rps14"
                     /codon_start=1
                     /transl_table=11
                     /product="ribosomal protein S14"
                     /protein_id="AMA97940.1"
                     /db_xref="GI:982743806"
     gene            complement(38840..39142)
                     /gene="rps14"
     CDS             complement(39267..41471)
                     /gene="psaB"
                     /codon_start=1
                     /transl_table=11
                     /product="PsaB"
                     /protein_id="AMA97904.1"
                     /db_xref="GI:982743770"
     gene            complement(39267..41471)
                     /gene="psaB"
     CDS             complement(41497..43749)
                     /gene="psaA"
                     /codon_start=1
                     /transl_table=11
                     /product="PsaA"
                     /protein_id="AMA97903.1"
                     /db_xref="GI:982743769"
     gene            complement(41497..43749)
                     /gene="psaA"
     CDS             join(complement(46331..46456),complement(45386..45613),
                     complement(44452..44604))
                     /gene="ycf3"
                     /codon_start=1
                     /transl_table=11
                     /product="Ycf3"
                     /protein_id="AMA97956.1"
                     /db_xref="GI:982743822"
     gene            complement(44452..46456)
                     /gene="ycf3"
     tRNA            47289..47375
                     /gene="trnS-GGA"
                     /product="tRNA-Ser"
                     /transcription="GGAGAGATGGCCGAGTGGTTGAAGGCGTAGCATTGGAACTGC
                     TATGTAGGCTTTTGTTTACCGAGGGTTCGAATCCCTCTCTTTCCG"
     gene            47289..47375
                     /gene="trnS-GGA"
     CDS             complement(47679..48284)
                     /gene="rps4"
                     /codon_start=1
                     /transl_table=11
                     /product="ribosomal protein S4"
                     /protein_id="AMA97947.1"
                     /db_xref="GI:982743813"
     gene            complement(47679..48284)
                     /gene="rps4"
     tRNA            complement(48577..48649)
                     /gene="trnT-UGU"
                     /product="tRNA-Thr"
                     /transcription="GCCTGCTTAGCTCAGAGGTTAGAGCATCGCATTTGTAATGCG
                     ATGGTCATCGGTTCGATTCCGATAGCCGGCT"
     gene            complement(48577..48649)
                     /gene="trnT-UGU"
     tRNA            join(49191..49225,49732..49781)
                     /gene="trnL-UAA"
                     /product="tRNA-Leu"
                     /transcription="GGGGATATGGCGAAATTGGTAGACGCTGCGGACTTAAAATCC
                     GTTGACTTTAAAAATCGTGAGGGTTCAAGTCCCTCTATCCCCA"
     gene            49191..49781
                     /gene="trnL-UAA"
     tRNA            50144..50216
                     /gene="trnF-GAA"
                     /product="tRNA-Phe"
                     /transcription="GTCGGGATAGCTCAGCTGGTAGAGCAGAGGACTGAAAATCCT
                     CGTGTCACCAGTTCAAATCTGGTTCCTGGCA"
     gene            50144..50216
                     /gene="trnF-GAA"
     CDS             complement(50635..51111)
                     /gene="ndhJ"
                     /codon_start=1
                     /transl_table=11
                     /product="NdhJ"
                     /protein_id="AMA97895.1"
                     /db_xref="GI:982743761"
     gene            complement(50635..51111)
                     /gene="ndhJ"
     CDS             complement(51228..51905)
                     /gene="ndhK"
                     /codon_start=1
                     /transl_table=11
                     /product="NdhK"
                     /protein_id="AMA97896.1"
                     /db_xref="GI:982743762"
     gene            complement(51228..51905)
                     /gene="ndhK"
     CDS             complement(51952..52314)
                     /gene="ndhC"
                     /codon_start=1
                     /transl_table=11
                     /product="NdhC"
                     /protein_id="AMA97888.1"
                     /db_xref="GI:982743754"
     gene            complement(51952..52314)
                     /gene="ndhC"
     tRNA            join(complement(53956..53994),complement(53356..53390))
                     /gene="trnV-UAC"
                     /product="tRNA-Val"
                     /transcription="AGGGCTATAGCTCAGTTAGGTAGAGCACCTCGTTTACACCGA
                     GAAAGTCTACGGTTCGAGTCCGTATAGCCCTA"
     gene            complement(53356..53994)
                     /gene="trnV-UAC"
     tRNA            54169..54241
                     /gene="trnM-CAU"
                     /product="tRNA-Met"
                     /transcription="GCCTACTTAACTCAGTGGTTAGAGTATTGCTTTCATACGGCG
                     GGAGTCATTGGTTCAAATCCAATAGTAGGTA"
     gene            54169..54241
                     /gene="trnM-CAU"
     CDS             complement(54428..54850)
                     /gene="atpE"
                     /codon_start=1
                     /transl_table=11
                     /product="AtpE"
                     /protein_id="AMA97876.1"
                     /db_xref="GI:982743742"
     gene            complement(54428..54850)
                     /gene="atpE"
     CDS             complement(54847..56343)
                     /gene="atpB"
                     /codon_start=1
                     /transl_table=11
                     /product="AtpB"
                     /protein_id="AMA97875.1"
                     /db_xref="GI:982743741"
     gene            complement(54847..56343)
                     /gene="atpB"
     CDS             57126..58553
                     /gene="rbcL"
                     /codon_start=1
                     /transl_table=11
                     /product="ribulose-1,5-bisphosphate carboxylase/oxygenase
                     large subunit"
                     /protein_id="AMA97923.1"
                     /db_xref="GI:982743789"
     gene            57126..58553
                     /gene="rbcL"
     CDS             59155..60642
                     /gene="accD"
                     /codon_start=1
                     /transl_table=11
                     /product="acetyl-CoA carboxylase beta subunit"
                     /protein_id="AMA97873.1"
                     /db_xref="GI:982743739"
     gene            59155..60642
                     /gene="accD"
     CDS             61057..61167
                     /gene="psaI"
                     /codon_start=1
                     /transl_table=11
                     /product="PsaI"
                     /protein_id="AMA97906.1"
                     /db_xref="GI:982743772"
     gene            61057..61167
                     /gene="psaI"
     CDS             61590..62144
                     /gene="ycf4"
                     /codon_start=1
                     /transl_table=11
                     /product="Ycf4"
                     /protein_id="AMA97957.1"
                     /db_xref="GI:982743823"
     gene            61590..62144
                     /gene="ycf4"
     CDS             62420..63118
                     /gene="cemA"
                     /codon_start=1
                     /transl_table=11
                     /product="CemA"
                     /protein_id="AMA97881.1"
                     /db_xref="GI:982743747"
     gene            62420..63118
                     /gene="cemA"
     CDS             63364..64326
                     /gene="petA"
                     /codon_start=1
                     /transl_table=11
                     /product="PetA"
                     /protein_id="AMA97897.1"
                     /db_xref="GI:982743763"
     gene            63364..64326
                     /gene="petA"
     CDS             complement(65008..65130)
                     /gene="psbJ"
                     /codon_start=1
                     /transl_table=11
                     /product="PsbJ"
                     /protein_id="AMA97916.1"
                     /db_xref="GI:982743782"
     gene            complement(65008..65130)
                     /gene="psbJ"
     CDS             complement(65269..65385)
                     /gene="psbL"
                     /codon_start=1
                     /transl_table=11
                     /product="PsbL"
                     /protein_id="AMA97918.1"
                     /db_xref="GI:982743784"
     gene            complement(65269..65385)
                     /gene="psbL"
     CDS             complement(65408..65527)
                     /gene="psbF"
                     /codon_start=1
                     /transl_table=11
                     /product="PsbF"
                     /protein_id="AMA97913.1"
                     /db_xref="GI:982743779"
     gene            complement(65408..65527)
                     /gene="psbF"
     CDS             complement(65537..65788)
                     /gene="psbE"
                     /codon_start=1
                     /transl_table=11
                     /product="PsbE"
                     /protein_id="AMA97912.1"
                     /db_xref="GI:982743778"
     gene            complement(65537..65788)
                     /gene="psbE"
     CDS             66794..66889
                     /gene="petL"
                     /codon_start=1
                     /transl_table=11
                     /product="PetL"
                     /protein_id="AMA97901.1"
                     /db_xref="GI:982743767"
     gene            66794..66889
                     /gene="petL"
     CDS             67042..67155
                     /gene="petG"
                     /codon_start=1
                     /transl_table=11
                     /product="PetG"
                     /protein_id="AMA97900.1"
                     /db_xref="GI:982743766"
     gene            67042..67155
                     /gene="petG"
     tRNA            complement(67285..67358)
                     /gene="trnW-CCA"
                     /product="tRNA-Trp"
                     /transcription="GCGCTCTTAGTTCAGTTCGGTAGAACGCGGGTCTCCAAAACC
                     CGATGTCGTAGGTTCAAATCCTACAGAGCGTG"
     gene            complement(67285..67358)
                     /gene="trnW-CCA"
     tRNA            complement(67495..67568)
                     /gene="trnP-UGG"
                     /product="tRNA-Pro"
                     /transcription="AGGGATGTAGCGCAGCTTGGTAGCGCGTTTGTTTTGGGTACA
                     AAATGTCACAGGTTCAAATCCTGTCATCCCTA"
     gene            complement(67495..67568)
                     /gene="trnP-UGG"
     CDS             67948..68076
                     /gene="psaJ"
                     /codon_start=1
                     /transl_table=11
                     /product="PsaJ"
                     /protein_id="AMA97907.1"
                     /db_xref="GI:982743773"
     gene            67948..68076
                     /gene="psaJ"
     CDS             68541..68741
                     /gene="rpl33"
                     /codon_start=1
                     /transl_table=11
                     /product="ribosomal protein L33"
                     /protein_id="AMA97931.1"
                     /db_xref="GI:982743797"
     gene            68541..68741
                     /gene="rpl33"
     CDS             68928..69233
                     /gene="rps18"
                     /codon_start=1
                     /transl_table=11
                     /product="ribosomal protein S18"
                     /protein_id="AMA97943.1"
                     /db_xref="GI:982743809"
     gene            68928..69233
                     /gene="rps18"
     CDS             complement(69435..69821)
                     /gene="rpl20"
                     /codon_start=1
                     /transl_table=11
                     /product="ribosomal protein L20"
                     /protein_id="AMA97927.1"
                     /db_xref="GI:982743793"
     gene            complement(69435..69821)
                     /gene="rpl20"
     CDS             join(complement(70585..70698),141575..141806,
                     142343..142368)
                     /gene="rps12"
                     /trans_splicing
                     /codon_start=1
                     /transl_table=11
                     /product="ribosomal protein S12"
                     /protein_id="AMA97939.1"
                     /db_xref="GI:982743805"
     CDS             join(complement(70585..70698),complement(98204..98435),
                     complement(97642..97667))
                     /gene="rps12"
                     /trans_splicing
                     /codon_start=1
                     /transl_table=11
                     /product="ribosomal protein S12"
                     /protein_id="AMA97938.1"
                     /db_xref="GI:982743804"
     gene            join(complement(70585..70698),141575..142368)
                     /gene="rps12"
                     /trans_splicing
     gene            join(complement(70585..70698),complement(97642..98435))
                     /gene="rps12"
                     /trans_splicing
     CDS             join(complement(72843..72913),complement(71706..71997),
                     complement(70841..71071))
                     /gene="clpP"
                     /codon_start=1
                     /transl_table=11
                     /product="ClpP"
                     /protein_id="AMA97882.1"
                     /db_xref="GI:982743748"
     gene            complement(70841..72913)
                     /gene="clpP"
     CDS             73372..74898
                     /gene="psbB"
                     /codon_start=1
                     /transl_table=11
                     /product="PsbB"
                     /protein_id="AMA97909.1"
                     /db_xref="GI:982743775"
     gene            73372..74898
                     /gene="psbB"
     CDS             75099..75200
                     /gene="psbT"
                     /codon_start=1
                     /transl_table=11
                     /product="PsbT"
                     /protein_id="AMA97921.1"
                     /db_xref="GI:982743787"
     gene            75099..75200
                     /gene="psbT"
     CDS             complement(75287..75418)
                     /gene="psbN"
                     /codon_start=1
                     /transl_table=11
                     /product="PsbN"
                     /protein_id="AMA97920.1"
                     /db_xref="GI:982743786"
     gene            complement(75287..75418)
                     /gene="psbN"
     CDS             75521..75742
                     /gene="psbH"
                     /codon_start=1
                     /transl_table=11
                     /product="PsbH"
                     /protein_id="AMA97914.1"
                     /db_xref="GI:982743780"
     gene            75521..75742
                     /gene="psbH"
     CDS             join(75872..75877,76641..77282)
                     /gene="petB"
                     /codon_start=1
                     /transl_table=11
                     /product="PetB"
                     /protein_id="AMA97898.1"
                     /db_xref="GI:982743764"
     gene            75872..77282
                     /gene="petB"
     CDS             join(77462..77469,78207..78681)
                     /gene="petD"
                     /codon_start=1
                     /transl_table=11
                     /product="PetD"
                     /protein_id="AMA97899.1"
                     /db_xref="GI:982743765"
     gene            77462..78681
                     /gene="petD"
     CDS             complement(78822..79883)
                     /gene="rpoA"
                     /codon_start=1
                     /transl_table=11
                     /product="RpoA"
                     /protein_id="AMA97933.1"
                     /db_xref="GI:982743799"
     gene            complement(78822..79883)
                     /gene="rpoA"
     CDS             complement(79951..80367)
                     /gene="rps11"
                     /codon_start=1
                     /transl_table=11
                     /product="ribosomal protein S11"
                     /protein_id="AMA97937.1"
                     /db_xref="GI:982743803"
     gene            complement(79951..80367)
                     /gene="rps11"
     CDS             complement(80485..80598)
                     /gene="rpl36"
                     /codon_start=1
                     /transl_table=11
                     /product="ribosomal protein L36"
                     /protein_id="AMA97932.1"
                     /db_xref="GI:982743798"
     gene            complement(80485..80598)
                     /gene="rpl36"
     CDS             complement(80715..80948)
                     /gene="infA"
                     /codon_start=1
                     /transl_table=11
                     /product="InfA"
                     /protein_id="AMA97883.1"
                     /db_xref="GI:982743749"
     gene            complement(80715..80948)
                     /gene="infA"
     CDS             complement(81070..81474)
                     /gene="rps8"
                     /codon_start=1
                     /transl_table=11
                     /product="ribosomal protein S8"
                     /protein_id="AMA97950.1"
                     /db_xref="GI:982743816"
     gene            complement(81070..81474)
                     /gene="rps8"
     CDS             complement(81672..82040)
                     /gene="rpl14"
                     /codon_start=1
                     /transl_table=11
                     /product="ribosomal protein L14"
                     /protein_id="AMA97924.1"
                     /db_xref="GI:982743790"
     gene            complement(81672..82040)
                     /gene="rpl14"
     CDS             join(complement(83538..83546),complement(82175..82573))
                     /gene="rpl16"
                     /codon_start=1
                     /transl_table=11
                     /product="ribosomal protein L16"
                     /protein_id="AMA97925.1"
                     /db_xref="GI:982743791"
     gene            complement(82175..83546)
                     /gene="rpl16"
     CDS             complement(83694..84350)
                     /gene="rps3"
                     /codon_start=1
                     /transl_table=11
                     /product="ribosomal protein S3"
                     /protein_id="AMA97946.1"
                     /db_xref="GI:982743812"
     gene            complement(83694..84350)
                     /gene="rps3"
     CDS             complement(84335..84829)
                     /gene="rpl22"
                     /codon_start=1
                     /transl_table=11
                     /product="ribosomal protein L22"
                     /protein_id="AMA97928.1"
                     /db_xref="GI:982743794"
     gene            complement(84335..84829)
                     /gene="rpl22"
     CDS             complement(84896..85174)
                     /gene="rps19"
                     /codon_start=1
                     /transl_table=11
                     /product="ribosomal protein S19"
                     /protein_id="AMA97944.1"
                     /db_xref="GI:982743810"
     gene            complement(84896..85174)
                     /gene="rps19"
     CDS             join(complement(86321..86711),complement(85236..85669))
                     /gene="rpl2"
                     /codon_start=1
                     /transl_table=11
                     /product="ribosomal protein L2"
                     /protein_id="AMA97926.1"
                     /db_xref="GI:982743792"
     gene            complement(85236..86711)
                     /gene="rpl2"
     CDS             complement(86730..87011)
                     /gene="rpl23"
                     /codon_start=1
                     /transl_table=11
                     /product="ribosomal protein L23"
                     /protein_id="AMA97929.1"
                     /db_xref="GI:982743795"
     gene            complement(86730..87011)
                     /gene="rpl23"
     tRNA            complement(87177..87250)
                     /gene="trnI-CAU"
                     /product="tRNA-Ile"
                     /transcription="GCATCCATGGCTGAATGGTTAAAGCGCCCAACTCATAATTGG
                     CGAATTCGTAGGTTCAATTCCTACTGGATGCA"
     gene            complement(87177..87250)
                     /gene="trnI-CAU"
     CDS             87339..93611
                     /gene="ycf2"
                     /codon_start=1
                     /transl_table=11
                     /product="Ycf2"
                     /protein_id="AMA97955.1"
                     /db_xref="GI:982743821"
     gene            87339..93611
                     /gene="ycf2"
     repeat_region   complement(93566..111268)
                     /Identical_Bases="17,702"
                     /Mismatched_Bases=0
                     /Frequency=3
                     /Percent_Identical="100%"
                     /annotation_group="Repeat 1"
                     /All_Locations="-17,689+; 111,267-; 128,741+"
                     /label="Repeat 1"
     tRNA            complement(93952..94032)
                     /gene="trnL-CAA"
                     /product="tRNA-Leu"
                     /transcription="GCCTTGGTGGTGAAATGGTAGACACGCGAGACTCAAAATCTC
                     GTGCTCAAGAGCGTGGAGGTTCGAGTCCTCTTCAAGGCA"
     gene            complement(93952..94032)
                     /gene="trnL-CAA"
     CDS             join(complement(96044..96820),complement(94606..95361))
                     /gene="ndhB"
                     /codon_start=1
                     /transl_table=11
                     /product="NdhB"
                     /protein_id="AMA97886.1"
                     /db_xref="GI:982743752"
     gene            complement(94606..96820)
                     /gene="ndhB"
     CDS             complement(97119..97586)
                     /gene="rps7"
                     /codon_start=1
                     /transl_table=11
                     /product="ribosomal protein S7"
                     /protein_id="AMA97948.1"
                     /db_xref="GI:982743814"
     gene            complement(97119..97586)
                     /gene="rps7"
     tRNA            100280..100351
                     /gene="trnV-GAC"
                     /product="tRNA-Val"
                     /transcription="AGGGATATAACTCAGCGGTAGAGTGTCACCTTGACGTGGTGG
                     AAGTCATCAGTTCGAGCCTGATTATCCCTA"
     gene            100280..100351
                     /gene="trnV-GAC"
     rRNA            100579..102069
                     /gene="rrn16"
                     /product="16S ribosomal RNA"
                     /transcription="TCTCATGGAGAGTTCGATCCTGGCTCAGGATGAACGCTGGCG
                     GCATGCTTAACACATGCAAGTCGGACGGGAAGTGGTGTTTCCAGTGGCGGACGGGTGA
                     GTAACGCGTAAGAACCTGCCCTTGGGAGGGGAACAACAGCTGGAAACGGCTGCTAATA
                     CCCCGTAGGCTGAGGAGCAAAAGGAGGAATCCGCCCGAGGAGGGGCTCGCGTCTGATT
                     AGCTAGTTGGTGAGGCAATAGCTTACCAAGGCGATGATCAGTAGCTGGTCCGAGAGGA
                     TGATCAGCCACACTGGGACTGAGACACGGCCCAGACTCCTACGGGAGGCAGCAGTGGG
                     GAATTTTCCGCAATGGGCGAAAGCCTGACGGAGCAATGCCGCGTGGAGGTAGAAGGCC
                     CACGGGTCGTGAACTTCTTTTCCCGGAGAAGAAGCAATGACGGTATCTGGGGAATAAG
                     CATCGGCTAACTCTGTGCCAGCAGCCGCGGTAATACAGAGGATGCAAGCGTTATCCGG
                     AATGATTGGGCGTAAAGCGTCTGTAGGTGGCTTTTTAAGTCCGCCGTCAAATCCCAGG
                     GCTCAACCCTGGACAGGCGGTGGAAACTACCAAGCTGGAGTACGGTAGGGGCAGAGGG
                     AATTTCCGGTGGAGCGGTGAAATGCGTAGAGATCGGAAAGAACACCAACGGCGAAAGC
                     ACTCTGCTGGGCCGACACTGACACTGAGAGACGAAAGCTAGGGGAGCGAATGGGATTA
                     GATACCCCAGTAGTCCTAGCCGTAAACGATGGATACTAGGCGCTGTGCGTATCGACCC
                     GTGCAGTGCTGTAGCTAACGCGTTAAGTATCCCGCCTGGGGAGTACGTTCGCAAGAAT
                     GAAACTCAAAGGAATTGACGGGGGCCCGCACAAGCGGTGGAGCATGTGGTTTAATTCG
                     ATGCAAAGCGAAGAACCTTACCAGGGCTTGACATGCCGCGAATCCTCTTGAAAGAGAG
                     GGGTGCCTTCGGGAACGCGGACACAGGTGGTGCATGGCTGTCGTCAGCTCGTGCCGTA
                     AGGTGTTGGGTTAAGTCCCGCAACGAGCGCAACCCTCGTGTTTAGTTGCCATCATTTA
                     GTTTGGAACCCTGAACAGACTGCCGGTGATAAGCCGGAGGAAGGTGAGGATGACGTCA
                     AGTCATCATGCCCCTTATGCCCTGGGCGACACACGTGCTACAATGGCCGGGACAAAGG
                     GTCGCGATCCCGCGAGGGTAAGCTAACTCCAAAAACCCGTCCTCAGTTCGGATTGCAG
                     GCTGCAACTCGCCTGCATGAAGCCGGAATCGCTAGTAATCGCCGGTCAGCCATACGGC
                     GGTGAATTCGTTCCCGGGCCTTGTACACACCGCCCGTCACACTATGGGAGCTGGCCAT
                     GCCCGAAGTCGTTACCTTAACCGCAAGGAGGGGGATGCCGAAGGCAGGGCTAGTGACT
                     GGAGTGAAGTCGTAACAAGGTAGCCGTACTGGAAGGTGCGGCTGGATCACCTCCTTT"
     gene            100579..102069
                     /gene="rrn16"
     tRNA            join(102370..102406,103355..103389)
                     /gene="trnI-GAU"
                     /product="tRNA-Ile"
                     /transcription="GGGCTATTAGCTCAGTGGTAGAGCGCGCCCCTGATAAGGGCG
                     AGGTCTCTGGTTCAAGTCCAGGATGGCCCA"
     gene            102370..103389
                     /gene="trnI-GAU"
     tRNA            join(103454..103491,104306..104340)
                     /gene="trnA-UGC"
                     /product="tRNA-Ala"
                     /transcription="GGGGATATAGCTCAGTTGGTAGAGCTCCGCTCTTGCAAGGCG
                     GATGTCAGCGGTTCGAGTCCGCTTATCTCCA"
     gene            103454..104340
                     /gene="trnA-UGC"
     rRNA            104493..107306
                     /gene="rrn23"
                     /product="23S ribosomal RNA"
                     /transcription="TTCAAACGAGGAAAGGCTTACGGTGGATACCTAGGCACCCAG
                     AGACGAGGAAGGGCGTAGTAAGCGACGAAATGCTTCGGGGAGTTGAAAATAAGCATAG
                     ATCCGGAGATTCCCGAATAGGTCAACCTTTAAAACTGCTGCTGAATCCATGGGCAGGC
                     AAGAGACAACCTGGCGAACTGAAACATCTTAGTAGCCAGAGGAAAAGAAAGCAAAAGC
                     GATTCCCGTAGTAGCGGCGAGCGAAATGGGAGCAGCCTAAACCGTGAAAACGGGGTTG
                     TGGGAGAGCAATACAAGCGTCGTGCTGCTAGGCGAAGCGGTGGAGTACTGCACCCTAG
                     ATGGCGAGAGTCCAGTAGCCGAAAGCATCACTAGCTTATGCTCTGACCCGAGTAGCAT
                     GGGGCACGTGGAATCCCGTGTGAATCAGCAAGGACCACCTTGCAAGGCTAAATACTCC
                     TGGGTGACCGATAGCGAAGTAGTACCGTGAGGGAAGGGTGAAAAGAACCCCCATCGGG
                     GAGTGAAATAGAACATGAAACCGTAAGCTCCCAAGCAGTGGGAGGAGCCCGGGGCTCT
                     GACCGCGTGCCTGTTGAAGAATGAGCCGGCGACTCATAGGCAGTGGCTTGGTTAAGGG
                     AACCCACCGGAGCCGTAGCGAAAGCGAGTCTTCATAGGGCAATTGTCACTGCTTATGG
                     ACCCGAACCTGGGTGATCTATCCATGACCAGGATGAAGCTTGGGTGAAACTAAGTGGA
                     GGTCCGAACCGACTGATGTTGAAGAATCAGCGGATGAGTTGTGGTTAGGGGTGAAATG
                     CCACTCGAACCCAGAGCTAGCTGGTTCTCCCCGAAATGCGTTGAGGCGCAGCAGTTGA
                     CTGGACATCTAGGGGTAAAGCACTGTTTCGGTGCGGGCCGCGAGAGCGGTACCAAATC
                     GAGGCAAACTCTGAATACTAGATATGACCTCAAAATAAAATAACAGGGGTCAAGGTCG
                     GCCAGTGAGACGATGGGGGATAAGCTTCATCGTCGAGAGGGAAACAGCCCGGATCACC
                     AGCTAAGGCCCCTAAATGACCGCTCAGTGATAAAGGAGGTAGGGGTGCAGAGACAGCC
                     AGGAGGTTTGCCTAGAAGCAGCCACCCTTGAAAGAGTGCGTAATAGCTCACTGATCGA
                     GCGCTCTTGCGCCGAAGATGAACGGGGCTAAGCGATCTGCCGAAGCTGTGGGATGTAA
                     AAATACATCGGTAGGGGAGCGTTCCGCCTTAGAGGGAAGCACCCGCGCGAGCGGTAGT
                     GGACGAAGCGGAAGCGAGAATGTCGGCTTGAGTAACGCAAACATTGGTGAGAATCCAA
                     TGCCCCGAAAACCTAAGGGTTCCTCCGCAAGGTTCGTCCACGGAGGGTGAGTCAGGGC
                     CTAAGATCAGGCCGAAAGGCGTAGTCGATGGACAACAGGTGAATATTCCTGTACTACC
                     CCTTGTTGGTCCCGAGGGACGGAGGAGGCTAGGTTAGCCGAAAGATGGTTATCGGTTC
                     AAGGACGTAAGGTGACCCTGCTTTGCAGGGTAAGAAGGGGTAGAGAAACTGCCTCGAG
                     CCAATGTTCGAGTACCAGGCGCTACGGCGCTGAAGTAACCCATGCCATACTCCCAGGA
                     AAAGCTCGAACGACCTTCAACAAAAGGGTACCTGTACCCGAAACCGACACAGGTAGGT
                     AGGTAGAGAATACCTAGGGGCGCGAGACAACTCTCTCTAAGGAACTCGGCAAAATAGC
                     CCCGTAACTTCGGGAGAAGGGGTGCCTCCTCACAAAGGGGGTCGCAGTGACCAGGCCC
                     GGGCGACTGTTTACCAAAAACACAGGTCTCCGCAAAGTCGTAAGACCATGTATGGGGG
                     CTGACGCCTGCCCAGTGCCGGAAGGTCAAGGAAGTTGGTGACCTGATGACAGGGGAGC
                     CGGCGACCGAAGCCCCGGTGAACGGCGGCCGTAACTATAACGGTCCTAAGGTAGCGAA
                     ATTCCTTGTCGGGTAAGTTCCGACCCGCACGAAAGGCGTAACGATCTGGGCACTGTCT
                     CGGAGAGAGGCTCGGTGAAATAGACATGTCTGTGAAGATGCGGACTACCTGCACCTGG
                     ACAGAAAGACCCTATGAAGCTTCACTGTTCCCTGGGATTGGCTTTGGGCCTTTCCTGC
                     GCAGCTTAGGTGGAAGGCGAAGAAGGCCTCCTTCCGGGGGGGCCCGAGCCATCAGTGA
                     GATACCACTCTGGAAGAGCTAGAATTCTAACCTTGTGTCAGGACCTACGGGCCAAGGG
                     ACAGTCTCAGGTAGACAGTTTCTATGGGGCGTAGGCCTCCCAAAAGGTAACGGAGGCG
                     TGCAAAGGTTTCCTCGGGCCGGACGGAGATTGGCCCTCGAGTGCAAAGGCAGAAGGGA
                     GCTTGACTGCAAGACCCACCCGTCGAGCAGGGACGAAAGTCGGCCTTAGTGATCCGAC
                     GGTGCCGAGTGGAAGGGCCGTCGCTCAACGGATAAAAGTTACTCTAGGGATAACAGGC
                     TGATCTTCCCCAAGAGCTCACATCGACGGGAAGGTTTGGCACCTCGATGTCGGCTCTT
                     CGCCACCTGGGGCTGTAGTATGTTCCAAGGGTTGGGCTGTTCGCCCATTAAAGCGGTA
                     CGTGAGCTGGGTTCAGAACGTCGTGAGACAGTTCGGTCCATATCCGGTGTGGGCGTTA
                     GAGCATTGAGAGGACCTTTCCCTAGTACGAGAGGACCGGGAAGGACGCACCTCTGGTG
                     TACCAGTTATCGTGCCCACGGTAAACGCTGGGTAGCCAAGTGCGGAGCGGATAACTGC
                     TGAAAGCATCTAAGTAGTAAGCCCACCCCAAGATGAGTGCTCTCCT"
     gene            104493..107306
                     /gene="rrn23"
     rRNA            107405..107507
                     /gene="rrn4.5"
                     /product="4.5S ribosomal RNA"
                     /transcription="GAAGGTCACGGCGAGACGAGCCGTTTATCATTACGATAGGTG
                     TCAAGTGGAAGTGCAGTGATGTATGCAGCTGAGGCATCCTAACAGACCGGTAGACTTG
                     AAC"
     gene            107405..107507
                     /gene="rrn4.5"
     rRNA            107766..107886
                     /gene="rrn5"
                     /product="5S ribosomal RNA"
                     /transcription="TATTCTGGTGTCCTAGGCGTAGAGGAACCACACCAATCCATC
                     CCGAACTTGGTGGTTAAACTCTACTGCGGTGACGATACTGTAGGGGAGGTCCTGCGGA
                     AAAATAGCTCGACGCCAGGAT"
     gene            107766..107886
                     /gene="rrn5"
     tRNA            108158..108231
                     /gene="trnR-ACG"
                     /product="tRNA-Arg"
                     /transcription="GGGCCTGTAGCTCAGAGGATTAGAGCACGTGGCTACGAACCA
                     CGGTGTCGGGGGTTCGAATCCCTCCTCGCCCA"
     gene            108158..108231
                     /gene="trnR-ACG"
     tRNA            complement(108815..108886)
                     /gene="trnN-GUU"
                     /product="tRNA-Asn"
                     /transcription="TCCTCAGTAGCTCAGTGGTAGAGCGGTCGGCTGTTAACTGAC
                     TGGTCGTAGGTTCGAATCCTACCTGGGGAG"
     gene            complement(108815..108886)
                     /gene="trnN-GUU"
     gene            109213..111285
                     /gene="ycf1"
     CDS             complement(111348..113573)
                     /gene="ndhF"
                     /codon_start=1
                     /transl_table=11
                     /product="NdhF"
                     /protein_id="AMA97891.1"
                     /db_xref="GI:982743757"
     gene            complement(111348..113573)
                     /gene="ndhF"
     CDS             114626..114787
                     /gene="rpl32"
                     /codon_start=1
                     /transl_table=11
                     /product="ribosomal protein L32"
                     /protein_id="AMA97930.1"
                     /db_xref="GI:982743796"
     gene            114626..114787
                     /gene="rpl32"
     tRNA            115714..115793
                     /gene="trnL-UAG"
                     /product="tRNA-Leu"
                     /transcription="GCCGCTATGGTGAAATCGGTAGACACGCTGCTCTTAGGAAGC
                     AGTGCGAGAGCATCTCGGTTCGAGTCCGAGTGGCGGCA"
     gene            115714..115793
                     /gene="trnL-UAG"
     CDS             115890..116864
                     /gene="ccsA"
                     /codon_start=1
                     /transl_table=11
                     /product="CcsA"
                     /protein_id="AMA97880.1"
                     /db_xref="GI:982743746"
     gene            115890..116864
                     /gene="ccsA"
     CDS             complement(117092..118594)
                     /gene="ndhD"
                     /exception="RNA editing"
                     /note="start ACG"
                     /codon_start=1
                     /transl_table=11
                     /product="NdhD"
                     /protein_id="AMA97889.1"
                     /db_xref="GI:982743755"
                     /translation="MNFFPWLTIIVILPIFAGSVIFFLPHRGNRVIRWYTICICILEL
                     LLTTYAFCYHFQLDDPLIQLVEDFKWIIFFDFHWRLGIDGLSIGPILLTGFITTLATL
                     AAWPVTRDSRLFHFLMLAMYSGQIGLFASRDLLLFFIMWELELIPVYLLLSMWGGKKR
                     LYSATKFILYTAGGSVFLLMGVLGVGLYGSTEPTLNLATLVNQSYPAALEIILYIGFF
                     IAFAVKSPIIPLHTWLPDTHGEAHYSTCMLLAGILLKMGAYGLIRINMELLSHAHSIF
                     SPWLVIVGTIQIIYAASTSLGQRNLKKRIAYSSVSHMGFILIGIGSINDTGLNGAILQ
                     IVSHGFIGAALFFLAGTSYDRIRLVYLDEMGGIAIPMPKIFTMFSSFSMASLALPGMS
                     GFVAELIVFFGIITSQKYLLISKLGITFVMAIGMILTPIYSLSMLRQMFYGYKLFNAP
                     NSYVFDSGPRELFVSIAIFIPVIGIGMYPDFVLSLSVDKVEVLLSNFVYR"
                     /modified_by="YY"
     gene            complement(117092..118594)
                     /gene="ndhD"
     CDS             complement(118710..118955)
                     /gene="psaC"
                     /codon_start=1
                     /transl_table=11
                     /product="PsaC"
                     /protein_id="AMA97905.1"
                     /db_xref="GI:982743771"
     gene            complement(118710..118955)
                     /gene="psaC"
     CDS             complement(119222..119527)
                     /gene="ndhE"
                     /codon_start=1
                     /transl_table=11
                     /product="NdhE"
                     /protein_id="AMA97890.1"
                     /db_xref="GI:982743756"
     gene            complement(119222..119527)
                     /gene="ndhE"
     CDS             complement(119748..120278)
                     /gene="ndhG"
                     /codon_start=1
                     /transl_table=11
                     /product="NdhG"
                     /protein_id="AMA97892.1"
                     /db_xref="GI:982743758"
     gene            complement(119748..120278)
                     /gene="ndhG"
     CDS             complement(120639..121142)
                     /gene="ndhI"
                     /codon_start=1
                     /transl_table=11
                     /product="NdhI"
                     /protein_id="AMA97894.1"
                     /db_xref="GI:982743760"
     gene            complement(120639..121142)
                     /gene="ndhI"
     CDS             join(complement(122855..123407),
                     complement(121243..121781))
                     /gene="ndhA"
                     /codon_start=1
                     /transl_table=11
                     /product="NdhA"
                     /protein_id="AMA97885.1"
                     /db_xref="GI:982743751"
     gene            complement(121243..123407)
                     /gene="ndhA"
     CDS             complement(123409..124590)
                     /gene="ndhH"
                     /codon_start=1
                     /transl_table=11
                     /product="NdhH"
                     /protein_id="AMA97893.1"
                     /db_xref="GI:982743759"
     gene            complement(123409..124590)
                     /gene="ndhH"
     CDS             complement(124682..124954)
                     /gene="rps15"
                     /codon_start=1
                     /transl_table=11
                     /product="ribosomal protein S15"
                     /protein_id="AMA97941.1"
                     /db_xref="GI:982743807"
     gene            complement(124682..124954)
                     /gene="rps15"
     CDS             complement(125311..130797)
                     /gene="ycf1"
                     /codon_start=1
                     /transl_table=11
                     /product="Ycf1"
                     /protein_id="AMA97952.1"
                     /db_xref="GI:982743818"
     gene            complement(125311..130797)
                     /gene="ycf1"
     repeat_region   128742..12
                     /Identical_Bases="17,702"
                     /Mismatched_Bases=0
                     /Frequency=2
                     /Percent_Identical="100%"
                     /annotation_group="Repeat 1"
                     /All_Locations="111,267-; 128,741+"
                     /label="Repeat 1"
     tRNA            131124..131195
                     /gene="trnN-GUU"
                     /product="tRNA-Asn"
                     /transcription="TCCTCAGTAGCTCAGTGGTAGAGCGGTCGGCTGTTAACTGAC
                     TGGTCGTAGGTTCGAATCCTACCTGGGGAG"
     gene            131124..131195
                     /gene="trnN-GUU"
     tRNA            complement(131779..131852)
                     /gene="trnR-ACG"
                     /product="tRNA-Arg"
                     /transcription="GGGCCTGTAGCTCAGAGGATTAGAGCACGTGGCTACGAACCA
                     CGGTGTCGGGGGTTCGAATCCCTCCTCGCCCA"
     gene            complement(131779..131852)
                     /gene="trnR-ACG"
     rRNA            complement(132124..132244)
                     /gene="rrn5"
                     /product="5S ribosomal RNA"
                     /transcription="TATTCTGGTGTCCTAGGCGTAGAGGAACCACACCAATCCATC
                     CCGAACTTGGTGGTTAAACTCTACTGCGGTGACGATACTGTAGGGGAGGTCCTGCGGA
                     AAAATAGCTCGACGCCAGGAT"
     gene            complement(132124..132244)
                     /gene="rrn5"
     rRNA            complement(132503..132605)
                     /gene="rrn4.5"
                     /product="4.5S ribosomal RNA"
                     /transcription="GAAGGTCACGGCGAGACGAGCCGTTTATCATTACGATAGGTG
                     TCAAGTGGAAGTGCAGTGATGTATGCAGCTGAGGCATCCTAACAGACCGGTAGACTTG
                     AAC"
     gene            complement(132503..132605)
                     /gene="rrn4.5"
     rRNA            complement(132704..135517)
                     /gene="rrn23"
                     /product="23S ribosomal RNA"
                     /transcription="TTCAAACGAGGAAAGGCTTACGGTGGATACCTAGGCACCCAG
                     AGACGAGGAAGGGCGTAGTAAGCGACGAAATGCTTCGGGGAGTTGAAAATAAGCATAG
                     ATCCGGAGATTCCCGAATAGGTCAACCTTTAAAACTGCTGCTGAATCCATGGGCAGGC
                     AAGAGACAACCTGGCGAACTGAAACATCTTAGTAGCCAGAGGAAAAGAAAGCAAAAGC
                     GATTCCCGTAGTAGCGGCGAGCGAAATGGGAGCAGCCTAAACCGTGAAAACGGGGTTG
                     TGGGAGAGCAATACAAGCGTCGTGCTGCTAGGCGAAGCGGTGGAGTACTGCACCCTAG
                     ATGGCGAGAGTCCAGTAGCCGAAAGCATCACTAGCTTATGCTCTGACCCGAGTAGCAT
                     GGGGCACGTGGAATCCCGTGTGAATCAGCAAGGACCACCTTGCAAGGCTAAATACTCC
                     TGGGTGACCGATAGCGAAGTAGTACCGTGAGGGAAGGGTGAAAAGAACCCCCATCGGG
                     GAGTGAAATAGAACATGAAACCGTAAGCTCCCAAGCAGTGGGAGGAGCCCGGGGCTCT
                     GACCGCGTGCCTGTTGAAGAATGAGCCGGCGACTCATAGGCAGTGGCTTGGTTAAGGG
                     AACCCACCGGAGCCGTAGCGAAAGCGAGTCTTCATAGGGCAATTGTCACTGCTTATGG
                     ACCCGAACCTGGGTGATCTATCCATGACCAGGATGAAGCTTGGGTGAAACTAAGTGGA
                     GGTCCGAACCGACTGATGTTGAAGAATCAGCGGATGAGTTGTGGTTAGGGGTGAAATG
                     CCACTCGAACCCAGAGCTAGCTGGTTCTCCCCGAAATGCGTTGAGGCGCAGCAGTTGA
                     CTGGACATCTAGGGGTAAAGCACTGTTTCGGTGCGGGCCGCGAGAGCGGTACCAAATC
                     GAGGCAAACTCTGAATACTAGATATGACCTCAAAATAAAATAACAGGGGTCAAGGTCG
                     GCCAGTGAGACGATGGGGGATAAGCTTCATCGTCGAGAGGGAAACAGCCCGGATCACC
                     AGCTAAGGCCCCTAAATGACCGCTCAGTGATAAAGGAGGTAGGGGTGCAGAGACAGCC
                     AGGAGGTTTGCCTAGAAGCAGCCACCCTTGAAAGAGTGCGTAATAGCTCACTGATCGA
                     GCGCTCTTGCGCCGAAGATGAACGGGGCTAAGCGATCTGCCGAAGCTGTGGGATGTAA
                     AAATACATCGGTAGGGGAGCGTTCCGCCTTAGAGGGAAGCACCCGCGCGAGCGGTAGT
                     GGACGAAGCGGAAGCGAGAATGTCGGCTTGAGTAACGCAAACATTGGTGAGAATCCAA
                     TGCCCCGAAAACCTAAGGGTTCCTCCGCAAGGTTCGTCCACGGAGGGTGAGTCAGGGC
                     CTAAGATCAGGCCGAAAGGCGTAGTCGATGGACAACAGGTGAATATTCCTGTACTACC
                     CCTTGTTGGTCCCGAGGGACGGAGGAGGCTAGGTTAGCCGAAAGATGGTTATCGGTTC
                     AAGGACGTAAGGTGACCCTGCTTTGCAGGGTAAGAAGGGGTAGAGAAACTGCCTCGAG
                     CCAATGTTCGAGTACCAGGCGCTACGGCGCTGAAGTAACCCATGCCATACTCCCAGGA
                     AAAGCTCGAACGACCTTCAACAAAAGGGTACCTGTACCCGAAACCGACACAGGTAGGT
                     AGGTAGAGAATACCTAGGGGCGCGAGACAACTCTCTCTAAGGAACTCGGCAAAATAGC
                     CCCGTAACTTCGGGAGAAGGGGTGCCTCCTCACAAAGGGGGTCGCAGTGACCAGGCCC
                     GGGCGACTGTTTACCAAAAACACAGGTCTCCGCAAAGTCGTAAGACCATGTATGGGGG
                     CTGACGCCTGCCCAGTGCCGGAAGGTCAAGGAAGTTGGTGACCTGATGACAGGGGAGC
                     CGGCGACCGAAGCCCCGGTGAACGGCGGCCGTAACTATAACGGTCCTAAGGTAGCGAA
                     ATTCCTTGTCGGGTAAGTTCCGACCCGCACGAAAGGCGTAACGATCTGGGCACTGTCT
                     CGGAGAGAGGCTCGGTGAAATAGACATGTCTGTGAAGATGCGGACTACCTGCACCTGG
                     ACAGAAAGACCCTATGAAGCTTCACTGTTCCCTGGGATTGGCTTTGGGCCTTTCCTGC
                     GCAGCTTAGGTGGAAGGCGAAGAAGGCCTCCTTCCGGGGGGGCCCGAGCCATCAGTGA
                     GATACCACTCTGGAAGAGCTAGAATTCTAACCTTGTGTCAGGACCTACGGGCCAAGGG
                     ACAGTCTCAGGTAGACAGTTTCTATGGGGCGTAGGCCTCCCAAAAGGTAACGGAGGCG
                     TGCAAAGGTTTCCTCGGGCCGGACGGAGATTGGCCCTCGAGTGCAAAGGCAGAAGGGA
                     GCTTGACTGCAAGACCCACCCGTCGAGCAGGGACGAAAGTCGGCCTTAGTGATCCGAC
                     GGTGCCGAGTGGAAGGGCCGTCGCTCAACGGATAAAAGTTACTCTAGGGATAACAGGC
                     TGATCTTCCCCAAGAGCTCACATCGACGGGAAGGTTTGGCACCTCGATGTCGGCTCTT
                     CGCCACCTGGGGCTGTAGTATGTTCCAAGGGTTGGGCTGTTCGCCCATTAAAGCGGTA
                     CGTGAGCTGGGTTCAGAACGTCGTGAGACAGTTCGGTCCATATCCGGTGTGGGCGTTA
                     GAGCATTGAGAGGACCTTTCCCTAGTACGAGAGGACCGGGAAGGACGCACCTCTGGTG
                     TACCAGTTATCGTGCCCACGGTAAACGCTGGGTAGCCAAGTGCGGAGCGGATAACTGC
                     TGAAAGCATCTAAGTAGTAAGCCCACCCCAAGATGAGTGCTCTCCT"
     gene            complement(132704..135517)
                     /gene="rrn23"
     tRNA            join(complement(136519..136556),
                     complement(135670..135704))
                     /gene="trnA-UGC"
                     /product="tRNA-Ala"
                     /transcription="GGGGATATAGCTCAGTTGGTAGAGCTCCGCTCTTGCAAGGCG
                     GATGTCAGCGGTTCGAGTCCGCTTATCTCCA"
     gene            complement(135670..136556)
                     /gene="trnA-UGC"
     tRNA            join(complement(137604..137640),
                     complement(136621..136655))
                     /gene="trnI-GAU"
                     /product="tRNA-Ile"
                     /transcription="GGGCTATTAGCTCAGTGGTAGAGCGCGCCCCTGATAAGGGCG
                     AGGTCTCTGGTTCAAGTCCAGGATGGCCCA"
     gene            complement(136621..137640)
                     /gene="trnI-GAU"
     rRNA            complement(137941..139431)
                     /gene="rrn16"
                     /product="16S ribosomal RNA"
                     /transcription="CTCATGGAGAGTTCGATCCTGGCTCAGGATGAACGCTGGCGG
                     CATGCTTAACACATGCAAGTCGGACGGGAAGTGGTGTTTCCAGTGGCGGACGGGTGAG
                     TAACGCGTAAGAACCTGCCCTTGGGAGGGGAACAACAGCTGGAAACGGCTGCTAATAC
                     CCCGTAGGCTGAGGAGCAAAAGGAGGAATCCGCCCGAGGAGGGGCTCGCGTCTGATTA
                     GCTAGTTGGTGAGGCAATAGCTTACCAAGGCGATGATCAGTAGCTGGTCCGAGAGGAT
                     GATCAGCCACACTGGGACTGAGACACGGCCCAGACTCCTACGGGAGGCAGCAGTGGGG
                     AATTTTCCGCAATGGGCGAAAGCCTGACGGAGCAATGCCGCGTGGAGGTAGAAGGCCC
                     ACGGGTCGTGAACTTCTTTTCCCGGAGAAGAAGCAATGACGGTATCTGGGGAATAAGC
                     ATCGGCTAACTCTGTGCCAGCAGCCGCGGTAATACAGAGGATGCAAGCGTTATCCGGA
                     ATGATTGGGCGTAAAGCGTCTGTAGGTGGCTTTTTAAGTCCGCCGTCAAATCCCAGGG
                     CTCAACCCTGGACAGGCGGTGGAAACTACCAAGCTGGAGTACGGTAGGGGCAGAGGGA
                     ATTTCCGGTGGAGCGGTGAAATGCGTAGAGATCGGAAAGAACACCAACGGCGAAAGCA
                     CTCTGCTGGGCCGACACTGACACTGAGAGACGAAAGCTAGGGGAGCGAATGGGATTAG
                     ATACCCCAGTAGTCCTAGCCGTAAACGATGGATACTAGGCGCTGTGCGTATCGACCCG
                     TGCAGTGCTGTAGCTAACGCGTTAAGTATCCCGCCTGGGGAGTACGTTCGCAAGAATG
                     AAACTCAAAGGAATTGACGGGGGCCCGCACAAGCGGTGGAGCATGTGGTTTAATTCGA
                     TGCAAAGCGAAGAACCTTACCAGGGCTTGACATGCCGCGAATCCTCTTGAAAGAGAGG
                     GGTGCCTTCGGGAACGCGGACACAGGTGGTGCATGGCTGTCGTCAGCTCGTGCCGTAA
                     GGTGTTGGGTTAAGTCCCGCAACGAGCGCAACCCTCGTGTTTAGTTGCCATCATTTAG
                     TTTGGAACCCTGAACAGACTGCCGGTGATAAGCCGGAGGAAGGTGAGGATGACGTCAA
                     GTCATCATGCCCCTTATGCCCTGGGCGACACACGTGCTACAATGGCCGGGACAAAGGG
                     TCGCGATCCCGCGAGGGTAAGCTAACTCCAAAAACCCGTCCTCAGTTCGGATTGCAGG
                     CTGCAACTCGCCTGCATGAAGCCGGAATCGCTAGTAATCGCCGGTCAGCCATACGGCG
                     GTGAATTCGTTCCCGGGCCTTGTACACACCGCCCGTCACACTATGGGAGCTGGCCATG
                     CCCGAAGTCGTTACCTTAACCGCAAGGAGGGGGATGCCGAAGGCAGGGCTAGTGACTG
                     GAGTGAAGTCGTAACAAGGTAGCCGTACTGGAAGGTGCGGCTGGATCACCTCCTTT"
     gene            complement(137941..139431)
                     /gene="rrn16"
     tRNA            complement(139659..139730)
                     /gene="trnV-GAC"
                     /product="tRNA-Val"
                     /transcription="AGGGATATAACTCAGCGGTAGAGTGTCACCTTGACGTGGTGG
                     AAGTCATCAGTTCGAGCCTGATTATCCCTA"
     gene            complement(139659..139730)
                     /gene="trnV-GAC"
     CDS             142424..142891
                     /gene="rps7"
                     /codon_start=1
                     /transl_table=11
                     /product="ribosomal protein S7"
                     /protein_id="AMA97949.1"
                     /db_xref="GI:982743815"
     gene            142424..142891
                     /gene="rps7"
     CDS             join(143190..143966,144649..145404)
                     /gene="ndhB"
                     /codon_start=1
                     /transl_table=11
                     /product="NdhB"
                     /protein_id="AMA97887.1"
                     /db_xref="GI:982743753"
     gene            143190..145404
                     /gene="ndhB"
     tRNA            145978..146058
                     /gene="trnL-CAA"
                     /product="tRNA-Leu"
                     /transcription="GCCTTGGTGGTGAAATGGTAGACACGCGAGACTCAAAATCTC
                     GTGCTCAAGAGCGTGGAGGTTCGAGTCCTCTTCAAGGCA"
     gene            145978..146058
                     /gene="trnL-CAA"
ORIGIN      
        1 aaatctttct cccacaggct ttcatcctcc ctacctattc atcctcccta cctaagaggc
       61 gttccgacat atcttctcaa tatttaaata tttatttggg agatctatcg gcaatctgta
      121 gaatctttta atatgtttca tttaatatgt ttcataggtt gattaaaact gctttgatgt
      181 atcttacgca gttcctctcc catttttaga ctttttgtat ttttcctgtt cgagtttttt
      241 taatttttca tatttttctt ttaatttttt ttttatttta tcatcaaatt cctgaaatga
      301 cgatgtcatg tcagtaatgt taaatttggg gttgacagcc tgaaccggtg gctcactttt
      361 tcttggtgtt aataattctt taaaagaatt tacttgtaag ggagcccttc tacaaggacg
      421 cttggggggt cctgcttgca gaccttctcc tcctatctta atatcccctt gcttcgacaa
      481 gggaaaacca ggtctttccc cattcagtga gccccttccg ggatccgttg gatcaaagtc
      541 cattgcatgg gcttgattca aaagcagatt tcgtaataat ttgttccgga aacctgattt
      601 cgtattaaat ccacgaaagg ggagaaaaaa gggtagaact accaataaga ataccaaaaa
      661 gtacactaag acaccttttt ttttttcaaa acgattacag taagaactag cattagtatt
      721 gagactagaa ctcatagggt ttttcatata aataattcat ataaataatg ggctggttta
      781 gatcgatcct aacctgatga tttttaatta cttctattta attttctagt taatatatga
      841 tattttaatt tcatataaaa cctccaaata aaattagatt aatattcatt ttttgatttg
      901 tttgtaacag gatcagggct tttatagctg ggcgaacgac gggaattgaa cccgcgcatg
      961 gtggattcac aatccactgc cttgatccac ttggctacat ccgccccgat aatttttatt
     1021 tatttaatat ttattaaata aaattaaata aaaaaaaaaa aggattcctt tttgatcatt
     1081 caaaagtatt tgtttattta aaacagtctg aaatataaaa agaagaaata ccgccccctt
     1141 gttctatcaa gagggcggta tttctttttt tatttcaaaa aactcgtata tactaaaacc
     1201 cggtcttacc catttgtaga tggagcttca acagcagcta ggtctagagg aaagttatga
     1261 gcattacgtt cgtgcataac ttccatacca aggttagcgc ggttaatgat atcagcccaa
     1321 gtattaatta cacggccttg actgtcaact acagattggt tgaaattgaa accatttagg
     1381 ttaaacgcca tagtgctgat acctaaagca gtaaaccaga tacctactac aggccaagcg
     1441 gctaggaaga agtgtaaaga acgagagttg ttgaaactag catattggaa gatcaatcgg
     1501 ccaaaataac catgagcggc tacgatatta taagtttctt cctcttgccc gaacctgtaa
     1561 ccttcattag cagattcatt ttctgtggtt tccctgatca aactagaggt taccaaggaa
     1621 ccatgcatag cactaaatag ggaaccgccg aatacaccag ctacgcctaa catgtgaaat
     1681 gggtgcataa ggatgttgtg ctcagcctgg aatacaatca tgaagttgaa agtaccagag
     1741 attcctagag gcataccatc agaaaaactt ccttgaccaa ttgggtatat caagaaaaca
     1801 gcagtagcag ctgcaacagg agctgaatat gcaacagcaa tccaaggtcg catacccaaa
     1861 cggaaactaa gctcccactc acgacccata tagcaagcta caccaagtaa aaagtgtaga
     1921 acgattaatt cataaggacc gccattgtat aaccattcat caacagaagc cgcttcccag
     1981 attggataaa agtgcaaacc tatagctgca gaagtcggaa taatggcacc ggaaataata
     2041 ttgttgccat aaagtagaga tccagaaaca ggttcacgaa taccatcaat atctactgga
     2101 ggagcagcaa tgaaggcgat aataaataca gaagttgcgg tcaataaagt aggaatcatc
     2161 aaaacaccaa accatccaat gtaaagacgg ttttcggtgc tggttatcca gttacagaag
     2221 cgaccccata ggctttcgct ttcgcgtctc tctaaaatag cagtcatgag aaaatcttgg
     2281 tttatttaat tatcagggac tcccaagcac acgaatttta tataactcga aatataaggc
     2341 ttgttattca ataatataac attactttta tgtttttgtc aaccaatatt tatctagacc
     2401 tatccaagct ttttataagt atattgttga aaaaaaaaag taattctata cacccccctt
     2461 ttggcggtgg gttgcccggg attcgaaccc ggaactagtc ggatggagta gataatttac
     2521 ctgttaaata gataaacacc cctccccaaa ccgtgcttgc atttttcagt gcacacggct
     2581 ttccctatgt atacatttaa aacccggttt cttacttaga actttaaaaa agttgaatac
     2641 tcggttgatt taacccttac tacatcctac ataaacattt cagaaaaaaa aatggttatc
     2701 ttcattacct acatttttag tgacaattta catgatttcc taacgaatca ttcaattaat
     2761 aactggccaa atcattgata caaataatat ccaaatacca aatacgcctt ctatataacc
     2821 tctgcgaagt ggaagaagct cttggaaagg tcaaataaag gacttgctct tccgccgtaa
     2881 agaattcttc caataacccc gagcccgatc ttttcaaaaa agcacgtaca gtacttttat
     2941 gtttacgagc caaagttcta gcacaagaca gtcgaagtat atactttatt cgatacaaac
     3001 tctttttttg tgaggatcca ctataataat gagaaatatt tctgcagata cgcccaaatc
     3061 ggacaacaat atcagaatct gataaatcag tccaaaccgc cttactaata gggtgcccca
     3121 atacgttaca aaatctcgcc ttagccaatg atccaattag aggaacaatt ggaacaagag
     3181 tatcgaactt attaatagga ttatcaatta taaatgcatt ttctagcatt tgactgcgta
     3241 ccattgaagg gtttagtcgc gcacttgata gatagcccag aagagctagg gaatgattat
     3301 ataattggtt tatacagatc cgtcccggct gagaccatag gtaaaaatga catttccata
     3361 aattgacaaa ataatatgtc cattttttca tcaaaagggg cgtccctttt gaagcgagaa
     3421 tggattttcc ttgataacta atataatgca tgaaagggtc cttaaacaac catagattgt
     3481 cctgaaaggc cttagcaaaa gcttctacaa gtccaagatg ttttagtttt ccatataaaa
     3541 agattcgttc aagaagggtt ccagaagacg ttgagcataa atgagaagat ttgttacgaa
     3601 gaaagacgaa gatggattcg tattcacata gatgagaatt atataggacg aagaaaaacc
     3661 tttgatttat ttttgaaaaa caagaactgg ctttttttgg agtattccaa atacgatact
     3721 cgtggagaaa gaatcttaat aaatgtaaag aagaagcgtc ttttacccag tagcgaagag
     3781 tttgaactaa tatttccaga tggattgggt agggtattag tatctctaac acataaatta
     3841 aatgtgaaaa tttgtcctct aaaaaaggga atattgaatg aattgatcgt aaattatgag
     3901 atttaactat tcctttcctt tctagcgaag ataataatcg gagataaaac ggaatttcta
     3961 caatgactgc aaatccttct gatatcattt gaaaattaaa atttttgttg cgcccaaaaa
     4021 aggtattttg ggtaaaatca ttagcaaaaa gaatcaaatg attctgttca tactgataca
     4081 ttcgctcaat tgcacgtttc acaattagta agctgaactt agtagaacct gcattttcca
     4141 acaaaacgga tctatttcta tttaaaccat gatcatgcgc aagtgcataa atatactcct
     4201 gaaagataag tggatataag aagtagtgtt gttgagatct atttagcttt aaatatcttt
     4261 ggaattcttc catttgaaat tctagttgaa ctaaaggtag aggattttgg gggttatcaa
     4321 tgaaacatag tgcgatacag tcaaaacgag gtattcgagt aataaacgaa tagatacctc
     4381 gggtatacag gtaaacttat caatggatta tctatcctct cttttccatt taaacgaata
     4441 agtttatgtt cgttatagga taacaaaaga cttagaaata ctttattttt tcaacctaat
     4501 cgctcttttg attttggaat ttttttatca atatactgtt tcttctacac acacatttat
     4561 attccataat ggaaaatgtc aatagttagg attcattaaa atataaagaa ttcgttcatg
     4621 ggataatccc ttcccgtatc aggcactaat acatttttaa cgtttaatta gatcgggtaa
     4681 tcgttcaaat taagaacaga agctcgttgc tttttcccta taatcaataa tcatatcata
     4741 tattcaataa ataaataaat tgaagccata tagggctcta tatccattta ttcatccgac
     4801 ccaacttgaa attgaattca ttttgttccg tttcaaaaaa gaacacaacg gtttgtaccg
     4861 attcagaaag aatgaaatat tctcagaact cttcgttgat ccgacatgct attttttcca
     4921 ttcattccct ttcaggatca gtcgtggtct tccaaacttt accgatggta tggacgaatc
     4981 cctcgcttca tccaaatgtg taaaagatcc tagccgcact taaaagccga gtactctacc
     5041 gttgagttag caacccgaat ataaaaagtt tatgtaaata caataaaaaa aaaaagatag
     5101 ataaatgtaa aaatttatag accacctctt cgttcttatg ttatcgactt ttaaatcaaa
     5161 acccctattc ttattatatc aaagagaatt caaggaatcc catcatttga ataatataag
     5221 gtaaaaatca aaccgctcgg acaaaaataa atttatcgac ttatcacgat gaattatatt
     5281 tgttcgatac actgttgtca atataaatgt tgagaaataa tacaacgtaa aaacaaaata
     5341 aatagaaatg gaattttttc aatactatta aaaaaagagc ttgtgttgga ttagcactac
     5401 atagccgaaa aaagtttaga tagaggaata aaaaaatacc aagtagaaaa aaatatcaga
     5461 ttgaatcaat aataagtaac tagaataaaa aagggaggat tccttggtta ttacttatta
     5521 gtattcaacg aaaaccgacc aattgaagga actcccagaa ttttatattt ctaggatcaa
     5581 gcaactcgag ttttgtcgtt ctagaacatg agattttata gaagcaatga aaaatagata
     5641 tgagtagaat ccaaaaaagg aaaaaagtat atatataaat acaaaaattt atataagaat
     5701 tactatccct ttctatttct ttatttcctt aattcaattt tgtttgatta ggaccaagtt
     5761 acttaaaaac ctctgccttt tttaaaagat cccgaacagt tcctgtgggc tgagcgccct
     5821 tttcaaggaa atatagaata gcaggaacgt ttaaataact ttgattcttt atcggatcat
     5881 aaaaacctac gttccgaaga tctcttcctt ctcttcggga tcgaacatca attgcaacga
     5941 ttcgatagac ggctcattgg gatagatcta agtaaatgaa caagaccccc cctagaaacg
     6001 tataggaagt tttctcctcg tacggctcga gaaaaaatga tttggagttt tgtctacgta
     6061 tagaattcta atttctggca aagtagttga taaaataaat tagaatggga tttaactcat
     6121 ttttttcttc ctccttcctg aaaaaataaa aatcatttgt acccataact caagttggat
     6181 aattctcaaa gagcttaaaa gaaaaaaatc tttaggcaat ttatttaatt ttttgaatgg
     6241 tctttaaccc cctcttgctt gtctcattta atctttatta ttatccggtt attgagacaa
     6301 ttgaaaaaac ggtgtttcct tgttctggga tccttttttt tgttttaaat cagtgggttt
     6361 agacattact tcggtgcttc ttaatcctta caaaatggca gcaacatacc ccttttgtga
     6421 tttctttcta tcaaagaatc atataaacgc tcgattcccg cgtgatacac tttgaataga
     6481 aagacttttc tcaatttcaa caaattttac ttttgaatta aaaacttgac tgaatcggat
     6541 cctttcaatt tctatattga tatatatgat atacttacac aagttgttcc aatttattga
     6601 ttggtattaa ccctagattc ttgccccctg aaagatgaat ccatactttc tacccgagct
     6661 ccatcatgta ctatattcat tacaacctaa caaaaaagga ttctagtgaa aacagaacag
     6721 atgtcgggtc aagagcacct tcattcatag aaaagatggc ggatgtaaga ataaaaatcc
     6781 acaacggatc gtgtccttca agtcgcacgt tgctttctac cacagcgttt caaacgaagt
     6841 tttaccataa caaaaaattc ctctaatttg gaacctatat ggaattgatt caattatgga
     6901 atcatgaata gtcattggtt ccgtcgatac ataaacatat taatctatac ccttttttct
     6961 tatatacaaa ttcttctata caaagatggc aaaaattttt tttgaagcaa tcttagcaag
     7021 atcccaccta ttattgtatg ttattgtatg aatgcaacac tttaacttta ctttttatta
     7081 aaaaaattaa aatatctgtt tcttttcgaa ttgaaccatc aacgatttaa agcagataaa
     7141 tggattgaca aaaaaaacca ttttattttt ttgtgtgaga tagataaaaa agaccgattg
     7201 aagagaatat ttaagtactt gttctttcga ttcgaatttt attaataaga taagatgaac
     7261 gaattagggg tttttcgtac ctatgagata gactgaacta cagtctttat tatggatacg
     7321 ttacatatgt aacttgattc gttattaatg agattcggac atacacagat atacatatat
     7381 ttaaaaaaat aagacctcct attactgtta ctaattaaga actatctatc ccacgacgct
     7441 ctgggaatgc tgaatcagaa caaaaataaa aaggatactt tggggaaagg atactctcta
     7501 gggacaaaga caaacaagtc cagattaggc gcttgctcct aattttttag tttacccaaa
     7561 cccagtcttg tcttaagaga cttaatccca ttaattgaat gtaataaccc tcctcttgtt
     7621 tagaataaag agatcctaat aatttggcta ccccattttt tttttaagtt taatttgaat
     7681 ggataaagaa tacgatatag gatataggaa agaagtgctc tttcttagtg taattcaaaa
     7741 taaaatgtat cgttgaaaat ttaaaaagat atgagacgta aggtttttat tcaaattaag
     7801 tagctctaaa ccccttcaat atgaagggaa tgaacatatc atatgatgaa aaatccggcc
     7861 atactttatt ttttaattaa ttaattgaat tcaactaggg tgtgacctat gttaccatca
     7921 tatcttgatg acaaacaaat ctatttagta atatctgtat gttgtgaaaa acaaagatat
     7981 gattcataaa agaatcattc aaaattataa aagaaacaag aatgacattc tatccaatat
     8041 taggcattta aacataacgt tactttcaaa ataaactttt actctgatac aatgtatcta
     8101 cctgggacga aaggattcga acctccgaat accgggacca aaacccgttg ccttaccact
     8161 tggccacgcc ccatctatac ttccattcta tactaataaa gaataatatt agtattgggt
     8221 cttggtcaat tacagggcaa ttttatatat aaaattttta tagaatagat tagattcttg
     8281 ctaggatttt tacgtgtgtc gatatagaat tcagccgaat tcattgatca ttacatataa
     8341 tttaattaag atattctatg aaagtattat ttcttctatt ctcctttgtt tgagaattgg
     8401 tgaatttttg attgggtggg ttcaaagaaa aagaagggga tttttgtcta ccttacttta
     8461 cttcattttc cttatatcat taactcaatc aaaatgcaat tatctccaag aacaaaacgc
     8521 ctgttatgct taatatattt agtttgatct gcatttgtct taattatgcc ttttattcga
     8581 gcagtctttt cttcgccaaa ttgcccgagg cctacgcttt tttgaatcca atcgtagatc
     8641 ttatgccagt catacctttg ttcttttttc tcttagcctt cgtttggcaa gctgctgtaa
     8701 gttttcgatg agatccttaa tattattcta gaaaattaat gctttattag tcttatacta
     8761 taaaccttcg attcaaacat tgaaagtctg aaagtcttgg ttggataact tcgagaaatc
     8821 caaatctggc tcaccccgga ttctccattc tacccttttg aaagacccta tatattaaat
     8881 attaagatat attaaggtta aggttaggat cccccacaat atctaattgg aggtatgaaa
     8941 gaaatttttg gtaatggagg atctattctc ttttctcatt tttttttttc aaaaaaaaaa
     9001 gatcttggag attgtgtaat gcttactctc aaacttttcg tttacacagt agtgatattc
     9061 tttgtttctc tatttatctt tggattccta tctaatgatc cggggcgtaa tcctggacgt
     9121 gaagaataaa aaagggagtt ttcaatttca ttgcttgatt tttaaatttt cttaggattt
     9181 tttatctatt ccacatgatt aaccaggaaa cattaaaaag gattggcgaa atttgaaaga
     9241 gaaataaaat attaagtcat caacaaaaac ggaaagagag ggattcgaac cctcggtacg
     9301 aataacccgt acaacggatt agcaatccgc cgctttagtc cactcagcca tctctcccaa
     9361 ttgaaaaaga taattactat gttatattac acatgaaata aggatttaaa aagaaataag
     9421 gatttaaaaa gtatttcttt ctctttcttt atcttatcta tattctatct acaactttta
     9481 ttagcaatta cagttagttc aagtaaggga tcgaaagatt caatagaaaa aaaaaagaaa
     9541 gaagacccct ttgctttgat tttgttcgaa agggcctttt ttattcccgt ggcctggcct
     9601 ggtaagtacc tagccgggcc tttttttgtt ccaacctacg gtttctctaa taaaaaaaag
     9661 gggggggggg ggggttgcta ttaaagcaac aacaaaaaga caaagggctg ttttcattct
     9721 tattattaga taaaagaata taacatcaat acgtcatttc ttattatttt tttatttctt
     9781 ccttttttat tttttttatt tttatgaatt ttttttttca atttttgaat ccccacgaaa
     9841 aacgtcaaca ctctcatttt catgattctt ttatgatcct gtcttgatta gcccaaattt
     9901 tccctgttcg acaaaaggcc ctttgtatat aataatcgca ttgtagcggg tatagtttag
     9961 tggtaaaagt gtgattcgtt cgagtaaccc ccttaaaaag ttaaggggtc ttttcggttt
    10021 gattcatatt ccgataaaaa actttatttc ttaaaaggat ttaatccttt acctctcaat
    10081 gacatattgg aggaaaaata taaattatcg tgatttggat ccaaggatta cttaaaaaat
    10141 tttaaattta tttatgaaat tgcgaaacat aattattcaa ttggatcaat acttccaatt
    10201 gactgagtat gagtaaagga tccatggatg gagatagaaa agtagatttc taatcgtaac
    10261 taaatcttcc aattttgttt ttatttgtag aaaaaaaaaa ttgaagcaaa atactatagc
    10321 tattaaagga taactttagt ttactagagt tatcgacata ttattttagc tcggtggaaa
    10381 caaaaccttt ttcctcagga tcctttcaaa tagaaatata gaacgaagta actagaaagg
    10441 ttgtcataat catctttttt tctagaggga tcatctagaa agcgaatctg tttgaatgta
    10501 ttcaaacaaa gagctgacat aggtgttatg gatataattt tttgtaattt aattcacatc
    10561 ttagatctag gaatttttac atcttccata aaggagccga atgaaaccaa agtttcatgt
    10621 tcggttttga attagagacg ttaaaaatgc tgaatcgacg tcgactataa cccctagcct
    10681 tccaagctaa cgatgcgggt tcgattcccg ctacccgcta tatctatata tcttataact
    10741 taactataaa tatatatatt atttattatt tatatatact ctaataatag actctaatta
    10801 ttaattagaa tttattcatc attgaatata gaatataaaa atttaaataa tatcaatgaa
    10861 aagcgtccat tgtctaatgg ataggacaga ggtcttctaa acctttggta taggttcaaa
    10921 tcctattgga cgcaatttat ttccatatat atattttata tttcgatatt aagaaagtct
    10981 ttttgaaaga cttgaatgcg agacgctcaa ttatcccttt ttttgagaac ttttataaaa
    11041 tcctttatac ttgttcctga agtagaaaac gttccatctg ttcctgaata gcttctttca
    11101 aaaggccttc tgcttcctcg gtgaatgtct tggtagaaga tattatttct tgaaactgcg
    11161 gtttatttgt ttttaggtaa gtacgtaact caacaagaaa tttccttacc tgtccaattt
    11221 ctaatgaatc aagataacca tttgttccgg tataaatagt cattatctgt tcttctaccg
    11281 caagaggggc ggattgggat tgtttaagca attcacgtaa ccgttgacct cttgccaatt
    11341 gattctgagt agctttatcg agatcagaag caaattgtgc aaaggcttct aattctgcga
    11401 attgcgcgag ttccaatttt aatttgccag caacttgttt catagcttta atttgagctg
    11461 cagatcccac tctggaaacg gagataccca cattaatagc aggtctgatg ccagcattga
    11521 atagatcggc agataagaat atttgtccat cagtaatcga aattacatta gtaggaatat
    11581 aagccgaaac atctcccgat tgagtttcaa ctattggcaa agcagtcata cttccttcac
    11641 ctaaaagaga acctaattta gcagctcttt ccaaaaggcg tgaatgcaaa taaaaaacat
    11701 cccccggata agcttcgcga ccaggcggtc ttcgtaatag aagagacatt tgtcgataag
    11761 cttgtgcctg tttggaggga tcatcataaa ttattaaagt gtgtcgtttg cggtacataa
    11821 aaaattccgc cagagcagcg cctgtataag gagcgagata ttgtaatgta gcaggagaat
    11881 ccgccgtttc agctaccaca atagtgtatt ccatcgctcc cttttcctgg aaattagtca
    11941 ctacctgagc cacagaagat gctttttgac caatagctac ataaacacat attacatttt
    12001 ggccttgttg gttcagaatc gtatctgttg ctactgctgt tttaccggtt tgtctgtccc
    12061 caataattaa ttctcgctga ccacgcccta taggtatcat cgaatcaata gcaataagcc
    12121 ccgtttgaag aggctcatat actgaacgtc gtgaaataat acccggagca ggagattcaa
    12181 ttaaccgata ttcagaagct gaaatttcac ccctaccatc gataggttta gccagggcat
    12241 ttacaacacg acccaaatag gcctcactca cgggtatctg agcaattctt cctgttgctt
    12301 ttacagaact tccttcttgt atcagcaaac catcacccat taatacaaca ccgacatttg
    12361 ttgattccaa attaagagca atacctactg taccctcttg aaattctact aattcacctg
    12421 ccattacttc atcaagacca tgaatacgag caatgccgtc acctacttgc agtacggtac
    12481 cggtatttac aatctttact tctctattat attcctcaat tcgctcacgg ataatcttac
    12541 taatttcgtc ggctcgaatt gttaccatga gtttttctta cttagttaaa aaaaaataat
    12601 acctagagtc gaaggactaa tcggttattg cccccaacat gccaatattg gcacgtatag
    12661 tacgtaaatg taactcgttg ttcaaacaac tgctcagagt tcctagagcc ccttgtaagg
    12721 cttgttggaa aacccgttgt cggacttgat taatcgccct ttgttgttca aaatgaatag
    12781 tttcgttttt gtaattttct agttgtttca aagtcttaga agtggaatta ataaaattaa
    12841 ttctttctcg ctctatctca gagtatccat tgactcgaaa ctgatctgcc tccatttcca
    12901 cttttcgtaa gcgtgtccgg gccttttcca gctgttcaat ggctccccca cgtagttctt
    12961 ctgactttcg aatagtattc aagatcctct gttttcgatt atctaataaa tcacttaatg
    13021 aaagtagatt ctctttccat tcatttaaaa acttccatga tcccttcccg aaccaaacat
    13081 gaatctttcg attcatttgg ctctcacgct caattactta tgataaattc ccatatcttt
    13141 ttttgaatgt aatgagccta tcctctactc tcttcatatt ccaaaataaa aatatcaaaa
    13201 ccaatcacta atccaaaacc aaaaaagtcg gaggactctt ctgaccaaac aaaaatatgt
    13261 aattgtcaac aaagttgttt cttttttttt tttatccaaa aatccaaaaa gggttttctt
    13321 cctttaatac acaatacata ggtcgtcgat tcatcattgg ataaaagggg gtttaatccc
    13381 aatttttgta ataagcggtt caaatcattt tttccatatg agtgttctta tatagataaa
    13441 ttattcattt tgaaagcatc tctatattaa tattcatatt gtggtagaaa gagtaccatg
    13501 ctgcgtctgg acttcaaatg atttagcttt aaccatagtt aatggtccca catttttggt
    13561 tgatagagaa tcaaagcgga tttaccaacg aataacgaaa tgctatggtt cttgcatatg
    13621 atttctttat tcagaagtca ttcgtgagat aatgtaccta cttttcctag ttataacata
    13681 aaaagtacag ctggttggat ccagcctatt cttgaaataa acaactcgca cacactccct
    13741 ttccaaaaaa aaccaatacc ccaagcacta cacttagatt tattagattt gttgctaaaa
    13801 tatcggtatt aaacccgaaa ctcccggcgg atggccagtg gcctaaagaa acgaaagaat
    13861 cggttacatt tttcatatga tctcctctta tagtatagat agactaaaaa aaaagaacag
    13921 agttcttttt gtatcgccct gccccccctt tgatatatat atattttact atttctaaat
    13981 cgagccaaaa aagattagat ttataaatgg tgaattaccc ccttctttat ttatttttta
    14041 tttatttatt ttttatttaa acccttccta aaaaatataa aagggggttc cttagactac
    14101 gaacggaaag gatgaaagcg agtgagtatg ctaattcctc atccacaaat cagcccttcc
    14161 cgtgggttat tgctttttcg aatttataag attaaacaaa aggattcgca aataaaagtg
    14221 ctaatgctac aaccaggcca taaattgtta aagcttccat aaaagctaga ctaagcaata
    14281 aagtacctcg tatttttccc tccgcctcag gctgtctcgc gataccttct acagcttggc
    14341 ccgcagcagt accttgacca actccaggtc caatagaagc aagccctaca gccaatccag
    14401 cagcaataac ggaagcggca gaaatcagtg gattcatgat aagttcctca tacaaaaaaa
    14461 aacggttaat gatacagtca gccgatgaat tctaacttaa tattacatcg ctacaattca
    14521 tccagtcgaa gtcactacaa acttcaaatt gaagtaataa tcttattcaa ggatcaaaac
    14581 tactttactt cgatatctct tttttagttc ctatcgacaa aatctttgcg aatctgtacg
    14641 actttcgtcc gtccgtttct ttgttccgaa ccattctttg aattcttcga ttttttttct
    14701 tgatttcatc tgtttattca ttgaactccc agtcccagag gatacggaaa gacttctatt
    14761 ggaatagcca tcaaatttct agtagtaggg caaattgaat atctctttag ttcatatata
    14821 actagtcaat atttaatatc aatcacctat acacgtcttt cttccaccta tacacgtctt
    14881 tcttccataa cgtaaaccaa ctcttcattc atcttaaatt caatcgaatt cgagaattat
    14941 gcgtcaaaaa acaagttgac ttatgaaaaa caagttgact tatagcatag cgctttttta
    15001 catataatat acctagtaaa acctccctct ccgatccgaa tcaccctatt ttttatgaat
    15061 cccttttttg tttgtaaata cttcttcccc tttctttatc attctcccgc atggatacaa
    15121 tctaaataga caaattgctt aggccgaatc agtggataga aatatcattt tttgattgat
    15181 ctaagttcac gcaatttttt atttctgaaa attttatttt ggtcaatcgc tgaagaaaat
    15241 caactgaaag gggaatcctt ctatagagca cccctctttt tttactcaca cttcgtaaac
    15301 cacaagaatt cttattcaaa ttctgattcc gaataggaaa tattaggatt ggccgaccag
    15361 caatataaaa tgaatatcta ttcaggagag aatggtataa tataagtgga tcaaccaaga
    15421 attttagtaa aaagatcttt tagatctctt tccccctttt ttttacaact ctctactcta
    15481 atatctttgg ctattactct agattgtata tagtgagttg tatatttaga tttcctaatt
    15541 agattagatt ttttttgagc cacgcataca ttaccttggg ataagctaaa aaagaatctt
    15601 tcaaaaacta gtcaatgatg gccctccatg gattccccta tataagccgc ggctaaagtt
    15661 gcaaaaatca gagcttgaat accacttgta aataatccaa ggaacatgac aggtatagga
    15721 accactaaag gtactaaaga aacaagaaca acaactacta attcatcagc taatatattt
    15781 ccgaaaagtc gaaaactaag tgataaaggc tttgtgaaat cttctaagat gttaatgggt
    15841 aaaaggattg gggttggttg aatatatttc ccgaaataac ccaatccctt tttggtaaga
    15901 cccgcataga aatatgccac tgacgtgagt aaagccaaag caacagtagt atttatatca
    15961 ttcgtgggtg cagctaactc cccatgaggt aattgtatga ttttccaagg taaaagcgct
    16021 cctgaccaat tagaaacaaa aataaataga aacattgttc caataaaagg aacccagggg
    16081 ccatattctt ctccaatttg agttttactc acatctcgaa tgaattcaag tacatattca
    16141 aagaaattct gaccaccggt cggaatggtt tgtgggttcc gaacagttag agtagctgaa
    16201 cccaataaga tagcaattac aacccaagaa gtaataagta cttggccgtg gacttgaaaa
    16261 cctcctattt tccaatagaa atgttggcct acttccacac cagaaatatc gtataacccc
    16321 tttagtgtgt tgatagaaca ggatagaaca ttcatattgc cctcttaaaa aaatataact
    16381 ttaaagaaaa ttattttgat tcaaacgtct ctttctctac gtgactactt gaatcccata
    16441 tatatttata ataccaatta aattcttgaa tacaacgaat cacataatat ccccagtttt
    16501 ttatctcttt tttgagatcc aaaaagagta tctgagattc ataaatagta acttattaca
    16561 aaactctatg aaatttccaa agtaagttaa gttttttatc ttattattaa actagaacgc
    16621 ccttcacgaa ttgcgaatac taatttgtta ataattaatc gaattgaaga tatagcgtca
    16681 tcgttggctg gaatcgaaat atctgcaaga tcggggtcac aatttgtatc gattaaacaa
    16741 attgttggaa ttcccaaagt gatacattct tgaagggccg tatattcttc gtgttgatca
    16801 atgatgatta caatatctgg taaccccgtc atatatttaa tcccgcccag atatgtttgc
    16861 aagtgagata attgtctttt caacacggcc gcatctcttt tcggaagacg atggagtctc
    16921 cctgtttttt gttctgttct caagtctcta aacttatgaa gtctcgtttc tgtagtggac
    16981 caattcgtta acataccgcc aagccatttt ttattaacat aatgacaccg agcccttatt
    17041 gcagcccatg ctactaggtc agctgcttta tttttagtgc caacgattaa gaattgtttt
    17101 cccttacttg ctgcatcaaa aaccaaatca caggcttctg ataaaaaacg agcggttcta
    17161 gtaagattta taatatgaat acctttacgc tttgcagaaa tataaggggc cattttagga
    17221 ttccatttcc tagtaccatg tccaaaatga actccggcct tcatcatctc ttccaaatcg
    17281 atgttccaat atctttttgt catttctccc cacacccccc ctccttaaaa aaaaaaaaaa
    17341 aagagacgag ggtatcctaa aataaataat tgttccgatg gaaccttctc ttctaccgca
    17401 aattggccgt agatttacga cctaagccat tacattattc cttttctttt ctattcatta
    17461 ttatcatttt tactattact aaatgaaatc aaatgttttc aaataaaaga ctaaatccgc
    17521 ttttaggaat cattaaatcc tatacctata aatgattgtt ctgatgtatc gtggaaattc
    17581 tttgaaaggc aagaatcaaa aaattttctg tggtggaaca aaatatctct catttccccc
    17641 tcaaatatat tattattttt ggtttccaag gaaatgttgt tatgttgtct cgaagggtgc
    17701 accaatccct cgaatccggt accaacgggt atcatccccc ccagaacaac gttctctttc
    17761 aggcctttca accaatcgat acgaccccgt agagctgctt ttgctaaaac tcgagcagtt
    17821 tcttgaaaac tcgcttcgga tatgaaactt tgagtattca gagatgcttt tgttattccc
    17881 aataagacgg ctcggtaaca gatcgcttct tccaaagcac gccccattcg ttccgcccgt
    17941 aacaatccaa ttaattctcc gggtaagaaa acatttgaca tcccatcttc tgaaaccaac
    18001 acttttgatg ttatttgacg tacaataatt tctatatgtc tattatggat ctgcaccccc
    18061 tgggatcgat aaaccttttg gatcttatta accaaagaga tacgactttg cactatagtt
    18121 agctcagcac caatcaagaa cccccacgga attccaagag ttcttgttat acattcgttc
    18181 caaccctcaa ctctcttttc gagattcatc gatattgaat caatcgaacg cacttctaac
    18241 acctgttcca cttttggcag accctgcgtt atatcaccag atcgcgattt ttcatatata
    18301 aatgtaacta atgtatctcc ttcgtaaagg atttccccat aatgtccatg aaccgttgct
    18361 cctggggtgg ctaaataagg cttagcggat cgtattacta cagaatcctt tttaacaatt
    18421 agaacttgac ccgatttgag gtgtggtccg tttttggcta tacatacatt ttcacaaata
    18481 aactgcccaa gactcattat tgtagacgcc tcttcacaat aattgtgctg aagaaaatac
    18541 caatttaaat tgaatggatt taaaataatg ttactgcatg aatcagaatt agaaatttga
    18601 ccaatttcat ccattaaaaa atatttaagt acttcaaagg tctgttttaa gttgtcaagt
    18661 tgcaaatagt tagttaccaa gatctgatta taagttatta aataggaaaa tgaataaaaa
    18721 ttcacagttt gaagggctgt tcctaaaggg cctaagaaat tcctaattgg aattggggga
    18781 tcttttttaa ttgattcttt tatcacattg tgattgtgat attttacatc gttgaatggg
    18841 cccattcgaa aacaattgga ggatgacaaa attatcaaag attggtattc cttatttcta
    18901 ttcaacaatg tatgaatagt tccttggttt tgattaaggg attctttaat ccttgcgttg
    18961 gaatagtaga aaaaactgga agaaaacgga ttgatattgt tgcaatctga tccattctca
    19021 gagataaatc ctgaacccga aggatcattc ctttttgcgg tatacgaaat aggggatttc
    19081 actaaatcga tttttataaa atctcgaatc aaaccattta gccttatttc aacaaaggaa
    19141 gtacgggtct cttcgatata agaacttttt ttgtcttggg tacaatttaa tactaaacaa
    19201 gtcctaacta attgaatact tttgtcataa atttcccgaa ttggtttgcc atttccataa
    19261 aggatataat tgacaactcg aagttgcaca ttatccattt cctgcaacag atccgggggg
    19321 aaaagtctta ctaaatttat accgtctgtt atttcatatg tgactacagg tcgaaccaaa
    19381 acaaaatact ttttcttggt aggtgtgatc cgttggacat agatccagtt tttacttttt
    19441 ttgtattctt tcgaatttgt ttttcccgtt cctggtggta tcaagacacc actatgtcga
    19501 gatatcttat ctgtctctcc aggaaaatgg atatctccag aaaatatttt tagttcaatt
    19561 cttttttttt ttatctccac tcgaaccaat ccgcctactc ggcttcttgt agttaaagct
    19621 atttgtgtat ctatcccaat aatactattg ttccgtacca ttatggaaga agatccaggt
    19681 aagatatgca cttcctcggg aatgaaaaag aaccgatcca cttttatttg gtattttggc
    19741 ctaaattcct tgacccctcg atactcaatc aaatcctctt ttttggcgat tggatagact
    19801 tctatagtgc cgtatttagt aattcccgaa ctctttcttc tgtatcgagg atcatcgaaa
    19861 aaagcaagaa tactatttct acgaaaaata ccatttatgg gtatttcgat cgagataccc
    19921 gaaaggggca ttagttcgtt ctcgcgttct tgaattgatt ggagtggaat aatgaatctt
    19981 tttcttcgtc tctttgccaa taaatcataa tcggcgtata gaatggtcgg atatctgaga
    20041 ttacaacgaa caattcgatt aagttctgaa taatcggggc gtttttgttc ttttttacca
    20101 aaaaaatccg aactaaagaa tttgtgtctc acttgatcat tagttactga aaggttagaa
    20161 atagatcttt tcttgacaga aaaagaacga gcgttcgttt gatcttgatc cttgtggatc
    20221 gaaagggaga ctagatcaga tctgtgcggc tctcctaata atatccataa atgacttgtt
    20281 tttggtaaga ggtgaacatt tccatatgta aattcaggtg catgatacac gtcggtattc
    20341 cagtgcattt ctccctctga atcagaataa atatgttttc gaaccttctc tttaaaattc
    20401 aaagtggatg ttcctgcgcg aatctcagca atcacttgtt ctgattctac atattgatca
    20461 ttttgaacta aaagaaaact tttgggtgga atattcacat tatgtagaat atcctcactt
    20521 tcaatagtta catacaagtc tatagaacat agaaaagcag gatgcccatg acgtgtacgt
    20581 gtcggatgaa ccaaatcctc attgaatttt atttttccag tagaaggggc tcgtacatgt
    20641 tctgcagtac cccctgtgaa tactccgcca gtatgaaagg ttcttaatgt taattgggtg
    20701 ccgggctctc caatagattg acctgcaata atacccacag cttctcccaa ttcgaccagg
    20761 tcaccgtgag taggactccg gccataacaa aattgacaga tccaagatgt actcctacaa
    20821 gtaaagggag ttcgaatata tatgggttgt gctcgaaagg ttatgaattg attgacaagt
    20881 ccagtaccaa tatcttgatt tctagtggca atacatcgtg tacccatata tatatcatcc
    20941 gctaatacac gaccaattaa tgtttggata aaaatatttt ccggcatcat cccgtttcca
    21001 agactcacag aaatacctag ggtggtgcca caatcttttc gacgtacaac aatgtgttga
    21061 actacttcaa caagtctgcg cgtgagatat ccagcatctg aagttcgtac agcagtatcc
    21121 acaactccct tacgggctcc gtagcaagaa ataatatatt ctgttaaaga gagtccttcg
    21181 cgtaaattgc tttgaatggg taaatcaatc atttgccctt ggggatccga cattaatcct
    21241 ctcataccta ctaattgatg tacttgagac gcatttcctc tagctcctga aaaagacatt
    21301 atatgtactg gattaaaagg gtcagtcatc ctaaaattag gattcatttc ttgtcgcaaa
    21361 aattcacttg tagcatacca tatctcaatg gattggcgta atttttctac tgcatgtaca
    21421 ttcccagaat ggtggtgttt ttccaaaatg aaactttgtt gctcagcatc ttgaactagc
    21481 catctcttag atgggattgt taaaagatca tcaattccta atgaaatgga tgtagcagta
    21541 gcttgttgaa aacccagagt ctttacttga tccaggatgt gtgatgtata tgccattccg
    21601 aagtgatcta ttaatctact aataagtcgt ttcatggcag ttccgtctat cactttattg
    21661 tgaaaaacca gattggcccg ttctgccata agtacctcca tattccgctg agtagaattt
    21721 gacaatgagt ttgaacataa gtacttctat attacgccga gtaggatttg acaatgggtt
    21781 tgagttaatg attggaaaac ttctttttct cgatcttaat tcgcgtataa tttccggaat
    21841 tcccgtccta gttgaatcgg agagacataa attctaactg gtatcataga attacttagc
    21901 ttacggacca tatcaacagg cctgacaaaa cccctgtata gcttcttcga tttctcgata
    21961 aatcgaaata tgaccaacag tagttcgaat atatatagaa agaatttctt tttttatact
    22021 tcttactatt agatattgcc cataaatatc ataataggta cccaaagatt catagtgaac
    22081 ttcgagagga gcttctcttg cagcaataac gcgttgatct agccgccacc ggagccacaa
    22141 aggactatct aaattgattc gtttctgccg ataagctcca attgcatcat aagaattaca
    22201 aaaaaaaagt tctttttctt tcgtatactt atagttattc gcataaatta ttttattttt
    22261 atagtttctg tgattaaatg tattatacct atttacacaa atacctcgac gattcccgct
    22321 agttaagaca tagagtccaa taagcatatc ttgagttggt acggaaatag gatccccaat
    22381 cgccggagat aaaaggttaa tatgagaaaa cataagtaaa cgtgcttccg cttgagcctc
    22441 aaaagataaa ggcacatgaa cagccatttg atccccgtca aagtctgcat tgaatccttt
    22501 acgaactaat ggatgtaaac aaatagcacg accctccact aaaacaggct ggaatgcctg
    22561 gatgcctaat ctatgcagag taggtgctct atttagcaat acaggatgcc cccgcataac
    22621 ttcgcgaagt atttcccata caatcggttt tttttcccga attttactct tagcaactcc
    22681 tatattcgaa gcaatatgtt gtctaattag actacgaatt acaaatgtct ggaaaagctc
    22741 tattgctatt tcgcggggca atccgcattg atgtaatgaa agtgaggggc ccacgacaat
    22801 gacagaacgc cctgaataat cgacccgttt gccaagcaaa gtttcgcgaa atcttccctc
    22861 tttgccttca attacatctg aaaatgactt gtaaacttta ttatggccgt ccctcatagg
    22921 ttgtccacgg attccattat caagaagtgt atccacggct tcttgtacca atttctcctg
    22981 acacattact aattctcctg gcgtagatct acttgttgtt aataggtcgg taagagtatt
    23041 gttccgatag ataactcttc tgtagagttc attaatatcc gagctcatta gtttaccccc
    23101 gtctatctga acgatcggtc ttaactcagg aggaagaaca ggtaatagac acaaaaccat
    23161 ccattctggg tctatatttg ttcgaataaa atgcttcgct aattccatac gtctgaccaa
    23221 aaaatccttt cgtcttccaa cctttcgatc ttcccactca ttccctgtgg gaccgtcttc
    23281 ccccaactct ttccattcta ccaacgaaga atctataata atccgtaaat ctagatcggc
    23341 taattgttct cggatagcac ctgctccagt cgagatctct cgatttcgaa atgtatcgaa
    23401 gccttgggta gtaaaaaaaa gtgggatgct gtatttccag gattggattt catattcgaa
    23461 caaacctcgt aatcgtaaga aagtgggttt tttagctatg ggcctagcaa aagcaaaatt
    23521 gggataggat cctctatagg acatcccccc ttcaaaaccg gacgtgaaag tttcctttca
    23581 tccggctcaa gtaggtacat caaaaatcaa aaaaagataa ggagttcgaa cttttaaatt
    23641 ccagagcccc cccaaaaaaa gatttactct ttactcaagt taccagcgaa gaccaaggag
    23701 gttttcctta attacggctt cctttatatt taatatttta ttaattttta aaaataaata
    23761 aataaaatgt gaaattattg agtagtctac tcccccgaat aacgaatccc gtaattctta
    23821 attttaatta aagtgagtac cttggaattc ataagggatt tacttgtcta tgtaccgttc
    23881 cgttaaatct tttaggtccc gacttcacct cgacggttat gccacgatgc ccttataaag
    23941 tctatatgcg atggatagac tactgtaacc atgacatatt tgctatttcc ttaatttatt
    24001 tctaaaagaa aggagcaggt taattccaca aaagaaaaag tcttttttac gaggtataac
    24061 taaaaatgcc tatttttttg ttacgaaatc gaccatagat aaatccccct tgttatttgg
    24121 gagtattgaa tacaccctaa attctgagct tcatgttact cctcctaagc tacatgttag
    24181 agccaaggca tcccggttgg attgaatggg atgacagaat ttcattccga atcatctgta
    24241 aaatcagaat tttgatcaaa tcacacatcg cagtatacta ggccttctaa ttctttaaga
    24301 ggtttatcta aaagattcgc aatataacta ggaagacgtt ttaaatacca cacgtgggtt
    24361 actgggcatg cgagtttgat gtagcccatt tgatatcttc gtatccgaga atcaataaac
    24421 tcgaccccgc attgttcaca aaatttccgg tatttttttt tatctccgat tactcgataa
    24481 tttccacaag cacaaattcc acttttgata ggcccaaaaa ttctttcaca aaataatcca
    24541 tctttttcgg gtttattggt tttataatga aaagtataag gttttgtaac ctctccaact
    24601 ctctctccat tcgggaggat tttattcgcc caagtactta tttgttgagg agaaactgat
    24661 ccaattcgga gttgttgatg tttatactga tcaatcatag aagaaaggtt gtgattcatt
    24721 ccgattaagc ttccttcctt ttaatcttga aagtcttctc agatacaaag aaatgattca
    24781 gttccagagc caaagatcgt agttctcgaa cgagcaatcg aaaagattct ggagcatcct
    24841 gaggattagg tattactcct ccaatgatag tagtaccaag tacttcctgg cgagctctaa
    24901 tatgatccga tttataagta agcatctctt gtaaaatata agcaacacca aatccttcta
    24961 gagcccaaac ctccatctct cctacccgct gcccgccttg cttggccctt cctctaaggg
    25021 gttgttgtgt aacaagtgca taatgtccgc tggaccgtcc atggatttta tcatcaactt
    25081 gatgaattaa tttcaagata taaggctttc ctattataac aggttgttca aaaggatccc
    25141 ccgttcttcc atcaaatatt ctgctttttc ccggatactc gggttcaaat acccatggag
    25201 tcgccgtttg cttactggct tgatataatt cagaaaacac aagttttctc gaagcttctt
    25261 gttcatatct ctcatcaaaa ggggctattc gataatgtct gtctagtaga ccccccgata
    25321 acccgagtga acattcaaat atctgcccta cattcattcg tgaaggtact cctaatgggt
    25381 tgaagaccat atcaacaggt cttccatctt gcaaataagg catatcttgt ctaggcaaaa
    25441 tttttgaaat gataccctta tttccatgtc ttccagctac tttatcgcct accttaattt
    25501 cacgtttctg tgaaatatat acacgaatcg tttctggatt ataactagaa cctccccctt
    25561 tctggatcca tctcacatca ataactcgac ccctaccgcc tataggtagt tttagacaag
    25621 tttcttttga agtagatacc tgaatgccaa gtatggctcg taacaatcta tcctccgggg
    25681 catacgacga ttctttcacc atttggggcg ttaatttacc tactaaaatc tcacccgtct
    25741 ctacccaaga tcccagcatt acaattccgt ttttgtctaa attgcgtagt aaatgagctt
    25801 ctaaatgcgg tatttcctta gtgacccttt cggggccttg gcttgtcaca tgagtttgaa
    25861 tttcatattt tcgtatgtga aaagaagtat aaatatcttc ataaaccaaa cgctcgctaa
    25921 tgagcactgc atcttcagaa ttgtaacctt cccacggcat ataagctact aatacgtttt
    25981 tccccaaagc gagctcgcca ccaactgtag aggcgccata cgctaaaatt tgtccctttt
    26041 taatgtattt acccctctga acctggggtt tttgatgcat acaagtattt ttgttggaac
    26101 gttgatacat aactaatgga atgtttagag tatctccatt acccgataaa aagatcttgt
    26161 cagtatcggt ataaatgacc tttccttcat gttcggctat agcaagaacc cctgaatcta
    26221 gagccgcctg gcgttccaac ccagttccaa caatacactt ctcggatcga gaaagaggaa
    26281 ctgcttgacg ttgcatattc gaactcatta aagcccgatt cgcatcatta tgctcgataa
    26341 aaggaataag ggaagctcca atagaaaaat attggaagga aaaaatactt cgaagatgaa
    26401 cctgttccca tgcaatagtc aggaattctt gacgatatcg agctggaaca acctgttctt
    26461 cctgaagacc ctgattcaag gccaaaggat ttcccgccgc taacatatag tattcatctt
    26521 tacctggcga taaataaagc atccttgcct tttttgatct atgagaaatc tcataaaatg
    26581 ggctctctag agatccccaa cgaccaatct tcgcatgaat tgctaaagat ccaataagtc
    26641 cgacatttat tccttcagac gtgtcaattg ggcaaatacg cccataatga ctaggatgga
    26701 tatctcgtat tcgaaaacta gcagttcgcc ctgtcattcc tccagggccc aaataactca
    26761 attttctccc atgaactatt tgtgtcaatg gattagttcg atccaaaact tgagataatg
    26821 ggtgtaaacc gaaaaaagat tcataagtag ttgttaatga agttgaagtt accaaattct
    26881 gaggagccgg tatcaattta tgcctaagtc ctccagatat agttcctcga atcacatttt
    26941 ctaaacgaac cagagccaat cctaattgat cttgtataag atctgctaca gaacgaatgc
    27001 gtttattttt caaatgattc atatcgtcaa gtgtacccat tccaaatttc attccaatca
    27061 aatgatccgc ggctgccaat atatctcgcg gtaacaaaaa tgtattgtta tgggatatat
    27121 caaggtgcaa tctccgattc atatttcgtc gaccaatctt tcctaattca catttttgtt
    27181 gaaagaattt cttttgtaat tccttacata aggattcaga aaataccgga tccccgccta
    27241 cacaagcaaa ttgttggtaa aactccaaaa tagcattttc ttttgaccct attttttttt
    27301 tttccttatc agtcagaaaa gataaaaata tttcaggata gcaaacattc tctagaattt
    27361 ctcttagatt cgaacccata gccgatgata gaactagaat agatattttt tgtttcctac
    27421 taacacgagc ccatatcctt gcttttctat caatctctaa ttctaatctt cctccccaat
    27481 ccgatattat ggtgccggta tacaccgaaa ttccattatg atccaattct gaccggtaat
    27541 aaataccggg actttgcaat atttgattga tcacaattct atatattcca tttactatag
    27601 aagttcccag agaattcatt agaggaatgt ttccaataaa aatagtttgt tcttgcatat
    27661 ccctactggt tttccaaatg agtcccgcgg atatatataa ttcagaagaa tatgtgagtg
    27721 attcatacac agcatctctt tcttttatca acggttctac taattgatat gtttccacaa
    27781 ataattgaaa ttcaatttct tgatcggtat cttcaatttt tggaaactta taaagttctt
    27841 ccgtcaagcc ctgatccacg aacctacaaa agccttcaaa ttgtatctga ttaaagccag
    27901 gtattgtaga cattccttca tttacatctc ggagcatttt gcatttccca tttataaaat
    27961 aaaaaaatcc cattattcgt tcattcttca tggaatcata tagatgatct agcaatgatg
    28021 gaatttttat tatgtttact gaatcacatg aaattgaacc caactccata tctggaatag
    28081 aatgtatgaa atacgtatta actatgaacg ggggaataaa aaaatttttc tactcaaatt
    28141 ggaatttgag aaacagatac aaatggaaag aaatttataa aacattcctg gaaacataat
    28201 tctgctactt aggcttacga agttatggaa ttttgtatag aatatcaaaa tatattaaat
    28261 ttctaccatt attatgatat tacatattcc aatctgcttg aataccagaa aaaaaaaatg
    28321 gattcggcat ttgatctttt cgataagata aaaacataaa actcagaaac aatagaatat
    28381 agagtcgatt ttttagtact taaacacatt tatagattcc gttgttcaaa gaaaaggatt
    28441 cacagagaag aaaggtgttt tacctataga atttttagca tatggctaag gattgtgaag
    28501 tctataagag gggttgtatt tattaaacag atatagatat ataagtcttc ccctaatatt
    28561 gcccttctat ttttattcca tgaaaattaa aatttgaaac acaaaaattt tctgagaatt
    28621 ccctataggc aacatatata aataagataa ccaattagat atctgtgtaa caatttatgt
    28681 tctggggttt acatctaccc atatatattg ttataatgat attgttataa ttgaaatgga
    28741 gaaattgaaa ataaaaaata ctgaataaac actgattagt tatgtatcat tttttatttt
    28801 cttgtgtaat taggaaaaca aaatttgata ttcaaatcca agactcattc atgaatttgc
    28861 agccaggagt caatagtcaa tagttcatgg ttcaaatttg ccatcaactt gttttttttt
    28921 taaatacaca ttttactttt caatagaaaa atgaggggaa gtttttaggt actgtgtttg
    28981 tgtgttttga gatactatag aatcaatcga agaagtggat caaattaaat caaaataaag
    29041 gcccttattt tcggaaaaga attaataaaa aaaggcttca atatacaagt acaaaaaagt
    29101 ggttcagtaa tccaacctta agcagaaaaa tttccatcta tttttttttg tattattttg
    29161 gcgacatggc cgagtggtaa ggcgggggac tgcaaatcct ttttccccag ttcaaatccg
    29221 ggtgtcgcct gatcaataaa agactcgaaa tctcttatta tgttctgttg atatataact
    29281 cacccctttt tccccggcag cagaaacgga ttgtgcattc ggcctgggtg ttttctaaaa
    29341 gattatagta aatctttgca tctaggatta aaaagattct aatggtggaa gggctatcac
    29401 gacttccaga tcccctctcc tctattctac tactaatgta gtgtatactg gctaagtctt
    29461 gaattccgtt ggatagacca gatacgaaat ctaattaaat tagcagttta gttgtgtaaa
    29521 gaccggaaga gcctttatat acatatactt aaatatactt aataataaga gtacttacta
    29581 tatatctata cagactcacg agaatttatg agcgttcaca ttcaatatta gactgaatgg
    29641 agaatataat taacttatat aaagataaaa acgggcaaaa agaacaggcc ttattattcc
    29701 tatatgttcc attcgtaaca ttccattaag gtgtcattgc ctattttact tgtgtttagt
    29761 ctttcccaat taaaagtcgt ataggaattt agtagaagtt attgggatta gttcatcaac
    29821 agtgttcggt cagagtccct ttttgactct gcgccgttga ttcgactatt attaatgagc
    29881 aataatggaa taattccttc atagagatag gggacataat tcacatggat atagtaagtc
    29941 tcgcttgggc tgctttaatg gtagtcttta ctttttccct ttcactcgta gtatggggaa
    30001 gaagtggact ctagaggtac tacgaattga ttgaggaatc aaaccatatc aattgttttc
    30061 tagatcgttc tgcaacatgt tttgaattat ttttaaaata tcttcattta ttaccttaca
    30121 ttggattcta gtggagtaat gtattttatt cataaaattc tttcaatcaa agagatattt
    30181 ccaggattcc catatttgta tctcgaaagc aaagggatac agattattgg aattttattc
    30241 caaccaaatt cgtcctaaat ttctatttca atgattcaat gaacgggctc ttcccataat
    30301 tttagtttta gatggatact aaaaaaggcc cgaccccccc ttttttgttt ccctctttac
    30361 tttacttttt cctgctcaaa aaaaaaaaag aaaattttaa agtgtataca cgatttctat
    30421 gagaaaaaat taggcatagt agttgtataa caagagagta tgcataataa gatcttgact
    30481 tgggagtcac atattgcgca cttaccgatt cttttattat tttttttttt cgaaattaca
    30541 ttttgacttt atcagggttt caagcattaa aaatttgtga ggtttattat tttattatac
    30601 ttattccctt ttaaaatacg aagaagtgac catagaactc ctgtcaatgg atcaatccag
    30661 tttttcttag gaatgctaga aaaaatatta cggctcttta atagatgccg ctaatgcttt
    30721 ttccttcgtt gattctttcg atagatcacg agactcagat tgcaaataaa aagaaatcta
    30781 taaattataa ctagaaagtt ataactagaa agtaagacaa gacagttttt taatattgat
    30841 caaaaaaaga tgtataaaaa aaagagaatt ggttctatgt aaattccata tattatatta
    30901 tcttgatatt tacattacat atatcaagat aatattgtag attgatcgac acgaagtccc
    30961 tgtctttatt ataaagtaca actttataca ctacactaaa aataatagat atggtaagaa
    31021 agaaatatat atatttcttt cttactatac tatagtatcg gatctgatag aatactgtcg
    31081 attctagtcc gttcatttca tttaagacac caaattggaa taattttccc ttttttattc
    31141 aatctttgat aagaactcag aagtcaagtt tcattcaaat tgattaatcc tttttatttt
    31201 gattttgact ttctgttttt acataaatga taagcagaaa agcagtagga actaggatga
    31261 acagtgcagt agcaataaat gcaagaatat ttacttccat aatctcatct tttttttact
    31321 tcacaataac tcgggattta atcccataga gatgataaat ctttcgcctg taaattcaat
    31381 gaatgaatta tctctcaatg atcttgaatc ggatcaatat catgaataac aatatctgag
    31441 ctatcaaata aattcgtcgt cgcgaattga atagtataac ataggaagat cttttatcca
    31501 tactgaatcc aaaataggat tcccgatcca atccaaaatc caaaattact tttgaataaa
    31561 agatcttttt taaacttcac attataaatt gaggttacac aaacaaaacc ggagtccgaa
    31621 ggggatactt tttaagttgg aaagtattat atcaggggaa ttctgttaaa ttcattttgt
    31681 attgtacaaa aaaggaattc catttttgta tgtgcgcttg ggaaacatag agtcctctat
    31741 tccatcgaaa aagcggattc attatctctt ggaatactga ctatcgtgct cccagcaatt
    31801 ataccaattt acatatgtct ttctactacc aaccagtact agttgaatta actaaaattc
    31861 ccctattttt ttgtttaatg agaatggcga aacgcaaagg gaaagaaaaa ataaccccct
    31921 cgggaatgaa atttttattc ctgttccctt gttgacagaa aagggaaaga tgattgatgt
    31981 acttattgaa tctgtcggga ctgacggggc tcgaacccgc agcttccgcc ttgacagggc
    32041 ggtgctctga ccaattgaac tacaatccca gggaaataaa aagaagggat ctagcagaaa
    32101 ttttgattct ttttattctt attcctacgt atcgggtatt tctgaaggac aggggggtta
    32161 taccatctcg ggttatattg gagaattgtt gggccgagct ggatttgaac cagcgtagac
    32221 atattgccaa cgaatttaca gtccgtcccc attaaccgct cgggcatcga cccagaccca
    32281 agaagagccc attgggggtt tattcgtaat acatgatata aaaaacttcc ctttgtagtg
    32341 tagtacccta cccccagggg aagtcgaatc cccgttgcct ccttgaaaga gagatgtcct
    32401 aaaccgctag acgatggggg catatttacc caacatccta catcgttact cattgtaaga
    32461 ataggttctt aatattgtca ataaagtcga cagattcaat aagtacatca atcatctttc
    32521 cgtttttcat catttaaaat gaaaatttca tacaaatttt tgattcataa ttcattttct
    32581 atattctata tgtatataca ataacgaatc aaattaataa tttataaaat gaatatgaaa
    32641 acagtattct attttattac taatataaat taataaaaat agaataatat taatataata
    32701 ttaataaggg catagaataa tattaattaa gggctatgat atatatagaa ataatacgga
    32761 aggtaggatt ctttcgggga gtggtgcgtc agaaaataaa aagacccctt ttctttttat
    32821 ttaaaggggg ctcccactac ggaaattaag aaacaaaaaa taagagaaga gggatcgaga
    32881 agttctcgaa aaatttttat attcctataa gaagttcgtt cggggacaag tagaatctat
    32941 tcatcacatt tttcgattaa atttcttgaa tctatatcta tgtcgaattg ataggtgtac
    33001 atgtatcaat caaacgaatt ttttttttga tcggttttga aacaattcat tgctagactt
    33061 gctagataaa tcaattttat tattattatt caataataag ccactagcca ctatgaaggt
    33121 actgcatgga cttatgtata tatacttaaa tatataatat atgtacatgg atccgtttta
    33181 tccatagagt tactaattca gtaattgaat caaaagggcc cttttaactc agcggtagag
    33241 taacgccatg gtaaggcgta agtcatcggt tcaaatccga taaggggctt tggctttttc
    33301 ataaaaatac agccgtagta ttcatatttg aagcaagaat tgagagattt taaatagaac
    33361 aaatagaaca aacaaagtaa aaagtaaccc gcggtataat aaaaaaatag gttatcatcc
    33421 tactaaatta gaatttttta gagtatagga gtttagtgaa taggtagaaa gttgaacata
    33481 taggagttta ttttttcagt aaattctaat tcagtaggat gataagtcgt ctctggaatc
    33541 accaaacttt ccttttttcc gttttgctaa tcaaatgcat tgtaaagatt ataaatcaac
    33601 aaaagaaaaa ttaagtggac ctgacccatt gaatcatgac tatatccgct attctggtat
    33661 taaaattcga tagagagaca aaatttgaac aagttaaccc ctttttcttt tttattttgg
    33721 ctccgcacta atttgtcgat atttccaatt aaatcttatt gttcctagat attccatagg
    33781 aagaactaga tattccatag gaagaaatgg ttatttcgtt cctccataga taaactttta
    33841 ttccaagtca caacataaga gcccttcttt gattacagac ttttatcttt atcaaggttc
    33901 atttctatct agataagatt tataataaga tttatctatt tagatgtata tctatcagat
    33961 cgcagcttaa tggaccaaac atttacatat tactgtatcc gatatttttg ttccgaccgc
    34021 gtcgtggaga atggatacgg gaaaaatact tttatttcca gtatccttct tttatttttt
    34081 ttttttcatt tttttcatat tgtattaaat ttaaagaaaa aaaataggaa attcaatcgt
    34141 tttataattc taacagaaaa agatagaaaa aattccaaat gcttttttct tgcttcgacc
    34201 cgtggaaaga tatactctgg agttttctat ttttcgtaag gtaaggggag atataacaaa
    34261 gaagacatga cactaaaagt aaaaaaaaaa aaaaaaaata aggatactgt agtagtttag
    34321 tctacataga aattataaga atttctaaag gtatttttta tcaatctgac gaacaggatc
    34381 taagaataaa ttgagttgat ggaataagaa agggggaggt ctgaggatca actggtagcg
    34441 agagagagga ttacttttta cttgaacagt tctttcaaaa aatgaatcta gcgggttgat
    34501 gagtcataaa aaggcaattc atggttcaga tgcttagtaa gaataaaaaa aagaaggaat
    34561 aatcaaaaaa agttcgtgta tttacctagg tgaatttatg ggacaataaa aaatttttat
    34621 cttcgaaacc cattgaaagg gggagtttac gataaatcaa atcatacaga aatgatcgaa
    34681 tcggtggaca ccccaaaaat gctatgaggt gttcggaaat ggtctaagta gttgaatagg
    34741 aggattacta tgactatagc ccttgggaaa tttaccaaag acgaaaaaga tttatttgat
    34801 attatggatg actggttacg gagggaccgt ttcgtttttg taggatggtc cggtctattg
    34861 ctctttcctt gtgcctattt cgctttagga ggctggttca caggtacaac ctttgtaact
    34921 tcatggtata cccatggatt ggccagttcc tatttggaag gctgcaattt cttaactgcc
    34981 gcagtttcga ctcctgctaa tagtttagca cattctttgt tgttactatg gggtcctgaa
    35041 gcacaagggg attttactcg ttggtgtcaa ttaggtggtc tgtggacttt tgttgccctc
    35101 catggtgctt tcggactaat aggcttcatg ttacgtcaat tcgaacttgc tcgatctgtt
    35161 caattgcgac cttataatgc aatcgcgttc tctggtccaa ttgctgtttt tgtttcggta
    35221 ttcctgattt atccactagg gcaatctggt tggttctttg cgcctagttt tggtgtagca
    35281 gctatatttc gattcatcct cttttttcaa ggatttcata attggacgtt aaacccattt
    35341 catatgatgg gagttgcggg ggtattgggc gctgctttgc tatgcgctat tcatggtgct
    35401 actgtagaaa atactttatt tgaagatggt gatggtgcaa atacattccg tgcttttaac
    35461 ccaactcaag ccgaagaaac ttattcaatg gtcaccgcga accgcttttg gtcccaaatc
    35521 tttggggttg ctttttccaa taaacgttgg ttacatttct ttatgttatt tgtaccagta
    35581 accggtttat ggatgagtgc tcttggagta gttggtctgg ctctgaacct ccgcgcctat
    35641 gacttcgttt ctcaggaaat tcgcgcggca gaagatcctg aatttgagac tttctacacc
    35701 aaaaatattc tcttaaacga aggtattcgt gcttggatgg cggctcaaga tcagcctcat
    35761 gaaaacctta tattccctga ggaggttcta ccccgtggaa acgctcttta atggaacttt
    35821 agctttatct ggtcgtgacc aagaaaccac cggtttcgct tggtgggccg ggaatgcccg
    35881 gcttatcaat ttatccggta aactactagg ggctcatgta gcccatgccg gattaatcgt
    35941 attctgggcc ggaggaatga acctatttga agtggctcat ttcgtaccag aaaagcctat
    36001 gtatgaacaa ggattaattt tacttcctca cctagctact ctaggttggg gagtaggtcc
    36061 tggtggggaa gttatagaca cttttccata ttttgtatct ggagtacttc atttaatttc
    36121 ctctgcagta ttgggctttg gtggtattta tcatgcactt ctaggacctg agacgcttga
    36181 agaatctttt ccattcttcg gttatgtatg gaaagataga aataaaatga ccacaatttt
    36241 aggtattcac ttaatcttgt taggtatagg tgcttttctt ctagtattca aggctcttta
    36301 ttttggtggt gtctatgata cctgggctcc gggaggggga gatgtaagaa aaattaccaa
    36361 cttgaccctt aacccaagta ttatatttgg ttatttacta aaatcgccct ttggagggga
    36421 aggatggatt gttagtgtag acgatttgga agatataatc ggaggacatg tatggttagg
    36481 ttccatttgt atacttggtg gaatctggca tatcttaacc aaacctttcg catgggctcg
    36541 acgcgcactt gtatggtctg gagaagctta cttatcttat agtttagcgg ctttatccgt
    36601 atttggtttc attgcttgtt gttttgtctg gttcaataat accgcctatc ctagcgagtt
    36661 ttacggaccc actggaccag aagcttccca agctcaagca tttacttttc tagttagaga
    36721 ccaacgtctg ggggctaacg tgggctccgc tcaaggacct actggtttag gtaaatattt
    36781 aatgcgttct cccaccggag aagtcatttt tggaggagaa actatgcgtt tttgggatct
    36841 acgtgcccct tggttagaac ctctaagggg tccaaatggg ttggacttga gtaggctgaa
    36901 aaaagacata caaccttggc aagaacggcg ctctgcagaa tatatgactc atgccccttt
    36961 aggttcttta aattccgtgg gtggtgtagc taccgagatc aatgcagtca attatgtctc
    37021 tcctagaagt tggttagcta cttctcattt tgttctagga ttcttcttgt tcgtaggtca
    37081 tttgtggcac gcgggaaggg ctcgtgcagc tgcagcgggg tttgaaaaag gaattgatcg
    37141 tgattttgaa cctgttcttt ccatgacccc tcttaattga ttacttaata gatttattga
    37201 gacaggagat ccaatacttg aagtataaat gacttttatt ctatcataca tattggaata
    37261 aggtcatact ttaaacaaag tcattttttt aactcattta tatctaatct ttttttctgg
    37321 cttggctagg tgggatagcc gagccactac tctttcgtta tgaccctgtc ccggcaaaac
    37381 caataaacaa aaaatatatt caacgagcaa aaaggagaga gagggattcg aaccctcgat
    37441 agttctttgt tcaagactat gccggttttc aagaccggag ctatcaacca ctcagccatc
    37501 tctccgaaag atggttttat tttattcctc tgaatagaac atggctatat aagtggatat
    37561 aacactacta tctgtagaaa gatctcgggt gtgaatcccc cggtcaatat atctatccta
    37621 tatataggaa gatatagtaa gtatgatcca gcatgcccat ttttgtttgt gaaaaaaatt
    37681 taattatccc cccacttcgt gtacgaatta aatggtattt attaataaaa gggggtagta
    37741 ataagtcata taaaataaat atatttatgt tataatccct ctatgatgta tgatgtattt
    37801 tagtacaatt tttttaggga ttaaatggta tagttcattt gttgatagct tggaggatta
    37861 aaagcatgac tcttgctttc caattggctg tttttgcatt aattgctact tcatcaatct
    37921 tattaattgg cgtacctgtt gtatttgctt ctcctgatgg ttggtcaagt aacaaaaatg
    37981 ttttattttc tggtacatca ttatggattg gattagtctt tctggtgggt atccttaatt
    38041 ctctcatctc ttgaacctat tcgtttcaga tccaaaattg aaacgacccc cccccgaatt
    38101 cttcgcggtt gtgagataca ataaaattca atataagtcc ccaaaataaa atgcaaataa
    38161 agaaaacaaa aaaaaaatta gagggggggt cacacttttt gttcttgagt ttgaatgaaa
    38221 aaaaattaaa attaataaac taattgaact caccctgaaa agagtctgta gtctggcact
    38281 gcacaaacag gatccaagtg tatatatgat atatgtgtgg acatgttgtg tataaagaac
    38341 gaaaaatgcg gatatggtcg aatggtaaaa tttctctttg ccaaggagaa gacgcgggtt
    38401 cgattcccgc tatccgccta agatggagta taaatttttc atatgataaa aatataaaga
    38461 aaggattcgc tatagagttg gccataatag tgtagtgatg ctatccaccc cttcttttcc
    38521 tcccaccccc caaaaaaaaa aggtgttaat gaattactag ttaacagagc caaacctaaa
    38581 aaagggttga caaaaaaaga tattgcggag acgggatttg aacccgtgac ctcaaggtta
    38641 tgagccttgc gagctaccaa actgctctac cccgcgctga agagaagaat tgaacactaa
    38701 tagacaaaca agagttgaat gggcccccta ccctatctgt acaaatagaa tagcccattt
    38761 atacagaaag gtaaaggggc tttatatgat catcgatcgt agaaatgaaa tgaggaaatt
    38821 ttttatttta ttttaaccct taccaactgg atcttgtcgc ccctggcaat aaacatgcgt
    38881 gaaccatttc acgaagtatc tgtccagata gtccaaagtc tcgatagtta gctctcggcc
    38941 ttccggtcga aaaacaacgt cgatggaggc gtgtaggtgc actattacgc ggcggagatt
    39001 gtaactttcc ataaatttcc catttgtcgc ttaaggacag aacttgcctt atttcttttt
    39061 ttgaggatcg acgaatcgaa tgatatttct gttccaattt ttgcctctta ttctccctct
    39121 gaatcaaacc ttttcttgcc ataatggttc agttcctatt agtctccata atacaagtcg
    39181 aatcctagat gtagaaatat aagaaggcaa gaccccttct ccatcgaaag aaatgagatt
    39241 atcgcaaata taagacatta aaaaaattaa ccaaatttgc ccgatgtaga ggcaatcaag
    39301 aaagccgcat aagtgaatat ataacctacg gaaaagtggg ctaagccaac caatcgtgct
    39361 tgcacaatgg aaagggccac cggtttatct ctccaacgaa tcaaattcgc caaaggtgtg
    39421 cgttcgtgag cccatgctaa agtttcaatc aattcttgcc aatagccacg ccaggaaatt
    39481 aagaacatga atccagtagc ccaaacgaga tgtccaaata agaacatcca cgcccagacc
    39541 gataaactat tcataccaaa agggttatat ccattgataa gttgtgaaga gtttaaccac
    39601 aaataatctc ttaaccagcc catcaaataa gtggaagatt cattaaactg cgaaacgtta
    39661 ccctgccata atgtgatatg tttccaatgc caataaaaag taacccatcc gatagtattt
    39721 aacatccaaa aaactgccaa ataaaatgcg tcccaagccg aaatatcaca agtaccgccc
    39781 cgtcccgggc cgtcacacgg aaaactataa ccgaaatctt ttttatccgg cattaatttg
    39841 gaaccacgtg catctaaagc accctttact aagatcaatg tagttgtatg taaacccaga
    39901 gcaatagcat gatgaactaa aaagtctccg gggccgattg ttaagaatag tgaattacta
    39961 gtctcattaa cagcatttaa ccaaccgggc aaccatatgc ttcgacccgc attgaatgcc
    40021 gggccgtttg ttgaagataa aagtacatca aaaccatatg aagttttacc atgagcggat
    40081 tgtatccatt gagcaaatat aggttcgatc aagatttgtt tctccggagt accaaaggca
    40141 agcataacat cattatgaac ataaagtccc aaggtatgga accccagaaa gaggctagcc
    40201 caacttaaat gagatatgat agcttcttta tggtctaaca ttcttgctaa tacattatcc
    40261 tcgttctgtt ccggactgta atctctaata aaaaatatag ctccatgagc aaaagcccct
    40321 gtcatgatga atcctgcgat gtattggtga tgagtatata acgcagcttg agtagtaaag
    40381 tcttgtgcta tgaatgcata agcaggtaaa gagtacatgt gttgagctac caaggaagta
    40441 ataaccccta aagaggctag agcaagacct aattgaaaat gaagggaatt attgattgtg
    40501 tcataaagac ccttatgccc acgtcccaat cgtccccccg gaggaatatg tgcatctaaa
    40561 agatctttca tactgtgtcc aataccgaag ttagttctat acatatgacc ggcaacgaga
    40621 aaaataaatg caatagctaa atgatgatga gccatatcag tcagccataa actttgcgtt
    40681 tgtggatgaa atcccccgag aagggttaga atggcagttc ctgctccttg ggaggtacca
    40741 aataaatgac tacttgagtc ggggttttga gcataaagat tccactggcc tgtaaaaagc
    40801 gggcccaacc cttgggggtg tggtaataca tctaagaaat tattccatcg aacgtactcc
    40861 cctctggatg caggaatagc cacatgtact aaatgccctg tccaagccaa ggaacttacg
    40921 ccgaagagtc ctgacaaatg atgattgaga cgagattcgg catttttgaa ccacgaaacg
    40981 ctcggtttcc atttcggttg taggtgtaac caacctgcta ttaacgatat ggcagaaaga
    41041 aataatagaa aaagagctcc agtataaaga tcttcattag tgcgtaaacc aattgtatac
    41101 caccactgat aaacaccaga ataagcgata ttcactgggc cgagagcacc ccctcgagta
    41161 aaagcttcta cagccggttg accaaaatga ggatcccaaa ttgcatgagc aataggtctt
    41221 acatgtaaag ggtcctgtac ccaggactca aaatttcctt gccaagctac atgaaacaga
    41281 tttccggaag tccacagaaa aattattgct aattgcccga agtgagaagc aaaaatattc
    41341 tgataaagac gttcctcagt aatatcatca tgactctcga agtcatgtgc ggtagcaata
    41401 ccaaaccaaa tacgacgagt agtggggtcc tgagctaagc cttggctaaa ccttggaaat
    41461 cttaatgcca taatgccttt caaatcctcc tagccattat cctactgcaa taattcttgc
    41521 taagaagaac gcccatgttg tggcaattcc acccagaagg taatgggtta ctcctacagc
    41581 acgtccttgt acaatgctta aggctctcgg ctgagtagca ggagcaactt ttaatttatt
    41641 atgagcccaa acgatggatt caataagttc ttgccaataa ccacgtccac tgaatagaaa
    41701 cattaaacta aaggcccata caaaatgggc acctaggaag aaaagcccat atgcagataa
    41761 tgaagaacca taagattgaa ttacttggga tgcctgtgcc cataagaaat cgcggagcca
    41821 cccattaata gtaatggaac tctgcgcaaa gtttcctccc gtgatatgag ttactacccc
    41881 ttgatcactt atactgcccc aaacatctga ctgcattttc caactgaaat ggaatataac
    41941 caccgaaatt gcattataca tccagaatag ccctaagaag acatgatccc aagctgagac
    42001 ttgacacgtc ccccctctgc caggcccatc acaaggaaaa cgaaaaccaa gatttgcttt
    42061 atccggtatc aaacgggagc tacgagcaaa tagaacaccc ttcagaagta ttaataccgt
    42121 cacatgaatc gtaaatgcat gaatgtgatg taccaaaaaa tctgcagttc ctaatggaat
    42181 aggcaacaaa gccactttac cacccactgc tactaaatca ccgccccccc aagttaaact
    42241 ggtgcttgtt gttgcacccg gagccgttgc actgggtgct aaagcatggg tgttttgtat
    42301 ccattgagca aagacaggtt gtaattggat agcggtatcc gaaaacatat cttgaggacg
    42361 ccccaaagcg ctcatggtat cattatgaat atacaaacca aaactgtgaa agcctagaaa
    42421 tatacatgcc cagttgagat gtgatataat tgcatcgcga tgcctaagga cacgatctaa
    42481 tagatcattg tatcgagtag taggatcata gtctcttacc ataaaaatgg ctgcatgcgc
    42541 agcagcgcca actatgagaa atccaccaat ccacatgtga tgtgtgaaca atgacagttg
    42601 tgtaccatag tcagtagcta gatacggata agggggcata gaatacatat ggtgagctac
    42661 aataatggtt aaagagccta acatagctag gttaagagat aattgagcat gccatgatgt
    42721 tgttaggatc tcatataggc ctttatggcc ctgacccgta aatggacctt tatgagcttc
    42781 taaaatatct tttaggccat gaccaatgcc ccagttggtc ttatacatat gacctgctat
    42841 caggaaaaga attgcaatag ctaaatgatg gtgtgcgata tcggtcagcc atagaccccc
    42901 agttactgga tctaatcctc cacgaaaagt aagaaagtct gaatattttg accaattcaa
    42961 ggtgaaaaag ggagttgctc cctcagcaaa actgggataa agttgagcca aaagatcccg
    43021 attcaagata aattcatgag gaagtggtat ctctttagga tctactccag cgtttagaaa
    43081 ttggttaatc ggtaaagata catgtacttg atgccccgcc caagagagag accccagtcc
    43141 tagtagcccc gctaaatggt gattcaacat agattctaca tcttgaaacc aagccaattt
    43201 tggagcagct ttatgataat gaaaccaacc agcaaaaagc attaacgctg caaagatcaa
    43261 tgcaccaatt gcggtacaat agagttgcaa ttcactagtt attccagatg ctcgccaaag
    43321 ctgaaaaaaa ccagaggtta tttgtattcc tcggaagccc ccacccacat caccattcaa
    43381 tatttcttgg cccactattg gccaaaccac ctgggcactt ggcccaatgt gagtcggatc
    43441 acttagccat gcttcataat tagaaaaacg agcaccatgg aaatacatac cactcagcca
    43501 aagaaagatg atggagagtt gcccgaaatg ggcactaaag acttttcgag agatctcctc
    43561 caaatcactg gtatggctat cgaaatcgtg agcatcagca tgtaggttcc agatccaagt
    43621 ggtagtgtca gggcctttag ctagtgttct tgagaaatga cccggcctgg cccattcctc
    43681 gaaagaagtt tttatgtgat ccctatctac caaaattttt acttctggtt ccggcgaacg
    43741 aataatcatt gagtcctcct ctttccggac aacacataca aagagacctg ccaacagtca
    43801 aaaaatgagt gaatctttaa gagatattta tataatgagt ttgtttctct tctatttttc
    43861 tatctcccat ttatttattt tcgtcagtta ttcactagag ctattatgat ctgtaagtcg
    43921 atccggggca agtgttcgga tctattatga cataggcatg aggcgctcaa cggacctttt
    43981 taatattata aaactcttta tgggctttgg attaatgcaa aaacatcttt ttgtgtaacc
    44041 tacggtatat tcatatctca attataagtt cttagatgga gctgcttcat gttttacata
    44101 taacattttt aatctattcc aaatcacccg agcagctatt atccattact aatagatatc
    44161 ctgagatatc tatttagtga ttcgagggtc tcttttatta gtttttaaaa gaaagacaag
    44221 agcgaagtct cttttgtact ctatctgtgt atcctttatc cctacgaaat acccagacga
    44281 aatagaacgc ttagagggga tataatgaaa ttcttcaatt ggttcttgcc agaggaatgg
    44341 tcctttttat tatttgactg atggggccaa caaacaatta attataacaa aaaaaaaaaa
    44401 tagatatata taactcctaa ataaaaaaaa aaaagaacaa ggtgtcttct tttattcgaa
    44461 acgcctcgtg atcttcaacc aattctgcgc ttcaatataa ttaccaggag taagcgctat
    44521 agcttgtttc caatactcag cggcctgatc gaaccaagcc tccgcaattt cagaatctcc
    44581 ctgtcgaatg gcttgttctc cccggtcgga ataggcgagt caattccttc ccttagaacc
    44641 gtacttgaga gtttcctacc tcatacggct cagcagtcaa ttcttttggt atccgatttc
    44701 atttaatcta ccatatgtaa caaaacgaga tttctcatag atctatctgg ttttgggggg
    44761 ttaaccaaaa gaggttaatg gcatgagttt taaactaaaa tcttaaattt gtattaagaa
    44821 tcaattttag ttttatcttt tctcccacct tccgaagaat aaagtaaagc acaggcattt
    44881 atccctatcg ttaggatttt ctgaaaggta actatctcgg tttcatattt aaataaattt
    44941 agattagata tatattatat aatatagaat ttttgaaaaa gactttcatt cataagaaaa
    45001 aagacttact atctttggga tctgatccta caccgctgct caatacctta gtggatcaac
    45061 tctattacat aagtggattc ctaatgctta tctcatatca tggcattaat aagcagttat
    45121 tattatctcg gcccaaaacc ttgctaattg atctttacga tgcttgctct atcaattaga
    45181 tcctttatcc atagaataaa acagctaggc atatttcttt cttcactttt aatttaaact
    45241 tctatgaagt ttctttcttt gctacagctg ataaaaatcg ttgttttaga cgattcatat
    45301 gtagaaagcc cgttttgttt ctagtattta ctagcggatt taatccttct ttcctttttt
    45361 ctttctatag tggagatagt cgcacgtaat gacagatcac agccatatta ttaaaagctt
    45421 gtggtaagaa cggatttcgt tctagcgctc ggaaataata ttccagagct ttcgtatgtt
    45481 ctccgttact tgtgtggata agtcctatgt tatagagtat ataacttcga tcatagggat
    45541 caatttctag tcgcatagct tcataataat tctgtaaagc ttccgcataa tttccttcgg
    45601 attgagccga catccgttac ggtcgtcatt caattcaaag aatctccgtt ccagaaccgt
    45661 acatgagatt ttcatctcat acggctcctc ttttatgtgc ataatgaaaa taaaacaggg
    45721 gaaaaaggat gaaaatatta tcattatgaa ctgagcaggg ctagtgtttt tacaagaaat
    45781 ctctagccaa ccttactgca agagatcttt tcttaagatc aaacgtgttg atactagata
    45841 gaaatgataa ctccaacaat ttatttgttc taaacgcctt ataatttcca ggaattagtc
    45901 acttcaacag ccttcgatgg ttatacaggt atccaaaata caaacgagat ggatgtttgt
    45961 tgtcccgacc attcttgtta gttccgatcc ttatcaggat cgggataatt tataacaaag
    46021 ttttcgtgtt gttgattcct agatgtagtg cttcttcccc tatgtgacct attggtactg
    46081 gtggagtagg attgacctgt aaatacagaa cctataggtg tagcctttcg ctcaatacta
    46141 gagtcgacaa ttaaaccgta gcatccgagg ttgcattaat ggaggataca cgacagaagg
    46201 aattgttcta tttccaaact ttaccttcaa caagcgtaga tttttttttt caaaattttt
    46261 atttctatcc cgatcccaaa tcatgtgtct ttttcctaag attgagagca ataaaaaaga
    46321 atcaaatcgc accatctctg taataggtaa atgcctcttt ttctcctgaa gttgtcggaa
    46381 ttattcgtaa taagatattg gctataattg aaaaggtctt atcaataaaa tttccattta
    46441 tccgcgatct aggcataggt agcaatccat tctataatta ttctcattac ctctagtggt
    46501 aaaccgatcc cacaaagaaa agaattgtac agtacgaaat aacataaaaa cagattcatt
    46561 aataaaaaag atatgggccc tgtatttata tttattcaaa ttgttccttt ttgacaggaa
    46621 taaaaaaaaa aaaaaacaaa gaaataaata ttggagtacg cttcgatttc atcctaatgt
    46681 aaatggagta gtataccaac aaaagaaagt attcaatttc attgaagtta cagatgagaa
    46741 taacgaaaaa tttttttatt gaattctcat ccaaagaaga aaaaaagatc gaataaccat
    46801 tctatgatga aaaaacccgc ccgttttatt ttgtatgcat aggaggtata cactatataa
    46861 tcaactatat atattctgaa tactggactg gaaaggaatt tgagaattct taagatataa
    46921 gatatgtaat tatagtctaa atagaatcgt gatctaaaga gatccattaa cctaagtgca
    46981 aaaatagacc catcaatcag ctgattcgtt ataatttagt gattgccttc ggtaccggta
    47041 taaaataaca gaaaaagagg cgaaggctgg ttttgcaaac atgaatagaa tgtttctaac
    47101 agttttcata ttttatttca tattttatat ttatccgcct aacctcaaaa gaaagatctt
    47161 tctttgactt tgatgaaaat ttatctattt tttatagtta taattagaat taattggtcg
    47221 ttcctatcca ataatctact agtaccggct cgctattcac tcggtttttg ggtcataatc
    47281 attatgtagg agagatggcc gagtggttga aggcgtagca ttggaactgc tatgtaggct
    47341 tttgtttacc gagggttcga atccctctct ttccgtacct tcatctaatt cactgatctt
    47401 actaaccaaa agagtaaaat atataaaatt atattccaac acaaaacagt tagacctttc
    47461 tttgatatat attttattac taattactgt gtcacggaaa atactgaaag gaaaagagta
    47521 gacaaggaat gaaaacctcc ctcccgttct atgataccta aatcggagaa aaatccggat
    47581 caaactatta tttatcttaa ccttaggtta atttacttcg acgaaaggta tcaaaattgt
    47641 ccgaaccctt gtgatttttt attttctttt cgttaggttt aggtttggcg cgaataatat
    47701 tctacgacta gcaattcatt tattttcaaa ccgacccatt tactatctat tatttgattg
    47761 actaatcctt tatattggaa tggttgaaga gtcaaatgtt ttggcatttc gtcctgagag
    47821 gatgaatcga aagaattttg aatcagagct ctagagtttt gttcatccct cgccgtaata
    47881 atatctcggg gtttgcagcg ataacttggt atatctacta tacgaccatt gactaaaata
    47941 tgtctatggt taaccaattg acgggctcca ggaatagtcg gagccatacc caatcgaaaa
    48001 aggatgttat ccaagcgcat ttcaagtaat tggagtaaaa cctgacctgt tgaccccttg
    48061 gctttgccgg cgatacgaac gtatttaagt aattgtcgtt ctgtaagacc ataatgaaaa
    48121 cgcaactttt gtttttcttc tagacgaata cgatattgag attttttacc ggaacgtgat
    48181 tggtttctaa gatcacttcc ggctctaggc cttttattag ttagtcccgg taaagctccc
    48241 aggcggcgta tttttttgaa acgaggtccc cggtaacgcg acataaagac tccttattct
    48301 tatttatatt gaattcttat tgatgaaatt taattttaca gaataaacct aaactaaaac
    48361 tgaactaaat gataaatgaa gcgaagttta cggaagtagt gtacttgtac tctaaaggat
    48421 aattagatga ataaatatcc agacctttct attctatata tattctatat aaagattata
    48481 tatagataaa aaatatattt ttcaatatta tttgatttcg gatttcaaaa gggcattctc
    48541 aatcatgtaa aaactcgaag aaaataaata gagaaaagcc ggctatcgga atcgaaccga
    48601 tgaccatcgc attacaaatg cgatgctcta acctctgagc taagcaggct cacataagat
    48661 aaattatacc tgcataggga ttcaataaac tattgttagc tattaattaa tatacttata
    48721 tttgcattct tggcgattcc tattagctag tcataatgaa tatgactatc gaaaaaatca
    48781 tatcatcata tatatttttt ttatttctaa atggaatgat ttgttttaaa taattagaaa
    48841 ttattgcgct ttgattcgta aagatggaag ctcagacgaa aaaaagaatc gaccgttcaa
    48901 gtattccaaa ttgcatggga aaaacgagca gaagagagac atatatacgt ggtatatctc
    48961 catctatatt gaattgcaga tacagaaatg atagaatcgt ttctgattgg accaaatgcg
    49021 gatgcgggtt tcctatagaa gatgaaagaa gatagccaag aaatcaaaga ggagaaaaac
    49081 tttttcgaga tagtaatcag tatttaatga attcaacggt tccagcagaa atgaaataaa
    49141 aaagagaacg acatctcaat aaaaatgaga tcctaatctc aaaacaaaaa ggggatatgg
    49201 cgaaattggt agacgctgcg gacttaattg gattgagcct tggtatggaa acctactaag
    49261 tgagaacttt caaattcaga gaaaccccgg aattaataaa aatgggcaat cctgagccaa
    49321 atcctatttt acaaaaacaa acaaaggccc agaaggtgaa aaaaggatag gtgcagagac
    49381 tcaatggaag ctgttctaac aaatggaatt gactgtgttg cattggtaga ggaatccttc
    49441 cattgaaact tacgaaaata tgaaggatat acgtatgtat atacatacgt atacgtactg
    49501 aaatactcta tcaaatgatt aatgacgacc ttaatctgta tttttctatg aaaaagggaa
    49561 aaattgttgt gaatcgattc catattgaag aaagaatcga atattcattg atcaaagaat
    49621 tcaccacaca gtctgatagt tcttttgcag aactaattaa tcggacgaga ataaagatag
    49681 agtcccattc tacatgtcaa taccggcaac aatgaaattt atagtaagag gaaaatccgt
    49741 tgactttaaa aatcgtgagg gttcaagtcc ctctatcccc aaaaagccca tttgactcct
    49801 taactattaa ctatttatct tatctttttt ttcgttagta gttcaaattc gttatctttc
    49861 ttattcaccc tactctttta caaaccgatc cgagagaaag atttgtctct tatgacaagt
    49921 cttgtgatat atgatacatg tacaaatgac cgtctttgac caaagactcc ccatttgaac
    49981 gagtcatggt cgatatcatt attcatactg aagctgacaa agtcttcctt ttttgaagat
    50041 ccaagaaatt ctagcacctg gataagactt tgtaataccc tttgaattga catagaccta
    50101 agttatctag taaaatgagg atgcggtatc gggaatggga atggtcggga tagctcagct
    50161 ggtagagcag aggactgaaa atcctcgtgt caccagttca aatctggttc ctggcacatg
    50221 attaattttt atgagtctct ttttatacaa tctacaaatt acttaatatt taatataaat
    50281 atttaatata aatcgacata tatattcatt tagagtttag atcatattac atacgtttgt
    50341 ttgtttgttt atccgcctcg gtatttagag aaatacccca tctattttat agatgggtaa
    50401 agagtttttt atacaaagta caaagtatgt aacaaaaaga aattatattt tctattcttt
    50461 ttttatctct ggttcaaaaa taaagttaat acctcatacg catatacata ttagaaaggt
    50521 taaattagtt gttagcctat ccataataca aacgagactt caattactct gtttaatcta
    50581 gaacagaacc ttgaatctct ggaattgtat aagtgactaa aagtttctta tttttcaatg
    50641 agcatcttgt atttcataaa aattggggac aatataatcc ttacgtaaag gccatcctat
    50701 ccaactttca ggcattaaga tgcgtttcaa acgcggatga ttatcataag atattcccaa
    50761 catatcaaaa gactcccgtt cttgaaaatc cacacttttc caaacccaga aaacagacgg
    50821 aattctagga ttcttcctag gggaaaatac ttttatgcat acttcttctg gttgatccac
    50881 gccagactct attctcgtca gatgatacac actagctaac agtccacctg gtgctacatc
    50941 ataagcacat tgggagcgta gataattgta accatatata tataaaatga cagcaatgga
    51001 atgccaatcc tcgggtttta tttgtaaagt ttctattcct tggtaatcaa aacccaaaga
    51061 tctatgaatt agtccatgct tgactaacca agcagacaaa cgaccctgca tcttttttat
    51121 ctctcccgca ttgttttgtt atttgtattt gtataagtat tttgcattga cgatgagatt
    51181 tttgcggatt gacccactac ttgtttttct gtacaaagga atcctgtcta attcactaat
    51241 tcgtgggaag agactgaact tttgtatttg aaaaatgttt cgggagggat ctctgaagta
    51301 gatggcggtt gataaaggaa ctcccgatcg taatttccag tatgaatact acgcccaacc
    51361 ttaaacttgt gattggttgt aaaacaccga ttctctcgtt gagacttaat tctatcttca
    51421 tagatttctc gagatatttt cttacgaagt tttgttatag catctataac tgcttccggt
    51481 tttggtggac aacctggtaa atagacatct acaggaatta acttatcaac tccccgaaca
    51541 gtactataag aatcagtact gaacatcccc cctgaaattg tacatgctcc catagcaata
    51601 acatattttg gttcaggcat ttgctcatat aatctcacca gagagggagc cattttcatt
    51661 gttactgttc cggctgttaa aatcaggtcc gcttgtctag gacttgatct tgggactagt
    51721 ccataacgat caaagtcgaa tcgtgagcct attagtgaag caaattcaat gaagcaacaa
    51781 ctggtaccat agagaagcgg ccataaacta gaaagtcttg accaatttga aagatcattt
    51841 gatgtagttg aaataactga attttgggtt gttcgatcaa gtaagggaaa ctcgatggaa
    51901 ttcataactg tctcaatatt tttttctttt tattgtctta atgtttagaa gctaagacca
    51961 ttccaatgct ccctttcgcc atgcataaac taaaccaaca attaagataa gcacgaaaat
    52021 taaagcttct acaaatacag atacacctaa tacatcgaaa ctcattgccc atggataaag
    52081 aaaaaccgtt tcaacatcaa aaacaacaaa aactagagca aacatataat aacggattcg
    52141 aaattgtaac caagcgctgc ccattggttc tatacccgat tcataactag aaagtttctc
    52201 aggccctttg ttaatcgggg ctaaaactcc ggaaacgaaa aatgccaaaa taggaataag
    52261 acttgatatt attagaaatg cccaaaaaag atcatattcg taaagcagaa acatagacac
    52321 actcctatga acgtgaaaaa tataccggat tagtcaactc tcgacttgaa attctcaagt
    52381 cattcacaac tgtttagtca aaaatacgaa ttttttttat cgaactttat attctagttt
    52441 ccgttgttta ctgcaggaca tgtctccttt caatattcat cgactgaaat cctatttaca
    52501 ttacacgtat ttcaatttga gttagttata gttagtataa ctaactattg ttattataca
    52561 aattctctcg ttttcatctt acctaggatt ctctcgaact ctcgaaagaa aaggaattta
    52621 ttatatatat atttcatata aatgaatata ttctaattat tataaattga aatccatttt
    52681 gagtatcttt atatatttct attcttgtat gaatagagga gggttttcct cttttcttag
    52741 agagttcgaa tagaacaagt agtcagatgt aagataattt ctagaaattt ccatctcatc
    52801 tcaaggttta gaatggatcg gtgttggtat attccttttc ttaatatcca ggctgaggag
    52861 tttctattga ttgaatacta cccccctttt gtgatgtggt ttgctaggtt tcgggaaggt
    52921 atacaaagac aaaagcctag ttgacgtttt tgacaatgtt tacaatgaaa cttaccaaat
    52981 atagttgttt ttaaaacttt agcttgtaca caaagaaagc aggtcattcc tagactagag
    53041 ggagagtatc actaactttc tgattgtgga tagaaaagga ggaaaattaa tatggaattc
    53101 aactccgaag attcatgaag caaataagtt tgtttagcca cacgattgga taaatataca
    53161 ttgagcccat taaaatgaat tgaaatgtgt ttttgctttc atttttatgt tcggctttaa
    53221 aagatactcg tgaccgggct tatagaaaga atttaggaat actttttttt atgaaaaaac
    53281 tggtcggtta caagcaacaa actagaatgg gtaaattaaa attatacaat tttttttttt
    53341 ccttttttag ggctctaggg ctatacggac tcgaaccgta gactttctcg gtaaaacata
    53401 tcaaactttt tattatcaaa atgatctgaa ctgtttcaaa gacccaacat gcaatttttt
    53461 gtgcattggg ctctttcatt aactgataga aatatcagtt agtccgccat attttttttt
    53521 gatagaaaaa taggagatgg ctccatgtgc tctgagtcat tattttaatt ctgatccagg
    53581 aacactacca aagtgtttca aagggggtat cttgacgtag gtctgcctct ggcctagatt
    53641 aacctaagtt agatgaagtc tctatcgctc tgcttaaaaa tgaaatatga aacttcatac
    53701 accttaaagt tcatagggcg aaaagatctt tttttgaggt ccttgtactc attatgccta
    53761 gcattgaata gacatttacc ttatcaatat ctcaaatcaa cgatgggtcc tgtttggcac
    53821 ctaaaaggga caagactgaa ccccttgtca ggctattgtt ctgttccctc aaagttatgg
    53881 agtaagacat cgatttctca ataagataaa ttcttttgat tgcatgatgg acccccctga
    53941 aaaacattgg cgcgcgtgta aacgaggtgc tctacctaac tgagctatag cccttagtgc
    54001 ttgtaatacc tattttatta tgtagataat ttcttgtcaa gatgaatatt ccacgatcca
    54061 agatcatagt tctttgatct gtttgcgcgt tattgcttat aagcaatatt ctatttataa
    54121 tccatcgatg ggatgggtcc catttggttt tctttgtgat gataaacggc ctacttaact
    54181 cagtggttag agtattgctt tcatacggcg ggagtcattg gttcaaatcc aatagtaggt
    54241 agaacttatt agatcccacc gactctggtc tctaataagt ttttatatcc atctgctttt
    54301 attgatattt attttgtatc ttttctattt cttttttttt gttgtatcaa aatagaatta
    54361 cgcccgattt aattttgtcg agtgaataca atcaaatcaa ataaaaaata gaccaaacct
    54421 cttttgatta ttcggacaca ccaactagtt ccgaaatctc attgatcgtc tcgactcgtg
    54481 tcctagctcg tcggagagct agatttgcct caattttttg tctctttcct tcagcttttc
    54541 ttaaattagc ttctgctatt tcaagagttt gccgggcttc ttgtgaatcg atgtcactac
    54601 ctttctccgc atcatttact aaaacagtga tctcattatt acctattcta gcaaaacctc
    54661 ccatcaaagc catcgttaac cattggccgt caagacgtat tttcaaaata cctatatcga
    54721 cggctgtagc aacagaggcg tgatttggta atacgccaat ttgaccacta ttagtagata
    54781 aaatgatttc gttcactttt gaattccaaa cggttcgatt aggggtcagt acacaaagat
    54841 ttaaggtcat ttattcgaat tgctctccat ttctaagttc atagccttcg cggtagcttc
    54901 atcgatgtta cctaccaaat aaaaggcctg ttcaggaaga ctgtctaatt ctccggaaag
    54961 gatcaaccga aaccctctaa ttgtttctgc taaaccaaca tattttcctg gagaaccagt
    55021 aaaaacttct gctacgaaaa agggttgtga taagaaacgc tcaatttttc gcgctcttgc
    55081 tacggttaag cgatcctctt cggataattc gtccaacccc aggatagcta taatgtcctg
    55141 aagttctttg taacgttgta aagtttgctt aactctttgg gcagtttcat aatggtcctc
    55201 accaacaatc cggggttgta gcatagttga cgttgaatct aaaggatcta ctgctggata
    55261 gatacctttg gcggctaatc ctcttgatag tacagtagta gcatccaaat gtgcaaatgt
    55321 cgtagcagga gcagggtcgg tcaaatcgtc tgcaggtaca taaactgctt gaatagaagt
    55381 tatggacccc tctttggtcg aagtaattct ttcctgtaac gtacccattt cggtactaag
    55441 ggtaggttga taacccacag cggaaggcat tctacccaat aaggcggata cttcagatcc
    55501 tgcttggacg aaacggaaaa tattgtcgat aaatagaagt acgtcttgtt cattaacatc
    55561 tcgaaaatat tcagccatag tgagggcagt caaaccaact ctcatacgag ctcccggcgg
    55621 ttcattcatc tgaccgtaaa ctagagccac tttcgattct gaaatatttt cttcattaat
    55681 caccccggat tctttcattt ccatgtaaag atcatttcct tcacgagtac gttcacctac
    55741 tccgccaaat acagatacac ccccatgagc cttggcaata ttgttaatca attccataat
    55801 gaggactgtt ttacccactc cagccccccc gaatagtcca atttttcctc cacgacgata
    55861 aggggctaaa agatctacta ctttaattcc ggtttcaaaa atagataatt ttgtatctaa
    55921 ctgtataaac gcgggcgcag atctatgaat aggagatgtt gtgcgagtat ctacaggccc
    55981 taaattatca acgggctctc cgagtacgtt gaaaattcgt ccaagagtcg ttccaccaac
    56041 cggaacactt agaggagctc ccgtatcaat cacttccatt cctctcgtta gaccatctgt
    56101 agcactcata gccacagccc taactcgatt gtttcctagt aattgctgta cctcacaagt
    56161 cacattaatt tgttgaccag cagtatctcg acccttaact accagagcgt tataaatatt
    56221 aggcatcttg cccggtggaa aagctacatc tagtaccgga ccaatgattt gggtgatatt
    56281 cccgaggttt tttttttcaa gcgtggaagc ccccgaacta gaattagtag gatttatttt
    56341 cataataata ataaataaag tcaaataggt cgaaattttt ttttgcgaaa atgatcgaat
    56401 tcaaaaaata atgtccaata acaagtttat cggttaattc aataagattc aataagaaat
    56461 gggagttagc acgcgatttc gttggtaccc tccaaccgaa ttcaattcaa ttgtttactt
    56521 attcaatgag tgaattttca agctcaacct gcccgtttta aaaatatcaa gtataagaat
    56581 cttgagaaag tcttttattt gtctctcatt atagaccagc ccatttatat tatctatggg
    56641 actcgaaccc gaactctatt tacgattcat tttttctatc tcatcgactt ttcttatttc
    56701 ctatttcatc atatctattt atgtctagcc tcttcttttc attttttata tcttttccta
    56761 gacaaattca aattccgtat atttttatgt cgaggattta catatacaac ataggcccgc
    56821 tctaacgagg gaatttctta ttattcaagt tatatttaag tggttcaatt caaaaaaagt
    56881 aaaaaaaaaa acataagaat tgggttgcgc catatatatg aaagagtata caataatgat
    56941 gtatttgacg aatcaaatac catggtctaa taataaagca ttttgattag ttgataatat
    57001 tagtattgta tttgttggga gttttttgaa agattcctgg aaaaagtttc attaacgcct
    57061 aattcatgtc gagtagacct tgttgttgtg agacttctta attcatgagt tgtagggagg
    57121 gatttatgtc accacaaaca gagactaaag caggtgttgg attcaaagct ggggttaaag
    57181 attacaaatt gacttattat actcctgact atgaaaccaa agatactgat atcttggcag
    57241 cattccgagt aactcctcaa cctggagttc cacccgaaga agcgggggcc gcggtagctg
    57301 ccgaatcttc tactggtaca tggaccactg tgtggaccga tggacttacc agccttgatc
    57361 gttacaaagg gcgctgctac ggaatcgagc ccgttgctgg agaagaaaat caatatatcg
    57421 cttatgtagc ttacccatta gacctttttg aagaaggttc tgttactaac atgtttactt
    57481 ccattgtagg taatgtattt gggttcaaag ccctgcgcgc tctacgtctg gaagatctgc
    57541 gaatccccgt tgcttatgtt aaaactttcc aaggaccgcc tcatggcatc caagttgaga
    57601 gagataaatt gaacaagtac ggtcgtcccc tgttgggatg tactattaaa cctaaattgg
    57661 ggttatccgc taaaaactac ggtagagcgg tttatgaatg tctccgcggt ggacttgatt
    57721 ttaccaaaga cgatgagaat gtgaactccc aaccatttat gcgttggaga gatcgtttcg
    57781 tattttgtgc cgaagcaatt tataaagcac aggctgaaac tggtgaaatc aaagggcatt
    57841 acttgaatgc tactgcgggt acagttgaag aaatgatgaa aagggctata tttgccagag
    57901 aattgggagt tcctatcgta atgcatgatt acttaacagg gggattcact gcaaatacta
    57961 ccttagccca ttattgccga gataatggcc tacttcttca catccaccgc gcaatgcatg
    58021 cagttattga tagacagaag aatcatggta tacacttccg tgtactagct aaagcgttac
    58081 gtatgtctgg tggagatcat attcacgccg gtaccgtagt aggtaaactt gaaggggaaa
    58141 gagacatcac tctgggcttt gtcgatttac tgcgtgatga tttcattgaa aaagatcgaa
    58201 gtcgcggtat ttatttcacc caagattggg tctctctacc aggtgttcta cccgttgctt
    58261 cggggggtat tcacgtttgg catatgcctg ctctgaccga gatctttggg gatgattccg
    58321 tactacagtt cggtggagga actttaggac acccttgggg aaatgcaccc ggtgccgtag
    58381 ctaatcgagt agctctagaa gcatgtgtac aagctcgtaa tgaggggcgt gatcttgcta
    58441 gtgaagggaa tgaaattatc cgtgaggcta ctaaatggag ccccgaacta gctgctgctt
    58501 gtgaagtatg gaaggagatc aaatttgtat ttgaagcaat ggatactttg taatccacta
    58561 attctaatta ctgttcgttc tcttaattga attgcaatta aactcggccc aatcttttaa
    58621 taaaaggatt gagccgaaaa caaataactt attacatcca tttttttttt agatagatac
    58681 atacttatct agatatataa caatagataa aatataagac taaacaattc aaatgtctct
    58741 attggtgtgt tggatccaca attaattcga gggatcctta ggattggtat attcttttag
    58801 attattaatt tctatggatc gagccaagta tcacaactct ttctacccat cctgtatatt
    58861 gtcctttttg ttacgtgttg taatataaac ttattacttt tttaattagt tagttattag
    58921 acgagattta aaaaaaaaat tttcctatat agtgaagtgc taatctggat tcccacaaag
    58981 aatacttttt tcaatactca cactccttat tagattagtt aataatccta ttgattggat
    59041 ttttatgttt attcggacag gaaaaagata ttcaaataaa taaagaattt ttcatcgaat
    59101 gactattcat ctattgtatt ttcatgcaaa gcaaataggg ggcaagaaaa ctctatggaa
    59161 agatggtggt tcgattcaat actgtttaag aaagagttcg aacacaggtg tggtctaagt
    59221 aaatcaacgg gcggtcttgg tcctattgaa aataccagtg aaagtgaaga tccgaataga
    59281 aatgatatga agaaaaatag tcatagttgg ggtagtcgtg acaattctag ttacagcaat
    59341 gttgattatt tattcggcgt caaggacatt cggaatttca tctctgatga aactttttta
    59401 gttatggata gaaatgggaa cagttattcc atatattttg atattgaaaa tcatattttc
    59461 gagattgata gtgggcattt ttttcagagt gaactagaaa gttcttttta tagttattgg
    59521 aattttagtt atctaaataa ttttaattat ctaaataatg gatctaacaa tgacgatcct
    59581 cacgatgatc attacatgga tgatactcaa tatagttgga ataatcacat taatagttgt
    59641 attgacattt atcttgagtc tcaaatcttt attgatactt acattgtaag tggtagtgac
    59701 aattccagca acagttacat ttctcgttcc gtttgtggtg aaagtaaggg gtccgatata
    59761 agtaccagca cgaatggtag cactataata gaaagttcca atgatctgga tgtaactcaa
    59821 aaatacagac atttgtgggt tcaatgtgaa aattgttatg gattaaatta taagaaaatt
    59881 ttaaaatcaa aaatgaatct ttgtgaacaa tgtggatatc atttgaaaat gagtagttcc
    59941 gatagaatcg aactttcgat cgatccggat acttgggatg ctatggatga agacatggtt
    60001 tctttggatc ccattgaatt tcattcggaa gaggagcctt ataaagatcg tatcgattct
    60061 tatcaacgaa agacaggatt aactgaagcc gttcaaacag gtataggcca attaaacggt
    60121 attcccatag cacttggggt tatggatttt cagtttatgg ggggtagtat gggatccgtg
    60181 gttggggaga aaataacccg tttgattgag tacgctacta acaaatttct ccctcttatt
    60241 atagtatgtg cttccggggg ggcgcgtatg caagagggaa gtttgagttt aatgcaaatg
    60301 gctaaaatat cttctgcttt atatgattat caatcaaata aaaagttatt ctatgtatca
    60361 attcttacat ctcctactac agggggggta actgctagtt ttggtatgtt gggagatatc
    60421 attattgccg aacccaatgc ctatattgca tttgcgggta aaagagtaat tgaacaaaca
    60481 ttgaataaaa cagtacctga aggttcacag gcggctgaat atttattcca gaagggctta
    60541 ttcgatctaa tcgtaccacg taatccttta aaaagcgttc tgagtgagtt atttcagctc
    60601 cacgctttct ttcctttgaa tcaaaattca atagagcatt aagttccttt tttatttgta
    60661 gcaaacaaat agttagttta tcagaatcca agtaaaacga atatgaatgg ggtttctttg
    60721 ttgacataag atctaaattg taaaaagaaa tcaaaagttg tggataactc ctttttatct
    60781 atattcttga ttactaattc agttaagagg cctctatcaa caagaaaaat agttaattct
    60841 tattttcgtt aaattctagg aaaataaaaa tatgtatata taatccaaat atagaattat
    60901 agaatataga aactatagac tatagatatg atatatgctt ttgtaccttc tatactcact
    60961 tagatatata cttagattta tactaatctt tatctttata atattaataa atataaataa
    61021 taacaggtac aaatagtaaa ttgaggtatc ctttatatga caactttcga ctttccctct
    61081 gttttggtgc ctttagtagg cttagtattt ccggcaatgg caatggcttc tttatttctt
    61141 catgttcaaa aaaataagac tgtttagatc tgatgggccc aactctgatc catttttttt
    61201 tttcaaaact aatacttgta tcataacgca gatacctatt tagtgtaaga aaagaaggta
    61261 taacatgcgg cgtttccgtc gaaaaggggc tctttggcct gtagaaagat gatatggggg
    61321 taaaggaatt ctatctattt gaaaaaatat caggatcgcc ggatggctga actgtaaaat
    61381 cggtacatcc atatgtatat ggatatatgt atattgatgg gatcatacga agggtatttt
    61441 ttttttttat tttagatcta accaatttga taaattactc ttaaaggttc acatcaaact
    61501 agtactagtt gatgagagtt acttcggaaa caaaaagagt aaagtctagg gtattctctc
    61561 aattccaata aaacgaaacc agatcaagta tgagttgtcg atcagaacat atatggatac
    61621 aacctataac ggggtcgcga aaaacaagta atttctgctg ggccattatc ctttttttag
    61681 gttcattagg attcttattg gttggaactt acagttatct tgggagaaac ttgatatctt
    61741 tatttccgtc tcagcaaatc cttttttttc cacaagggat tgtgatgtct ttctatggga
    61801 tcgcgggtct ctttattagc tcctatttgt ggtgcacaat ttcgtggaat gtagggggtg
    61861 gttatgatcg attcgataga aaagaaggaa tggtgtgtat ttttcgttgg ggattccctg
    61921 gaaaaaatcg tcgcatcttc ctccgattcc ctataaagga tattcagtcc gtcagaatag
    61981 aagttaaaga aggtatttat gctcgccgtg tcctttatat ggatatcaga ggccaggggg
    62041 ccattccctt gactcgtact gatgagaatg ttactccacg ggaaatcgaa caaaaagctg
    62101 ccgaattggc ctatttcttg cgtgtaccga ttgaagtatt ttgataaatt agctgagaga
    62161 gtgaatgctt tctcagcagt aaggaaaaac taaagagtcc cccttttcta taccataact
    62221 taactgaagt ttcttcataa cgctcattct ttctagtcaa agaagacgta tacgtaacgt
    62281 aacaaccaca aaacaaaaca gtgaatagat tcataagttc gatactttgt aatagaactc
    62341 atgcatgaga taaatattgg atggcgtaga gtcaactaat gaggtcggtt cattaaaaat
    62401 tcatagacga aatgaaaaaa tgtcaaaaaa gaaagcattc aaccctcttt tatatctcgc
    62461 atctgtagta tttttgccct ggtgtatttc tctctcattt aataaaagtc tggaatcttg
    62521 ggttacttat tggtggaata ctaggcaatc tgaaattttt ttgaatgata ttcaagaaaa
    62581 aaatattctc gaaaaattca tagaattgga ggaaatcttt cttttggagg aaatgatcaa
    62641 ggaatacaag gaatactcgg agacacatct acaaaacctt cgtataggaa tccacaaaga
    62701 aacgctccaa ttaatcaaga tacacaatga ggatcatatc catacgattt tgcacttctt
    62761 gacaaatata atctgtttcg ttattctaag tggttattca attttgggta ataaagaact
    62821 tgttattctt aactcttggg ctcaggaatt cctatataac ttaagtgaca caataaaggc
    62881 tttttcgatt cttttattaa cagatttatg tatcggattc cattcgcccc atggttggga
    62941 actaatgatt ggctttgtct acaaagattt tggatttgct cataatgatc aaattatatc
    63001 tggtcttgtt tctacttttc cagtcattct agatactcta tttaaatttt tgatttttcg
    63061 ttatttaaat cgtgtttctc cgtcacttgt agtgatttat cattcaatga atgattaaaa
    63121 aaggatctac tgatattaat ccaattcaat tctaacgttt cttactttgt agttgtacag
    63181 aagcaaagca tgtaaaacca tacttactct ttatttttct acccatccca aagatttatt
    63241 ctatatatta atattattta ttccagtaaa attattccag taaatagcag aattgcggat
    63301 agggaactag gttagcgacc taccaaattt attgtagaca tttttgggct caatggttgg
    63361 accatgcaaa ctagaaagac tttttcttgg ataaaggaac aaattactcg atccatttcc
    63421 gtatcgctca tgatatatat cataactcgg ccatccattt caagtgcata tcccattttt
    63481 gcacagcagg gttatgaaaa tccgcgagaa gcgactggtc gtattgtatg tgccaattgc
    63541 catttagcta ataagcccgt ggatattgaa gttccacaaa cggtacttcc agatactgta
    63601 tttgaagcag ttgttcgaat cccttatgat atgcaactaa aacaagttct tgctaatggt
    63661 aaaaagggtg ctttgaatgt aggggctgtt cttattttac cagagggttt tgaattagct
    63721 cctgctgatc ggatttcccc cgagataaaa gaaaagatag gcaatctgtc ttttcagaac
    63781 tatcgcccca ataaacaaaa tattcttgtg ataggccccg ttcctggtca gaaatatagt
    63841 gaaataacct ttcctatcct ttccccggac cccgctacta cgaaagaggt tcacttctta
    63901 aaatatccta tatatgtagg cggaaacagg ggaaggggtc agatttatcc cgacgggagc
    63961 aaaagtaaca atacagttta taatgctaca tcagcaggta tagtaggtaa aataatacga
    64021 aaagaaaaag ggggttacga aataaccata gcggatgcat cggatggacg tcaagtggtt
    64081 gatattatcc ctccagggcc agaacttctt gtttcagaag gcgaatctat caaattggat
    64141 caaccgttga cgagtaatcc taatgtgggc ggatttggtc agggagatgc agaaatagta
    64201 cttcaagatc ccttacgtgt ccaaggcctt ttgttcttct tggcatctgt tattttggca
    64261 caaatatttt tggttcttaa aaagaaacag ttcgagaagg ttcaattgtc agaaatgaat
    64321 ttctagactc gcggatttat cgacattgag ctcataacgt aaaaataaca aaattatttt
    64381 tgacgactct ttcctagtat tcgacacaag aaaaggaatt ttccacatct ctttcttgtg
    64441 tcgaaagaaa aaaaagattc tttatcctgt tcgtcaaaga ttactagtct aagtttttaa
    64501 ttaaaaaaaa aaaaatatca gaacttttat atatatatta cataatatat attacataat
    64561 attatattat tatatattat tatttaatat aaaatagaat agtagaatag tgggcaaaca
    64621 aaagagagcg aggtttattg agtaaataga acttcttcaa taaacttaga aaaatttcca
    64681 tttttgatga gatacaaaaa aatactaagg ttttattatt atttgaggat agtatgtcat
    64741 ctaggaaatt gagtgatttc ttctttcttc taactttact ttgaaagtat cgatagatac
    64801 tatcgagcaa cgggcggatg gatcaatgaa ctgcattttt caaaaacatc atcagaaaaa
    64861 tggaatgggg ttttgccatt tagacgaaaa atattctaat tcttaagaac tcaacgggac
    64921 ctaccccctc aaatcataca aagaagggaa tcccgttgag ttcttacgct ttcatggcta
    64981 caatttacaa ctcaattcat ctgattacta cagagatgaa cccaatccag aatatgaacc
    65041 ataaaagaaa atacctatta aaccgatcac aagaatacca gctacagtac ctattatcca
    65101 aagaggaatc cttccagtag tatcagccat ttaccccact tccctccaca tttcatcaag
    65161 tggtcatgct agagacataa acagtcatgg ataattatga gatgagagcc ttccgaatgg
    65221 gctaagagag agtgcctata attattattc tccttttcct ttgttttatt aattgaagaa
    65281 ataattggaa aataaaacag caagtacaaa aatgagtaat aacccccagt agaggctggt
    65341 acgattcaat tcaacatttt gttcgttcgg gtttgattgt gtcatagctc tataattcgg
    65401 attaggttta tcgttggatg aactgcattg ctgatattga ccccaaaaaa gaaacggtag
    65461 gtacagctag gccgtgaaca gccaaccatc gcactgtaaa aattggatag gttcgatcta
    65521 tggtcattgg ggcctcctaa aaagatctac taaattcatc gagttgttcc aaaggatcaa
    65581 aacggccagt tattaatgga attccttgtc ggttctctgt gaaatactcg tttggccgag
    65641 ggcttccaaa cacatcgtac gctaaaccgg tactgacgaa taaccaaccc gcaatgaata
    65701 gggaaggtat agtaatgcta tgaatgaccc agtagcgaat actggtaata atatcagcaa
    65761 aagaacgttc tcctgtgctt ccagacatgc tgagctccac atattcttgt acagtcaaag
    65821 ggggatcgat tccgtaaaag attagatcag tcaatttcca tttactaaaa ctaaatcttt
    65881 gtgagatcgt caatattgta ccgagggcgt ctttagagta taccgaatca gtatagctat
    65941 ccttcttctg acacagcaac gcactttcaa tcattatcga aaggaagtac tcaaaaattt
    66001 ctttcttact ttacttgttg cttgtcagtg gacaatgata agcaacaagt aaagtaagaa
    66061 agagtagtaa atcgtattcg atgaaagaaa gataacaaag aaagaaaaga ataaaaaaat
    66121 tgtaatcaac ccttttgatg catacattgt tgtattagat cgagatcaaa agattctttc
    66181 ttgacctaac tacaagaacg aggttttata atagaatacg gaaagaaaaa atgtagaacg
    66241 taaaaaagaa aagataatat aaattactaa cctagttggc ccaaaagaaa tattttcttt
    66301 tttcgagtga ttgagtgata acttttttct tctcattcat tcaagatatt aagtgaatga
    66361 acctattccg gaatctaatg agttaaaatg aaagtaatct tttttataag gtttacgttg
    66421 gctctaaaat ataaatagga ttcgagacaa taaaaaagtt ttcttttatt cttccagaat
    66481 gtaatcattt taaaaattta aaaggtttaa tttttgagtg aagttacacg gcccaattct
    66541 ttttattagt ttatataagt tttcccccaa gagttgctca atgaatcggt tgattggaat
    66601 cgcgggatgg gtagatgtgg taaatgatga atcaatttgt ttttatacgc ctgtcacttt
    66661 atctttgtta gtaccgtcta taatgataga ttaatcaatt gaatatcccc tattttttga
    66721 aaaaggaaac ttaggtaagt gcttttttag aaacatatat gtacaaaaag aacatatttc
    66781 atttagctcc ttcatgccta ctataactag ttattttggt tttctactag cggctttaac
    66841 ggtaacctca gctctattta ttggtctgag caagatacga cttatctgaa attagtattt
    66901 gaaatgcaca attcataaaa ataaatcttt cgataggatt ctgtataaat tgcaaattct
    66961 tggtcattga gattcatggt aattcagatt aatatttagg tatagatatt acctcctttt
    67021 tctcctttca aataaattgc aatgattgaa gtttttctat ttggaatcgt gttaggtcta
    67081 attcctgtta ctttggctgg attattcgta actgcatatt tacaatatag gcgtggtgat
    67141 caatcggacc tttgattaat tactatcgct ttttttgatt gacctcctac tttctttaat
    67201 acaaaggagg tcaaattcag attgcggttc aagttagtga agctctttca gtctaatttt
    67261 atctaagaaa aataaggatg aaatcacgct ctgtaggatt tgaacctacg acatcgggtt
    67321 ttggagaccc gcgttctacc gaactgaact aagagcgctt tcttatcaga aaagagaaga
    67381 ctgtaaagac acttttttaa ccccagttta attatatatt atatatatat attattggat
    67441 attggaatcg atcttaatta atccctcgtt actgctcaac gaagaagtaa taggtaggga
    67501 tgacaggatt tgaacctgtg acattttgta cccaaaacaa acgcgctacc aagctgcgct
    67561 acatccctcc aattggtcta cagtgtcatt gtatagaatt cctgttttgt tttccacatc
    67621 gttatttcct ccattgatat atacaatata tatgggcatt tcgtcttttt ggtcccattt
    67681 aacatataat aatagtaaaa gaaaagtctt atatacgtat gaaatacgga acggaacctg
    67741 tcgtaaaaat aaatgagtag ttttcgggaa tgctcgggaa gagaggagcg tttttttatg
    67801 ttttaagaaa aaattttatt tactggatag ttgtacattt caatttgaat tagggattcc
    67861 gtgtacaagg ttcttaactg catatgcatc tgatcattta tgtattacca ttttagatta
    67921 caataaaaga aggaaggaga tttttcaatg cgagatctaa aaacatatct ttccgtggca
    67981 ccggtattaa gtactctatg gttcgggtct ttagcaggtc tattgataga gattaatcgt
    68041 tttttcccag atgcattgac attccccttt ttttgattct agttatcgat acggtaccaa
    68101 ataacggaga ttcgagatac aattaaatat ttgtgactaa tcctttgccc cctttttctc
    68161 ttttttcctt ttagaataag agggaggaaa gagaaaaaaa taaaaggtgt attcaggtgt
    68221 attcaacagc ttcgagactt gggttaaagt tttaattaaa taaattattc aattcaaaaa
    68281 ttaactaggg atggaggtag aataaacagg ttggggccta gatctaggac aagactctta
    68341 tacaaggtac ttaaatgtaa atgaaatact gtgattttaa tttgaaataa agtttagaaa
    68401 tttttttagt atattgattg cagcgaaagt tttcataatt tgatttcaag ttaataactt
    68461 ctatttatcc ttccttcctt cttcttcgtt tcggatcgaa aatagaagag ttgagtaaat
    68521 caaaaatcca aagggggttc atggccaagg gaaaagatgt ccgaataacg gttattttgg
    68581 aatgtaccgg ttgtgttcga aacggtgtta ataaggtatc aacgggtatt tccagatata
    68641 ttactgaaaa gaatcgtcac aacacgccta atcgattgga attgagaaaa ttctgtccat
    68701 tttgttacaa acatatgatt catggggaga taaagaaata aatcgaatcg agaacttgta
    68761 tgtaaccctt ccaaggaagg gtaaaaatga catttctata tagaacatag ttaaatattc
    68821 tatatataac ataattaaat ataaacaaac caaatcctat ttattctaat tcattttaga
    68881 tccgaccgaa ataggatttt cgggataagg aataaactaa acaaaccatg gataaatcca
    68941 agcggccttt tcttaaatcc aagcgatctt ttcgtaggcg tttgcccccg attcaatcgg
    69001 gggatcgaat tgattataga aacatgagtt taattagtcg atttattagc gaacaaggaa
    69061 aaatattatc tagacgggtg aatagattga ccttgaaaca acaacgatta attactattg
    69121 ctataaaaca agctcgtatt ttatctttgt taccttttct taataatgag aaacagtttg
    69181 aaagaaccga gtcgaccacc agaactgcgg gtcttcgagc cagaaataaa taggcttact
    69241 ctttcttcac ttgactaaaa aaaagtaaaa tccgaactca aacgcggatt gatgttttgt
    69301 tcgaaaaata tgaaaaatat ggatttaatt atcgtgtcgt aagaaaaaaa aagaatcggg
    69361 caagaataaa gatttttttt gagtgtgttc attcagtttt actatcccgg agttcattct
    69421 ccggggaact ccgtttaaat tattccggtg gattctttcc aatgtacttc ttttatgatc
    69481 tcgttggaaa tcatataaag acaattttta tttgatatag ctatttgtgc aagtatttta
    69541 cgattaagaa gcacctgttt cttatatagg tcgtgtatta atctactata actataggat
    69601 acccctattt cacgaattac tgcgtttatt cgagtgatcc acaaacggcg aaaatttatc
    69661 ttttgcttat ccctatcccg atgcgacgaa accaaagctc ttattttctg ttgagtaatt
    69721 gttcgagtaa gtcttgaatg agcccctcga aagcttgatg caaataaacg aatttttgtt
    69781 ctacgtctcc gagctatatt tccccgtcta attctggtca ttgaataaat gaaactttga
    69841 cgaataacta atagatttcc tttctttcag ttattctttt tccctttcct agtctattaa
    69901 taacaaagct tttttccaat gtataaacta aaaattccaa tgactttggc tactataacc
    69961 ttcccgaccg ctattttttt tttctagaca tttcacttcg aaataagaaa tttaatttta
    70021 ctaggtatca aaatataata aataaaaaat ataaatggat aaagaaatag tggcttcctt
    70081 cgtttatatg gttacttctt aaacggtgag gttttctcta tacaccggag cctttacttc
    70141 atttaatcaa tgttattggt aacttgtata gttcacattc tttggctcta cccatgaatt
    70201 atctagtaat aggtctttca cgattagatc tacttacaca gtaacggtat ttaattatga
    70261 aagttggctg ggtagctaac cctgttagtc cgttcttgca agaggggcct aagttttatg
    70321 tttttatttt taagtaggat tttctccgct taatggataa ccatttgcta ccaatggaga
    70381 attgcttctt atcttaaatt gaggtgattg gatttgcacc aatggaaacc ataaatttca
    70441 tacacaatag aatggataga ttttttttta tactgaattg aacggacttc tttttctatt
    70501 ctatcttatt cctcggtact gatcattgat actagaaaag gttttctttc ttttatccca
    70561 gctcatgatc tgaacgagtc gcacatacac cctagtacat gttcctcgac gctgagggca
    70621 tccccgaagc gcgggggatt ttgtgacatt tctgattggc tgtcttgtat ttctaataag
    70681 ttgtttaata gttggcatgt tgaatcatat catataaata atgggctggt ttagatcgat
    70741 cctaacctga tgatttttaa ttacttcttt aattttctag taaattcagc aaaaatataa
    70801 aataggaaat cgagaatttg cgcgaaaaaa tccgggcttt tcactcaacc accgctacaa
    70861 catcaacaat tccataagct tgggcttctg ttgctgacat aaaaacatct ctttccatgt
    70921 cttccgagac aacccataag ggtttgtccg ttctttgtac ataaaccctt gtgagggttt
    70981 cacgcagttt tagcagctct tccgcttcca ggataaattc tcccgtttgt gcctcataaa
    71041 aagaactagc aggttgatga atcattaccc tgatggtata acaaaagagg ggttcctcta
    71101 ttttgcatga tgaatagaaa agaaagataa agaataaaaa taaaaaaaga tagaattgaa
    71161 caaccacaac cgtacgggca tcttttatgc attgcatacg gctctataat aaaattgacc
    71221 tttaccttcc atcaacgaaa aaaataggat ctatcagacc cagatcggta aatgatcaaa
    71281 ttaccaccct tcctttcgta ggagttcaaa aatactatga tggttccgtt gctttacttt
    71341 atatatattt attattaaga ttatttggtt tgtctgtgtt tcagcaatcc caaagttgct
    71401 ttttgtaaaa ttaaggaaaa aaataatctt tttttttatt tcgaactctt tcagaataca
    71461 actaagcccc cggtgtgaaa ataaaaaagt ttgtgacgct gaactgtaat ctccaatata
    71521 aaaaacagga aatacctttt atctcatact actctctcga tacataatca aatgttttga
    71581 aaaaacaata aaaattgttt tattttgata tcgaattcaa agtgccatgc tattattact
    71641 taatattcat atggcgaagg catagtctta tttttttctc tcaaataaaa acctcattgg
    71701 cgccgagcgt gagggaatgc tagacgtttg gtaatttctc ctccggccaa gataaaagat
    71761 cccattgaag cggctaatcc catgcatatt gtctgtacat ctggtcgcac aaattgcatt
    71821 gtatcataaa tagccactcc agggataacc catccgccgg gagagtttat aaacaaatag
    71881 agatctttgg tatcattctc tatactgaga tataccataa gaccaataag ttggttcgag
    71941 atctcgctat caacctcttg tcctaaaaaa agtaatcttt ctcgataaag tcggttgatt
    72001 agggtaaaat tatatccctt acgaaccgta caggcgcctt ttggtgcata cggttcaaca
    72061 aaaaattgca aaaaaaagaa tcaatgtgca gattccaatc ctctttcttt ttttatattc
    72121 gtagaaggct ctttctgact tctaacgaaa ggacttttct tcgatttaaa aaaaaaagac
    72181 aggtttttgc tccttttcgt ataatattct tgtattcttg taatagaaaa ataaaagaaa
    72241 aaaaaaaaaa gaagtcacta aacttatcga attaacttct tattgatata ttgtttcatc
    72301 gagatctaat ccaaatcaca atgtcgtttt cttgttcctg aatgggccct gttaatcttt
    72361 ttaggtttat gctctactcc gggtaaggat acgcccgatt tttatttgta catataggac
    72421 aaatgattcc attaccactt ctttttgtta tgacttcccc cctttttcaa tttttatgcc
    72481 ttccgccaaa aattttatgt attcatgcat attaatatta ctcgattgat taagagtttg
    72541 agatggctta tctttacaaa aagaaatcgt ttatgataca aatagtaatc atagatctat
    72601 ttccaattgg gctttttcta aacggagcct ggatacttaa gttttttagt tccactaagc
    72661 taaccataaa tttttctaat tataatagta atctgaattt ccccaaaaat gtatctaatt
    72721 gcacttcacg ctccaaattt ttgatgattc aattaatctt tcttgggcga aacagaggat
    72781 atctcgatcg gggaagagaa cggggaaata ccgtatgacc caatatatct gacaagtcgc
    72841 actatacgtc aacccaggat gcatcttcct ctccaggact tcgaaaaggc acttttggaa
    72901 caccaatagg catgaaatga aagaaaaaag aactaagtac tatatttcac tttgatgtgg
    72961 aaacgtaata atagaatgaa tcggtttatt ttttttttta gaatattgtc ctttatcgta
    73021 ttttatccat agattaaaaa aattcataaa gaaatacaga atgaataaga aaaaaattct
    73081 tacgaagagg ccgttctaat tatgaagaag tatggacaca ttcgctcata gaaaacggta
    73141 tcaacccccc attgcgtatt ggtacttatc gagtatagaa taaatctgct tctctttgtt
    73201 cctacgaacg aaattgttcc attattacca acagaataga acaaatatta acccttgctc
    73261 ttaaaccatc ccctgaacgg gggaggtcca taacatagtc ataatctttt ccaatgcaat
    73321 aaagttacgt agtgtctttt tctttgatct tttgatctaa ggggtatttc catgggtttg
    73381 ccttggtatc gtgttcatac tgttgtattg aatgatcccg gtcggttgct ttctgtccat
    73441 ataatgcata cagctctggt tgctggttgg gcaggttcga tggctctata tgaattagca
    73501 gtttttgatc cctctgaccc tgttcttgat ccaatgtgga gacagggtat gttcgttata
    73561 cccttcatga ctcgtttagg aataaccagt tcgtggggcg gttggagtat cacaggaggg
    73621 gctacaccga atccgggtat ttggagttac gaaggtgtgg ccggggcaca tattgtgttt
    73681 tctggcttgt gcttcttggc agctatctgg cactgggtgt attgggatct agaaatcttt
    73741 tgtgatgaac gtacaggaaa accttcttta gatttgccca agatattcgg aattcattta
    73801 tttctcgcgg ggttagcttg ctttggtttt ggtgcatttc atgtaacagg cttgtatggt
    73861 cctggaatat gggtgtccga tccttatgga ctaacgggaa aagtacaatc cgtaaatcca
    73921 gcatggggcg tagaaggttt tgatcctttt gttccgggag gaatagcttc tcatcatatt
    73981 gcagcaggta cattgggcat attggcaggt ctattccatc ttagtgtccg cccgccccaa
    74041 cgtctataca aagggttacg tatgggcaat attgaaactg ttctttccag tagtattgcg
    74101 gctgtctttt ttgcagcttt tgttgttgcc ggaactatgt ggtatggttc agcaactacc
    74161 ccgatcgaat tatttgggcc tactcgttat caatgggatc aggggtactt ccagcaagag
    74221 atatatcgaa gagttagtgc tgggctagcc gaaaatcaaa gtttatcaaa agcttggtct
    74281 aaaattcctg aaaaattagc tttttatgat tacatcggca ataatccggc aaaaggggga
    74341 ttattcaggg cgggctcgat ggataatggg gatggaatag cggttggatg gttaggacat
    74401 cctatcttta gagataaaga agggcgtgaa ctttttgtac gtcgtatgcc tacctttttt
    74461 gaaaccttcc cggtcgtgtt ggtagatggc gacggaattg ttagagcgga tgttcctttt
    74521 cgaagggcag aatcgaagta tagtgtcgaa caagtaggtg taactgttga gttctacggt
    74581 ggcgaactca acggagtcag ttatagtgat cctgctactg tgaaaaaata tgctagacgc
    74641 gctcaattgg gtgaaatttt tgaattagat cgtgctactt tgaaatccga tggtgttttt
    74701 cgtagcagtc caaggggttg gtttactttt ggacatgctt cttttgcttt gctcttcttc
    74761 tttggacata tttggcatgg tgctagaacc ctgttcagag atgtttttgc tggtattgac
    74821 ccagatttgg atgctcaagt agaatttgga gcattccaaa aactaggaga tcctactaca
    74881 agaagacaga cagtctgata caccattgct ttggtgtctt tcgactctat ttttcttttt
    74941 gtgatttgat ttttctttcc tttctagatc tatagggtac cagagaaatc gtgatttgaa
    75001 tcgctgtttt tttgactctt cctctttcca ggaggatgat cagaaataaa aataaacaac
    75061 aggtatggaa gctataattg taaaccacga tcgaatctat ggaagcatta gtttatacat
    75121 tcctcttagt ctcgactcta ggtataattt ttttcgctat cttttttaga gaaccgccta
    75181 aagttccaac taaaaagtaa agttctaact aaaaatatga aatgattttt cattatctca
    75241 attgaagtaa tgagtccccc aatatttggg ggactcatta cttcaactag tccccgtgtt
    75301 cctcgaaggg atctcttagt tgttgagaag gttgcccaaa agcggtatat aaggcgtacc
    75361 cggtaaaact tacaagtaaa ccagatataa agatggcgac tagggttgct gtttccatta
    75421 ttatacaatt tcaagactac aacggatcta tgataagatc gtttatttat aacggaatgg
    75481 tatacaaagt caacagctct caatgaatac aataggattt atggctacac aaactgttga
    75541 gaacggttct agatctcgtc caaaaccaac tactgtaggg aatttattga aaccactgaa
    75601 ttcggaatat ggtaaagtag ctcctggatg gggaacagct cctttgatgg gtgtcgcaat
    75661 ggccctattt gcaatatttc tatctattat tttggagatt tataattctt ctgttttatt
    75721 ggatggaatt tcaatgaatt agatctataa gaacctcaaa gtcctatttt ttcaataaaa
    75781 aaagaatcat ttataacgtg tatttttatt tttagcccat tctattttgg tagttcgacc
    75841 gcgaaattta ttttttctgt atttctggaa tatgagtgtg tgacttgtta taattgatcc
    75901 tattgatagt acagagaacg ggtctgtcat cttttgattt gatgaaggtg gttctacttc
    75961 gtcggatatt tagtctagta tccggaacac ggaatatatg aaatagatta agaaattttt
    76021 gaactatgat tcatacttaa tattcagacc tcgcggccgg actccaaatt taaaagaatt
    76081 ggaatttgta aatcgaaaaa gaaaggtttg tcttgtcgtc aaacctttct ttcgatttat
    76141 agtcattata tctattcgtg gaataagtga tgatccaaag gttcttactc agagaatcct
    76201 tgggcttagg ttagaatttt tattgaatca tcgtggttct agtatgaatc tgatgtttta
    76261 atctattcat agggtcttaa caagagaatt cctatcaatc aatcaataat aaaaaaaaaa
    76321 acaacaaata aaagctacat tatatacaaa aaagtaaaga aaaaaatagg gaaaaagagg
    76381 attcaggagg cctgtaagaa tcaagataaa gacgactgag ccaacttgat attttggtat
    76441 tatctccata aagaaaagct ttcggatttt tctcatcttc ccttgtatct tcagagaaga
    76501 ttgaattaga gattaagaaa ataagtttca agctttctat tacatatccg ttccaactag
    76561 tatttgggtg ttttgcttga gctgtacgag atgaaagtct catatatggt tctcagaggg
    76621 ggagtcccac ctatctcaat aaagtatatg attggtttga agaacgtctc gagattcagg
    76681 cgattgcgga tgatataact agtaaatacg ttcctcctca tgtcaacata ttttattgtc
    76741 tgggaggcat tacgcttact tgttttttag tacaagtggc tacgggattt gctatgactt
    76801 tttactatcg tccgaccgtt acggacgctt ttgcttcggt tcaatacata atgactgaag
    76861 ctaattttgg ttggttaatc cgatcagttc atcgatggtc ggcaagtatg atggttctaa
    76921 tgatgatctt gcatgtattt cgggtgtatc tcactggtgg atttaaaaaa cctcgcgaat
    76981 taacttgggt tacaggtgtg gttctggctg tattgactgc atcttttggt gtaactggtt
    77041 attccttacc tcgggaccaa attggttatt gggcagtgaa aattgtaaca ggtgtacccg
    77101 aagctattcc tgtaataggg tcgcccttgg tagaattatt gcgtggaagt gctagtgtgg
    77161 gacaatccac tttgactcgt ttttatagtt tacacacttt tgtattgccg cttcttactg
    77221 ccgtatttat gttaatgcac tttccaatga tacgtaaaca aggtatttct ggtcctttat
    77281 agagaagata tatcatagat atttgtaatc catcctttat cactggggag aagaaaaata
    77341 atatttcatt gctacaagta tggattattg aaaaaaataa gacgtgtatt tggatatttc
    77401 ccttgaacac tgcaatatta ttaatatagt tgaagggagt tttccgaaga taaaatggat
    77461 tatgggagtg tgtgacttga actgttgatt ggtctgtgca gatatatgcc tttatccatc
    77521 tgccgcatta cattggaatt cacaatcaaa tgtgtctttg ctccaaccat cgcataagtt
    77581 ccatacaaag gataggctgg ttcgcttaaa gaaaatcctt tctatgatca aatccgaatc
    77641 atgtcgtaca tgaactggct ccgtaagatc cagtagaact agagaaaaac cataattatg
    77701 gtttctcagt tcacttatgt aaaatttaat agtatggaaa tgcaatcatt tcctctgcat
    77761 tgacatgatc tatgatacta tcggagtgaa acaagggatc taaagaagaa cgaggctggg
    77821 ctatattagt aacaagtaaa ccctttgtgt gtctgtaaaa agtctcccaa tatttttatt
    77881 tggggataaa cataaatcgt aaggtctgag acaacccata aagcacttga tcatatcgcg
    77941 atcagctttg tataagccta cttgggtatt gagtatttac ttgtaagaac tttattcttt
    78001 gcactggata attgcaactc tgtaaaaaat acagtaatat gtttcttaca aaaaaccatt
    78061 catatatata tgtggattta gataacatat tgatctttta tggattaaga tttggttctt
    78121 tttattcttg ctcgagccgg atgatgaaaa attatcatgt ccggttcctt cgggggatgg
    78181 atctataaga attcacctat cccaataaca aaaaaacctg acttaaatga tcctgtatta
    78241 agagctaaat tagctaaagg tatgggtcat aattattacg gagagcccgc ttggcccaat
    78301 gatcttttat atatttttcc agtagtaatt ctagggacta ttgcatgtaa cgtaggttta
    78361 gcggttctag aaccatcaat gattggtgaa ccagcagatc catttgcaac ccctttggaa
    78421 atattacccg aatggtattt ctttcccgta tttcaaatac ttcgtacagt acccaataaa
    78481 ttattgggtg tccttttaat ggtttcagta cctgcgggat tattaacagt acctttttta
    78541 gagaatgtta ataaattcca aaacccattt cgtcgtccag tagcgacaac cgtctttttg
    78601 attggtaccg cagtggccct ttggttgggt attggtgcaa cattacctat tgataaatcc
    78661 ctaactttag gtctttttta atttttaaat tcagtaaatt gtgaaatata attaaaatat
    78721 cacgacctgt gtatctaggg aataatcgct tcaaacaaag tgaattgtcc ctagatacac
    78781 atctcttatc tattatctat tattcaattt aattggggaa cctatcccga ttccgaatct
    78841 atgagttgtg ctaaagattc aaaaccaatt tttgactttt tcggtaaatc aattgagaaa
    78901 tgcttttcta gaatgcccaa tatctgtttt acatcgttta tgcgaaaatg ttcaattttc
    78961 ataaggtctt cttgactgtt attcaaaagg tccaataatg tatatatatt ggacctttta
    79021 aggtaattat agatcctggg aggtagttct gattggtcaa taaaaatcga tttcaatgct
    79081 attttttttg tgttttttct tagtttatcc aagttatcat gaaaggtaaa agggggtaaa
    79141 ggaaccatgt gttgattgtc cgctaaatgt aagttttctt cttccgtgtg taaaaaagga
    79201 ataaataaat caatcaaatt acgggaggct tcatgaagtg cttctttagg agttaaactt
    79261 ccatttgtcc atatttcaag aaagagtatt tcttgtttat cattcccatt cccataagaa
    79321 tgaatactat gattcgcgtt tcgaacaggc atgaatacag catctatagg ataacttccg
    79381 ccttgaaagt tattatttgg cgtttttata agatattcgc gactcctttc tatttgtaat
    79441 ccaatatgca attcaatggg ttccgtcaag ctagctatat gctgtgtatt gtcaacgact
    79501 tctacataag gcggtaagat tatatcttga gcagttacat atccaggacc cttgacacaa
    79561 atagaggcgt cgcaagttcc gtatagatta cttctcaata caatttcttt caaattcatt
    79621 aaaatgtcat gtaccgattc ttgaataccc actagggtag aatactcgtg tggtattttc
    79681 tcagattttg cacgtgtgat acatgttcct tctatttctc caagcaaagc tctgcgcatc
    79741 gcgatgccaa ttgtgtcagc ttgacctttc ataagtggag acagaataaa gcgtccataa
    79801 taaagacgct tattgtctgc ttttgattca acacacttcc actgtagtgt ccgagtagat
    79861 actgttactt tctctcgaac cataataata ttaaaataat tgaatcattt ttttctcttg
    79921 tttatcttga aatctcttca atttttattt ctacacacgt cgctttttcg gaggtctaca
    79981 gccattatgt ggcatagggg ttacatcccg cacaaaagtt aatagtatac cacttctgcg
    80041 aatagcgcgt aatgccgcgt ctcttccgag acccggtcct tttatcatga cttctgctcg
    80101 ttgcatacct tgatccacta ctgtacgaat agcatttcct gctgcggttt gagcagcaaa
    80161 gggcgtcccc cttcttgtac ccttgaatcc acaagtaccg gcagaggacc aagaaaccac
    80221 tcgaccccgt acatctgtaa cagtcacaat agtattattg aaacttgctt gaacatgaat
    80281 aacccccttt ggtattctcc gtgtattctt acttgaacca atacgtccat tcttacgtga
    80341 accaattctc ggtatagttt ttgccatttt ttcatctcat aaatatgagt cagagatata
    80401 tggatatatc catttcgtgt caaaaaggac ccctcccctt ttttaccctt tttactttta
    80461 catcgggtgt tttaacaagt ctgattatcc ttgtctttgt ttatgtcttg ggttggaaca
    80521 aattactata attcgtcccc gcctacggat tagtcgacat ttttcacaaa ttttacgaac
    80581 agaagctctt attttcatat ttggcattcc tcattttaat tctgaatcta ttttttggaa
    80641 gaaaataggt ttcttggaat tttttatctc gaatcatctt ctcacgaaag gaatgttgaa
    80701 gttgataaaa acacctaatc tttcgaatcc ttattgcgaa gtcgataaat tatacgtcct
    80761 ctggttgaat cataacgact tacttcaatt ttaactctat cgcctggtag tatccgtata
    80821 aaactacgtc ggatctttcc cgaaacataa cctagaatca tatcttgatt atctaagcga
    80881 atccggaaca taccgttggg aagggattca gtaattaaac cttcatgaat ccatttttgt
    80941 tctttcattc caggtaaagc ctccttgaag tatcaattga tggaggagga acgatattag
    81001 acaacccgcc ccttttcttt ttgttttcac aaataagaag tttcggaccc aattcgtata
    81061 ttagaagtat taccatatat aacacaaaac ttctccacca attcgttcta gtcgagcctc
    81121 tcggtctgtc attatacctc gagaagtaga aataattaca attcccatcc cacctaaaat
    81181 tctaggaatt cgttggtagt tcgaatagat tcggagacca ggccggctga tccgttttaa
    81241 atttaaaaaa tttatataag accttttcct attccttcta tgccgtaggg ttaaaaccaa
    81301 aaaatatttt ttggtttctt tatgttttct cacgttttcg ataaaacctt ctcgtaaaag
    81361 tattttaaca atattttcag tgatattagt atatgctatt cgaaccaccc tttttctatc
    81421 catatcagca tttcgtatag aagttattat gtcagcaata agatccctac ccatggtgaa
    81481 ttaaatttct tggtgctccc caattttgat ataatcaaca tgtttttttt acttattagt
    81541 ttatgaattt aaattaaaat taaaggcata tgcgtgagac acaatctact aaaaattctg
    81601 aatatatttc ttaatctctt tctttcaaat actttactat aaccaatggt attatcttat
    81661 tttagaagac cttacaatac ctccggagct aatgaaacta ttttagtaaa atttaactgt
    81721 ctcaattccc gggcaattgc accaaaaatt cgagttcctt tggggtttcc ttcttggtca
    81781 atgacaaccg cagcattgtc atcgtatcgt attatcatac cgttatcacg tttgagttct
    81841 ttacaagtac gtacaattac agctctgacc acctctgatc ttgctagggg catatttggc
    81901 actgcgtctt tgatcacagc aacaataacg tcaccgatat gagcatatcg acgattgcta
    81961 gctcctatga ttcgaataca catcaattct cgagccccgc tgttatccgc tacattcaaa
    82021 agggtctggg gttgaatcat atcatttttt tagaatctat tctttcaatg caaagcaaag
    82081 agtgaagaaa aaaagaaata ttgtttgtcc aaagaaagaa accggcacct gttattgttt
    82141 ttttatcccc aagacctttt tcttttgatt ttttttatcc cgaaataatg aattgagttc
    82201 gtataggcat tttggacgat gctattgaaa tcgcccttct ggctatattt tctgttactc
    82261 cacccatttc ataaagtatt cgacctggtt taacaacagc tacccaatat tcaggggatc
    82321 ctttccccga acccatacgt gtttctgcgg gtcttactgt aaccggtttg tctggaaata
    82381 tacgtaccca tatttttcca ccgcggcgtg catttcgtgt cattgctcgt cgacctgctt
    82441 ctatttgtct agacgtgatc caagcaggtt caagtgcctg aagagcgtat ttaccgaaag
    82501 aaatatgatt acctcgataa gatattccct tcattcttcc tctatgttgt ttacggaatc
    82561 tggttctttt ggggttatag ttgatggttg gttctgaatt ccatctctac tacagaactg
    82621 gacatgagag tttcttctca tccagctcct cgcgaataat aaaattttta aaatgtctat
    82681 tattcatttg tatatcttgc ttttttagct aactaagcat attaatattt atatttttaa
    82741 attgatattt taaaattatg ttctaacgaa tatttgtttt gtttttcttt ttatcctatt
    82801 ggattgagca aaaattatca atccaagaag ataaagtttt cacgggcgaa tatttactct
    82861 tttcgtcgct attttagttg tagggttaac tcatgacttt tattttccca atatatgaag
    82921 gaattagtct ctggtttgtt tcgccatccc gatcaatgag tctgttttca atagatttgg
    82981 attcacaggt tccatcgttc ccatcgcttc ttacttaatg gttaggtctg atttctacaa
    83041 cggagctcat aatgaaattt tttcttgagc caattttctt agtctttatt ggctcgaagc
    83101 tcttattttt tttgttctat gaacggattc gttttctttt ttatgaatcc atttcgtttt
    83161 cttttttatg aatccatatt gattgatgct ttattacatt gcttttttat gagatgactc
    83221 ataaacctta catattggat ggaattttat atcgttgttt ttgttttttc tccccttctt
    83281 tcacccttcc gtttatccac atatttcttc ttcgcttcac aatttagaat cagatttatt
    83341 tttcttgtgt ttatgcaaaa aagatttcag ttgctacagt gatatgacca atatatcata
    83401 tcttgactgg ttttttggat ccagataatg tgaagtgatg agttggttat tagttctata
    83461 gttatttgtt tatacaaaaa aaaggctggt cttttttttt tttaatccta taaccctaaa
    83521 aaaccaacga gtcgcacact aagcatagct attatttcaa tagggatttt tattcaatct
    83581 tatagaatta gaattgttca ttttggtttt gttttgattg aacataaaaa aggaacgaat
    83641 ttttattttt ttgttccatt actggatcga agggaaagac aagtaaagtt ttattattcc
    83701 ccgtctataa atatccaaat tttaatccct aaaactccat atatagtttg aactgtataa
    83761 gaacaataat ctattttagc tcgaatggtt tggaggggaa ccctgccttc tctgatccat
    83821 tcgacacgcg caatttcttt tccgtcgata cgccctgaaa tttgtacttg aattcctttt
    83881 gtatctgctt gttcagttaa ttcaatagcc tttttcattg cttttcgaaa agaaactcta
    83941 ttttttaatt ggccggctat aaattctgca agaatattag ggcttccgta aggttttgca
    84001 attcttgtga tagtaatgtt aagttttcgg ttgacacaat gaaattcttt ttgtagattc
    84061 atctgcaatt cttcgattcc tcccggtcga ttttctatta ataactttgg gaatcccata
    84121 tagataatga cctggatcag atcgattcgt ttttgaattt ctatacgtgc aattccctcg
    84181 acgccagagg taattttcat atttttttgt acatacttct taataaaatc tcttattttt
    84241 tgatcttctt gtagaccttc ggaataattt tttggttgtg taaaccaaag ggaatgatga
    84301 ctttgggttg taccaagtct gaaaccgagt ggatttattt tttgtcccat acccccccat
    84361 tagtatacat atcatgatat gccataggtg tatacttttt ttttgattta agcttttttg
    84421 agcatcttaa agagtctaga aagtctacct ctatatattc atctaaggat atatctttca
    84481 ctacaatagt tatatggcaa gtaggtcttt ttatcgtaaa actacgccct cgagctcgag
    84541 gttttaattt cttcgtggca gtaccctcgc tgacttgggc tttactaata actaaattgg
    84601 attcgttgga atccatattg taattagcat ttgctgctgc agagtaaacc aatttcaaaa
    84661 tgggataaca tgcgcgataa ggcatgagtt ctagtatcat aagtgtttct tcgtaggacc
    84721 gtccacgaat ttgatcaacc actcttcttg ctttgtgagc agacatagat atatgttgac
    84781 ctaaagcgta tacttctgtt tttctcttct ttaacttttt ctttaacata aatataaaat
    84841 ttgcctccta ctaatgaatt ataagcatat atatatcttt ttttaccttc ttttcttaac
    84901 gacgagatct attatcgctt tttgcgtgtc ctcggaaatt taaagtaggt gcaaattctc
    84961 ccaatttgtg gcctaccata cgatcagtta tataaatagg taaatgttcc tttccattat
    85021 ggatagcaat ggtatggccg atcattgtgg gtataatggt agatgcccga gaccaagtta
    85081 ttattatttc tttttctgct tttgtgttaa gcttatcaat ttttcttaat aaacgatttg
    85141 ctacaaaagg attttttttt agtgaacgtg tcacagctta ctcctaattt tttttttttt
    85201 tttttaagaa gaagaaataa attatatttt ctctcctatt tactacggcg acgaagaatc
    85261 aaattatcac tatatttatt cctttttcta cttcttctcc caagtgcagg ataaccccaa
    85321 ggggttgtgg gtttttttct cccaattggt gccttccctt caccaccccc atgtggatgg
    85381 tctacaggat tcataactac tcctcttact acaggacgct tacctagcca acgcttagat
    85441 ccggctctac ccaaattttt ctggttcacc ccaacattcc ccacttgtcc gaccgttgct
    85501 gagcagtttt tggatatcaa acggacctcc ccagaaggta atttcaatgt ggccgatttc
    85561 ccctcttttg caatcagttt cgctacagca cccgctgctc tagctaattg tccacccctt
    85621 ccacgtgtga tttctatgtt atgtatggcc gtgcctaagg gcatatcggt tgaagtagat
    85681 tcttcttttt gatcaatcaa aaccccttcc caaactgtac aagcttcttc caaagcatac
    85741 ggctttctgg atgtagatga tatctataga gatggatctt atatatccta caatgaagta
    85801 ccacatgggt ggatatcaaa atctgccgaa tcactcatgt tatgatcttc tacatcctag
    85861 gtcttcccgt tccgtcatct ggcttatgtt cttcatgtag cattcagacc gaatgaatct
    85921 attaaattac gttgatactt ccacatatta tgggtaacgt aggagacatc tctattttcc
    85981 cccggggaat ctttagaatt accactgctt agctttcaat ttgcctctga ccatcaaatg
    86041 aaatgtgaat aacccgtcct cttctttttt aaataagaag cgcttccggt tctgtcggtg
    86101 cttgaaacaa ttttgtcttc tccatattac tatatctcta gagtcaataa ttttatatga
    86161 ggaactactg aactcaatca cttgctgccg ttactcttca gttttctgtt gaggtctatc
    86221 ctgtagaagt actcaagttg gatcagtgat cgatttctag gtttcgtcgt aaacctaatt
    86281 ggttttttcc aattacgtaa atcaatagtt caaaccgcac tcaaaggtag ggcatttccc
    86341 atttttatag gaacttctgt accagaaaca atggtatctc caattatagc ccctctggga
    86401 tgtaaaatat atctcttctc accatcccca tagtgtatga gacaaatgta tgcatttcga
    86461 ttagggtcgt attctatggt tacgattcta ccatatatgt ctttttcatt ccgtcgaaaa
    86521 tctattttac ggtatagacg cttatgacct ccccctctat gccctgcggt aattattcct
    86581 ctggcattac gacctttccc acaacgatgc tgtccataga tcaaattatt tcgtggattg
    86641 gatttcactc gactgtctac ggttcgattg cgtgtgctcg gggtagaagt tttgtataaa
    86701 tgtatcgcca tgctattaag tattttgatt taagttcttt tctttctaag aggtggaata
    86761 gaataacccg gttgaagcgt aatgatcata cgtctgtaat tcattgtctg tcccataata
    86821 ggtcccattc ttctaccctt tcccggaagt cgatgactat tcatagctat taccttgaca
    86881 ccaaagaaga gttcgaccca atgctttatt tctgtcctag ttgatcctga ttcgacatta
    86941 gaagtatatt gatttttccc caataaccga atacttttgt ctgtaaatac tgcatatttt
    87001 attccatcca taaatatatt ttcttcccta tgagttctag tctcaataag aatgctagtt
    87061 cttactgttc atatattatg atatgaatat accacactaa ttcgttatgt atggatgatg
    87121 agattccatt gatacagagc caattccaat agacttattg gagggtccca ttggcgtgca
    87181 tccagtagga attgaaccta cgaattcgcc aattatgagt tgggcgcttt aaccattcag
    87241 ccatggatgc ttagcgggga tcctcgtaca tggtgaataa ccaaattcca attgaaacga
    87301 aatctttata ataaatcaat gcaatttagg aggaatcaat gaaaggacat caattaaaat
    87361 tctggatttt cgaattgaga gagatattga gagagatcaa gaattctcac tatttattag
    87421 attcgtggac ccaattcaat tcagtgggat ctttcattca catttttttc caccaagaac
    87481 attttataaa actttttgac ccccgaattt ggagtatcct actttcacgc aattcgcagg
    87541 gttcaacaag caatcgatat ttcacgatca agggtgtaat actctttgta gtagcggtcc
    87601 ttatatatcg tattaacagt cgaaatatgg tcgaaagaaa aaatttatat ttgatagggc
    87661 ttcttcctat acctatgaat tccattggac ccagagatga tacattggaa gaatccgttg
    87721 ggtcttccaa tataaatagg ttgattgttt gcctcctgta tcttccaaaa ggaaaaaaga
    87781 tctctgagag ttgtttcctg aatccgaaag agagtacttg ggttctccca ataactaaaa
    87841 agtgtagcat gcctgaatct aactggggtt cgcggtggtg gtggaggaac tggatcggaa
    87901 aaaagaggga ttctagccaa ttgaaaggat cttctgatca atccagagat cctttggatt
    87961 ccattagtaa tgaggattcg gaatatcaca cattgatcaa tcaaagagag attcaacaac
    88021 taaaagaaag atcgattctt tgggatcctt cctttcttca aacggaacga acagagatag
    88081 aatcagaccg attcccgaaa agcctttctg gatattcctt aatgtcccgg ctattcacgg
    88141 aacgtgagaa gcaggtgatt aatcatctgc ttccggaaga aatcgaagaa tttattggga
    88201 atcctacaag atccgttcgt tcttttttct ctgacagatg gtcagaactt catctgggtt
    88261 cgaatcctac taagaggtcc actagagatc agaaattgtt gaagaaacaa caaaatcttt
    88321 cttttgtccc ttcgaggcgg tcggaaaaga aagaaatggt taatatattc aagataatta
    88381 cgtatttaca aaataccgtc tcaattcatc ctatttcatc atatccggga tgtgatatgg
    88441 ttccgaagga tgaaccgtat atggacagtt ccaataagat ttcattcttg aacaaaaatc
    88501 catttcttga tttatttcat ctattccatg accggaacat gggaggatac acgttacacc
    88561 acgattttga atcagaagag agatttcaag aaatggcaga tttattcact ctatcaataa
    88621 ccgatccgga tctgatgtat cataagagat ttgccttttc tattgattcc tacggattgg
    88681 atcaaaaaca attcttgaat gaggtattca actccaggga tgaatcgaaa aaaaaatctt
    88741 tattggctct acctcctttt ttttatgaag agaatgaatc tttttatcga aggatcataa
    88801 aaaaaagggt ccggatctcc tgcgtaaatg atttggaaga tccaaaacca aaaaaaatgg
    88861 tatttgctag caacaaccta atggaggcag tcaatcaata tagatggatc cgaaatctga
    88921 ttcaaatccg atatagcacc tataggtaca taagaaatgt attgaatcga ttctttttaa
    88981 tgaatagatc cgatcgcaac ttcgaatatg gaattcaaag ggatcaaata gtaaaggata
    89041 ctctgaatca tagaaataca atgaaatata cgatcaacca acatttatcg aattttaaaa
    89101 agagtcagaa gagatggttc gatcctctta ttttgatttc tcgaaccgag agatccatga
    89161 atcgggatcc tgatgcatat agatacaaat ggtccaatgg gagcaataat ttccaggaac
    89221 atttggacca tttcatttct gagcagaaga gccgttttcg agtagtgttc gatcgattac
    89281 gtattaatca atattcgatt gattggtctg aggttattga caaaaaaggt ttgtctaagc
    89341 catttcgttt ctttttgtcc aagtcacttc tttttttgtc caagttgctt ttctttttgt
    89401 ctaactcact tccttttttc tttgtgagtt tcgggaatat ccccattcat aggtccgaga
    89461 tctacatcta tgaattgaaa ggtccgaatg atcaactctg caatcagttg ttagaatcaa
    89521 taggtcttca aatcgttcat ttgaaaaaat cgaaaccctt cttattggat gatcatgata
    89581 cttcccaaaa atcgaaattc ttgatcaatg gaggaacaat atcaccgttt ttgttcaata
    89641 agataccaaa gtggatgatt gactcattcc atactataaa taatcgtagg aaatcctttg
    89701 ctaacacgga ttcctatttc tcaacgatat ttcacgatca agactattgg ctgaatcccg
    89761 tgaaacaatt tcatagaagt tcattgatat ctttttttta taaagcaaat cgacttcgat
    89821 tcttgaataa tccacatcac ttatgcttct tttattacaa tagaagcata agtgatgtgg
    89881 aaaaggcccg tatcaataat tatgatttta cgtatggaca agtcctcaat atcttgttca
    89941 ttcacaacaa aattttttct ttgtgcgtcg gtaaaaaaaa acatgctttt ggggggagag
    90001 atactatttc accaattgag tcacggatat ctaacatatt catacctaac gattttccac
    90061 aaggtggtgg tgatgaaacg tataacttat acaaatcttc ccgtcgatcc gatccattcg
    90121 ttcgtagagc tatttactcg atcgcagaca tttctggaac acctctaaca gagggacaga
    90181 tagtcaattt tgaaagaact tattgtcaac ctctttcaga tctgaatcta tctgattcag
    90241 aaggtaagaa ctcgcatcag tatctcaatt tcaattcaaa catgggtttg attcacaccc
    90301 catgttctga gaaatattta ccatccgaaa agaggaaaaa ccggagtctt tttctaaaga
    90361 aatacgttga gaaagggcag atgtatagaa cctttcaacg agatagtgct ttttcaacta
    90421 tctcaaaatg gaatctattc caaacatata taccatggtt ccttacttcg acagggcaca
    90481 aaaatataaa ttggatattt ttagatactt tttcaggcct attaccgata cacctattgc
    90541 cgatacaccg attgccgata ctaagtagca gtcaaagatt tgtatccatt tttcatgata
    90601 ttatgcatgt attagatata tcctgtcgaa ttcttcagaa aaaattgggt cttccacaac
    90661 ggaatccgat acgtaagatt tcgagtaagt gtttacataa tcttcttctg tccgaagaaa
    90721 tgattcatcg aaataatgag tcgccattga tatcgacaca cctgagatcg ccaaatgttc
    90781 gggagttcct ctattcaatc cttttccttc ttcttgttgc tggatatctc gttcgtacac
    90841 atcttatctt tgtttcccgg gcctctagtg agttacagac agagtttgaa aaggtcaaat
    90901 ctttgatgat tccatcatct atgattgagt tgcgaaaact tctggatagg tatcctacat
    90961 ctgaaccgaa ttctttctgg ttacagaatc tctttctagt tgctctggaa caattaggag
    91021 attctctaaa agaaatacgg ggttctgctt ctggcgtcaa catgctattg ggtggtgatt
    91081 ccgcttatgg ggtcaaatta atacgtttta agaagaaata tttgaatatc aatctcaccg
    91141 atctcataag tatcatacca aatcccatca atcgaatcac tttttcgaga aatacgagac
    91201 atctaagtca tacaagtaaa gagatctatt cattgataag aaaaagaaaa aatgtgaacg
    91261 gggattggat tgatgataaa atagaatcct gggtcgcaaa cagtgatttt attgatgatg
    91321 aagaaagaga attcttggtt cagttctcca ccttaacgac agaaaaaagg attgatcaaa
    91381 ttctattgag tctgactcat agtgatcatt tatcaaagaa tgactctggc tatcaaatga
    91441 ttgaacaacc gggagcaatt tacttacgat acttagttga cattcataaa aagtatctaa
    91501 tgaattatga gttcaataca tcctgtttag cagaaagacg gatattcctt gctcattatc
    91561 agacaatcac ttattcacaa acctcgtgtg gggctaatag ttttcatttc ccatctcatg
    91621 gaaaaccctt ttcactccgc ttagccttat ctccctctag gggtatttta gtgataggtt
    91681 ctataggaac tggacgatcc tatttggtca aatacctagc gacaaactcc catgttcctt
    91741 tcattacggt atttctgaac aagttcctgg ataatcttag tgatgatatt gatgctagtg
    91801 atgatattga tcctagtgac gatattgatg ctagtgacga tatcgatcgt gaccttcata
    91861 cggagctgga actgctaact atggatatga tgtcggaaaa agaccgattt tatatcaccc
    91921 ttcaattcga attagcaaaa gcaatgtctc cttgcataat atggattcca aacattcatg
    91981 atctggatgt gaatgagtcg aattacttct ccctcggtct attagtgaac catctctcca
    92041 gggattgtga aaggtgttcc actataaata ttcttgttat tgcttcgact catattcccc
    92101 aaaaagtgga tcccgctcta atagctccga ataaattaaa tacgtgcatt aagatacgaa
    92161 ggcttcttat tccacaacaa caaaagcact ttttcaccct ttcatatact aggggatttc
    92221 tcttggaaaa gaaaatgttc catactaatg gattcgggtc cataaccatg ggttccaatg
    92281 cacgagatct tgtagcactt accaatgagg ccctgtcgat tagtattaca cagaagaaat
    92341 caattataga cactaataca attagatccg cttttcatag acaaacttgg gatttgcgat
    92401 cccaggtaag atcggttcag gatcatggga tccttttcta tcagatagga agggctgtag
    92461 cacaaaatgt acttctaagt aattgcccca tagatcctat atctatctat attaagaaga
    92521 aatcatgtaa cgaaggggat tcctatttgt acaaatggta cttcgaactt ggaactagca
    92581 tgaagaaatt aacgatactt ctttatcttt tgagttgttc cgccggatcg gtcgctcaag
    92641 atctttggtc tctacccgga cccgatgaaa aaaatgggat aacttcttat ggactcgttg
    92701 agaatgattc tgatttagtt catggcctat tacaagtaga aggcgctctg gtgggatcct
    92761 cgcggacaga aaaagattgc aatcagtttg ataatgatcg agtgacattg cttcttcggc
    92821 ccgaaccaag gaatccctta gatatgatgc aaaacggatc ttgttctatc cttgatcaga
    92881 gatttatcgg ggaaggggcc ctcgatccgc aacagataga ggaggattta tttaatcaca
    92941 tagtttgggc tcctagaata tggcatcctt ggggcattct atttgattgt atcgaaaggc
    93001 ccaatgaatt gggatttacc tattggtcca ggtcatttcg gggcaagcgg atcctttatg
    93061 atgaagagga tgagcttcaa gagaatgatt cggagttctt gcagagtgga accatgcagt
    93121 accagacacg agatagatct tccaaagacc aaggcttttt tcgaataagc caattcattt
    93181 gggaccctgc agatccactc tttttcctat tcaaagatca gccctttgtc tctgtgtttt
    93241 cacatcgaga attatttgca gatgaagaga tgtcaaaggg gcttcttact tcccaaacat
    93301 atcctcctac atctatatat aaacgctggt ttatcaagaa gacgcaagaa aagcactttg
    93361 aattgttgat taatcgccag agatggttta gaaccactag ttcattatct aatgtatctt
    93421 tccgttctaa tactctatcc gagagttatc agtatttatc aaatctcttc ctatctaacg
    93481 gaacgctatt ggatcaaatg acaaagacat tgttgagaaa aagatggctt ttcccggatg
    93541 aaattaaaat tggattcatg gaacaggaga aagatttccc attccttagc cggaaagtta
    93601 tgtggccatg aaagaggggg attaagtgga acagaattta ctgggtggta gaatcgcgga
    93661 aacgcttgtt tcttccatat tttggacctt agctccctaa aacggactat gtaatgtact
    93721 ttatctgctg ggttgcgggc gggcatttta ccagaggttt ctaatctacc cttgtgtgat
    93781 tcctgttgaa gcatatactc gggggggggg gtgcagggcg gacgattttt aagcagaccc
    93841 cccattcatt agatagagaa gatccccaag atttagtgat ctgctgccga acttattcaa
    93901 attccaagag ctcggatcga attgcccatt caatgagcat tctcaatatt atgccttgaa
    93961 gaggactcga acctccacgc tcttgagcac gagattttga gtctcgcgtg tctaccattt
    94021 caccaccaag gcatcctaaa agtgaatcgt attccatgaa tatgatatct atctagtgtg
    94081 atgtatggaa tatatgacaa aggtggagta tttatattga tcggtcatgt tatataggcc
    94141 cgagttggac atccaattgc ttcgatttga attatccgta gaatgcctta tatagatatc
    94201 caatctatca aaaagatgga cacaatcaaa cccatttctc gattcaatag aagcccaaag
    94261 aggtgaatgg gttccaaata acgagagata tgtaaaaagc aggtccgatt cctacgccta
    94321 ttcctaatcc taaatgtaat gtaacgacgt agggatccat atgtaaacag agtatctatt
    94381 tagatacgct caaatgaccc cttctcataa tgagaatgta tataacccta ttccggtctg
    94441 gtccggtatg gaatgaactt ataatcatgg aatcgactcg atcatcagat tatagattat
    94501 aagttcataa ccctagccca ttcccatttt gggcggaaca gatctactaa ttctttgatt
    94561 ccagttagta agagggagct tgaactaaga aatagaccct agaagctaaa aaagggtatc
    94621 ctgagcaatt gcaataatcg ggttcattga tattcctggt atagtagatg ctatcacaca
    94681 tacaatcata ctcaattcga tggaattgtt tgatctgaaa ggagatcttc tataatttcg
    94741 cacgtgaggg gttatttctt gggttcgtcc agtcattaat aacttgatta tttttagata
    94801 atagtagata gaaacaacgc ttgtaaggag tcctattaaa accaagaaat ataggcctgc
    94861 ctgccatcca caccagaata aatagagttt tccgaaaaaa cctgctagcg gaggaagacc
    94921 tcctagggat aagagacata gggctaaaga gagagccaaa aaaggatctt tcgtatataa
    94981 tcctgcataa tctcgaatgt tatcagttcc ggtacgtaga ccaaataata caatgcaagc
    95041 aaaagttcct agattcatgg agatatagaa cagcatataa gttatcatgc ttgcatatcc
    95101 atcatttgag tctccaacaa ttattccaat aattacatat ccgatttgac ctatggacga
    95161 atatgcaagc atacgtttca tgcttgtttg agtcatagca atgagattcc ccaatatcat
    95221 gctaagaata gctagggttt ccagaagaag atgccattca tttgatgaga aataaaaagg
    95281 aatatcgaaa attcgagtgg ctgaagctga agcagctact ttcgaagtaa cagaaagaaa
    95341 agcaacgact ggagtgggag agtcagagtc gaaaggagga ttactcactt ctttctctca
    95401 ttcaaaaccg tgcatgagac tttcatctca cacggctcct aagtgatcaa aaaagaaaga
    95461 agaactcatc ttctttcttt tttgattacc ttccctcgcg tatgtataag accgaatcca
    95521 ttcgatttct aaaaaagatt actaatcctt aacttttcga ggaatccttc atcagtggtt
    95581 gtgaatgact tgtttttcaa tcttttcggt cttggttccg taggagcaaa tcagaaagat
    95641 tgagaaatag aaccatctga tttgattcgt tctcaatagc catgagatga tcatcttagg
    95701 gtgatccttt tgtcgacgga tgctcctatt atactcgtag tctctgaagg atgagaacca
    95761 actatgtagc atctacaccg agaattcaag tattgtatac gtcattagtc cgatcctttg
    95821 taggaactac ccgtaataac gaacttgcaa aatggatctg tttatcataa agagattcgt
    95881 cgttcctgac cctgcttcgc cttaattgtt atttgaacaa atcaaagttc tgtcttggtc
    95941 cgagtgtgga tagcatttct cttctgcatg tccatggagt tttgaaaaat ccaaacatct
    96001 cagagataga tagagaggta ggaatgtatc gaacgaaccg cactccttcg tatacgtcag
    96061 gagtccattg atgagaaggg gctggggaaa gcttgaaccc aattcctaca gtgatgaata
    96121 tgagcgcaat tgaaattcct ggggagttat acatttgtgt attgataaga ccattcacta
    96181 tttcttgaag ctcgatctct cccccggatg aaccatatag ccaagagaaa ccatgaacca
    96241 gaatagaaga gcttgcccca cccatgagta aatatttcat agtagcctca ttagaccgta
    96301 catctttctt ggtatatcca gataataggt aggagcataa actgaaacat tctggagcta
    96361 caaagatagt tattaaatcg ttagcaccgc ataaaaacat tcctcctaga gtagctgtta
    96421 atacgaataa gagaaactct gttatagcca tttctgtaca ttcaatgtac tctacggata
    96481 gaggaataca tagagttgaa catagtaaaa taagaaattg aaagatttcg ttgaaattgt
    96541 tcgtttgaaa atttcccgaa aaactaatca cgggttcttc tctccatcgg aacaagaggg
    96601 ccgttatgct cattactaaa cttgttgaag agatgaaata taaccaaggt atatcttttt
    96661 gatcagaggt tgaatcgatc atcagaagaa gaattaggcc aaaaattagg atacattctg
    96721 ggaaaatcaa acttccatcg aagagaagca aatgaaaggc tttcataaaa attctcgtag
    96781 aatcgagaat gaggttttca ttctgtacat gccagatcat gaattagtaa ctgcatccaa
    96841 cttccaaaaa aaatcccaat tgtttcgaac tttccatttt tagaatggaa tatttacgga
    96901 atctccatga ataggaccaa accttattcc atggtattta catgaggttc ctctttctta
    96961 ttcttaagaa agtccccgag agggcttagt tgatccatga tttctgtttc atctttcgtt
    97021 tccttttcgt ttgtttcgag aaatatatcg atcaattccg attctttctt tttctcttga
    97081 ttcttttccg atcgagaagt ctagatcctg ttcatggatt aacgaaaatg tgcaaaagct
    97141 ctatttgcct ctgccattct atgagtctct tcctttttgc gtatggcatc gccactccct
    97201 ttggcagcat ccactaattc ggaacttaat ttgaaagcca tatttcgacc cggacgtttt
    97261 cgggatgccg ctaataacca acgaatggca agtgcttttc cttgtgtgga tcctatttca
    97321 atgggaactt gatgagtcga tccacctaca cgtcttgctt ttactgctat atcgggagtt
    97381 actccacgta ttgcttgacg taaaacagat agtggatttg tttctgtctt ttgttgaatc
    97441 tttttcacgg ctcgatagat aatttgataa gccaatgatt tttttccgtg tttcagaata
    97501 cggttaacca acatgttaac taatcgatta cgataaattg gatcggattt tgcagttttt
    97561 tcttctgcag tacctcgacg tgacatgagc gtgaaggggg ttcaataatc cgttttattt
    97621 ttttataagg gctaaaatca cttattttgg cttttttact ccatattgta gggtggatct
    97681 cgaaagatat gaaagatctc cctccaagcc gtacatacga ctttcatcga atacggcttt
    97741 ccgcagaatt ctatatgtat ctatgaaatc gagtatggaa ttctgtttac tcactttaaa
    97801 ttgagtatcc gtttccctcc ttttcctgct aggattggaa atcctgtatt ttacatatcc
    97861 atacgattta gtccttgggt ttccgaaata gtgtaaaaag aagtgcttcg aatcattgct
    97921 acttgactcg gacctgttct aaaaaagtcg aggtatttcg aattgtttgt tgacacggac
    97981 aaagtcaggg aaaacctctg aaattatttc aatattgaac cttggacata taagagttcc
    98041 gaatcgaatc tctttagaaa gaggatcttt tgtctcatgg tagcctgctc cagtcccctt
    98101 acgaaacttt cgttattggg ttagccatac acttcacatg tttctagcga ttcacatggc
    98161 atcatcaaat gatacaagtc ttggataaga atctacaacg cactagaacg cccttgttga
    98221 cgatccttta ctccgacagc atctagggtt cctcgaacaa tgtgatatct cacaccgggt
    98281 aaatccttaa cccttccccc tcttactaag actacagaat gttcttgtga attatggcca
    98341 ataccgggta tataagcagt gatttcaaat ccagaggtta atcgtactct ggcaacttta
    98401 cgtagggcag agtttggttt tttgggggtg atagtggaaa agttgacaga taagtcaccc
    98461 ttactgccac tctacagaaa cgtacatgag attttcacct catacggctc ctcgttcaat
    98521 tctttcgaag tcattggatc cttttacgcg ttcgagaatc ccctcccttt ttccactccg
    98581 tcctgaagag taactaggac caatttagtc acgttttcat gttccaattg aacactttcc
    98641 ttttttgatt attctcaaac tcaaaggaga agattattct ctttaccaaa catatgcgta
    98701 tccaatcacg atcttataat aagaacaaga gatctttctc gatcaatccc tttgcccctc
    98761 attcttcgag aatcagaaag atccttttca agtttgaatt tgttcatttg gaatctgggt
    98821 tcttctatat ttacttagtt tacttatttt cttttttttt ttttttttta aatatttttc
    98881 cctctctttt tttatatcat tccttaagtc ccataggttt gatcctttct aatttgaccc
    98941 attttctcat tgagcgaagg gtacgaaata aatcagattt ctttttcgat caaaaatact
    99001 atgtgaaatc ttcggttttt tcctcttcct atatcccata ggtacagtgt ttgaatcaat
    99061 agagaacctt ttcttctgta tgaatcgata ttattccatt ccaattcctt cccgatacct
    99121 cccgaggaaa atctcgaatt ggatcccaaa ttgacgggtt agtgtgagct tatccatgcg
    99181 gttatgcact aggaatccat tttctgaaag atcctggctt tcgtgctttg gtgggtctcc
    99241 gagatccttt cgatgaccta tgttgtgttg aagggatatc tatagaatcc gatcgattgc
    99301 gtaaagcccg cggtagcaac ggaaccgggg aaagtataca gaaaacacag ttcttttcta
    99361 ttatattagt attttataat attctattat ataagattag tattagttag tgatcccggc
    99421 ttagtgagtc ttttcttccg tgatgaactg ttggcgccag tcttacattt tgtatctgtg
    99481 gaccgaggag aaagggggct cggcgggaag aggattgtac cgtgagagaa gcaaggaggt
    99541 caacctcttt caaatataca acatggattc tggcaatgca atgtagttgg actctcatgt
    99601 cgatccgaat gaatcattct ttccacggag gtaaatcttt gcctgctagg caggaggata
    99661 gcaagttaca aattatgtct cggtaggaca tgtatttcta ttagtatgaa attcataaat
    99721 gaagtagtta atggtggggt taccgttatc ctttttgtga cgaatcttgt atatgttcct
    99781 aagaaaagga atttgtccat ttttcggggt ctcaaggggc gtggaaacac ataagaactc
    99841 ttgaatggaa atggaaaaga gatggaactc cagttccttc agaaatggta agatctttgg
    99901 cgcaagaaga aggggttgat ccgtatcatc ttgacttggt tctgcttcct ctattttttt
    99961 aataataccc ggtcgggttc ttctcctacc cgtatcgaat agaacatgct gagccaaacc
   100021 ttcttcatgt aaaacctgct tgatttagat cgggaaaatc gtgcggtttt gtgaaaccat
   100081 gtgctatggc tcgaatccgt agtcaatcct atttccgata gggacagttg acaattgaat
   100141 ccgacttttc tcataatttt tatatccgta atagtgcgaa aagaaggccc ggctccaagt
   100201 tgttcaagaa tagtggcgtt gagtttctcg accctttgcc ttaggattag tcagttctat
   100261 ttctcgatgg gggcagggaa gggatataac tcagcggtag agtgtcacct tgacgtggtg
   100321 gaagtcatca gttcgagcct gattatccct aaacccaatg tgagtttttg ggttttgatt
   100381 tgctcccccg ccgtgattga acgagaatgg ataagaggct cgtgggattg acgcgagggg
   100441 gcagggatgg ctatatttct gggagcgaac tccgggcgaa tatgaagcgc atggatacaa
   100501 gttaggcctt ggaatgaaag acaattccga atccgctttg tctacgaaca aggaagctat
   100561 aagtaatgca actatgaatc tcatggagag ttcgatcctg gctcaggatg aacgctggcg
   100621 gcatgcttaa cacatgcaag tcggacggga agtggtgttt ccagtggcgg acgggtgagt
   100681 aacgcgtaag aacctgccct tgggagggga acaacagctg gaaacggctg ctaatacccc
   100741 gtaggctgag gagcaaaagg aggaatccgc ccgaggaggg gctcgcgtct gattagctag
   100801 ttggtgaggc aatagcttac caaggcgatg atcagtagct ggtccgagag gatgatcagc
   100861 cacactggga ctgagacacg gcccagactc ctacgggagg cagcagtggg gaattttccg
   100921 caatgggcga aagcctgacg gagcaatgcc gcgtggaggt agaaggccca cgggtcgtga
   100981 acttcttttc ccggagaaga agcaatgacg gtatctgggg aataagcatc ggctaactct
   101041 gtgccagcag ccgcggtaat acagaggatg caagcgttat ccggaatgat tgggcgtaaa
   101101 gcgtctgtag gtggcttttt aagtccgccg tcaaatccca gggctcaacc ctggacaggc
   101161 ggtggaaact accaagctgg agtacggtag gggcagaggg aatttccggt ggagcggtga
   101221 aatgcgtaga gatcggaaag aacaccaacg gcgaaagcac tctgctgggc cgacactgac
   101281 actgagagac gaaagctagg ggagcgaatg ggattagata ccccagtagt cctagccgta
   101341 aacgatggat actaggcgct gtgcgtatcg acccgtgcag tgctgtagct aacgcgttaa
   101401 gtatcccgcc tggggagtac gttcgcaaga atgaaactca aaggaattga cgggggcccg
   101461 cacaagcggt ggagcatgtg gtttaattcg atgcaaagcg aagaacctta ccagggcttg
   101521 acatgccgcg aatcctcttg aaagagaggg gtgccttcgg gaacgcggac acaggtggtg
   101581 catggctgtc gtcagctcgt gccgtaaggt gttgggttaa gtcccgcaac gagcgcaacc
   101641 ctcgtgttta gttgccatca tttagtttgg aaccctgaac agactgccgg tgataagccg
   101701 gaggaaggtg aggatgacgt caagtcatca tgccccttat gccctgggcg acacacgtgc
   101761 tacaatggcc gggacaaagg gtcgcgatcc cgcgagggta agctaactcc aaaaacccgt
   101821 cctcagttcg gattgcaggc tgcaactcgc ctgcatgaag ccggaatcgc tagtaatcgc
   101881 cggtcagcca tacggcggtg aattcgttcc cgggccttgt acacaccgcc cgtcacacta
   101941 tgggagctgg ccatgcccga agtcgttacc ttaaccgcaa ggagggggat gccgaaggca
   102001 gggctagtga ctggagtgaa gtcgtaacaa ggtagccgta ctggaaggtg cggctggatc
   102061 acctcctttt cagggagagc taatgtttgt tgggtatttt ggtttgacac tgcttcacac
   102121 ccaaaaacaa aaagaaggga gctacgtctg agtgaaactt ggagatggaa gtcttctttc
   102181 gtttctcgac ggtgaagtaa gaccaagctc atgagcttat tatcccaggt cggaacaagt
   102241 tgataggatc ccctttttta cgtccccatg tccccccgtg tggcgatatg ggggcgaaaa
   102301 aaggaaagag agggatgggg tttctctcgc ttttggcata gcgggccccc agcgggaggc
   102361 tcgcacgacg ggctattagc tcagtggtag agcgcgcccc tgataattgc gtcgttgtgc
   102421 ctgggctgtg agggctctca gccacatgga tagttcaatg tgctcatcgg cgcctgaccc
   102481 tgagatgtgg atcatccaag gcacattagc atggcgtact cctcctgttc gaaccggggt
   102541 ttgaaaccaa acttctcctc aggaggatag atggggcgat tcaggtgaga tccaatgtag
   102601 atccaacttt cgattcactc gtgggatccg ggcggtccgg gggggaccac catggctcct
   102661 ctcttctcga gaatccatac atcccttatc agtgtatgga cagctatctc tcgagcacag
   102721 gtttaggttc ggcctcaatg ggaaaaaaaa tggagcacct aacaacgcat cttcacagac
   102781 caagaactac gagatcaccc ctttcattct ggggtgacgg agggatcgta ccattcgagc
   102841 cgtttttttt ttcatgcttt tcccggaggt ctggagaaag ctgcaatcaa taggatttcc
   102901 ctaatcctcc cttaccgaaa ggaaaagcgt gaaattcttt ttcctttccg cagggaccag
   102961 gagattgtat ctagccgtaa gaagaatgct tggtataaat aactcacttc ttggtcttcg
   103021 accccctcag tcactacgaa cgcccccgat cggtgcaatg ggatgtgtct atttatctat
   103081 ctcttgactc gaaatgggag caggtttgaa aaaggatctt agagtgtcta gggttgggcc
   103141 aggagggcct cttaacgcct tcttttttct tctcatcgga gttctttcac aaagacttgc
   103201 catggtaagg aagaaggggg gaacaagcac acttggagag cgcagtacaa cggagagttg
   103261 tatgctgcgt tcgggaagga tgaatcgctc ccgaaaagga atctattgat tctctcccaa
   103321 ttggttggac cgtaggtgcg atgatttact tcacgggcga ggtctctggt tcaagtccag
   103381 gatggcccag ctgcgccagg gaaaagaata gaagaagcat ctgactcctt catgcatgct
   103441 ccacttggct cggggggata tagctcagtt ggtagagctc cgctcttgca attgggtcgt
   103501 tgcgattacg ggttggatgt ctaattgtcc aggcggtaat gatagtatct tgtacctgaa
   103561 ccggtggctc actttttcta agtaatgggg aagaggaccg aaacatgcca ctgaaagact
   103621 ctactgagac aaagatgggc tgtcaagaac gtagaggagg taggatgggc agttggtcag
   103681 atccagtatg gatcgtacat ggacggtagt tggagtcggc ggctctccta gggttccctc
   103741 atctgggatc tctggggaag aggatcaagt tggccttgcg aacagcttga tgcactatct
   103801 cccttcaacc ctttgagcga aatgcggaaa aaggaaggaa aatccatgga ccgaccccat
   103861 catctccacc ccgtaggaac tacgagatca ccccaaggac gccttcggca tccaggggtc
   103921 acggaccgac catagaaccc tgttcaataa tcaataagtg gaacgcatta gctgttcgct
   103981 ctcaggttgg gcagtaaggg tcggagaagg gcaatcactc gttcttaaaa cttgcgttct
   104041 taagaccaaa gagtcgtcgg aaaggggggg gggaagctct ccgttcccgg ttctcctgta
   104101 gctggatcct ccggaaccac aagaatcctt agttagaatg ggattccaac tcagcacctt
   104161 ttgagtgaga ttttgagaag agttgctctt tggagagcac agtacgatga aagttgtaag
   104221 ctgtgttcgg gggggagtta ttgtctatcg ttggcctcta tggtagaatc agtcggggga
   104281 cctgagaggc ggtggtttac cctgcggcgg atgtcagcgg ttcgagtccg cttatctcca
   104341 actcgtgaac ttagccgata caaagctata tgatagtacc caatttttcc gattcggcgg
   104401 ttcgatctat gatttatcat tcatggacgt tgataagatc catccattta gcagcacctt
   104461 aggatggcat agccttaaag ttaagggcga ggttcaaacg aggaaaggct tacggtggat
   104521 acctaggcac ccagagacga ggaagggcgt agtaagcgac gaaatgcttc ggggagttga
   104581 aaataagcat agatccggag attcccgaat aggtcaacct ttaaaactgc tgctgaatcc
   104641 atgggcaggc aagagacaac ctggcgaact gaaacatctt agtagccaga ggaaaagaaa
   104701 gcaaaagcga ttcccgtagt agcggcgagc gaaatgggag cagcctaaac cgtgaaaacg
   104761 gggttgtggg agagcaatac aagcgtcgtg ctgctaggcg aagcggtgga gtactgcacc
   104821 ctagatggcg agagtccagt agccgaaagc atcactagct tatgctctga cccgagtagc
   104881 atggggcacg tggaatcccg tgtgaatcag caaggaccac cttgcaaggc taaatactcc
   104941 tgggtgaccg atagcgaagt agtaccgtga gggaagggtg aaaagaaccc ccatcgggga
   105001 gtgaaataga acatgaaacc gtaagctccc aagcagtggg aggagcccgg ggctctgacc
   105061 gcgtgcctgt tgaagaatga gccggcgact cataggcagt ggcttggtta agggaaccca
   105121 ccggagccgt agcgaaagcg agtcttcata gggcaattgt cactgcttat ggacccgaac
   105181 ctgggtgatc tatccatgac caggatgaag cttgggtgaa actaagtgga ggtccgaacc
   105241 gactgatgtt gaagaatcag cggatgagtt gtggttaggg gtgaaatgcc actcgaaccc
   105301 agagctagct ggttctcccc gaaatgcgtt gaggcgcagc agttgactgg acatctaggg
   105361 gtaaagcact gtttcggtgc gggccgcgag agcggtacca aatcgaggca aactctgaat
   105421 actagatatg acctcaaaat aaaataacag gggtcaaggt cggccagtga gacgatgggg
   105481 gataagcttc atcgtcgaga gggaaacagc ccggatcacc agctaaggcc cctaaatgac
   105541 cgctcagtga taaaggaggt aggggtgcag agacagccag gaggtttgcc tagaagcagc
   105601 cacccttgaa agagtgcgta atagctcact gatcgagcgc tcttgcgccg aagatgaacg
   105661 gggctaagcg atctgccgaa gctgtgggat gtaaaaatac atcggtaggg gagcgttccg
   105721 ccttagaggg aagcacccgc gcgagcggta gtggacgaag cggaagcgag aatgtcggct
   105781 tgagtaacgc aaacattggt gagaatccaa tgccccgaaa acctaagggt tcctccgcaa
   105841 ggttcgtcca cggagggtga gtcagggcct aagatcaggc cgaaaggcgt agtcgatgga
   105901 caacaggtga atattcctgt actacccctt gttggtcccg agggacggag gaggctaggt
   105961 tagccgaaag atggttatcg gttcaaggac gtaaggtgac cctgctttgc agggtaagaa
   106021 ggggtagaga aactgcctcg agccaatgtt cgagtaccag gcgctacggc gctgaagtaa
   106081 cccatgccat actcccagga aaagctcgaa cgaccttcaa caaaagggta cctgtacccg
   106141 aaaccgacac aggtaggtag gtagagaata cctaggggcg cgagacaact ctctctaagg
   106201 aactcggcaa aatagccccg taacttcggg agaaggggtg cctcctcaca aagggggtcg
   106261 cagtgaccag gcccgggcga ctgtttacca aaaacacagg tctccgcaaa gtcgtaagac
   106321 catgtatggg ggctgacgcc tgcccagtgc cggaaggtca aggaagttgg tgacctgatg
   106381 acaggggagc cggcgaccga agccccggtg aacggcggcc gtaactataa cggtcctaag
   106441 gtagcgaaat tccttgtcgg gtaagttccg acccgcacga aaggcgtaac gatctgggca
   106501 ctgtctcgga gagaggctcg gtgaaataga catgtctgtg aagatgcgga ctacctgcac
   106561 ctggacagaa agaccctatg aagcttcact gttccctggg attggctttg ggcctttcct
   106621 gcgcagctta ggtggaaggc gaagaaggcc tccttccggg ggggcccgag ccatcagtga
   106681 gataccactc tggaagagct agaattctaa ccttgtgtca ggacctacgg gccaagggac
   106741 agtctcaggt agacagtttc tatggggcgt aggcctccca aaaggtaacg gaggcgtgca
   106801 aaggtttcct cgggccggac ggagattggc cctcgagtgc aaaggcagaa gggagcttga
   106861 ctgcaagacc cacccgtcga gcagggacga aagtcggcct tagtgatccg acggtgccga
   106921 gtggaagggc cgtcgctcaa cggataaaag ttactctagg gataacaggc tgatcttccc
   106981 caagagctca catcgacggg aaggtttggc acctcgatgt cggctcttcg ccacctgggg
   107041 ctgtagtatg ttccaagggt tgggctgttc gcccattaaa gcggtacgtg agctgggttc
   107101 agaacgtcgt gagacagttc ggtccatatc cggtgtgggc gttagagcat tgagaggacc
   107161 tttccctagt acgagaggac cgggaaggac gcacctctgg tgtaccagtt atcgtgccca
   107221 cggtaaacgc tgggtagcca agtgcggagc ggataactgc tgaaagcatc taagtagtaa
   107281 gcccacccca agatgagtgc tctcctattc cgacttcccc ggagcctccg gtagcacagc
   107341 caagacagcg acgggttctc tgcccctgcg gggatggagc gacagaagtt ttgagaatta
   107401 aagagaaggt cacggcgaga cgagccgttt atcattacga taggtgtcaa gtggaagtgc
   107461 agtgatgtat gcagctgagg catcctaaca gaccggtaga cttgaacctt gttcctacat
   107521 gacccgatca attcgggtca ggcactagcc gtctattttc attgttcaac tctttgacaa
   107581 cacgaaaaaa ccattgttca actctttgac aacatgaaaa aaccaaaagc tctgccctct
   107641 ctacctatcc aaaccaaggg atggaagggc agaggccttt ggtgtcccct ccaatcaaga
   107701 attggggcct cacaatcact agccaatatg cttttctctc atgcctttct tcgttcatgg
   107761 ttcgatattc tggtgtccta ggcgtagagg aaccacacca atccatcccg aacttggtgg
   107821 ttaaactcta ctgcggtgac gatactgtag gggaggtcct gcggaaaaat agctcgacgc
   107881 caggatgata aaaagcttaa cacctcccat tcttatttct ttttcaatat gaaaaagaaa
   107941 taaataaaaa gaaataaatg agaaatcaaa aaggtcgtct tattcaaaac cccaattatg
   108001 acatccctcc tctcccactt cacacctcgg aacgcaccgt tccgttctta tagagagaac
   108061 ggcgctttca catcttctta acccgaaatg gctggggaga ggaaaggttc ctttttttga
   108121 gggtactccc gggaacagat ccagtggaga cggggtgggg cctgtagctc agaggattag
   108181 agcacgtggc tacgaaccac ggtgtcgggg gttcgaatcc ctcctcgccc acaaccggcc
   108241 caaaagggaa gtgcctttcc ctctgggggt aggaaaatca tgatcgggat aatggaactt
   108301 gggtgtgggt cttttgtcga aatggaatgg cctttttttt tatttatcgt aaactttttc
   108361 attacacata gtatgctcga cccccatcag cgtatttttt gttttacgtc ccgtaactct
   108421 tcctcaacct ggctggggca gaatagtaga gcaagtacaa gtattagtag cctaacaaaa
   108481 aagcgttcct cgtcattaat atgtttgctc acggcaattg tggactctcg ggagaatcga
   108541 tgactgcatc tttgatgcac tgctagtact agtccatctg agaattctta attggatagt
   108601 tgtaaatagc cccagggcta tggaacaaag gattatcccg gacctacgcc gaggtattgt
   108661 attgacggtg attttaaaat ctcgcagaac aggatgtgat acgatgagat agaatgcaat
   108721 agaaacaaag acggggaagg gattacctac tcttaacggt caaagcgagc ccttttcttt
   108781 tattctgaat tctttaattc agaatgaatc aaatctcccc aggtaggatt cgaacctacg
   108841 accagtcagt taacagccga ccgctctacc actgagctac tgaggaataa cgagagatta
   108901 gatctcatag agttcaattc ccgttctcaa cccatgacca atatgagctc gaagcttcct
   108961 tcgtaactcc cggaacttct tcgtagtggc ccctttccat gcctcatttc atagggaacc
   109021 ccaaagtggc tctatttcat tatattccat ccatatccca attccattca tttaatatcc
   109081 ctttggtgtc attgacataa cagatgtcgt ttctagtcta tctctttcta tttcttttct
   109141 atatatggaa agttaaaaaa tcatcatata ataatccaga aattgcaata gaaaagaaaa
   109201 aggaggtttg tggtgatttt taaatctttt ctagtaggta atctagtatc cttatgcatg
   109261 aagataatca attcggtcgt tgtggtcgga ctctattatg gatttctgac cacattctcc
   109321 atagggccct cttatctctt ccttctccga gctcaggtta tggaagaagg agaagaagga
   109381 accgagaaga aggtatcagc aacaacaggt tttattacgg gacagctcat gatgttcata
   109441 tcgatctatt atgcgcctct gcatctagca ttgggtagac ctcatacaat aactgtacta
   109501 gctctaccgt atcttttgtt tcatttcttc tggaataatc acaaaaactt ttttgattat
   109561 ggatctacta ccagaaattc aatgcgtaat ctcagcattc aatgcgtatt cctgaataat
   109621 ctcatttttc aattattcaa ccatttcatt ttaccaagtt caatgctagc cagattagtc
   109681 aacatttata tgtttcgatg caacaacaag atgttatttg taacaagcag ttttgttggt
   109741 tggttaattg gtcacatttt attcatgaaa tgggttggat tggtattagt ctggatacgg
   109801 caaaataatt ctattagatc gaatgtactt attcgatcta ataagtcaga attgagaaat
   109861 tatatggctc gaatatttag tattctctta tttattacct gtgtctacta tttaggcaga
   109921 ataccgtcac ccatttttac taagaaactg aacccacaaa cggaagaagg gtgggaaagt
   109981 gaggaagaaa cagatgtaga aatagaaaca gcttccgaaa cgaaggggac taaacaggaa
   110041 caggagggat ccaccgaaga agatccttct ccttcccttt tttcggaaga aaaggaggat
   110101 ccggacaaaa tcgatgaaac ggaagagatc cgagtgaatg gaaaggaaaa aacaaaggat
   110161 gaattccact ttacagagac acgctataac aatagcccag tttataaagg cctcttctgg
   110221 tttgaaaaac ctcttctgac ctttcttttc gattataaac gatggaatcg cccattacga
   110281 tacataaaaa ataatagatt tgaaaggact gcaagaaaag aaatgtcaca atattttttt
   110341 tatacatgcc gaagtgatgg aaaagaaaga atctctttta cgtatccgcc tagcttgtca
   110401 acttttggag aaatgataca aagaaggatg tccctgccca cactagaaaa actctcttcg
   110461 gatgaactgt acaatcattg ggtttatact aaccaacaca aaaataacaa cttaaacaac
   110521 gagtttttaa atagaattga ggctctagat acgggatttt tttctctaga tatactcgaa
   110581 aaaagtacta gattgtgtaa tgataagact agaaaatatt acttgcctaa aatgtatgat
   110641 cccattttga atgggttata tcggggaaca atcaaaaaaa aaatttcacc ttcaatcata
   110701 aataaaattt cgttagaaaa tttcatagag acaatggaaa ttaataagat tcatagtctc
   110761 cttcttcctg atactgatta ccaagaggtt gaacagaaaa tagaccgatt tgataaaaaa
   110821 actttttcaa cggaaaatcg tcatttattt actttaatca gtaaattcga tagagaatcg
   110881 ggatcgagtt taaattggaa gggcctctct ttattttcag aaaaagaaca aggaaggatt
   110941 ggttcagaaa aaagagccaa attttacaaa tttttattga atacaattct aactagccct
   111001 aatggtcaaa aaacaaaaca aaaatttgta ataaaagaaa tcagtaaaaa agtccctaga
   111061 tggtcataca aacttattac cgaattggaa ttcctgtcgg gcgcagctca tgaaggccta
   111121 ccgttggatt atcatatacg ttcaagaaaa agggatcatg taataattta taggcctact
   111181 aaacgtagtc gcaaagcaag tgtcaaaaac tgggtgtcta ttagagacta ttcggaagaa
   111241 tcagattttc gtcgagaatt catcaaagaa gatataaaag aataaaagat aaaagaagat
   111301 ataaaaagat ataaaagata aaagatataa ataaaaaagg tagtaaatta ataaattaat
   111361 aaaaggattg ctacaaaaaa taaatacaag aaaagataag aagagatgcg cccactacct
   111421 gcagatttga taccttcgcc tataaagaaa ctcaaaacac caactccatt agtaattcca
   111481 tcaattactc gtctatcaaa aaaagaagtt aacttggcca atcctcttat tcccccaata
   111541 aggaatcttg cataaaaagc atctatgtaa ccacgattat atgaccaatc atatatacca
   111601 tttattattt tgtccaaaag aattctttta ggacctgttt taacaaaaga gttaattaag
   111661 tcccaatttt gtaaagatga ataaacaggt ttatataaaa agaaggctat aaatattcca
   111721 aaaagagcta tactaactga aaaaatagca tctttcaaaa attcatacca atctattgaa
   111781 ttattcaaat tttgatgtaa aaggtttata gacggagtta accattttga taatatgtcc
   111841 aaatacaatc cttcttggtt gaaaggaatt cctagggatc caacgaacaa cgtaaataga
   111901 accaatacaa gtataggaaa taacatagta ttatccgatt cataaggata caaaaaaaac
   111961 ttcttatttc caaaacgggg aatagtaata aaaggttgtg tgatgtttct tgaattctga
   112021 tcaattagat acgttttttt tgaaaaaaaa gaaaaaatat catgattttt cattgttaat
   112081 aacgttaata aacgaaaatt tttgttaatt ctttttgaat cttctttacc ccatagagat
   112141 attgaatata agggagtatt ctttttgcca ctataatttt gaaaatgaac gtttaaatgt
   112201 ccttcaaaag taagtaaata gattcgaaac atataaaatg cggttaatcc cgctgtaaac
   112261 caagctatta ttgcgaaaat tggtgaatac aaccaagtat cattaagaat ttcatctttg
   112321 gaccaaaaac aagcaagagg cggaatacca caaagagaaa gtgtacctaa taaaaaagcg
   112381 gttttggtaa ttgggatatg ttttgttaaa ccccccatat aaaccatatt ctgactttta
   112441 tttggagaat atccaacaag agtttccatt gaatgaataa cggatccgga tcctaaaaat
   112501 aataatgctt tcgaataagc atgagtaatc aaatgaaata aagcacttcg ataagacccc
   112561 atacctagag ctaacatcat ataacccaat tgagacattg tggaataggc taaacctctc
   112621 ttaatgtctt tttgagcaag ggcaaaagta gcccctaata atattgttat tactcctacc
   112681 aaagagatga aattcattat gtgagggatg actatgaaaa gaggaataag ccgagctaca
   112741 agaaaaatgc ccgcagctac catagtagca gcatgtataa gagccgaaat aggagtaggc
   112801 ccctccatgg catccggtaa ccatacatga agtggaaatt gtgcagattt agcaaccgca
   112861 ccggaaaata atagaacggc acagaaagta acaaataaaa aatttacttc attatgatta
   112921 ttagaaatca agttattgaa tattttgaat aaatctctaa attcgaaact ccctgttatc
   112981 caataaaaac ctaaaattcc taataataaa ccaaaatccc caacacgatt agttacaaat
   113041 gccttttggc aagcatttgc agcaacaggc cgtgtgaacc aaaaccctat taatagatat
   113101 gaacacattc ctaccaattc ccaaaaaata taaatttgta tcaaattaga actagtaact
   113161 aatcctaaca tagaagtact gaaaaaactc atataagcaa aaaatctcaa atatccttga
   113221 tcatacgaca tataattatc actataaata agaaccataa ttccaatagt agtgattaat
   113281 attgacataa tagaagtaag cgggtcgatc aagtaaccga attctaaaga aaaatcatta
   113341 ttaatgatcc aagaccatac atattgatag atagaactgc catttatttg ctgaataaac
   113401 agattgatcg aaaaaatcat gactatactt aacaaaaaaa aactttgaaa agcccacata
   113461 cggcgaagac tttttgttgc cgacggaaaa agaagaagtc ccgctcctat taacatagga
   113521 actggaagtg gaaggaaagg tattatccac gaatattgat atgtctgttc cataaaaaag
   113581 ttttttattc ttatttattc ttaattgatt gtttccgatt taccggatcc tacccccttt
   113641 caatttcaaa acaaaagggg tcaataaaaa aatcaagaga tgtactaact taatactaac
   113701 ttaaagatat ttttcgaatt ttatatatta tctgggtctt tccaaattaa atattaaaat
   113761 aaagaagtta caattgggca aatgatatga cctacttgct cataaaaagc gaatttagtt
   113821 attaactaag atttgtttat acaaatttag ttaataacta agatttttct taaaataacg
   113881 aaaatacaaa atttaattat tattaaatca ctttatattc ataaagtaat gataaaaaat
   113941 tacactaaaa agaaatctga tatgaatcga tatgaatcat aggattaact aaggtacaat
   114001 ttttgtacaa atctcgcttt ttagtcagtt tgttccaaat cattaactag tttcagtatg
   114061 aaactgattg attagtttcc gtttcaataa aaaaacattt ataggaaacg ctataatatc
   114121 taacatttta tattttctat aagatataag atttattttt atatttatca aaaaaggggg
   114181 taaaataaaa tcaaatttaa taaaaaaata acgaagattt ttttaacaaa acgtgtatct
   114241 tttaacagat tcattacttt aattactagt ttgattcgaa ttttaaaatg gaatttcgaa
   114301 gtattcttta ctcaagtttg accaattaat agaaaaaatt aaagttttca ttaggctttt
   114361 cattaggcaa tgggttctta aagggttctt aaatccttct ttatgtataa aaaaaaaaat
   114421 ttaattatat ttttatagta agattttgta ctattttcgc atatttttta tctatatata
   114481 tatttttttt ttgttttctc tagataatat atattatatt atctaattat tctctagaaa
   114541 ataactagat aatgaatata ttcgttttga ccaatagatg tctttcacat ccaactataa
   114601 caacgagtaa cctcttaatt tttaaatggc agttccaaaa aaacgtactt ctatatcaaa
   114661 aaagcgtatt cgtaaaaata tttggaaagg gaagggatat tgggcagcct taaaagcgtt
   114721 gtcattaggt aaatctcttt ctaccggaaa ctcaaaaagt ttttttgtgc gacaaaaaaa
   114781 gtcataaaat aaaacattgg aataatccga atagaaaaat aggcccattt cattcttaat
   114841 aggaaatcaa caaacctacc tattgtttgt ggctaatcaa tatgaactag aactcgcttc
   114901 gctattagga tatgtataat aataattctt cggtttaggg gttagtaaat tataaaaagc
   114961 ttttgaaaaa agaataaaga caagatacaa aacttgaacc cttgttagta tattttcttg
   115021 tttgggagat gggggagtct tttttcccca tcaacctgtt tgtcacaatt acaataatcg
   115081 acgtttttct atatatatat aaatctaaat tataaatatg aatatatata ttgaattgaa
   115141 gaagagtaaa aaagagatct ttagttaaaa ttaatacatc gttgaaatta atttattcat
   115201 ttatttttta aattttttgt gtaactttct gacttcttat ttatctttta tctgaattaa
   115261 tctattagaa tatataaatt tcccatttat atgtctcttt caacccaacc gacaaaagcc
   115321 tggaattttt tgtccgaatt aatgtgcaag ttttgagtaa taaataataa aaaaggggtc
   115381 ttattttttg ttcattggta aaatacattt ttttaacttt taggaaataa tataaattat
   115441 aaatcttttc tgaaaaagaa taaagaaatt ttttatagtt ctatcaataa ctagagggtt
   115501 gaagtttata gtttcaatag ttcgattcta ttgaattata gaagagcata aactacacca
   115561 aagcactaag gtaaataaaa cccatacccc ataataatga ataatgaacc ttcgaatttg
   115621 tatttgaaca aagttttatt catccatttt catttagttg actccttaaa tctcgacgat
   115681 tgactatgaa taagctatta tgaattcgaa caagccgcta tggtgaaatc ggtagacacg
   115741 ctgctcttag gaagcagtgc gagagcatct cggttcgagt ccgagtggcg gcagaccttc
   115801 tcttcgaaaa tagatacaat atattataaa ttctagaatg aattcaactc ctgatttata
   115861 tttcaggatt cctccttttt aaaattttta tgatattttc aactttagag catatattaa
   115921 ctcatatttc cttttcgatc gtttccgttg taattacaat tcatttgata actttattaa
   115981 tcgatgaaat cataaaacta aatgattcgt cagaaaaggg aatgatagct acttttttat
   116041 gtataaccgt attattagtc actcgttgga tttattcggg gcatttccca ctaagtgatt
   116101 tatatgaatc attaatcttt ctttcttgga gtttatcagt tattcagata gttccatatt
   116161 ttaaaaaaaa aaaaagccat ttaagcacaa taactgtgtc aagtgttatt tttacccaag
   116221 gctttgctac ttcgggtctt ttaactgaaa tacatcaatc cgcaatatta gtacccgctc
   116281 tacaatccga gtggttaata atgcacgtaa gtatgatgat attgggctat gcagctcttt
   116341 tatgtggatc attattatca gtagcacttc tggtccttac atttcgaaaa aacataaatt
   116401 ttttttgtaa gaggaatact tttttattaa aactaaacga ggaactttct tttggtaaaa
   116461 tacaatacat aaatgaaaga aacaattttt taggaaatgc ttcttttttt tctgctaaca
   116521 attattacag gtcccaatta attcaccagt tggattattg gagttatcgt gtgattagtc
   116581 taggttttct ctttttaact ataggtattc tttcaggagc agtatgggct aatgaagcat
   116641 gggggtccta ttggaattgg gacccaaagg aaacttgggc atttattact tggatcgtat
   116701 ttgcggttta tttacatact agaaccaata taaatttaca ggttgaaatt tccgcaattg
   116761 tggcgtctat gggctttctt ataatttgga tatgctattt tggagtcaat ctattaggaa
   116821 tagggctaca tagttatggt tcatttacgt taacatctaa ttgaattcaa gaaaggttct
   116881 tgcgaatttt aaaatataaa tagaaataga atatgttgtt tgtatataaa aaaactttat
   116941 atgaaccagt gagaaccatg tgaatccagt agtgcgggga ttcgcatggt tctcacaaag
   117001 atcaaacata ttgggtgaat tttatttaac ttaagagagg aaaaagactt ctttttttaa
   117061 ttatccaaat cctatgattt ttttatgaaa actatctata aacaaaatta gataaaagaa
   117121 cctcgacctt gtcaactgat agggaaagaa caaaatcagg gtacatacca atacctatta
   117181 caggtataaa gatagcgatc gaaacaaata actctcgcgg tccagaatca aaaacataag
   117241 agtttggagc attaaatagc ttgtatccat agaacatctg gcgtaacata gataatgaat
   117301 aaataggagt taatatcatc ccaattgcca ttacaaaagt aattcctaat tttgatatta
   117361 aaagatattt ttggctggta atgattccaa aaaaaactat caattctgca acaaaaccac
   117421 tcatacccgg taatgcaaga gaagccattg aaaagctgct gaacatcgtg aatatttttg
   117481 gcattgggat agctattccg cccatttcgt cgagataaac aagacgtatt ctatcataac
   117541 tcgttcctgc caagaaaaaa agcgcagcac caataaatcc atgagaaact atttgtaaaa
   117601 tggctccatt gagtcccgta tcgtttatag aaccaattcc tataagtatg aaacccatat
   117661 gagatacaga ggaataggct attctttttt ttaaattacg ttggccgaga gatgttgaag
   117721 ctgcatatat tatttgtatt gtgcctacta tcaccaacca cggagaaaat atagaatggg
   117781 catgagataa taattccata ttaatccgaa tcaatccata cgctcccatt tttaataaga
   117841 ttccggctaa aagcatacaa gtactgtaat gtgcttctcc atgggtatct ggtaaccatg
   117901 tatgtagagg tataatcggc gatttgacag caaaagcaat caaaaatcca atatataata
   117961 ttatttccaa cgccgcagga tatgactgat taactaatgt tgcaaagttt aatgtcggct
   118021 cagtagaacc atataaaccg acacccagaa ctcccattaa gagaaaaacg gaaccccccg
   118081 ccgtatataa aataaatttt gtagccgagt aaagacgttt ctttcccccc cacatggata
   118141 aaagtagata aaccggaatt aattctaact cccacatgat gaaaaaaagt aaaaggtctc
   118201 gagaagcaaa taatcctatt tgcccgctgt acattgctaa catcaggaaa tggaataatc
   118261 gagaatctcg agtaactggc caagccgcta aggtagctaa agtagtgatg aatcccgtta
   118321 gtaatatggg tcctatagac agtccatcta ttcctaatct ccaatggaaa tcaaaaaaaa
   118381 tgatccattt aaagtcctcg actagttgga ttaatggatc atccaattga aagtgataac
   118441 agaatgcata agtcgttaga aggagttcta aaatacatat acatatagta taccacctaa
   118501 tgactctatt tcccctatgg ggaagaaaga aaattacgga gcctgcgaat attggcaaaa
   118561 ttacaattat tgttaaccaa ggaaaaaaat tcgtggtaaa gacaagatac gcttggacca
   118621 gaaaaacccg tgctctaaat aacatatatt tttcgagcac ggtcaataaa aaaaatcaaa
   118681 ttgattcaag tagagttttc tggaacatat caataagcta gacccatact acgagttgtt
   118741 tcattccata aagaaacccg aacgctcaag aaatcggttg gacaggcgga ttcacatctc
   118801 ttacaaccaa cacaatcttc tgttcttgga gcagaagcaa tttgtttagc tttacatccg
   118861 tcccaaggta tcatttctaa tacgtcggtg gggcaggctc ggacacattg agtgcaccct
   118921 atacatgtat cataaatctt tactgaatgt gacatttgat ctatatattt ttgaatgtca
   118981 taaagtttcg atatagtaaa cttataaatg aagggtatat ttagatacta gatgaatcaa
   119041 tgagttatca gaaaaatatt aatctacttc tgcagtggct cataagagag ggctaaaata
   119101 ctttgatttc ttttgtttgt gtaaacctga ttaaacctca cgtagcagac atgcggattt
   119161 taatttattt atctttatga atataattat ggatataatc tttgtattta tatgattaat
   119221 actatttatt caacaaatta gattgattga tacgagttga ttttctgtta cgataaattg
   119281 atgaaacaat agctagtcca atagcggctt cagcggctgc aatagctata acaaaaatgg
   119341 agaaaattgc tccttttaat tgacgactat cgaaaaaatc agaaaatgtt acaaaattta
   119401 tattaactgc atttaaaata agttcaagac acataagggc cctaaccata tttcgacttg
   119461 taatcaatcc ataaagacca acagaaaata aataggcact caaaacaagt acatgttcga
   119521 gcatcattaa aaaactcctt atcaatctcg attcatttca atatgaacaa aaattaaact
   119581 aatttccttt aatagaatat aacaaataca gaacaaaaaa atatattggt aatagatcga
   119641 actaaaagaa ttctctttgt gatatattaa taaaaaaaaa aaagaaggga aattaatgtg
   119701 ataaccccca acaaagtttg atttggattc cgaattctaa agatttatta ttgacgagct
   119761 acagcaatcg cacctattaa cgcaactaaa agaattattg aaatgagttc aaatggaaga
   119821 aagaaatctg ttgataaatg aatcccaatt tgttgactat tacttagcaa atcttgctct
   119881 acaatctggt ttgattttgt agtccaaata atcccgtacc atgacgtatc tggaatagta
   119941 gtaattagtg aaacaaaaat acttgtacaa acaatcgacg taactccgtc cccaacggtc
   120001 caaagatgaa aatctttgta atattcggaa ccattcatga acatcacagc aaaaacgatt
   120061 aaaacattta tggctcctac gtaaataaga agttgcgcag cagctacaaa atgggagttt
   120121 gatagaatat agaataagga tgtacaaaca agaaccaatc ccaatgaaaa ggcagaataa
   120181 attggattgg ggagtaatac cactcccaga cctcctaata taagacccga tcccagaaag
   120241 actaaaagaa aatcatgtat tggtccgggt aaatccattc tatatatata aatagataaa
   120301 aaaatataaa tctttcataa ttttaattga cctgaccagg aaaaaagaag tcattttatc
   120361 atacttcttc attattaatg cattattaat tgaattcaat ttgaacagat gtagatgtgg
   120421 attgatctag atatagttat tgcacctatt tcgttcttta tccgaaatat tttttttaaa
   120481 ctaaatatat atttaaaatc aaatccaaat tttaccatga ttctcatcaa caaacaaaac
   120541 caatcaatca atagtttgga gttgtaatta ttcaccaagc aagagcctca ttcttttaca
   120601 tcaaaatggg gtcttattaa ttgggagttg ctcttgaatt aagtcttttt tatttcaggc
   120661 aaattcaaaa ttgttcgagt cgtgtaatcg ttaattattg acattggtaa acgccctaaa
   120721 gcaatttgat tataattcaa ttcgtgacga tcatatgtag aaagttcata ttcttcagtc
   120781 attgataaac aatttgttgg acaatactca acgcaattac cacaaaatat acagattccg
   120841 aaatcaatac tgtaattaag caatcgtttc tttctaatat ccgtttccaa tttccaatct
   120901 acaacaggta gatctatagg acatacacga acacatactt cacaagcaat gcatttatca
   120961 aattcaaagt ggattcggcc gcggaaacgc tccgatgtaa tcaatttttc gtagggatat
   121021 tgaatagtta caggtaaacg actcgcatgt gataaggtaa tcatgaaacc ttgaccgatg
   121081 taccttgcag ctcgtactgt ttgttgacca taattcatga actcagttac catagagaac
   121141 atatcgtgaa tatctataaa aaattttata cttgttttgt ttctttctct tgttcttgtt
   121201 taagacaagt cgtgaagata gaatatagaa tattgtattc ttttacagtg aaagaagttg
   121261 ggaagaagtt gttaataata gattgccgag agatataggt aaaagaaatt tccacccaag
   121321 atttaagagt tggtccattc ttagccttgg taaagtccat cttgttgtga tagcaatgaa
   121381 taagaacaaa taagttttag ctaatgtaat aaagatacca attattgttc caaagacttt
   121441 acccccttta tttatttcaa aaaaataagg aacggctatg tacggaagag aaagattcca
   121501 accccccaag taaagaaccg ttacaaataa tgaagaaact agtaaattaa gatacgaggc
   121561 aacgtaaaat aaaccaaatt ttatacctga atattcggtt tgataacctg ctaccaattc
   121621 ttcttctgct tctggtaaat caaagggtaa tctttcacac tcggctaagg acgaaattag
   121681 aaaaacgata aaccctatag gttgacgcca caaattccac ccccaaaaac catattttga
   121741 ctgcgcttca actatatcaa ctgtacttga actgttagat aattatagtc gacgataaca
   121801 ttactgttcg caacgctatt acagaaccgt acatgagatt gtcacctcat acggctcctc
   121861 aaaggtcaca aataaatcta agacccgttt gctatttttt atcttgatat gttttgtagg
   121921 atagaatcca aatctatcac aaggtcccca attagacaat ggaattctgt ctgctatcta
   121981 ttatttttta ttataaagtg cttctgaatt gatcttatct tttaaaaatt ttaaattttt
   122041 tgttgagtaa taacttaacc tttaaataaa aagttttttg tataaatctc aataaatatt
   122101 tcaacctagc atttttgatt acgaaaaaaa agatacattg cattagttca cgaaacatta
   122161 caaggattct atctctctaa aaaagatctt ttttgtagtg caagttaatt ctttcgagtt
   122221 tatttttttg ttcctattct cctttctcat aaaaaggtac tttaagtaaa ggattacttc
   122281 gttcttgata gttatttact taatcggtgg ataggaaaat actctggatc ggaatcgtgg
   122341 ggagtactcc ttcatcattt ctaccaacat aaagccccaa ttataatccc ttttatgcta
   122401 tgcagtatga acagaaaaat cctgttgaat aacttacata atctctatta cgaatccttt
   122461 gtgtaccttg gtgttcctaa ctatccaccc tttttggtca caaggacctc cccgctcatt
   122521 agggtaatac atgtctgtta atagctagta aaatccctag atagttgctc cttttgaacc
   122581 cgcttcaagt catgatgact aatcactcaa tcttggggta aatagtatag tatataatgc
   122641 ttatgtttac tttcacttaa cacttgtaca taggaaatga gactgaatct ttttactgaa
   122701 aagtaagaaa ctgttttttt cactcatata actatctggt ttagttcatc aacccgaatg
   122761 atgaataaaa aataaaaagg tatattcaac ccatgaaatt tccttcctag aaagaaaaga
   122821 catagagaaa attttatgtc ttaacgaatc acacgtagag atattgataa cacacataga
   122881 gttaatggta tttcataact aattgattga gcagcagccc gtaaaccacc taaaaaggaa
   122941 tatttattat ttgatccata acctgacata agaaggccca cgggagcaat acttgaaatg
   123001 gcaatccata aaaaaacacc gatacttaaa tcggctagaa caaggcgata tccaaaagga
   123061 attactaaag aacttagtag aattgatgtg actgctatgg atggtccgat actgaataaa
   123121 cgagtatctc ctcttgatgg aagaagattc tctttgaaaa gtaattttgt accatctgct
   123181 aaagcttgaa gaattcccaa aggcccggcg tattcagggc caatacgttg ttgtatcccc
   123241 gcagatattt ctctttctaa ccaaacaatt actagtacac ctattgtgat tcctaataca
   123301 ggagtaaaaa tagggacaag catccatatg atctcatata cctcttttaa ggattccaat
   123361 ctaaaaaaag aattgatagc ttgtacttct gttgtatcta ttatcatttt aacgatcaac
   123421 ttctcccata atgatatcta tgctacctag tattgtcata atatcagcca atttcattct
   123481 tttaactaat tgaggaagga tttgcaaatt gataaaaccc ggtggtcgga ttttccatct
   123541 ccaaggaaaa acacccttat ctcctatcag aaaaattcct aattctcctt ttggggcttc
   123601 gactctcaca taaagttctt gttttgacaa ttcaaaagta ggagaaggtt ttttactgat
   123661 aaatcgatag tcaaaatcat tccattcggg atcccatact ttatcaaagc gccggatttc
   123721 taaattctca tagggccccc ccggaattcc ttctaaagcc tgttgaataa tttttattga
   123781 ttctgtcatt tcaccgattc gtactaaata acgagctaat gaatcccctt ccttttgcca
   123841 ttgaactccc caatcaaatt catcgtaaga ctcataatga tcaacctttc gaagatccca
   123901 ttgtattccg gaagctcgta gcattggtcc cgataaaccc caattaattg cctcctctcc
   123961 gccaataatg cctactccct caactcgctc taaaaaaaca ggattccgtg taataagtct
   124021 ttgatattca gtaactcttg ttaaaaaata atcacaaaaa tccaaacatt tatctaccca
   124081 gccataaggt aaatcagcag cgactcctcc aatacgaaaa taattatgca tcattcgcat
   124141 accggtaaca gcttcgaata ggtcatatat caattctctt tctctaaaaa tatagaagaa
   124201 gggggtctgt gcgccaatat ctgccataaa agggccaagc cataacaaat gcgaagctat
   124261 acgacttaac tctaacataa tgactctgat atagctggcc cttttaggca cttgaatatt
   124321 gcctaactgc tctggtgcat ttacagttat tgcttcagtg aacatagtag ctaaataatc
   124381 ccaacgtgtt acataaggta aatattgtat aattgttcgg ttttccgcaa ttttttccat
   124441 tcctctatgt aaataaccca atatcggttc acagtcaata acatcttcac catctagagt
   124501 aacaatgagt cgaagaacac cgtgcattga tgggtgctga gggcccatat tgactatcat
   124561 aaggtcattt cgtgtagctg gtgcagtcat aggttttttc ccgattcatt cttccatgaa
   124621 ttgctgaaag cgaaaagagg ttcatcaaaa tttaagcgaa aattcaaaac gactcttcaa
   124681 attaatgatt ttttgtttct cgaatctcca actgtccgat taattcttta taacgtactc
   124741 tatttttttt tgacaaatag gcgagcagcc gttgacgttt tcctagaatt ttacgcagac
   124801 ctctctgaga taaatagtct tttttgtgca attccaaatg tgaagtaagt ctccgtatcc
   124861 tattggttaa actcactact tgaaattcaa cagacccctt gttgtcttcg ttttcctctt
   124921 tcaaaataat tgaactgaat ggatttttta tcataaaaaa agctccttct atcctttaat
   124981 ttacatataa aatatattat ttgatcagta ataataatat tagtcatttt aatgtagtaa
   125041 ttagtataca caagaatttt aattttagtt ggacagggat aaaaaagtag atggtacgtt
   125101 tttacactta caacgtcaaa taatttagac cgaaaattcg gaatattcca tatattcgtt
   125161 tattttatag attttatcca aacaaattga tacgtcattg acttagtatt aaataaaaag
   125221 gatctaatat tagactggga cgtaagacag ggcatatgtg catctgtttg cttttctata
   125281 tggtacagaa tatatagtaa aaatgtacca tcaaacaatt tttaattgtg gatatattct
   125341 taacaaacta aaacggcttc cattattggt attaaaccaa tatctattta tacaagctaa
   125401 gtcttctaat cgataattag gccaaagaaa taactttaat ttaattaatt catttttatc
   125461 tctatcaaga tgcttttttt gatacaaaaa aggattcctg ttttttatgt tctttttgtt
   125521 acaaaatact cgatttttat ccacactatt tatattcttt gagttgaaag aaattagaat
   125581 tctcaattct ctacgacgtc tagatgataa aatcttttca ggaacgataa aatcataatg
   125641 ttttttgtct ctctttcgaa ttattatttg atatcttggg atagattcat ccaatttatt
   125701 tttattgata tatctttgtt ctcgatatct ttgaggagtt tggtacttac ttttatgaac
   125761 caacgatata cctacggttt gatatataat aaagtatccg tcgtttttta cagacaaacg
   125821 aatgggatcg ataaaaaata tccccttttt attcaattcc ataggagtca atttttttcg
   125881 aatcaccatt atatccagat ttatttcttt cctttgaata gacgatatag tagtatctct
   125941 tggatttatc agtccaagca agtaacaata tatcttgata ttattgatca ttctttcagt
   126001 taaattcgga attaaaccat cgtctattat ccattgaaaa agcaaatagt gtttccgtaa
   126061 gaaaattatt tctggtctca tcttatttcg gatcttatat tgttttttca ttttatcttg
   126121 gttttgtgaa tatgatccaa ggcctcttcg gcccgcgggt tctttttctt cttgatttcg
   126181 attcattaat tcagaatatc ttttttcatt cgatggtcta aaaaaatgga attttttctt
   126241 ttcattgatg tttttctttt tattaaaatt taaaagaagt aatttgcttg gtataatcca
   126301 tggttttatt ttgtatacat tataaagtgg cacaaattct gggaagaacg gaagtttcat
   126361 atttgtcgat attgggttta ggatttcttc attcatttcc atccaatcaa aaaagagttt
   126421 cttgtcattg attggattta tttctaaatc ttgatgaatc atcagataaa aaatatcgtt
   126481 tttatccatt ttatcaattt tttggtaatt cttacttcca agcttagtat ttatattact
   126541 gctataatcc attttggtcc aggcctcaat atctattttt tgtcttagaa aaaaattgag
   126601 aattgtccaa tcaaaatatt ttctatctgg atttttttgc atatacataa tatcgccctt
   126661 ttctagataa tgattgatag gaatttcctc caggctttca aataaatttt gtttagaatt
   126721 gttgtaatta aaagtaattt tttggttgtt atttaattct gatggtgatc cataaataat
   126781 atatgaggac ttcttaattt cagaattaat agatttatat gataaaagat tatatatata
   126841 gtattttgta aaattatctt tttggtttgg taatggatat actttaaaat ccttttgctt
   126901 tttgtgataa agtaatcgat ctttttcata cgaattccat tttgttaaat ctttattttg
   126961 ggtaatacca ccttcattta ttgtagttcg ccatttttgt ggtattaatt caaaccatct
   127021 aatctgagat aacttgtatt gataatgacc tcttaaccag tttttccatt gattcgtttc
   127081 agaacttgaa agttttgtat gtcttaattc ggaatgaaat attccttgtg ttacaaaata
   127141 attttttatt gcagtcttaa gaaaaacggg agttccatga tactcaaaaa tatatcttaa
   127201 cttatacaaa ttaataactt gggtttgtga taatttgtaa aatacatatg cttgtgataa
   127261 agaggataag tcaaaaaaaa gatgtgaatt cctcttacta ttcttaatat tgtaaagttc
   127321 actttttaga gtcgaaataa agttaatttc ttttttgttt tttttttttt ttatttcttg
   127381 gtttgtttta ttattgtaaa tgtatttatc aaaacaaaaa tttcttgatt caagaactag
   127441 ttgtgtagga attctggcaa tatgaatgat acatagaaag atatccatgt atattctttt
   127501 aatgaaaatt tttataaaca aatataattt atagattaat cgatttcttc ttttttttat
   127561 tttaaatatt ttcaaaaaaa tttttggtga tttttctttt ccattataac ttgttttgtt
   127621 aggactactt cttttcttgg cgttgctgtt tttttctttt gtaagactct ttgttttctt
   127681 tctgattgtg cttgttctat cagccagatt tttaattttt ttttctctca gtgaataatt
   127741 tgtattatct gtagatttta tttttataaa cgagtcgtga attatctgat tcctaattat
   127801 agaatctttt ttttggttag tttcgccggg ttcatacacc tttctcaata taaataatcg
   127861 agttggatgt acttttaaga gttctttttt tatttttttt ataaacagaa ataaaacgtt
   127921 tttgataacc accctttttg gttcttttga atcttgtaga aaattttttg ttctttcttt
   127981 taaaacgctt ataactcgaa aataattatt tttcgttttt ataatttttt ttttaagttc
   128041 tttaaaaata ggcttaaaaa aggaagtttt gggggggaca gaaccaaagg gaagggtagt
   128101 ttgcgttccc caagccgtta aaaaagaaaa cttttgttgt tctttcttta gatctttata
   128161 agaagaaaaa tagggcctca atttggatct gtgccaaggt ttcaaataaa aaggaaatac
   128221 tatttttatc tgaataccat ctttaaacca atttctggga agtttgagtt ctgatacttg
   128281 aacaccgtta taggtacata taatatgctt ttctctattc cactcatcga agtcctcagc
   128341 ccactcaggg ggttgagata ataaaatacg cccaatattt ttaactatta tcaatgaagg
   128401 taataaaata tattttctaa aaatagattg aattattaaa attaaacttc ttgttgcttg
   128461 tggatatgga acaaaatccc acgcttccgc gatttttatc cacgtttttt cctttatttt
   128521 gttctcttct tcttcctttt gttttttttt ttgttcctct gtataatctt taaattctga
   128581 tcctttaccc atacaatttc taaaaaaaaa tttcatctgt tcagggatat taaaagaaaa
   128641 aaggggggat ttttttattc tgtccaaaaa aaggggggaa tgcgcatttg cttgaaacaa
   128701 tttcgaaata aaagttttac gcctttgaac acgcatagaa cctttgatga attctcgacg
   128761 aaaatctgat tcttccgaat agtctctaat agacacccag tttttgacac ttgctttgcg
   128821 actacgttta gtaggcctat aaattattac atgatccctt tttcttgaac gtatatgata
   128881 atccaacggt aggccttcat gagctgcgcc cgacaggaat tccaattcgg taataagttt
   128941 gtatgaccat ctagggactt ttttactgat ttcttttatt acaaattttt gttttgtttt
   129001 ttgaccatta gggctagtta gaattgtatt caataaaaat ttgtaaaatt tggctctttt
   129061 ttctgaacca atccttcctt gttctttttc tgaaaataaa gagaggccct tccaatttaa
   129121 actcgatccc gattctctat cgaatttact gattaaagta aataaatgac gattttccgt
   129181 tgaaaaagtt tttttatcaa atcggtctat tttctgttca acctcttggt aatcagtatc
   129241 aggaagaagg agactatgaa tcttattaat ttccattgtc tctatgaaat tttctaacga
   129301 aattttattt atgattgaag gtgaaatttt ttttttgatt gttccccgat ataacccatt
   129361 caaaatggga tcatacattt taggcaagta atattttcta gtcttatcat tacacaatct
   129421 agtacttttt tcgagtatat ctagagaaaa aaatcccgta tctagagcct caattctatt
   129481 taaaaactcg ttgtttaagt tgttattttt gtgttggtta gtataaaccc aatgattgta
   129541 cagttcatcc gaagagagtt tttctagtgt gggcagggac atccttcttt gtatcatttc
   129601 tccaaaagtt gacaagctag gcggatacgt aaaagagatt ctttcttttc catcacttcg
   129661 gcatgtataa aaaaaatatt gtgacatttc ttttcttgca gtcctttcaa atctattatt
   129721 ttttatgtat cgtaatgggc gattccatcg tttataatcg aaaagaaagg tcagaagagg
   129781 tttttcaaac cagaagaggc ctttataaac tgggctattg ttatagcgtg tctctgtaaa
   129841 gtggaattca tcctttgttt tttcctttcc attcactcgg atctcttccg tttcatcgat
   129901 tttgtccgga tcctcctttt cttccgaaaa aagggaagga gaaggatctt cttcggtgga
   129961 tccctcctgt tcctgtttag tccccttcgt ttcggaagct gtttctattt ctacatctgt
   130021 ttcttcctca ctttcccacc cttcttccgt ttgtgggttc agtttcttag taaaaatggg
   130081 tgacggtatt ctgcctaaat agtagacaca ggtaataaat aagagaatac taaatattcg
   130141 agccatataa tttctcaatt ctgacttatt agatcgaata agtacattcg atctaataga
   130201 attattttgc cgtatccaga ctaataccaa tccaacccat ttcatgaata aaatgtgacc
   130261 aattaaccaa ccaacaaaac tgcttgttac aaataacatc ttgttgttgc atcgaaacat
   130321 ataaatgttg actaatctgg ctagcattga acttggtaaa atgaaatggt tgaataattg
   130381 aaaaatgaga ttattcagga atacgcattg aatgctgaga ttacgcattg aatttctggt
   130441 agtagatcca taatcaaaaa agtttttgtg attattccag aagaaatgaa acaaaagata
   130501 cggtagagct agtacagtta ttgtatgagg tctacccaat gctagatgca gaggcgcata
   130561 atagatcgat atgaacatca tgagctgtcc cgtaataaaa cctgttgttg ctgatacctt
   130621 cttctcggtt ccttcttctc cttcttccat aacctgagct cggagaagga agagataaga
   130681 gggccctatg gagaatgtgg tcagaaatcc ataatagagt ccgaccacaa cgaccgaatt
   130741 gattatcttc atgcataagg atactagatt acctactaga aaagatttaa aaatcaccac
   130801 aaacctcctt tttcttttct attgcaattt ctggattatt atatgatgat tttttaactt
   130861 tccatatata gaaaagaaat agaaagagat agactagaaa cgacatctgt tatgtcaatg
   130921 acaccaaagg gatattaaat gaatggaatt gggatatgga tggaatataa tgaaatagag
   130981 ccactttggg gttccctatg aaatgaggca tggaaagggg ccactacgaa gaagttccgg
   131041 gagttacgaa ggaagcttcg agctcatatt ggtcatgggt tgagaacggg aattgaactc
   131101 tatgagatct aatctctcgt tattcctcag tagctcagtg gtagagcggt cggctgttaa
   131161 ctgactggtc gtaggttcga atcctacctg gggagatttg attcattctg aattaaagaa
   131221 ttcagaataa aagaaaaggg ctcgctttga ccgttaagag taggtaatcc cttccccgtc
   131281 tttgtttcta ttgcattcta tctcatcgta tcacatcctg ttctgcgaga ttttaaaatc
   131341 accgtcaata caatacctcg gcgtaggtcc gggataatcc tttgttccat agccctgggg
   131401 ctatttacaa ctatccaatt aagaattctc agatggacta gtactagcag tgcatcaaag
   131461 atgcagtcat cgattctccc gagagtccac aattgccgtg agcaaacata ttaatgacga
   131521 ggaacgcttt tttgttaggc tactaatact tgtacttgct ctactattct gccccagcca
   131581 ggttgaggaa gagttacggg acgtaaaaca aaaaatacgc tgatgggggt cgagcatact
   131641 atgtgtaatg aaaaagttta cgataaataa aaaaaaaggc cattccattt cgacaaaaga
   131701 cccacaccca agttccatta tcccgatcat gattttccta cccccagagg gaaaggcact
   131761 tcccttttgg gccggttgtg ggcgaggagg gattcgaacc cccgacaccg tggttcgtag
   131821 ccacgtgctc taatcctctg agctacaggc cccaccccgt ctccactgga tctgttcccg
   131881 ggagtaccct caaaaaaagg aacctttcct ctccccagcc atttcgggtt aagaagatgt
   131941 gaaagcgccg ttctctctat aagaacggaa cggtgcgttc cgaggtgtga agtgggagag
   132001 gagggatgtc ataattgggg ttttgaataa gacgaccttt ttgatttctc atttatttct
   132061 ttttatttat ttctttttca tattgaaaaa gaaataagaa tgggaggtgt taagcttttt
   132121 atcatcctgg cgtcgagcta tttttccgca ggacctcccc tacagtatcg tcaccgcagt
   132181 agagtttaac caccaagttc gggatggatt ggtgtggttc ctctacgcct aggacaccag
   132241 aatatcgaac catgaacgaa gaaaggcatg agagaaaagc atattggcta gtgattgtga
   132301 ggccccaatt cttgattgga ggggacacca aaggcctctg cccttccatc ccttggtttg
   132361 gataggtaga gagggcagag cttttggttt tttcatgttg tcaaagagtt gaacaatggt
   132421 tttttcgtgt tgtcaaagag ttgaacaatg aaaatagacg gctagtgcct gacccgaatt
   132481 gatcgggtca tgtaggaaca aggttcaagt ctaccggtct gttaggatgc ctcagctgca
   132541 tacatcactg cacttccact tgacacctat cgtaatgata aacggctcgt ctcgccgtga
   132601 ccttctcttt aattctcaaa acttctgtcg ctccatcccc gcaggggcag agaacccgtc
   132661 gctgtcttgg ctgtgctacc ggaggctccg gggaagtcgg aataggagag cactcatctt
   132721 ggggtgggct tactacttag atgctttcag cagttatccg ctccgcactt ggctacccag
   132781 cgtttaccgt gggcacgata actggtacac cagaggtgcg tccttcccgg tcctctcgta
   132841 ctagggaaag gtcctctcaa tgctctaacg cccacaccgg atatggaccg aactgtctca
   132901 cgacgttctg aacccagctc acgtaccgct ttaatgggcg aacagcccaa cccttggaac
   132961 atactacagc cccaggtggc gaagagccga catcgaggtg ccaaaccttc ccgtcgatgt
   133021 gagctcttgg ggaagatcag cctgttatcc ctagagtaac ttttatccgt tgagcgacgg
   133081 cccttccact cggcaccgtc ggatcactaa ggccgacttt cgtccctgct cgacgggtgg
   133141 gtcttgcagt caagctccct tctgcctttg cactcgaggg ccaatctccg tccggcccga
   133201 ggaaaccttt gcacgcctcc gttacctttt gggaggccta cgccccatag aaactgtcta
   133261 cctgagactg tcccttggcc cgtaggtcct gacacaaggt tagaattcta gctcttccag
   133321 agtggtatct cactgatggc tcgggccccc ccggaaggag gccttcttcg ccttccacct
   133381 aagctgcgca ggaaaggccc aaagccaatc ccagggaaca gtgaagcttc atagggtctt
   133441 tctgtccagg tgcaggtagt ccgcatcttc acagacatgt ctatttcacc gagcctctct
   133501 ccgagacagt gcccagatcg ttacgccttt cgtgcgggtc ggaacttacc cgacaaggaa
   133561 tttcgctacc ttaggaccgt tatagttacg gccgccgttc accggggctt cggtcgccgg
   133621 ctcccctgtc atcaggtcac caacttcctt gaccttccgg cactgggcag gcgtcagccc
   133681 ccatacatgg tcttacgact ttgcggagac ctgtgttttt ggtaaacagt cgcccgggcc
   133741 tggtcactgc gacccccttt gtgaggaggc accccttctc ccgaagttac ggggctattt
   133801 tgccgagttc cttagagaga gttgtctcgc gcccctaggt attctctacc tacctacctg
   133861 tgtcggtttc gggtacaggt acccttttgt tgaaggtcgt tcgagctttt cctgggagta
   133921 tggcatgggt tacttcagcg ccgtagcgcc tggtactcga acattggctc gaggcagttt
   133981 ctctacccct tcttaccctg caaagcaggg tcaccttacg tccttgaacc gataaccatc
   134041 tttcggctaa cctagcctcc tccgtccctc gggaccaaca aggggtagta caggaatatt
   134101 cacctgttgt ccatcgacta cgcctttcgg cctgatctta ggccctgact caccctccgt
   134161 ggacgaacct tgcggaggaa cccttaggtt ttcggggcat tggattctca ccaatgtttg
   134221 cgttactcaa gccgacattc tcgcttccgc ttcgtccact accgctcgcg cgggtgcttc
   134281 cctctaaggc ggaacgctcc cctaccgatg tatttttaca tcccacagct tcggcagatc
   134341 gcttagcccc gttcatcttc ggcgcaagag cgctcgatca gtgagctatt acgcactctt
   134401 tcaagggtgg ctgcttctag gcaaacctcc tggctgtctc tgcaccccta cctcctttat
   134461 cactgagcgg tcatttaggg gccttagctg gtgatccggg ctgtttccct ctcgacgatg
   134521 aagcttatcc cccatcgtct cactggccga ccttgacccc tgttatttta ttttgaggtc
   134581 atatctagta ttcagagttt gcctcgattt ggtaccgctc tcgcggcccg caccgaaaca
   134641 gtgctttacc cctagatgtc cagtcaactg ctgcgcctca acgcatttcg gggagaacca
   134701 gctagctctg ggttcgagtg gcatttcacc cctaaccaca actcatccgc tgattcttca
   134761 acatcagtcg gttcggacct ccacttagtt tcacccaagc ttcatcctgg tcatggatag
   134821 atcacccagg ttcgggtcca taagcagtga caattgccct atgaagactc gctttcgcta
   134881 cggctccggt gggttccctt aaccaagcca ctgcctatga gtcgccggct cattcttcaa
   134941 caggcacgcg gtcagagccc cgggctcctc ccactgcttg ggagcttacg gtttcatgtt
   135001 ctatttcact ccccgatggg ggttcttttc acccttccct cacggtacta cttcgctatc
   135061 ggtcacccag gagtatttag ccttgcaagg tggtccttgc tgattcacac gggattccac
   135121 gtgccccatg ctactcgggt cagagcataa gctagtgatg ctttcggcta ctggactctc
   135181 gccatctagg gtgcagtact ccaccgcttc gcctagcagc acgacgcttg tattgctctc
   135241 ccacaacccc gttttcacgg tttaggctgc tcccatttcg ctcgccgcta ctacgggaat
   135301 cgcttttgct ttcttttcct ctggctacta agatgtttca gttcgccagg ttgtctcttg
   135361 cctgcccatg gattcagcag cagttttaaa ggttgaccta ttcgggaatc tccggatcta
   135421 tgcttatttt caactccccg aagcatttcg tcgcttacta cgcccttcct cgtctctggg
   135481 tgcctaggta tccaccgtaa gcctttcctc gtttgaacct cgcccttaac tttaaggcta
   135541 tgccatccta aggtgctgct aaatggatgg atcttatcaa cgtccatgaa tgataaatca
   135601 tagatcgaac cgccgaatcg gaaaaattgg gtactatcat atagctttgt atcggctaag
   135661 ttcacgagtt ggagataagc ggactcgaac cgctgacatc cgccgcaggg taaaccaccg
   135721 cctctcaggt cccccgactg attctaccat agaggccaac gatagacaat aactcccccc
   135781 cgaacacagc ttacaacttt catcgtactg tgctctccaa agagcaactc ttctcaaaat
   135841 ctcactcaaa aggtgctgag ttggaatccc attctaacta aggattcttg tggttccgga
   135901 ggatccagct acaggagaac cgggaacgga gagcttcccc cccccctttc cgacgactct
   135961 ttggtcttaa gaacgcaagt tttaagaacg agtgattgcc cttctccgac ccttactgcc
   136021 caacctgaga gcgaacagct aatgcgttcc acttattgat tattgaacag ggttctatgg
   136081 tcggtccgtg acccctggat gccgaaggcg tccttggggt gatctcgtag ttcctacggg
   136141 gtggagatga tggggtcggt ccatggattt tccttccttt ttccgcattt cgctcaaagg
   136201 gttgaaggga gatagtgcat caagctgttc gcaaggccaa cttgatcctc ttccccagag
   136261 atcccagatg agggaaccct aggagagccg ccgactccaa ctaccgtcca tgtacgatcc
   136321 atactggatc tgaccaactg cccatcctac ctcctctacg ttcttgacag cccatctttg
   136381 tctcagtaga gtctttcagt ggcatgtttc ggtcctcttc cccattactt agaaaaagtg
   136441 agccaccggt tcaggtacaa gatactatca ttaccgcctg gacaattaga catccaaccc
   136501 gtaatcgcaa cgacccaatt gcaagagcgg agctctacca actgagctat atccccccga
   136561 gccaagtgga gcatgcatga aggagtcaga tgcttcttct attcttttcc ctggcgcagc
   136621 tgggccatcc tggacttgaa ccagagacct cgcccgtgaa gtaaatcatc gcacctacgg
   136681 tccaaccaat tgggagagaa tcaatagatt ccttttcggg agcgattcat ccttcccgaa
   136741 cgcagcatac aactctccgt tgtactgcgc tctccaagtg tgcttgttcc ccccttcttc
   136801 cttaccatgg caagtctttg tgaaagaact ccgatgagaa gaaaaaagaa ggcgttaaga
   136861 ggccctcctg gcccaaccct agacactcta agatcctttt tcaaacctgc tcccatttcg
   136921 agtcaagaga tagataaata gacacatccc attgcaccga tcgggggcgt tcgtagtgac
   136981 tgagggggtc gaagaccaag aagtgagtta tttataccaa gcattcttct tacggctaga
   137041 tacaatctcc tggtccctgc ggaaaggaaa aagaatttca cgcttttcct ttcggtaagg
   137101 gaggattagg gaaatcctat tgattgcagc tttctccaga cctccgggaa aagcatgaaa
   137161 aaaaaaacgg ctcgaatggt acgatccctc cgtcacccca gaatgaaagg ggtgatctcg
   137221 tagttcttgg tctgtgaaga tgcgttgtta ggtgctccat tttttttccc attgaggccg
   137281 aacctaaacc tgtgctcgag agatagctgt ccatacactg ataagggatg tatggattct
   137341 cgagaagaga ggagccatgg tggtcccccc cggaccgccc ggatcccacg agtgaatcga
   137401 aagttggatc tacattggat ctcacctgaa tcgccccatc tatcctcctg aggagaagtt
   137461 tggtttcaaa ccccggttcg aacaggagga gtacgccatg ctaatgtgcc ttggatgatc
   137521 cacatctcag ggtcaggcgc cgatgagcac attgaactat ccatgtggct gagagccctc
   137581 acagcccagg cacaacgacg caattatcag gggcgcgctc taccactgag ctaatagccc
   137641 gtcgtgcgag cctcccgctg ggggcccgct atgccaaaag cgagagaaac cccatccctc
   137701 tctttccttt tttcgccccc atatcgccac acggggggac atggggacgt aaaaaagggg
   137761 atcctatcaa cttgttccga cctgggataa taagctcatg agcttggtct tacttcaccg
   137821 tcgagaaacg aaagaagact tccatctcca agtttcactc agacgtagct cccttctttt
   137881 tgtttttggg tgtgaagcag tgtcaaacca aaatacccaa caaacattag ctctccctga
   137941 aaaggaggtg atccagccgc accttccagt acggctacct tgttacgact tcactccagt
   138001 cactagccct gccttcggca tccccctcct tgcggttaag gtaacgactt cgggcatggc
   138061 cagctcccat agtgtgacgg gcggtgtgta caaggcccgg gaacgaattc accgccgtat
   138121 ggctgaccgg cgattactag cgattccggc ttcatgcagg cgagttgcag cctgcaatcc
   138181 gaactgagga cgggtttttg gagttagctt accctcgcgg gatcgcgacc ctttgtcccg
   138241 gccattgtag cacgtgtgtc gcccagggca taaggggcat gatgacttga cgtcatcctc
   138301 accttcctcc ggcttatcac cggcagtctg ttcagggttc caaactaaat gatggcaact
   138361 aaacacgagg gttgcgctcg ttgcgggact taacccaaca ccttacggca cgagctgacg
   138421 acagccatgc accacctgtg tccgcgttcc cgaaggcacc cctctctttc aagaggattc
   138481 gcggcatgtc aagccctggt aaggttcttc gctttgcatc gaattaaacc acatgctcca
   138541 ccgcttgtgc gggcccccgt caattccttt gagtttcatt cttgcgaacg tactccccag
   138601 gcgggatact taacgcgtta gctacagcac tgcacgggtc gatacgcaca gcgcctagta
   138661 tccatcgttt acggctagga ctactggggt atctaatccc attcgctccc ctagctttcg
   138721 tctctcagtg tcagtgtcgg cccagcagag tgctttcgcc gttggtgttc tttccgatct
   138781 ctacgcattt caccgctcca ccggaaattc cctctgcccc taccgtactc cagcttggta
   138841 gtttccaccg cctgtccagg gttgagccct gggatttgac ggcggactta aaaagccacc
   138901 tacagacgct ttacgcccaa tcattccgga taacgcttgc atcctctgta ttaccgcggc
   138961 tgctggcaca gagttagccg atgcttattc cccagatacc gtcattgctt cttctccggg
   139021 aaaagaagtt cacgacccgt gggccttcta cctccacgcg gcattgctcc gtcaggcttt
   139081 cgcccattgc ggaaaattcc ccactgctgc ctcccgtagg agtctgggcc gtgtctcagt
   139141 cccagtgtgg ctgatcatcc tctcggacca gctactgatc atcgccttgg taagctattg
   139201 cctcaccaac tagctaatca gacgcgagcc cctcctcggg cggattcctc cttttgctcc
   139261 tcagcctacg gggtattagc agccgtttcc agctgttgtt cccctcccaa gggcaggttc
   139321 ttacgcgtta ctcacccgtc cgccactgga aacaccactt cccgtccgac ttgcatgtgt
   139381 taagcatgcc gccagcgttc atcctgagcc aggatcgaac tctccatgag attcatagtt
   139441 gcattactta tagcttcctt gttcgtagac aaagcggatt cggaattgtc tttcattcca
   139501 aggcctaact tgtatccatg cgcttcatat tcgcccggag ttcgctccca gaaatatagc
   139561 catccctgcc ccctcgcgtc aatcccacga gcctcttatc cattctcgtt caatcacggc
   139621 gggggagcaa atcaaaaccc aaaaactcac attgggttta gggataatca ggctcgaact
   139681 gatgacttcc accacgtcaa ggtgacactc taccgctgag ttatatccct tccctgcccc
   139741 catcgagaaa tagaactgac taatcctaag gcaaagggtc gagaaactca acgccactat
   139801 tcttgaacaa cttggagccg ggccttcttt tcgcactatt acggatataa aaattatgag
   139861 aaaagtcgga ttcaattgtc aactgtccct atcggaaata ggattgacta cggattcgag
   139921 ccatagcaca tggtttcaca aaaccgcacg attttcccga tctaaatcaa gcaggtttta
   139981 catgaagaag gtttggctca gcatgttcta ttcgatacgg gtaggagaag aacccgaccg
   140041 ggtattatta aaaaaataga ggaagcagaa ccaagtcaag atgatacgga tcaacccctt
   140101 cttcttgcgc caaagatctt accatttctg aaggaactgg agttccatct cttttccatt
   140161 tccattcaag agttcttatg tgtttccacg ccccttgaga ccccgaaaaa tggacaaatt
   140221 ccttttctta ggaacatata caagattcgt cacaaaaagg ataacggtaa ccccaccatt
   140281 aactacttca tttatgaatt tcatactaat agaaatacat gtcctaccga gacataattt
   140341 gtaacttgct atcctcctgc ctagcaggca aagatttacc tccgtggaaa gaatgattca
   140401 ttcggatcga catgagagtc caactacatt gcattgccag aatccatgtt gtatatttga
   140461 aagaggttga cctccttgct tctctcacgg tacaatcctc ttcccgccga gccccctttc
   140521 tcctcggtcc acagatacaa aatgtaagac tggcgccaac agttcatcac ggaagaaaag
   140581 actcactaag ccgggatcac taactaatac taatcttata taatagaata ttataaaata
   140641 ctaatataat agaaaagaac tgtgttttct gtatactttc cccggttccg ttgctaccgc
   140701 gggctttacg caatcgatcg gattctatag atatcccttc aacacaacat aggtcatcga
   140761 aaggatctcg gagacccacc aaagcacgaa agccaggatc tttcagaaaa tggattccta
   140821 gtgcataacc gcatggataa gctcacacta acccgtcaat ttgggatcca attcgagatt
   140881 ttcctcggga ggtatcggga aggaattgga atggaataat atcgattcat acagaagaaa
   140941 aggttctcta ttgattcaaa cactgtacct atgggatata ggaagaggaa aaaaccgaag
   141001 atttcacata gtatttttga tcgaaaaaga aatctgattt atttcgtacc cttcgctcaa
   141061 tgagaaaatg ggtcaaatta gaaaggatca aacctatggg acttaaggaa tgatataaaa
   141121 aaagagaggg aaaaatattt aaaaaaaaaa aaaaaaaaga aaataagtaa actaagtaaa
   141181 tatagaagaa cccagattcc aaatgaacaa attcaaactt gaaaaggatc tttctgattc
   141241 tcgaagaatg aggggcaaag ggattgatcg agaaagatct cttgttctta ttataagatc
   141301 gtgattggat acgcatatgt ttggtaaaga gaataatctt ctcctttgag tttgagaata
   141361 atcaaaaaag gaaagtgttc aattggaaca tgaaaacgtg actaaattgg tcctagttac
   141421 tcttcaggac ggagtggaaa aagggagggg attctcgaac gcgtaaaagg atccaatgac
   141481 ttcgaaagaa ttgaacgagg agccgtatga ggtgaaaatc tcatgtacgt ttctgtagag
   141541 tggcagtaag ggtgacttat ctgtcaactt ttccactatc acccccaaaa aaccaaactc
   141601 tgccctacgt aaagttgcca gagtacgatt aacctctgga tttgaaatca ctgcttatat
   141661 acccggtatt ggccataatt cacaagaaca ttctgtagtc ttagtaagag ggggaagggt
   141721 taaggattta cccggtgtga gatatcacat tgttcgagga accctagatg ctgtcggagt
   141781 aaaggatcgt caacaagggc gttctagtgc gttgtagatt cttatccaag acttgtatca
   141841 tttgatgatg ccatgtgaat cgctagaaac atgtgaagtg tatggctaac ccaataacga
   141901 aagtttcgta aggggactgg agcaggctac catgagacaa aagatcctct ttctaaagag
   141961 attcgattcg gaactcttat atgtccaagg ttcaatattg aaataatttc agaggttttc
   142021 cctgactttg tccgtgtcaa caaacaattc gaaatacctc gactttttta gaacaggtcc
   142081 gagtcaagta gcaatgattc gaagcacttc tttttacact atttcggaaa cccaaggact
   142141 aaatcgtatg gatatgtaaa atacaggatt tccaatccta gcaggaaaag gagggaaacg
   142201 gatactcaat ttaaagtgag taaacagaat tccatactcg atttcataga tacatataga
   142261 attctgcgga aagccgtatt cgatgaaagt cgtatgtacg gcttggaggg agatctttca
   142321 tatctttcga gatccaccct acaatatgga gtaaaaaagc caaaataagt gattttagcc
   142381 cttataaaaa aataaaacgg attattgaac ccccttcacg ctcatgtcac gtcgaggtac
   142441 tgcagaagaa aaaactgcaa aatccgatcc aatttatcgt aatcgattag ttaacatgtt
   142501 ggttaaccgt attctgaaac acggaaaaaa atcattggct tatcaaatta tctatcgagc
   142561 cgtgaaaaag attcaacaaa agacagaaac aaatccacta tctgttttac gtcaagcaat
   142621 acgtggagta actcccgata tagcagtaaa agcaagacgt gtaggtggat cgactcatca
   142681 agttcccatt gaaataggat ccacacaagg aaaagcactt gccattcgtt ggttattagc
   142741 ggcatcccga aaacgtccgg gtcgaaatat ggctttcaaa ttaagttccg aattagtgga
   142801 tgctgccaaa gggagtggcg atgccatacg caaaaaggaa gagactcata gaatggcaga
   142861 ggcaaataga gcttttgcac attttcgtta atccatgaac aggatctaga cttctcgatc
   142921 ggaaaagaat caagagaaaa agaaagaatc ggaattgatc gatatatttc tcgaaacaaa
   142981 cgaaaaggaa acgaaagatg aaacagaaat catggatcaa ctaagccctc tcggggactt
   143041 tcttaagaat aagaaagagg aacctcatgt aaataccatg gaataaggtt tggtcctatt
   143101 catggagatt ccgtaaatat tccattctaa aaatggaaag ttcgaaacaa ttgggatttt
   143161 ttttggaagt tggatgcagt tactaattca tgatctggca tgtacagaat gaaaacctca
   143221 ttctcgattc tacgagaatt tttatgaaag cctttcattt gcttctcttc gatggaagtt
   143281 tgattttccc agaatgtatc ctaatttttg gcctaattct tcttctgatg atcgattcaa
   143341 cctctgatca aaaagatata ccttggttat atttcatctc ttcaacaagt ttagtaatga
   143401 gcataacggc cctcttgttc cgatggagag aagaacccgt gattagtttt tcgggaaatt
   143461 ttcaaacgaa caatttcaac gaaatctttc aatttcttat tttactatgt tcaactctat
   143521 gtattcctct atccgtagag tacattgaat gtacagaaat ggctataaca gagtttctct
   143581 tattcgtatt aacagctact ctaggaggaa tgtttttatg cggtgctaac gatttaataa
   143641 ctatctttgt agctccagaa tgtttcagtt tatgctccta cctattatct ggatatacca
   143701 agaaagatgt acggtctaat gaggctacta tgaaatattt actcatgggt ggggcaagct
   143761 cttctattct ggttcatggt ttctcttggc tatatggttc atccggggga gagatcgagc
   143821 ttcaagaaat agtgaatggt cttatcaata cacaaatgta taactcccca ggaatttcaa
   143881 ttgcgctcat attcatcact gtaggaattg ggttcaagct ttccccagcc ccttctcatc
   143941 aatggactcc tgacgtatac gaaggagtgc ggttcgttcg atacattcct acctctctat
   144001 ctatctctga gatgtttgga tttttcaaaa ctccatggac atgcagaaga gaaatgctat
   144061 ccacactcgg accaagacag aactttgatt tgttcaaata acaattaagg cgaagcaggg
   144121 tcaggaacga cgaatctctt tatgataaac agatccattt tgcaagttcg ttattacggg
   144181 tagttcctac aaaggatcgg actaatgacg tatacaatac ttgaattctc ggtgtagatg
   144241 ctacatagtt ggttctcatc cttcagagac tacgagtata ataggagcat ccgtcgacaa
   144301 aaggatcacc ctaagatgat catctcatgg ctattgagaa cgaatcaaat cagatggttc
   144361 tatttctcaa tctttctgat ttgctcctac ggaaccaaga ccgaaaagat tgaaaaacaa
   144421 gtcattcaca accactgatg aaggattcct cgaaaagtta aggattagta atctttttta
   144481 gaaatcgaat ggattcggtc ttatacatac gcgagggaag gtaatcaaaa aagaaagaag
   144541 atgagttctt ctttcttttt tgatcactta ggagccgtgt gagatgaaag tctcatgcac
   144601 ggttttgaat gagagaaaga agtgagtaat cctcctttcg actctgactc tcccactcca
   144661 gtcgttgctt ttctttctgt tacttcgaaa gtagctgctt cagcttcagc cactcgaatt
   144721 ttcgatattc ctttttattt ctcatcaaat gaatggcatc ttcttctgga aaccctagct
   144781 attcttagca tgatattggg gaatctcatt gctatgactc aaacaagcat gaaacgtatg
   144841 cttgcatatt cgtccatagg tcaaatcgga tatgtaatta ttggaataat tgttggagac
   144901 tcaaatgatg gatatgcaag catgataact tatatgctgt tctatatctc catgaatcta
   144961 ggaacttttg cttgcattgt attatttggt ctacgtaccg gaactgataa cattcgagat
   145021 tatgcaggat tatatacgaa agatcctttt ttggctctct ctttagccct atgtctctta
   145081 tccctaggag gtcttcctcc gctagcaggt tttttcggaa aactctattt attctggtgt
   145141 ggatggcagg caggcctata tttcttggtt ttaataggac tccttacaag cgttgtttct
   145201 atctactatt atctaaaaat aatcaagtta ttaatgactg gacgaaccca agaaataacc
   145261 cctcacgtgc gaaattatag aagatctcct ttcagatcaa acaattccat cgaattgagt
   145321 atgattgtat gtgtgatagc atctactata ccaggaatat caatgaaccc gattattgca
   145381 attgctcagg ataccctttt ttagcttcta gggtctattt cttagttcaa gctccctctt
   145441 actaactgga atcaaagaat tagtagatct gttccgccca aaatgggaat gggctagggt
   145501 tatgaactta taatctataa tctgatgatc gagtcgattc catgattata agttcattcc
   145561 ataccggacc agaccggaat agggttatat acattctcat tatgagaagg ggtcatttga
   145621 gcgtatctaa atagatactc tgtttacata tggatcccta cgtcgttaca ttacatttag
   145681 gattaggaat aggcgtagga atcggacctg ctttttacat atctctcgtt atttggaacc
   145741 cattcacctc tttgggcttc tattgaatcg agaaatgggt ttgattgtgt ccatcttttt
   145801 gatagattgg atatctatat aaggcattct acggataatt caaatcgaag caattggatg
   145861 tccaactcgg gcctatataa catgaccgat caatataaat actccacctt tgtcatatat
   145921 tccatacatc acactagata gatatcatat tcatggaata cgattcactt ttaggatgcc
   145981 ttggtggtga aatggtagac acgcgagact caaaatctcg tgctcaagag cgtggaggtt
   146041 cgagtcctct tcaaggcata atattgagaa tgctcattga atgggcaatt cgatccgagc
   146101 tcttggaatt tgaataagtt cggcagcaga tcactaaatc ttggggatct tctctatcta
   146161 atgaatgggg ggtctgctta aaaatcgtcc gccctgcacc cccccccccg agtatatgct
   146221 tcaacaggaa tcacacaagg gtagattaga aacctctggt aaaatgcccg cccgcaaccc
   146281 agcagataaa gtacattaca tagtccgttt tagggagcta aggtccaaaa tatggaagaa
   146341 acaagcgttt ccgcgattct accacccagt aaattctgtt ccacttaatc cccctctttc
   146401 atggccacat aactttccgg ctaaggaatg gg
//
